# Supplementary material for: Regulatory Architecture of Gene Expression Variation in the Threespine Stickleback Gasterosteus aculeatus
Source: G3 (Bethesda). 2016 Nov 10;7(1):165–78. doi: 10.1534/g3.116.033241 (PMC5217106; doi:10.1534/g3.116.033241)
Supplement: Supplementary file 5 [file 165FileS1.txt]

Is50408 Is204268 Is382264 Is387599 Is557254 Is702247 Is822752 Is930664 Is971847 Is1037554 Is1077132 Is1207364 Is1260907 Is1356785 Is1392275 175s2840 175s64370 175s82344 175s100864 175s119080 165s121863 165s139122 Is1760608 Is1861014 Is1932673 Is1965181 Is2003077 Is2013362 Is2062870 Is2242464 Is2266493 Is2336813 Is2365528 Is2426853 Is2586915 Is2680037 Is2710959 Is2873293 Is3100381 Is3268091 Is3339670 Is3359405 Is3410035 Is3489317 Is3723535 Is3775278 Is3804722 Is3949713 Is3959800 Is4110224 Is4127019 Is4176711 Is4314696 Is4559711 Is4766827 Is4803697 Is4996044 Is5473494 Is5726554 Is5838232 Is5976245 Is6072643 Is6275425 Is6512062 Is6813712 Is6985156 Is7435299 Is7822953 Is8076637 Is8169846 Is8360850 Is8438108 Is9513458 Is9585214 Is9962255 Is10218378 Is10526217 Is11003544 Is11214864 Is11431969 Is11630863 Is11903824 Is12023745 Is12247190 Is12285649 Is12312033 Is12366757 Is12411971 Is12527022 Is12952945 Is13132282 Is13380883 Is13575527 Is13618484 Is13629290 Is13648991 Is13665029 Is13738802 Is13886292 Is13902780 Is13947981 Is14197851 Is14798334 Is14823839 Is14861341 Is14895899 Is14988034 Is15246189 Is15644964 Is15706032 Is15764265 Is15851732 Is16006664 Is16135155 Is16362979 Is16423970 Is16655831 Is16662819 Is16730761 Is16807038 Is16858664 Is17081950 Is17084542 Is17193193 Is17293267 Is17429145 Is17993717 Is18138351 Is18395774 Is18574493 Is18768086 Is19520030 Is19554548 Is19897930 Is27116465 Is27019542 Is26978302 Is26946601 Is26855656 Is26662286 Is26533998 Is26278803 Is26073969 Is25819313 Is25581240 Is25223412 Is25011732 Is24994365 Is24945040 Is24641892 Is24445102 Is24404080 Is24163390 Is24065637 Is23825290 Is23532978 Is23426996 Is23207737 Is23101185 Is22907258 Is22858050 Is22817759 Is22649784 Is22537194 Is22456100 Is22352678 Is22289542 Is22257914 Is22050326 Is21955755 Is21905921 Is21830387 Is21607466 Is21499886 Is21460116 Is21377492 Is21247050 Is21155057 Is21112929 Is21069629 Is21015864 Is20755013 Is20676232 Is20577551 Is20478359 Is20246972 Is20126517 Is20061779 Is20035444 Is19943943 74s829 74s37418 74s159179 74s197238 74s268653 74s377436 74s485754 74s557756 74s616384 74s641223 74s660078 Is28144481 Is28072494 Is27989636 Is27962486 Is27905339 Is27899823 Is27826437 Is27742086 Is27716236 Is27642857 Is27583356 Is27299835 98s29688 98s190082 98s193001 98s250630 98s360499 98s410463 IIs515969 IIs749146 IIs902377 IIs961038 IIs1202980 IIs1391271 IIs1924845 IIs2066231 IIs2324538 IIs2509526 IIs2565464 IIs2693976 IIs2842729 IIs3061498 IIs3255909 IIs3360021 IIs3434866 IIs3452197 IIs3466671 IIs3798417 IIs3891306 IIs3928949 IIs3997092 IIs4040065 IIs4226314 IIs4290931 IIs4311691 IIs4347605 IIs4369098 IIs4481323 IIs4532633 IIs4632683 IIs4665390 IIs4763639 IIs4924910 IIs5024670 IIs5304167 IIs5397595 IIs5600361 IIs5760088 IIs5943834 IIs6546303 IIs6967918 IIs7093569 IIs7552855 IIs7772285 IIs8131744 IIs8171743 IIs8274672 IIs8450093 IIs8889217 IIs9205036 IIs9418341 IIs9458691 IIs9551369 IIs10055617 IIs10082241 IIs10351283 IIs10862650 IIs10997140 IIs11030686 IIs11285480 IIs11460028 IIs11545075 IIs11599424 IIs11755092 IIs11964177 IIs12028935 IIs12141838 IIs12156634 IIs12622992 IIs12938777 IIs13300146 IIs13478136 IIs13960349 IIs13999297 IIs14333201 IIs14541287 IIs15307071 IIs15324892 IIs15540296 IIs16174552 IIs16221015 IIs16338628 IIs16495517 IIs16640346 IIs16726425 IIs17038880 IIs17211109 IIs17298926 IIs17346164 IIs17404035 IIs17458456 IIs17460458 IIs17683395 IIs17752087 IIs17776714 IIs17803693 IIs18062884 IIs18198637 IIs18313355 IIs18423803 IIs18671601 IIs18697255 IIs18767308 IIs18907142 IIs19019671 IIs19034602 IIs19100606 IIs19268848 IIs19349407 IIs19471302 IIs19570545 IIs19639728 IIs19740114 IIs19759516 IIs19850719 IIs19902295 IIs19906162 IIs20125304 IIs20159329 IIs20164152 IIs20294038 IIs20468301 IIs20478168 IIs20512344 IIs20526537 IIs20650625 IIs20745357 IIs20812696 IIs20884738 IIs20906491 IIs20943532 IIs20955904 IIs20991779 IIs21048771 IIs21145913 IIs21152132 IIs21283986 IIs21389005 IIs21412830 IIs21560839 IIs21573556 IIs21590935 IIs21646938 IIs21760475 IIs21775274 IIs21795684 IIs21856560 IIs21904115 IIs22025226 IIs22047403 IIs22149479 IIs22173527 IIs22202265 IIs22239761 IIs22293468 IIs22357177 IIs22439559 IIs22498434 IIs22514705 IIs22594797 IIs22860866 IIs22973298 IIs23010280 IIs23072745 IIs23097595 IIs23288790 IIIs66339 IIIs132356 IIIs187330 IIIs235264 IIIs307633 IIIs350192 IIIs472244 IIIs533312 IIIs572526 IIIs591393 IIIs732941 IIIs918664 IIIs958807 IIIs998413 IIIs1002518 IIIs1097893 IIIs1104935 IIIs1185128 IIIs1289919 IIIs1335693 IIIs1421163 IIIs1438171 IIIs1495372 IIIs1502764 IIIs1557005 IIIs1564828 IIIs1911334 IIIs1953094 IIIs2066736 IIIs2204034 IIIs2269858 IIIs2302289 IIIs2417752 IIIs2433626 IIIs2512513 IIIs2578007 IIIs2801892 IIIs2986045 IIIs3207461 IIIs3526493 IIIs3954629 IIIs4643414 IIIs4824884 IIIs4833335 IIIs4891822 IIIs5208563 IIIs5214695 IIIs5299753 IIIs5383209 IIIs5966445 IIIs6018481 IIIs6027675 IIIs6037710 IIIs6100955 IIIs6454195 IIIs6877669 IIIs7027310 IIIs7065744 IIIs7076745 IIIs7203241 IIIs7223349 IIIs7394760 IIIs7512584 IIIs7546165 IIIs7564987 IIIs7673116 IIIs7877846 IIIs8030170 IIIs8034845 IIIs8054504 IIIs8145188 IIIs8253457 IIIs8336860 IIIs8354969 IIIs8883654 IIIs8971145 IIIs9141393 IIIs9154119 IIIs9275999 IIIs9548920 IIIs9569860 IIIs9669340 IIIs9748975 IIIs9844136 IIIs9898389 IIIs10038517 IIIs10532603 IIIs10593398 IIIs10805951 IIIs10828510 IIIs11006764 IIIs11050158 IIIs11108242 IIIs11125728 IIIs11360998 IIIs11552936 IIIs11737031 IIIs12084151 IIIs12291547 IIIs12301866 IIIs12323061 IIIs12411151 IIIs12506156 IIIs12618986 IIIs12680763 IIIs12743433 IIIs12870683 IIIs13102372 IIIs13303502 IIIs13346219 IIIs13387984 IIIs13485634 IIIs13534373 IIIs13574718 IIIs13768170 IIIs13820158 IIIs13850413 IIIs14073063 IIIs14138743 IIIs14219217 IIIs14274215 IIIs14288315 IIIs14314350 IIIs14430686 IIIs14451083 IIIs14459330 IIIs14512481 IIIs14539098 IIIs14632416 IIIs14674052 169s121497 169s149102 IIIs14749461 IIIs14796131 IIIs14828146 IIIs14851918 IIIs14867882 IIIs14893852 IIIs14906527 IIIs14948051 IIIs14975387 IIIs15098556 201s128042 IIIs15892779 IIIs15967879 IIIs16081816 IIIs16186085 IIIs16397890 IIIs16414780 IIIs16443514 IIIs16453495 IIIs16609137 IIIs16653485 IIIs16710805 IIIs16794005 135s180770 135s125113 135s103556 135s37506 120s45689 120s168434 120s269915 161s97425 219s65491 219s29064 IVs363257 IVs426468 IVs573478 IVs623086 IVs697500 IVs711014 IVs761023 IVs784874 IVs879819 IVs968629 IVs986365 IVs993285 IVs1297206 IVs1306898 IVs1424891 IVs1450366 IVs1476743 IVs1521044 IVs1568280 IVs1643949 IVs1778497 IVs1822374 IVs2026445 IVs2143071 IVs2200619 IVs2226871 IVs2295364 IVs2309381 IVs2368443 IVs2418801 IVs2846873 IVs2941295 IVs2955679 IVs3060885 IVs3327984 IVs3431507 IVs3493106 IVs3508526 IVs3557540 IVs3586788 IVs3634869 IVs3671393 IVs3734910 IVs3845358 IVs3869269 IVs3923834 IVs4054734 IVs4071913 IVs4130300 IVs4188003 IVs4256173 IVs4356375 IVs4370952 IVs4541236 IVs4630680 IVs4692482 IVs4842697 IVs5045740 IVs5138996 IVs5293782 IVs5362751 IVs5389260 IVs5581330 IVs5651433 IVs5802441 IVs5834379 IVs5884629 IVs6086120 IVs6183426 IVs6195482 IVs6230632 IVs6336188 IVs6394113 IVs6497921 IVs6565249 IVs6634192 IVs6747842 IVs7190701 IVs7512954 IVs7565162 IVs8266336 IVs8443777 IVs8467692 IVs8493114 IVs8518340 IVs8886332 IVs9297202 IVs9336539 IVs9374218 IVs9545634 IVs9580901 IVs10270911 IVs10407413 IVs10614846 IVs10659051 IVs10703917 IVs10946806 IVs11037719 IVs11074777 IVs11466055 IVs11668512 IVs11756283 IVs12204097 IVs12271194 IVs12327132 IVs12356035 IVs12447548 IVs12736014 IVs12830932 IVs13003641 IVs13221331 IVs13832065 IVs14026600 IVs14119873 IVs14195663 IVs14451196 IVs14615775 IVs14667379 IVs14958133 IVs15398637 IVs15533252 IVs15630730 IVs15643256 IVs15797985 IVs15965196 IVs16075576 IVs16170376 IVs16365873 IVs16644630 IVs17021069 IVs17591082 IVs17634618 IVs17716075 IVs17765463 IVs28016452 IVs27791411 IVs27335239 IVs27083263 IVs26825521 IVs26647678 IVs26637146 IVs26592392 IVs26185866 IVs26113739 IVs25911996 IVs25869666 IVs25611330 IVs25541774 IVs25410979 IVs25310534 IVs25116889 IVs24922345 IVs24049660 IVs23394845 IVs21649152 IVs21553022 IVs21528940 IVs21453968 IVs21406511 IVs20728590 IVs20703333 IVs20274315 IVs20268558 IVs20168670 IVs20096642 IVs19849601 IVs19485157 IVs19205350 IVs19092574 IVs18657162 IVs18441261 IVs18339458 IVs18218468 IVs28437948 IVs28488315 IVs28514740 IVs28601899 IVs28684229 IVs28722449 IVs28974286 IVs29075598 IVs29169829 IVs29207943 IVs29588863 IVs29640314 IVs29688072 IVs29735962 IVs29759016 IVs29844719 IVs29912965 IVs30081051 IVs30162965 IVs30232015 IVs30277906 IVs30322069 IVs30613445 IVs30717018 IVs30868699 IVs31030737 IVs31049486 IVs31113923 IVs31135643 IVs31200778 IVs31401810 IVs31415603 IVs31502438 IVs31578914 IVs31636798 IVs31721367 IVs31806405 IVs31920124 IVs31968147 IVs32029627 IVs32058941 IVs32135567 IVs32183673 IVs32306252 IVs32313953 IVs32378784 IVs32416991 IVs32490866 121s144423 90s98770 90s138464 90s288823 90s356779 152s219939 152s212815 152s168371 152s153937 152s985 54s53553 54s529380 54s850989 54s892970 54s1068605 54s1123108 54s1149287 48s172613 48s222842 48s316732 48s330122 48s355580 48s452968 48s658928 48s707933 48s752074 48s821266 48s1148539 48s1331062 48s1477366 48s1642393 Vs7718733 Vs6533975 Vs6516346 Vs6495440 Vs6153196 Vs6016435 Vs5789561 Vs5760871 Vs5517418 Vs5452126 Vs5404286 Vs5265630 Vs5204967 Vs5101113 Vs5036455 Vs4769625 Vs4711130 Vs4621896 Vs4546837 Vs4292535 Vs4278841 Vs4149592 Vs4054544 Vs3965013 Vs3880707 Vs3726684 Vs3652145 Vs3575388 Vs3513136 Vs3506561 Vs3372703 Vs3271248 Vs3120827 Vs3078208 Vs2887049 Vs2707933 Vs2508980 Vs2209272 Vs2061309 Vs1971324 Vs1932239 Vs1538541 Vs1328878 Vs1201366 Vs1010413 Vs780687 Vs547847 Vs341566 Vs320916 Vs259040 Vs145312 Vs117923 Vs7972884 Vs8058434 Vs8340783 Vs8554867 Vs8685807 Vs8762646 Vs8790475 Vs8996548 Vs9074933 Vs9140766 Vs9202066 Vs9576185 Vs9753987 Vs9852464 Vs9929139 Vs10037779 Vs10153231 Vs10206016 Vs10218903 Vs10249550 Vs10284600 Vs10304122 Vs10363487 Vs10394037 Vs10471977 Vs10547463 Vs10832043 Vs11634745 Vs11582602 Vs11538470 Vs11527155 Vs11333650 Vs11305453 Vs11230937 Vs11138589 Vs11103001 Vs11070450 Vs11017278 Vs11758177 Vs12137247 112s332820 112s228816 112s176776 112s167736 112s80988 112s74791 112s52302 112s41941 61s63272 61s151785 61s265611 61s560866 61s937215 VIs621924 VIs464405 VIs438917 VIs138491 VIs101988 VIs3748000 VIs3535754 VIs3408253 VIs3270115 VIs3093952 VIs2829663 VIs2771354 VIs2678516 VIs2643363 VIs2602855 VIs2522025 VIs2372567 VIs2276367 VIs2217814 VIs2060040 VIs2005468 VIs2002041 VIs1854606 VIs1790090 VIs1779519 VIs1706947 VIs1638916 VIs1564969 VIs1530182 VIs1370996 VIs1113888 VIs971768 VIs954339 VIs4158879 VIs4176218 VIs4198221 VIs4344804 VIs4485591 VIs4509684 VIs4682493 VIs4691973 VIs4811075 VIs4957625 VIs5176845 VIs5417557 VIs5796043 VIs5859059 VIs5878839 VIs5949062 VIs6139139 VIs6181050 VIs6287876 VIs6367488 VIs6570531 VIs6678216 VIs6734053 VIs6983751 VIs6983896 VIs7048381 VIs7061587 VIs7065391 VIs7596907 VIs7723160 VIs7816579 VIs8055646 VIs8675863 VIs8687868 VIs8708077 VIs8732988 VIs8739404 VIs8945421 VIs9095336 VIs9348148 VIs9506810 VIs9794270 VIs9868780 VIs10043803 VIs10408973 VIs10742029 VIs10938690 VIs11088210 VIs11242574 VIs11738141 VIs11966384 VIs12148139 VIs12554389 VIs12704221 VIs12941522 VIs13017441 VIs13178091 VIs13259612 VIs13338453 VIs13370455 VIs13583348 VIs13689360 VIs13763137 VIs13910048 VIs13953761 VIs14068356 VIs14129173 VIs14207621 VIs14283629 VIs14320559 VIs14393983 VIs14472157 VIs14480833 VIs14600062 VIs14632039 VIs14723137 VIs14754086 VIs14784118 VIs14874543 VIs15008415 VIs15072899 VIs15187848 VIs15292719 VIs15317311 VIs15348959 VIs15610511 VIs15730504 VIs15761058 VIs15796191 VIs15907566 VIs15959627 VIs16091876 VIs16237023 VIs16318775 VIs16345096 VIs16371826 VIs16467308 VIs16502159 VIs16514851 VIs16699081 VIs16746514 156s28671 156s82766 156s111759 156s141957 156s161064 129s109901 129s150708 129s152511 VIIs121763 VIIs196590 VIIs251968 VIIs287848 VIIs385699 VIIs412073 VIIs494894 131s205019 131s151239 131s34939 131s9580 VIIs580408 VIIs581633 VIIs619882 VIIs688265 VIIs701667 VIIs729469 VIIs822007 VIIs1143854 VIIs1307624 VIIs1526604 VIIs1553997 VIIs1636410 VIIs1640420 VIIs1655024 VIIs1664614 VIIs1674200 VIIs1695696 VIIs1738588 VIIs1768875 VIIs1872307 VIIs2061320 VIIs2078296 VIIs2261651 VIIs2371444 VIIs2446917 VIIs2725669 VIIs2895068 VIIs2962919 VIIs3116758 VIIs3248451 VIIs3274974 VIIs3362652 VIIs3399231 VIIs3462045 VIIs3516769 VIIs3526005 VIIs3603529 VIIs3726535 VIIs3892813 VIIs3994585 VIIs4018964 VIIs4200535 VIIs4298752 VIIs4314499 VIIs4315603 VIIs4399913 VIIs4463343 VIIs4555420 VIIs4877311 VIIs5004298 VIIs5193244 VIIs5802097 VIIs6211453 VIIs6329539 VIIs6517679 VIIs6635039 VIIs7083849 VIIs7228856 VIIs7246045 VIIs7845308 VIIs7974007 VIIs8247899 VIIs8327991 VIIs8779707 VIIs8818351 VIIs9004996 VIIs9372771 VIIs9828766 VIIs10084561 VIIs10085594 VIIs10298646 47s572700 47s1106597 47s1668582 VIIs10675870 VIIs10719008 VIIs10728371 VIIs11413224 VIIs11701327 VIIs11850370 VIIs11918734 VIIs11975853 VIIs12093712 VIIs12153153 VIIs12407255 VIIs12744818 VIIs12782497 VIIs12921180 VIIs13172891 VIIs13640228 VIIs13762645 VIIs14002452 VIIs14469456 VIIs14519375 VIIs14817626 VIIs15082435 VIIs15561357 VIIs15700704 VIIs15843277 VIIs16124488 VIIs17021258 VIIs17313767 VIIs17398127 VIIs17711595 VIIs17816801 VIIs18075296 VIIs18212968 VIIs18306648 VIIs19046735 VIIs19345720 VIIs19598399 VIIs19851071 VIIs20070344 VIIs20077784 VIIs20198645 VIIs20271071 VIIs20338898 VIIs20376316 VIIs20384255 VIIs20389448 VIIs20617616 VIIs20658646 VIIs20731791 VIIs20970860 VIIs21205604 VIIs21386456 VIIs21897279 VIIs21931690 VIIs22040102 VIIs22260931 VIIs22307431 VIIs22377751 VIIs22617581 VIIs22674979 VIIs22933952 VIIs23030853 VIIs23199822 VIIs23435364 VIIs23714153 VIIs23841856 VIIs23984114 VIIs24024461 VIIs24060604 VIIs24128225 VIIs24159458 VIIs24221028 VIIs24385240 VIIs24405203 VIIs24476846 VIIs24569194 VIIs24743328 VIIs24951860 VIIs25003981 VIIs25018300 VIIs25181462 VIIs25240106 VIIs25346610 VIIs25431874 VIIs25464235 VIIs25612359 VIIs25659640 VIIs25727083 VIIs25978618 VIIs26095542 VIIs26160584 VIIs26179962 VIIs26199667 VIIs26214487 VIIs26266167 VIIs26303444 VIIs26345169 VIIs26393747 VIIs26451629 VIIs26491312 VIIs26561709 VIIs26574318 VIIs26628338 VIIs26709037 VIIs26764936 VIIs26796470 VIIs26861918 VIIs26880463 VIIs26903206 VIIs26920614 VIIs26983825 VIIs27002535 VIIs27083857 VIIs27181518 VIIs27192697 VIIs27208341 VIIs27321005 VIIs27449585 VIIs27471469 VIIs27509807 VIIs27539519 VIIs27672014 132s96680 132s250772 56s996144 56s954171 56s944991 56s910944 56s744698 56s529973 56s325469 56s292387 56s255990 VIIIs162048 VIIIs375507 VIIIs658095 VIIIs679519 VIIIs951593 VIIIs1132324 VIIIs1313970 VIIIs1323370 VIIIs1658381 VIIIs1681070 VIIIs1692914 VIIIs1747791 VIIIs1755827 VIIIs1805238 VIIIs1821608 VIIIs1851577 VIIIs2005315 VIIIs2040865 VIIIs2152828 VIIIs2248738 VIIIs2276801 VIIIs2395723 VIIIs2436758 VIIIs2490559 VIIIs2735738 VIIIs2862039 VIIIs3158601 VIIIs3239331 VIIIs3381053 VIIIs3552572 VIIIs3668873 VIIIs3791071 VIIIs3908996 VIIIs4044478 VIIIs4072662 VIIIs4117853 VIIIs4135038 VIIIs4716942 VIIIs4860370 VIIIs4864314 VIIIs4998907 VIIIs5109810 VIIIs5718138 VIIIs5833610 VIIIs6333027 VIIIs6476062 VIIIs6992972 VIIIs7213771 VIIIs7453626 VIIIs7525927 VIIIs7836142 VIIIs7875448 VIIIs8602590 VIIIs8616714 VIIIs8838803 VIIIs9105808 VIIIs9173566 VIIIs9482585 VIIIs9522925 VIIIs9549013 VIIIs10350392 VIIIs10374023 VIIIs10581653 VIIIs11405835 VIIIs11460289 VIIIs11788211 VIIIs11860733 VIIIs11924120 VIIIs12013716 VIIIs12386823 VIIIs12527410 VIIIs12653630 VIIIs12668829 VIIIs12811369 VIIIs12869112 VIIIs12955202 VIIIs13135459 VIIIs13379645 VIIIs13950081 VIIIs14032457 VIIIs14041835 VIIIs14178622 VIIIs14223706 VIIIs14359082 VIIIs14393961 VIIIs14418215 VIIIs14500899 VIIIs14519154 VIIIs14721991 VIIIs14750394 VIIIs15002573 VIIIs15077804 VIIIs15124199 VIIIs15217329 VIIIs15229706 VIIIs15345154 VIIIs15414158 VIIIs15537916 VIIIs15651351 VIIIs15831798 VIIIs15949685 VIIIs16133387 VIIIs16220585 VIIIs16304623 VIIIs16531910 VIIIs16600859 VIIIs16656427 VIIIs16686126 VIIIs16863054 VIIIs17009700 VIIIs17016569 VIIIs17060338 VIIIs17147849 VIIIs17401771 VIIIs17422562 VIIIs17474859 VIIIs17587958 VIIIs17609336 VIIIs17789784 VIIIs17916491 VIIIs17979730 VIIIs18041098 VIIIs18283897 VIIIs18312575 VIIIs18436938 VIIIs18468516 VIIIs18595598 VIIIs18694662 VIIIs18748825 VIIIs18791673 VIIIs18813356 VIIIs18932765 VIIIs19080197 VIIIs19128818 VIIIs19147644 VIIIs19245012 IXs150907 IXs264018 IXs279555 IXs315140 IXs465765 IXs503857 IXs536794 IXs617432 IXs675076 IXs732944 IXs849981 IXs922297 IXs1104975 IXs1277395 IXs1369499 IXs1430502 IXs1498612 IXs1564318 IXs1609293 IXs1733570 IXs1789860 IXs1809708 IXs1871649 IXs1940617 IXs1954354 IXs2108124 IXs2204269 IXs2311232 IXs2402669 IXs2638794 IXs2890082 IXs2958715 IXs3254154 IXs3343874 IXs3608018 IXs3807529 IXs3980621 IXs17636520 IXs17380955 IXs17333557 IXs17025391 IXs16779246 IXs16525800 IXs16512295 IXs16225152 IXs16111695 IXs16083475 IXs15985378 IXs15955341 IXs15924123 IXs15878742 IXs15784651 IXs15507262 IXs15479559 IXs15095794 IXs14986144 IXs14491544 IXs14395825 IXs14302118 IXs14153528 IXs14085710 IXs13963222 IXs13930851 IXs13596032 IXs13559089 IXs13363128 IXs13213694 IXs12945517 IXs12748124 IXs12696746 IXs12393177 IXs12382495 IXs12320731 IXs12296163 IXs12283741 IXs12067888 IXs11344198 IXs11143681 IXs10917515 IXs10685606 IXs10561871 IXs10478623 IXs10442846 IXs10345385 IXs10334738 IXs10269074 IXs10154170 IXs10142114 IXs10072976 IXs9984535 IXs9764222 IXs9750481 IXs9218016 IXs9095720 IXs8757264 IXs8721899 IXs8384713 IXs8183660 IXs8016591 IXs7981478 IXs7741389 IXs7564974 IXs7463735 IXs7393124 IXs7162901 IXs6913495 IXs6730314 IXs6657769 IXs6515795 IXs6404930 IXs6237525 IXs6098390 IXs5979128 IXs5963192 IXs5837178 IXs5712117 IXs5514798 IXs5390818 IXs5371371 IXs5225370 IXs5160205 IXs4998796 IXs4924341 IXs4859847 IXs4833585 IXs4817722 IXs4797386 IXs4620704 IXs4569303 IXs4535111 IXs4473254 IXs4456582 IXs4444562 IXs4435062 IXs4345610 IXs17906517 IXs18020503 IXs18063190 IXs18132632 IXs18313043 IXs18459805 IXs18479642 IXs18651702 IXs18665551 IXs18698101 IXs18711539 IXs18801479 IXs18869016 IXs18914375 IXs19014371 IXs19027553 IXs19034513 IXs19236387 IXs19326275 IXs19329276 IXs19343619 IXs19471131 IXs19505314 IXs19530845 IXs19771410 IXs19797775 IXs19822078 IXs19895766 IXs19899773 IXs19912625 IXs19991202 IXs20039733 IXs20075989 IXs20143944 177s95085 177s126761 238s20308 101s168591 101s222982 101s353304 58s17961 58s133886 58s272923 58s684886 Xs39053 Xs74741 Xs1186062 Xs1277446 Xs1311083 Xs1487516 Xs1768099 Xs1795303 Xs1838307 Xs1934033 Xs1943534 Xs2097375 Xs2130554 Xs2192700 Xs2349415 Xs2379459 Xs2621322 Xs2875947 Xs2902534 Xs2972369 Xs3405705 Xs4295979 Xs4481928 Xs4574887 Xs4659296 Xs4798337 Xs5153408 Xs5305135 Xs5892921 Xs6206776 Xs6330388 Xs6444966 Xs6556128 Xs6705848 Xs6792877 Xs6965632 Xs7141675 Xs7189288 Xs7195938 Xs7328014 Xs7350945 Xs7485099 Xs7525781 Xs7642102 Xs8116783 Xs8133031 Xs8158728 Xs8204507 Xs8368390 Xs8634948 Xs8721288 Xs9071407 Xs9207714 Xs9372635 Xs9443348 Xs9540115 Xs9699380 Xs9942823 Xs10189148 Xs10515020 Xs10834627 Xs11176223 Xs11229751 Xs11256483 Xs11372962 Xs11567616 Xs11603720 Xs11814839 Xs11934280 Xs12062541 Xs12118954 Xs12342898 Xs12439170 Xs12589009 Xs12595032 Xs12646876 Xs13055455 Xs13104715 Xs13150491 Xs13307710 Xs13338669 Xs13402705 Xs13528108 Xs13657785 Xs13804020 Xs13829043 Xs13907553 Xs14060855 Xs14097940 Xs14163229 Xs14177528 Xs14207354 Xs14273673 Xs14428811 Xs14519675 246s21225 246s50593 149s185070 149s143386 149s72158 149s9999 208s85767 Xs14685253 Xs14737033 Xs14808276 Xs14878604 Xs14932922 Xs15072138 Xs15129399 Xs15437342 Xs15498732 Xs15576274 Xs15589244 XIs80094 XIs150481 XIs200181 XIs428770 XIs564118 XIs653251 XIs675983 XIs727404 XIs765381 XIs985141 XIs1296363 XIs1409860 XIs1941628 XIs2124962 XIs2265676 XIs2540945 XIs2558087 XIs2574475 XIs2692397 XIs2737314 XIs2828523 XIs2887625 XIs3033925 XIs3058319 XIs3084607 XIs3156503 XIs3407448 XIs3444612 XIs3497357 XIs3530502 XIs3609686 XIs3661327 XIs3681118 XIs3692797 XIs3713051 XIs3780878 XIs3945031 XIs4027737 XIs4110768 XIs4130339 XIs4289413 XIs4655100 XIs4675636 XIs4799605 XIs4831746 XIs4837975 XIs4885704 XIs5091444 XIs5232688 XIs5256251 XIs5361584 XIs5451542 XIs5644799 XIs6295499 XIs6626185 XIs6980278 XIs7019887 XIs7187966 XIs7458403 XIs7517595 XIs7641231 XIs7653284 XIs7709313 XIs8282433 XIs8420626 XIs9149806 XIs9265565 XIs9340695 XIs9409740 XIs9807411 XIs9940803 XIs10002961 XIs10044656 XIs10060783 XIs10126778 XIs10338677 XIs10420143 XIs10703337 XIs10741494 XIs10767726 XIs10811705 XIs10842311 XIs11158895 XIs11496123 XIs11595221 XIs11696293 XIs11723779 XIs11852235 XIs11952040 XIs11998012 XIs12124311 XIs12618699 XIs12873037 XIs12961904 XIs12965787 XIs13058756 XIs13092509 XIs13122482 XIs13262791 XIs13453228 XIs13463189 XIs13544897 XIs13778824 XIs13847143 XIs13876251 XIs13890866 XIs13937476 XIs14001834 XIs14062561 XIs14170304 XIs14216845 XIs14247648 XIs14260559 XIs14270991 XIs14287648 XIs14339836 XIs14360348 XIs14403534 XIs14409460 XIs14435521 XIs14499231 XIs14605721 XIs14668537 XIs14676457 XIs14702660 XIs14765713 XIs14790800 XIs14879405 XIs15011415 151s124872 151s181530 XIs15192161 XIs15405452 XIs15419386 XIs15424259 XIs15463824 XIs15468253 XIs15513669 XIs15518844 XIs15544431 XIs15571375 XIs15666316 XIs15709391 XIs15816176 XIs15873711 XIs15892809 XIs16247855 XIs16267390 XIs16342370 XIs16418465 XIs16436959 XIs16647518 114s202489 114s82627 114s46193 114s31443 139s173654 139s123781 141s34060 141s162512 XIIs44351 XIIs131122 XIIs385034 XIIs426473 XIIs483491 XIIs609998 XIIs673060 XIIs790127 XIIs1144506 XIIs1157990 XIIs1186470 99s18680 99s84358 99s111893 99s123121 99s151599 99s215885 99s252974 99s363244 68s144695 68s204305 68s248274 68s320887 68s412374 68s467274 68s529619 68s563510 68s628027 68s736353 XIIs1433400 XIIs1482097 XIIs1536129 XIIs1660791 XIIs1678718 XIIs1793936 XIIs1826036 XIIs1853368 XIIs1959983 XIIs2012602 XIIs2111219 XIIs16436925 XIIs16343921 XIIs16225943 XIIs16123707 XIIs16083244 XIIs15845344 XIIs15799085 XIIs15629742 XIIs15561351 XIIs15512803 XIIs15498343 XIIs15236377 XIIs15176496 XIIs15063985 XIIs15003629 XIIs14976710 XIIs14790638 XIIs14513930 XIIs14397382 XIIs14323182 XIIs14311601 XIIs14288736 XIIs14031456 XIIs13416868 XIIs13395756 XIIs13071675 XIIs12762352 XIIs12320958 XIIs11299629 XIIs10607755 XIIs10199199 XIIs9872597 XIIs9728382 XIIs9523062 XIIs9312316 XIIs9200708 XIIs9088868 XIIs9036705 XIIs9021099 XIIs8992438 XIIs8408178 XIIs8279882 XIIs7845923 XIIs7739539 XIIs7668514 XIIs7434144 XIIs7418096 XIIs7291671 XIIs6926023 XIIs6615944 XIIs6588475 XIIs6438043 XIIs6322043 XIIs6280247 XIIs5915990 XIIs5667759 XIIs5512091 XIIs5444501 XIIs5430639 XIIs5317930 XIIs5306055 XIIs5237151 XIIs5166048 XIIs5134467 XIIs5064653 XIIs5038560 XIIs4942948 XIIs4843101 XIIs4763748 XIIs4709364 XIIs4565836 XIIs4271565 XIIs4198808 XIIs4160117 XIIs4018749 XIIs3721239 XIIs3628223 XIIs3509030 XIIs3141304 XIIs2911164 XIIs2487410 XIIs2335209 XIIs16925785 XIIs16985755 XIIs17029585 XIIs17046293 XIIs17296657 XIIs17439310 XIIs17488612 XIIs17529717 XIIs17552316 XIIs17648944 XIIs17744786 XIIs18006719 XIIs18040543 XIIs18092227 XIIs18135556 XIIs18148448 XIIs18202109 XIIs18323029 XIIIs270181 XIIIs497377 XIIIs769899 XIIIs837092 XIIIs891499 XIIIs921677 XIIIs966462 XIIIs1138289 XIIIs1437042 XIIIs1614109 XIIIs1806198 XIIIs1841054 XIIIs2090252 XIIIs2267367 XIIIs2474200 XIIIs2609991 XIIIs2630104 XIIIs2841629 XIIIs3110793 XIIIs3538485 XIIIs3882407 XIIIs3920613 XIIIs4203091 XIIIs4393785 XIIIs4615277 XIIIs4744564 XIIIs4935722 XIIIs5390394 XIIIs5900916 XIIIs5971626 XIIIs6150885 XIIIs6215461 XIIIs6421089 XIIIs6543547 XIIIs6586177 XIIIs6950433 XIIIs7035953 XIIIs7106718 XIIIs7189538 XIIIs7410611 XIIIs7458451 XIIIs7581049 XIIIs7938699 XIIIs8263429 XIIIs8299890 XIIIs8347389 XIIIs8398924 XIIIs8414471 XIIIs8563673 XIIIs8577328 XIIIs8623329 XIIIs8738347 XIIIs8889138 XIIIs8924740 XIIIs9033942 XIIIs9122336 XIIIs9375579 XIIIs9438212 XIIIs9552367 XIIIs9716345 XIIIs9762925 XIIIs10322010 XIIIs10719176 XIIIs11334821 XIIIs11452899 XIIIs12113373 XIIIs12343710 XIIIs12387921 XIIIs12409906 XIIIs12646013 XIIIs12828650 XIIIs12855124 XIIIs13587829 XIIIs13698311 XIIIs13728795 XIIIs13841359 XIIIs13968206 XIIIs14210847 XIIIs14433695 XIIIs14512868 XIIIs14613869 XIIIs14756607 XIIIs14995653 XIIIs15241099 XIIIs15324343 XIIIs15535987 XIIIs15614716 XIIIs15707224 XIIIs15746547 XIIIs15758200 XIIIs15783358 XIIIs15885276 XIIIs15941532 XIIIs16047086 XIIIs16199080 XIIIs16246813 XIIIs16278953 XIIIs16345923 XIIIs16477071 XIIIs16719112 XIIIs16777600 XIIIs16867604 XIIIs16953433 XIIIs17034927 XIIIs17058169 XIIIs17199934 XIIIs17273979 XIIIs17366735 XIIIs17453880 XIIIs17617418 XIIIs17632101 XIIIs17699219 XIIIs17719253 XIIIs17745965 XIIIs17786949 XIIIs17811968 XIIIs17895322 XIIIs18005445 XIIIs18089892 XIIIs18103432 XIIIs18321859 XIIIs18448639 XIIIs19511811 XIIIs19458698 XIIIs19329907 XIIIs19271199 XIIIs19165603 XIIIs19020297 XIIIs18985486 XIIIs18969119 XIIIs18924058 XIIIs18907254 XIIIs18872232 XIIIs18859494 XIIIs18833842 XIIIs18677744 XIIIs18649731 225s53699 XIIIs19667411 XIIIs19695796 XIIIs19970313 XIIIs19992537 XIIIs20013881 XIIIs20030489 150s12374 150s32691 150s141944 150s170980 168s79061 196s47576 196s64181 XIVs127613 XIVs179234 XIVs222022 XIVs352885 XIVs409287 XIVs426140 XIVs436074 XIVs653031 XIVs682532 XIVs843490 XIVs1041300 XIVs1109732 XIVs1153495 XIVs1178241 XIVs1190764 XIVs1224725 XIVs1272321 XIVs1291301 XIVs1316788 XIVs1370351 XIVs1429089 XIVs1468061 XIVs1550464 XIVs1590143 XIVs1671207 XIVs1685267 XIVs1790426 XIVs1814922 XIVs1825616 XIVs1866012 XIVs1937898 XIVs2000143 XIVs2071060 XIVs2148807 XIVs2180970 XIVs2200530 XIVs2245838 XIVs2293295 XIVs2316968 XIVs2338273 XIVs2502100 XIVs2514447 XIVs2537594 XIVs2626152 XIVs2686551 XIVs2744420 XIVs2951357 XIVs3007386 XIVs3058453 XIVs3090012 XIVs3101175 XIVs3122177 XIVs3189877 XIVs3231879 XIVs3276110 XIVs3310995 XIVs3375985 XIVs3441342 XIVs3574420 XIVs3625976 XIVs3718264 XIVs3920266 XIVs4034542 XIVs4455654 XIVs4512731 XIVs5339958 XIVs5855470 XIVs5895187 XIVs6019371 XIVs6023609 XIVs6117627 XIVs6156418 XIVs6337906 XIVs6372181 XIVs6403064 XIVs6475155 XIVs6799506 XIVs6879607 XIVs6899691 XIVs7062477 XIVs7123384 XIVs7216865 XIVs7370981 XIVs7474732 XIVs7622975 XIVs7668919 XIVs7694346 XIVs7722765 XIVs7735586 XIVs7793778 XIVs7796007 XIVs7982666 XIVs8206781 XIVs8529702 XIVs8618935 XIVs8635330 XIVs8645963 XIVs8668435 XIVs8766598 XIVs8940706 XIVs8960632 XIVs9071686 XIVs9527909 XIVs9721647 XIVs10037404 XIVs10150138 XIVs10215691 XIVs10253399 XIVs10380226 XIVs10558731 XIVs10632717 XIVs10805967 XIVs11027522 XIVs11035068 XIVs11102381 XIVs11178873 XIVs11278334 XIVs11516539 XIVs11532731 XIVs11656554 XIVs11945213 XIVs11965995 XIVs12138926 XIVs12173746 XIVs12295921 XIVs12318853 XIVs12361815 XIVs12684513 XIVs12738770 XIVs14785745 XIVs14610201 XIVs14525956 XIVs14520026 XIVs14345785 XIVs14254068 XIVs14190058 XIVs13915236 XIVs13901619 XIVs13856738 XIVs13792574 XIVs13742435 XIVs13637988 XIVs13487683 XIVs13360222 XIVs13237767 XIVs13156847 XIVs13122072 88s407975 88s379464 88s361552 88s217659 88s167013 XVs8887 XVs110933 XVs177958 159s154722 159s17751 184s77623 184s92382 184s136398 XVs1047864 XVs1006604 XVs806740 XVs764392 XVs596649 XVs583536 XVs519623 XVs510082 XVs416740 XVs357144 XVs345618 XVs1124398 XVs1240244 XVs1271441 XVs1324453 XVs1379637 XVs1439898 XVs1582278 XVs1669458 XVs1699540 XVs1737545 XVs1955725 XVs2087365 XVs2145864 XVs2179117 XVs2262736 XVs2411448 XVs2431995 XVs2499843 XVs2524147 XVs2562693 XVs2685521 XVs2700820 XVs2797497 XVs2834189 XVs2917148 XVs3119676 XVs3254292 XVs3490421 XVs3729340 XVs3923137 XVs4129057 XVs4190943 XVs4282021 XVs4512585 XVs4889473 XVs4982062 XVs5026286 XVs5346069 XVs5700228 XVs5800881 XVs5808679 XVs5963156 XVs6188508 XVs6367832 XVs6430018 XVs6455982 XVs6487498 XVs6622006 XVs6996551 XVs7247874 XVs7393949 XVs7423170 XVs7525590 XVs7545819 XVs7820571 XVs7885383 XVs8142995 XVs8148525 XVs8302074 XVs8612635 XVs8814416 XVs8909972 XVs8955578 XVs9157064 XVs9523242 XVs9838988 XVs10070791 XVs10376539 XVs10456933 XVs10563066 XVs10649629 XVs10684316 XVs10769740 XVs10810309 XVs10839561 XVs10966557 XVs11340259 XVs11365504 XVs11390249 XVs11535959 XVs11610827 XVs11644481 XVs11767217 XVs11956424 XVs12211969 XVs12285228 XVs12294425 XVs12352513 XVs12839581 XVs13179371 XVs13319505 XVs13351859 XVs13472921 XVs13504924 XVs13731496 XVs13816603 XVs14470026 XVs14863680 XVs14985898 XVs15445120 XVs15538866 XVs15560923 XVs15688259 XVs15867408 XVs15930002 XVs15962025 XVs16083114 84s5394 84s13667 84s62347 84s485490 84s542697 XVIs251306 XVIs582961 XVIs1153756 XVIs1234911 XVIs1524554 XVIs1638899 XVIs1738676 XVIs1933836 XVIs2200207 XVIs2249146 XVIs2295207 XVIs2462090 XVIs2575444 XVIs2743562 XVIs3005985 XVIs3122010 XVIs3218247 XVIs3425571 XVIs3527699 XVIs3728184 XVIs3767025 XVIs3954328 XVIs4084516 XVIs4421166 XVIs4456855 XVIs4661968 XVIs4886151 XVIs4997944 XVIs5057718 XVIs5079265 XVIs5244392 XVIs5619642 XVIs5731669 XVIs6105348 XVIs6312459 XVIs6653639 XVIs6682422 XVIs6699679 XVIs6825561 XVIs7165766 XVIs7570986 XVIs7666348 XVIs7713794 XVIs8015662 XVIs8061216 XVIs8265996 XVIs8487527 XVIs8494142 XVIs8495066 XVIs8824143 XVIs9075785 XVIs9318072 XVIs9470855 XVIs9594371 XVIs9612799 XVIs9928995 XVIs10028131 XVIs10081801 XVIs10157803 XVIs10199454 XVIs10444669 XVIs10483828 XVIs10706518 XVIs10885320 XVIs10951170 XVIs10974793 XVIs10986746 XVIs10993534 XVIs11227226 XVIs11357279 XVIs11862790 XVIs11963851 XVIs12047385 XVIs12330491 XVIs12942143 XVIs12952528 XVIs12970329 XVIs13208195 XVIs13544923 XVIs13668361 XVIs13950470 XVIs13965362 XVIs14179651 XVIs14208795 XVIs14343144 XVIs14471682 XVIs14484644 XVIs14696277 XVIs14889317 XVIs14990940 XVIs15207311 XVIs15270960 XVIs15354744 XVIs15449219 XVIs15762878 XVIs15873206 XVIs15886010 XVIs16006913 XVIs16038933 XVIs16075203 XVIs16154268 XVIs18040078 XVIs17984216 XVIs17947547 XVIs17860428 XVIs17843273 XVIs17822287 XVIs17727687 XVIs17677320 XVIs17557934 XVIs17486124 XVIs17453532 XVIs17332757 XVIs17306244 XVIs17287754 XVIs16937001 XVIs16731940 XVIs16728780 XVIs16626010 XVIs16582386 XVIs16332269 XVIs16318741 XVIs16222295 115s246220 115s220708 115s202236 115s192396 115s126948 69s23940 69s103539 69s415497 181s104266 181s76795 202s57133 202s27764 89s349878 89s320443 89s200976 89s27633 XVIIs30810 XVIIs189636 XVIIs195256 XVIIs320357 XVIIs374348 XVIIs568932 XVIIs579203 XVIIs582831 XVIIs810591 XVIIs819168 XVIIs840665 XVIIs981937 XVIIs1065428 XVIIs1171860 XVIIs1193263 XVIIs1276569 XVIIs1293451 XVIIs1382590 XVIIs1411144 XVIIs1471161 XVIIs1479447 XVIIs1504711 XVIIs1516595 XVIIs1539588 XVIIs1585620 XVIIs1671086 XVIIs1688073 XVIIs1692665 XVIIs1702846 XVIIs1814015 XVIIs2013565 XVIIs2060743 XVIIs2248267 XVIIs2398214 XVIIs2441829 XVIIs2583195 XVIIs2734899 XVIIs2775833 XVIIs2911486 XVIIs3132457 XVIIs3200804 XVIIs3276188 XVIIs3393062 XVIIs3440943 XVIIs3486971 XVIIs3584494 XVIIs3739059 XVIIs3800481 XVIIs3852848 XVIIs4035775 XVIIs4237792 XVIIs4264739 XVIIs4598896 XVIIs4789102 XVIIs4886822 XVIIs5510165 XVIIs5564958 XVIIs5739478 XVIIs5781899 XVIIs5944580 XVIIs6170657 XVIIs6342482 27s3912995 27s3786085 27s3680578 27s3664335 27s3559898 27s3508355 27s3462561 27s3207969 27s2724953 27s2637966 27s2479780 27s2453959 27s2260019 27s1661018 27s1583478 27s193139 XVIIs7341076 XVIIs7865702 XVIIs8314609 XVIIs8563120 XVIIs8656405 XVIIs8783839 XVIIs8844999 XVIIs9189221 XVIIs9281583 XVIIs9429370 XVIIs9731508 XVIIs9773430 XVIIs9877689 XVIIs9903533 XVIIs10089100 XVIIs10304267 XVIIs10321991 XVIIs10432423 XVIIs10452929 XVIIs10472851 XVIIs10595791 XVIIs10644640 XVIIs10702326 XVIIs10800130 XVIIs10871911 XVIIs11025185 XVIIs11066173 XVIIs11144176 XVIIs11203211 XVIIs11220059 XVIIs11281573 XVIIs11312010 XVIIs11333392 XVIIs11491028 XVIIs11584157 XVIIs11669698 XVIIs11706806 XVIIs11777832 XVIIs11812162 XVIIs11837743 XVIIs11857873 XVIIs11904015 XVIIs11995270 XVIIs12052875 XVIIs12071318 XVIIs12115179 XVIIs12188230 XVIIs12322023 XVIIs12339765 XVIIs12371019 XVIIs12419320 XVIIs12562686 XVIIs12578576 XVIIs12616316 XVIIs12631328 XVIIs12650160 XVIIs12715654 XVIIs12754733 XVIIs12957382 XVIIs13112860 XVIIs13205467 XVIIs13216684 XVIIs13225963 XVIIs13421615 XVIIs13438011 XVIIs13455683 XVIIs13493990 XVIIs13565956 XVIIs13580313 XVIIs13777711 XVIIs13795661 XVIIs13898955 XVIIs14095292 XVIIs14132649 XVIIs14152528 XVIIs14198105 XVIIs14199613 XVIIs14217435 XVIIs14335237 XVIIIs249828 XVIIIs296084 XVIIIs318232 XVIIIs388160 XVIIIs400502 XVIIIs717130 XVIIIs727629 XVIIIs742185 XVIIIs974430 XVIIIs1010330 XVIIIs1104880 XVIIIs1309693 XVIIIs1387310 XVIIIs1472841 XVIIIs1545543 XVIIIs1571392 XVIIIs1603562 XVIIIs1651936 XVIIIs1683139 XVIIIs1958164 XVIIIs2120766 XVIIIs2460609 XVIIIs2747504 XVIIIs2758436 XVIIIs3131342 XVIIIs3179010 XVIIIs3207949 XVIIIs3219278 XVIIIs3421740 XVIIIs3430332 XVIIIs3440190 XVIIIs3689487 XVIIIs3723406 XVIIIs3945381 XVIIIs3998759 XVIIIs4187696 XVIIIs4562794 XVIIIs4638348 XVIIIs5198462 XVIIIs5489178 XVIIIs5773445 XVIIIs6038002 XVIIIs6292620 XVIIIs6333914 XVIIIs6814024 XVIIIs7433412 XVIIIs7531270 XVIIIs7903016 XVIIIs8112235 XVIIIs8139125 XVIIIs8294642 XVIIIs8638289 XVIIIs8676843 XVIIIs8720146 XVIIIs8921931 XVIIIs8987703 XVIIIs9077843 XVIIIs9285389 XVIIIs9417947 XVIIIs9486106 XVIIIs9668595 XVIIIs9752712 XVIIIs9834954 XVIIIs10079383 XVIIIs10229820 XVIIIs10323312 XVIIIs10623318 XVIIIs10707644 XVIIIs10729453 XVIIIs10887311 XVIIIs10954831 XVIIIs11161953 XVIIIs11167707 XVIIIs11323096 XVIIIs11351214 XVIIIs11600621 XVIIIs11775739 XVIIIs11808949 XVIIIs11993383 XVIIIs12020808 XVIIIs12163135 XVIIIs12258328 XVIIIs12265674 XVIIIs12275354 XVIIIs12360967 XVIIIs12531637 XVIIIs12577079 XVIIIs12581687 XVIIIs12593021 XVIIIs12664492 XVIIIs12700449 XVIIIs12822751 XVIIIs12844166 XVIIIs12854490 XVIIIs12865581 XVIIIs13192421 XVIIIs13194103 XVIIIs13269773 XVIIIs13286256 XVIIIs13341685 XVIIIs13356432 XVIIIs13418818 XVIIIs13453598 XVIIIs13499878 XVIIIs13508589 XVIIIs13590274 XVIIIs13621128 XVIIIs13661641 XVIIIs13721988 XVIIIs13790617 XVIIIs13823115 XVIIIs13870895 XVIIIs13916019 XVIIIs14188735 XVIIIs14274013 XVIIIs14351897 XVIIIs14418115 XVIIIs14442695 XVIIIs14643331 XVIIIs14720102 XVIIIs14827921 XVIIIs14848180 XVIIIs15052104 XVIIIs15089072 XVIIIs15201988 XVIIIs15231109 XVIIIs15272016 XVIIIs15391412 XVIIIs15431929 XVIIIs15439916 XVIIIs15524959 XVIIIs15572645 XVIIIs15654253 XVIIIs15683406 XVIIIs15766054 XVIIIs15860580 XVIIIs15935877 XVIIIs15988066 XVIIIs16139736 XVIIIs16168640 XVIIIs16247898 XIXs12173 XIXs125340 XIXs221825 XIXs288480 XIXs335453 XIXs526575 XIXs691788 XIXs729174 XIXs738413 XIXs897514 XIXs1019030 XIXs1082197 XIXs1179329 XIXs1226872 XIXs1426387 XIXs1445918 XIXs1486328 XIXs1551227 XIXs1621622 XIXs1661372 XIXs1683292 XIXs1771413 XIXs1901066 XIXs1942057 XIXs2143393 XIXs2408239 XIXs2444848 XIXs2642710 XIXs2711448 XIXs19359574 XIXs18772638 XIXs18179628 XIXs18155739 XIXs17853636 XIXs17815132 XIXs17788762 XIXs17623409 XIXs17475332 XIXs17207854 XIXs17123468 XIXs16793071 XIXs16731990 XIXs16686439 XIXs16630076 XIXs16436878 XIXs16316925 XIXs15392877 XIXs15099468 XIXs14734625 XIXs14648976 XIXs13954816 XIXs13801638 XIXs13572446 XIXs13050524 XIXs12687079 XIXs12292053 XIXs11849922 XIXs11493779 XIXs10748112 XIXs10126540 XIXs9743308 XIXs9241798 XIXs9215410 XIXs8791046 XIXs8589928 XIXs8458167 XIXs8388599 XIXs8283466 XIXs8195506 XIXs7950021 XIXs7714604 XIXs7410022 XIXs7092610 XIXs7064138 XIXs7015624 XIXs6947274 XIXs6857921 XIXs6844566 XIXs6783288 XIXs6548970 XIXs6400985 XIXs6319696 XIXs6259187 XIXs6187130 XIXs6166871 XIXs5925731 XIXs5860599 XIXs5764742 XIXs5579187 XIXs5043610 XIXs4977760 XIXs4968473 XIXs4778162 XIXs4325524 XIXs3960907 XIXs3837331 137s231951 137s200226 137s146034 157s140826 157s92963 157s58391 157s51944 157s44840 122s4529 122s12374 122s66164 122s280285 XXs53600 XXs98498 XXs124057 XXs163250 XXs264734 XXs355247 XXs451631 XXs519239 XXs533420 XXs743287 XXs744154 XXs17897486 XXs17897416 XXs17500471 XXs17350357 XXs17329569 XXs17317940 XXs17295873 XXs17281499 XXs17228759 XXs17082337 XXs16975225 XXs16966038 XXs16943215 XXs16908679 XXs16840852 XXs16773434 XXs16717505 XXs16578330 XXs16560971 XXs16480789 XXs16464113 XXs16379010 XXs16377286 XXs16342951 XXs16290532 XXs16210035 XXs16180160 XXs16076307 XXs16004454 XXs15980304 XXs15824746 XXs15819465 XXs15748243 XXs15667002 XXs15657482 XXs15590482 XXs15558769 XXs15535265 XXs15488558 XXs15459420 XXs15420583 XXs15399719 XXs15191801 XXs14977493 XXs14890114 XXs14751157 XXs14704848 XXs14698150 XXs14622381 XXs14556992 XXs14538620 XXs14528467 XXs14462586 XXs13898653 XXs13790154 XXs13483120 XXs13328928 XXs13315575 XXs13140231 XXs13089944 XXs13061515 XXs12850598 XXs12670770 XXs12374272 XXs12353573 XXs12057449 XXs12045748 XXs11858351 XXs11338442 XXs11245946 XXs11123979 XXs10990171 XXs10776765 XXs10593178 XXs10427206 XXs10024148 XXs9997671 XXs9760362 XXs9605893 XXs9276312 XXs9146065 XXs8479070 XXs8311418 XXs7575358 XXs7385289 XXs7163216 XXs6612665 XXs6068413 XXs6032417 XXs5880057 XXs5754881 XXs5364160 XXs5183560 XXs5063462 XXs4701052 XXs4652255 XXs4455145 XXs4427105 XXs4390131 XXs4198513 XXs4177904 XXs3965492 XXs3899798 XXs3791952 XXs3558390 XXs3396439 XXs3299426 XXs3114237 XXs3020738 XXs2925636 XXs2883936 XXs2662442 XXs2564613 XXs2403323 XXs2292963 XXs2243839 XXs2234696 XXs2137953 XXs2118776 XXs2006490 XXs1996956 XXs1976998 XXs1957558 XXs1757421 XXs1605844 XXs1559667 XXs1447245 XXs1256682 XXs1194393 XXs1180557 XXs1146127 XXs1089044 XXs849923 XXs848953 XXs18072364 XXs18205775 XXs18568777 XXs18688900 XXs18921143 XXs19160787 XXs19161470 XXs19454388 XXs19680801 XXs19695349 37s503775 37s740962 37s743294 37s766735 37s783093 37s863318 37s993876 37s1048170 37s1665806 37s1683230 37s1723283 37s1882594 37s2105309 37s2134866 37s2395816 37s2460379 37s2466501 XXIs624826 XXIs756412 XXIs834179 XXIs1123589 XXIs1164552 XXIs1494930 XXIs1608764 XXIs1786665 XXIs1813544 XXIs1897503 XXIs2348025 XXIs2876605 XXIs2908923 XXIs2994257 XXIs3088375 XXIs3852259 XXIs4006371 XXIs4200897 XXIs4752157 XXIs4999110 XXIs5365829 XXIs5625749 XXIs5718923 XXIs5722449 XXIs5994173 XXIs6201912 XXIs6433923 XXIs6492662 XXIs6610045 XXIs6729945 XXIs6994330 XXIs7115651 XXIs7207355 XXIs7231112 XXIs7258502 XXIs7299542 XXIs7343012 XXIs7497957 XXIs7818986 XXIs8057376 XXIs8058977 XXIs8078103 XXIs8152008 XXIs8272634 XXIs8493544 XXIs8574462 XXIs8602797 XXIs8682663 XXIs8812133 XXIs8912579 XXIs8986257 XXIs9082655 XXIs9269393 XXIs9293483 XXIs9343866 XXIs9361878 XXIs9384350 XXIs9527324 XXIs9575280 XXIs9597132 XXIs9720460 XXIs9881962 XXIs9911744 XXIs9934578 XXIs9939363 XXIs9960984 XXIs10009292 XXIs10098552 XXIs10314755 XXIs10464543 XXIs10501133 XXIs10694656 XXIs10812995 XXIs10852041 XXIs10884981 XXIs10911911 XXIs10996209 XXIs11013895 XXIs11032912 XXIs11077387 XXIs11123327 XXIs11198779 XXIs11253809 XXIs11283258 XXIs11391735 67s158210 67s265269 67s347649 67s360216 67s386523 67s442401 67s528664 67s603737 67s635210 67s648007 67s664479 67s703530 67s723367 XXIs11636254 XXIs11536467 126s45322 126s197726 126s232254 126s241546 126s248044 213s51379 213s15981 214s8251 182s26401 182s87724                                                                                                                                                                                                                                                                                                                                                                                                                                                                                                                                                                                                                                                                                                                                                                                                                                                                                                                                                                                                                                                                                                                                                                                                                                                                                                                                                                                                                                                                                                                                                                                                                                                                                                                                                                                                                                                                                                                                                                                                                                                                                                                                                                                                                                                                                                                                                                                                                                                                                                                                                                                                                                                                                                                                                                                                                                                                                                                                                                                                                                                                                                                                                                                                                                                                                                                                                                                           
40001 1 1 1 2 1 1 1 2 1 1 1 1 1 1 2 2 1 1 1 1 1 2 1 1 1 1 0 0 2 2 1 1 1 1 1 2 1 2 1 2 1 1 1 1 2 2 1 2 1 1 1 1 1 2 2 2 1 2 1 1 1 1 2 2 1 1 1 2 2 2 1 1 1 2 2 2 1 1 0 0 2 2 2 2 1 2 1 2 2 2 0 0 1 1 1 1 1 1 2 2 2 2 2 2 1 2 1 1 1 1 2 2 1 2 1 2 1 1 0 0 1 1 1 2 1 1 1 1 1 2 1 2 1 1 1 2 2 2 1 1 1 1 1 1 1 2 1 2 2 2 2 2 1 2 1 1 0 0 1 1 1 2 2 2 1 2 1 1 0 0 1 2 1 2 1 1 1 1 1 1 1 2 1 1 1 2 0 0 0 0 1 1 2 2 0 0 2 2 1 1 1 1 1 1 1 2 1 1 1 2 1 1 1 1 1 2 1 2 1 2 1 1 1 2 1 1 2 2 1 2 1 1 1 2 1 1 1 2 1 1 2 2 1 2 1 2 1 1 1 1 0 0 2 2 1 2 2 2 2 2 1 1 1 2 1 1 1 1 1 2 1 2 1 1 0 0 1 1 0 0 1 2 1 2 1 1 1 1 1 1 1 1 1 1 1 2 1 1 1 1 1 2 1 2 1 2 1 2 1 2 1 1 1 2 1 1 1 1 1 2 1 2 1 1 2 2 0 0 0 0 1 1 1 1 1 1 1 2 1 2 1 1 1 1 0 0 0 0 1 2 1 2 1 2 1 2 1 1 0 0 1 1 1 2 1 1 1 2 1 2 1 1 1 2 1 2 0 0 1 2 1 1 1 1 2 2 1 1 1 2 2 2 1 1 1 1 0 0 1 2 1 1 1 2 2 2 0 0 2 2 1 2 1 2 1 1 1 1 0 0 1 2 1 2 1 2 1 1 2 2 1 1 2 2 2 2 0 0 2 2 1 1 1 2 1 2 1 1 1 2 1 2 1 2 1 1 1 1 1 1 1 2 1 1 1 1 0 0 1 2 2 2 1 2 0 0 1 2 1 2 1 2 1 2 1 2 1 1 0 0 1 1 1 1 1 1 2 2 1 2 1 1 2 2 2 2 1 2 1 1 1 2 1 1 1 2 1 1 1 1 1 2 1 1 1 2 1 2 1 2 1 2 2 2 1 1 1 2 1 1 1 2 1 1 0 0 1 2 1 1 2 2 1 2 1 2 0 0 1 1 0 0 1 1 1 1 1 1 2 2 1 2 1 1 2 2 1 1 1 1 1 2 1 1 1 1 1 2 1 2 1 1 2 2 1 1 1 2 1 2 2 2 1 2 1 1 2 2 2 2 1 1 2 2 1 2 1 1 1 2 0 0 1 2 2 2 1 2 1 2 1 1 1 2 1 2 1 2 1 1 1 1 1 1 2 2 2 2 1 1 1 1 2 2 2 2 1 2 1 1 1 1 1 2 0 0 0 0 1 2 1 2 1 2 2 2 1 2 1 1 1 1 1 1 2 2 1 2 1 1 2 2 1 2 1 2 1 2 1 2 1 2 1 1 1 2 1 2 1 1 0 0 1 2 1 1 1 1 2 2 1 2 1 2 0 0 1 2 1 2 1 1 1 1 1 2 2 2 2 2 1 2 1 1 1 2 1 2 1 2 2 2 2 2 1 1 1 2 0 0 1 1 1 2 1 2 1 1 1 1 1 1 1 2 1 2 1 1 2 2 1 2 0 0 1 2 1 2 1 1 2 2 0 0 1 2 0 0 1 1 1 1 1 1 2 2 2 2 1 1 1 2 1 1 1 1 1 1 1 1 1 2 1 2 1 1 2 2 2 2 1 1 1 2 1 1 2 2 1 2 2 2 1 2 1 1 0 0 1 1 1 2 0 0 1 2 1 2 1 1 1 2 2 2 2 2 1 1 1 2 1 2 1 1 1 2 1 2 2 2 1 2 1 1 1 1 1 1 1 2 1 2 1 2 1 2 1 1 1 2 1 1 1 1 1 1 1 2 1 2 1 2 1 1 1 2 0 0 1 2 1 2 1 2 1 2 1 2 1 1 1 1 1 2 0 0 1 1 1 1 1 1 2 2 1 1 1 2 1 2 1 1 1 1 1 1 0 0 2 2 1 2 1 1 2 2 1 1 1 2 1 2 0 0 2 2 1 2 1 2 2 2 1 1 1 1 1 2 1 1 0 0 0 0 1 1 2 2 1 2 1 2 2 2 1 1 1 2 2 2 1 1 1 2 2 2 2 2 1 1 1 2 1 1 1 2 1 2 0 0 2 2 0 0 1 1 1 1 1 1 0 0 0 0 1 2 1 1 2 2 1 1 1 2 1 2 0 0 1 1 1 1 0 0 1 2 0 0 0 0 1 2 1 2 1 1 1 2 1 1 1 2 1 2 0 0 0 0 1 1 1 2 1 2 1 1 1 1 1 1 1 2 1 1 1 2 0 0 0 0 0 0 1 1 1 1 1 1 1 2 1 1 2 2 1 2 0 0 0 0 1 2 1 2 1 2 1 2 1 2 1 1 1 1 1 1 1 1 2 2 0 0 1 1 1 1 1 1 2 2 1 1 1 2 1 2 1 2 1 2 1 2 1 2 1 1 1 1 1 1 1 2 1 1 1 1 1 2 1 1 1 1 1 1 1 1 1 2 1 2 1 2 1 2 1 2 1 1 2 2 0 0 1 2 1 2 1 2 0 0 1 1 1 1 1 2 1 2 1 2 1 1 1 1 1 1 1 2 1 1 0 0 1 2 1 2 1 2 0 0 1 2 1 2 0 0 1 1 1 2 2 2 1 2 1 2 1 1 1 1 1 1 1 1 1 1 1 2 0 0 2 2 1 1 1 1 1 1 1 2 1 1 2 2 2 2 0 0 1 2 1 2 2 2 0 0 1 1 1 1 1 1 0 0 0 0 1 2 2 2 1 2 1 2 1 2 2 2 1 2 1 2 0 0 1 1 1 2 1 2 1 2 0 0 1 2 1 1 2 2 1 1 1 1 1 1 1 2 1 2 1 2 1 2 1 1 1 2 1 1 2 2 1 2 1 1 2 2 1 1 1 1 1 2 0 0 1 1 1 2 0 0 1 1 1 2 1 1 1 1 1 2 2 2 1 1 1 2 2 2 1 1 1 1 1 2 1 1 1 2 1 2 2 2 1 2 1 2 1 1 1 1 2 2 1 1 1 1 1 2 1 2 2 2 1 2 1 2 2 2 1 1 1 1 1 2 1 1 2 2 1 1 1 1 1 1 2 2 1 1 1 2 1 1 1 1 1 2 1 2 1 2 2 2 1 2 1 1 1 1 1 2 1 2 1 2 2 2 1 1 1 2 1 2 1 2 1 2 1 2 1 2 1 1 2 2 0 0 2 2 1 2 0 0 1 1 1 1 1 1 1 1 1 2 1 2 2 2 1 1 0 0 0 0 1 2 2 2 2 2 2 2 1 2 2 2 0 0 2 2 1 2 1 2 1 2 1 2 1 1 1 2 1 1 0 0 1 1 1 2 1 2 1 1 1 2 1 2 2 2 1 1 1 1 1 1 1 2 2 2 0 0 2 2 1 1 1 2 1 2 1 2 1 2 1 2 1 1 1 2 1 1 2 2 2 2 1 1 1 1 1 2 2 2 1 1 0 0 0 0 1 1 2 2 1 1 2 2 1 1 2 2 1 1 1 1 1 1 2 2 1 1 0 0 1 2 1 2 1 2 2 2 1 2 1 2 1 1 2 2 1 2 1 2 1 2 1 1 2 2 0 0 1 2 1 1 2 2 1 1 1 2 1 2 1 2 2 2 2 2 1 2 1 2 1 2 2 2 1 1 2 2 0 0 1 2 1 2 0 0 1 2 1 1 2 2 1 1 2 2 1 1 1 2 1 2 1 1 1 2 2 2 0 0 1 1 1 1 2 2 1 1 0 0 0 0 0 0 1 1 1 2 2 2 2 2 1 1 1 1 2 2 1 2 1 2 1 1 1 2 0 0 1 2 0 0 0 0 1 2 1 2 1 2 1 1 0 0 1 2 1 2 1 2 1 1 0 0 1 2 1 2 1 1 1 2 1 2 2 2 1 1 1 1 2 2 1 2 1 1 1 2 1 2 1 2 1 1 2 2 1 2 1 2 1 2 0 0 1 1 1 1 0 0 1 1 1 2 2 2 1 1 0 0 1 1 1 1 1 2 1 1 1 2 1 2 1 1 1 1 2 2 1 2 1 2 0 0 0 0 0 0 1 2 1 2 1 2 1 2 1 2 1 1 1 2 1 2 1 1 1 1 1 1 1 1 2 2 0 0 1 2 1 2 2 2 1 2 1 1 1 2 1 2 2 2 2 2 1 1 1 2 1 1 1 1 1 2 1 2 1 1 1 2 0 0 1 2 1 2 2 2 0 0 2 2 2 2 1 1 1 1 2 2 1 2 1 1 0 0 1 1 1 2 1 1 2 2 1 2 1 2 0 0 1 1 2 2 1 2 2 2 1 1 1 1 1 1 1 2 1 1 1 1 1 2 2 2 1 1 1 2 1 2 1 1 1 2 1 1 1 1 0 0 1 1 1 1 2 2 1 2 1 1 1 1 1 2 2 2 1 1 1 1 1 2 2 2 1 1 1 1 0 0 1 1 1 2 1 1 1 1 1 2 1 2 1 1 2 2 1 1 1 2 2 2 1 2 0 0 1 2 1 1 2 2 0 0 1 1 1 2 2 2 1 1 1 2 1 1 1 2 1 1 1 1 1 1 1 1 1 1 1 2 1 2 1 1 1 1 1 1 1 2 1 2 1 2 1 2 1 1 1 2 1 2 1 2 1 1 1 2 0 0 1 1 1 2 2 2 1 2 1 1 2 2 1 2 0 0 2 2 0 0 1 2 2 2 1 2 2 2 1 1 0 0 1 1 1 2 1 2 1 1 0 0 2 2 1 1 1 2 1 1 1 2 1 2 1 1 1 1 1 2 2 2 1 1 0 0 2 2 1 2 1 2 1 2 0 0 1 2 1 2 1 2 1 1 1 2 1 1 1 2 1 2 2 2 2 2 1 1 1 2 1 1 1 2 1 2 1 2 1 1 1 1 1 1 1 2 1 2 1 2 1 1 0 0 1 2 0 0 1 1 1 1 1 2 1 1 1 2 1 1 1 1 1 2 1 1 2 2 1 1 1 2 1 2 1 2 2 2 1 2 1 2 1 2 2 2 0 0 1 2 1 2 1 1 1 1 1 2 1 1 1 2 1 2 1 2 1 2 1 1 2 2 2 2 1 2 1 1 1 2 0 0 1 1 1 2 1 2 2 2 1 1 2 2 1 1 1 1 1 2 1 2 1 1 1 1 1 1 1 1 1 1 1 1 1 1 1 1 1 2 1 2 2 2 1 1 0 0 2 2 1 1 1 1 1 2 1 1 1 2 1 1 1 1 1 1 2 2 1 1 1 1 1 2 2 2 0 0 1 2 1 1 1 1 1 2 1 1 1 1 1 2 1 2 1 2 1 2 0 0 0 0 0 0 2 2 1 2 2 2 1 2 1 2 1 1 1 2 1 2 1 1 1 1 1 1 1 1 1 2 1 2 0 0 2 2 1 1 1 1 1 1 1 1 0 0 1 2 1 1 0 0 1 1 2 2 2 2 0 0 2 2 1 2 1 2 1 2 1 2 1 2 1 2 1 1 1 2 1 2 1 1 1 1 1 1 1 2 2 2 1 1 1 2 0 0 1 1 2 2 2 2 1 1 1 1 1 2 1 1 1 2 2 2 1 2 0 0 1 1 1 2 0 0 1 1 1 1 1 2 2 2 2 2 1 1 1 2 1 2 2 2 1 2 1 2 1 1 1 1 1 2 0 0 1 2 1 2 1 1 2 2 1 2 1 2 1 2 0 0 0 0 1 1 1 2 1 2 1 1 1 1 2 2 1 2 1 2 1 2 1 2 1 2 2 2 1 1 2 2 1 1 1 2 1 2 2 2 2 2 2 2 1 2 2 2 1 2 1 1 1 1 0 0 1 2 1 2 1 1 2 2 2 2 1 1 1 2 1 1 1 2 1 1 1 2 1 1 2 2 2 2 1 1 1 1 1 1 2 2 1 2 1 1 1 1 1 2 1 2 1 2 1 2 1 2 1 1 1 1 1 2 1 2 1 2 0 0 0 0 1 1 1 2 1 1 1 2 1 1 1 2 1 2 1 1 1 2 1 2 1 1 1 1 1 1 1 1 0 0 1 1 1 2 1 1 1 2 1 1 1 1 2 2 1 1 1 2 1 2 1 1 1 1 2 2 1 2 1 2 1 2 1 1 1 1 1 1 1 1 1 2 2 2 1 1 2 2 1 1 1 2 1 2 1 1 2 2 1 2 1 2 1 1 0 0 1 1 1 2 2 2 1 1 1 2 1 2 1 2 1 1 1 1 1 2 1 1 0 0 1 2 1 1 2 2 1 2 1 2 1 2 1 2 1 2 1 1 2 2 1 1 2 2 1 1 1 1 2 2 0 0 0 0 1 1 1 1 2 2 1 1 1 1 0 0 1 1 1 1 2 2 2 2 1 2 1 2 1 1 2 2 1 2 1 2 1 1 1 2 1 2 1 1 1 2 1 2 1 1 1 2 1 2 1 1 1 1 1 1 1 1 1 1 2 2 1 1 1 2 1 1 2 2 2 2 1 1 1 1 1 1 2 2 1 2 2 2 1 2 1 1 1 1 0 0 1 2 1 1 1 1 1 2 1 2 1 1 1 2 1 1 1 2 1 2 1 1 1 1 1 1 0 0 1 1 2 2 1 1 1 2 2 2 1 2 2 2 1 2 0 0 0 0 1 2 1 2 1 2 1 1 1 1 2 2 1 2 0 0 1 2 1 2 1 1 1 2 2 2 0 0 1 1 1 1 2 2 1 1 0 0 1 1 1 2 1 2 1 2 1 2 1 2 1 1 0 0 1 1 1 2 1 2 2 2 1 2 2 2 1 2 1 2 2 2 0 0 1 2 1 1 1 2 1 1 1 2 1 1 0 0 2 2 0 0 1 1 1 2 1 2 1 1 1 2 1 2 2 2 1 1 1 2 0 0 1 2 1 1 2 2 1 1 0 0 1 2 2 2 1 2 1 2 2 2 1 2 1 2 0 0 1 1 1 2 1 2 2 2 0 0 1 2 2 2 2 2 2 2 1 2 1 1 2 2 1 1 1 2 1 1 2 2 1 1 1 2 0 0 1 2 1 2 1 2 1 1 1 1 1 1 1 2 1 1 1 1 1 1 0 0 1 2 1 1 1 2 1 1 1 2 1 2 1 2 2 2 1 1 1 1 1 1 1 1 0 0 1 2 1 2 1 1 1 1 1 2 1 2 1 2 2 2 1 1 1 1 1 1 2 2 2 2 1 2 1 1 0 0 0 0 1 2 1 2 1 1 0 0 1 2 1 1 1 2 1 2 0 0 1 1 1 2 1 1 1 2 1 2 1 1 2 2 1 1 1 2 2 2 1 2 1 2 1 1 1 2 1 1 1 1 1 2 1 2 0 0 1 2 1 1 1 1 1 2 0 0 1 2 1 2 0 0 1 2 1 2 1 2 2 2 1 1 2 2 1 1 1 1 2 2 1 1 1 2 1 1 0 0 0 0 2 2 1 1 1 2 1 1 1 2 0 0 1 1 1 1 1 2 2 2 0 0 1 1 2 2 0 0 1 1 1 2 1 1 1 2 1 2 2 2 1 2 0 0 1 1 1 1 2 2 1 2 1 2 2 2 1 2 1 1 1 2 1 2 1 2 1 1 1 2 1 1 1 2 1 2 0 0 1 1 1 1 0 0 2 2 0 0 0 0 1 2 2 2 1 2 1 1 1 1 2 2 1 2 1 1 1 2 2 2 1 1 0 0 1 2 0 0 1 2 1 1 1 2 0 0 1 2 1 1 0 0 1 1 1 1 2 2 2 2 1 2 1 2 1 2 1 2 1 2 1 2 1 2 2 2 1 1 2 2 1 1 1 2 1 1 2 2 1 2 1 1 1 1 0 0 1 2 2 2 1 1 0 0 1 2 1 2 1 1 1 2 1 2 1 1 1 2 1 1 1 2 0 0 0 0 1 2 2 2 1 1 1 2 1 1 1 2 1 1 1 1 1 2 1 2 1 1 1 2 1 1 2 2 0 0 1 1 1 2 1 1 1 1 1 2 1 2 2 2 1 2 1 2 2 2 1 1 1 1 1 2 0 0 0 0 1 2 0 0 1 2 1 2 1 2 1 1 1 1 1 2 1 1 0 0 1 2 1 2 1 2 1 1 1 1 1 2 0 0 0 0 1 2 0 0 0 0 2 2 1 1 2 2 1 2 2 2 1 2 1 2 1 1 1 1 1 1 2 2 1 2 1 2 1 2 2 2 1 1 1 2 1 2 2 2 1 1 0 0 1 2 0 0 1 2 1 1 1 2 1 1 1 1 1 1 1 2 2 2 1 1 1 2 1 1 1 2 1 2 1 1 1 2 1 1 1 2 0 0 1 2 2 2 1 2 1 2 1 2 1 2 2 2 1 2 1 1 1 1 0 0 1 2 1 1 1 1 2 2 2 2 1 1 0 0 2 2 1 2 1 2 1 1 1 2 1 1 2 2 1 1 1 1 1 1 0 0 1 1 2 2 1 2 1 1 2 2 1 1 1 1 1 1 1 1 1 2 1 2 1 2 1 1 1 1 1 1 1 2 0 0 1 2 2 2 1 2 2 2 1 2 0 0 1 2 1 2 2 2 0 0 2 2 1 1 1 1 1 1 1 1 1 1 1 2 1 1 1 1 0 0 1 1 1 2 1 1 0 0 1 2 2 2 1 2 0 0 2 2 1 2 2 2 1 2 1 2 1 1 1 1 1 2 1 2 0 0 1 2 1 2 1 1 1 2 1 1 0 0 2 2 0 0 1 1 1 1 0 0 1 1 1 2 1 2 2 2 1 2 0 0 2 2 1 1 1 2 2 2 2 2 1 2 1 1 1 1 1 2 1 2 1 2 1 2 0 0 0 0 1 1 2 2 1 2 1 1 1 2 1 2 2 2 1 2 2 2 1 2 1 2 1 2 1 1 1 1 1 2 1 2 1 1 1 2 1 2 1 1 1 2 0 0 1 1 1 1 1 1 1 1 1 2 1 2 1 1 1 1 1 2 1 1 1 2 1 1 2 2 1 2 1 2 1 2 1 2 0 0 1 1 2 2 1 1 2 2 1 2 1 1 1 2 1 1 1 2 2 2 1 2 1 1 0 0 1 1 1 1 1 2 1 1 1 2 1 2 1 2 1 1 1 2 1 2 1 2 1 2 1 2 0 0 1 2 1 1 0 0 1 2 1 1 2 2 1 2 1 1 1 1 2 2 1 1 0 0 1 1 0 0 1 1 1 1 1 2 1 1 1 2 1 2 1 2 2 2 1 1 1 1 1 2 1 2 2 2 0 0 1 2 2 2 2 2 1 2 1 2 1 2 1 1 0 0 1 2 1 1 1 2 1 2 0 0 1 2 2 2 0 0 1 2 2 2 1 1 1 1 1 2 1 2 1 2 2 2 1 1 1 1 1 2 2 2 1 2 1 2 2 2 1 1 1 1 1 2 0 0 1 1 1 1 0 0 2 2 1 1 1 1 1 2 1 2 1 2 1 2 0 0 0 0 1 1 1 1 1 2 0 0 2 2 1 1 1 1 2 2 2 2 0 0 1 2 1 2 1 1 1 1 1 2 1 1 1 1 1 2 2 2 1 2 2 2 0 0 2 2 1 2 1 1 2 2 1 2 2 2 1 1 1 1 2 2 0 0 1 1 0 0 1 1 1 1 0 0 0 0 2 2 1 1 1 1 1 1 2 2 0 0 2 2 0 0 1 2 1 2 1 1 1 1 1 1 1 2 1 1 1 2 0 0 1 1 1 2 1 2 1 1 1 2 2 2 2 2 0 0 2 2 1 2 1 1 1 2 2 2 1 2 2 2 1 2 1 1 1 2 1 2 1 2 1 2 1 1 1 2 1 2 1 2 1 1 1 1 1 2 2 2 1 1 1 2 1 1 1 2 1 2 2 2 1 2 1 1 1 2 0 0 2 2 1 2 1 2 1 2 0 0 0 0 1 1 1 1 2 2 1 1 1 2 1 1 1 2 2 2 1 2 1 2 2 2 1 1 1 1 1 2 2 2 1 2 1 1 1 2 1 2 1 2 1 1 1 1 1 1 1 2 1 1 2 2 0 0 1 1 1 2 1 1 1 2 1 2 1 2 1 1 1 1 2 2 1 1 1 2 2 2 0 0 1 1 2 2 2 2 2 2 1 1 1 1 1 2 1 1 1 2 2 2 1 2 2 2 1 1 2 2 1 1 1 2 0 0 1 2 1 2 1 2 1 1 1 2 1 2 1 2 1 2 2 2 1 1 1 2 1 2 0 0 1 1 0 0 1 2 2 2 0 0 2 2 1 2 1 1 0 0 1 2 1 1 1 2 2 2 1 2 1 2 1 2 2 2 2 2 1 2 1 2 2 2 1 2 1 1 1 1 2 2 1 1 1 2 1 1 0 0 0 0 1 1 2 2 1 1 1 2 1 2 2 2 0 0 1 1 1 1 1 2 1 1 1 2 2 2 1 1 1 1 0 0 1 2 1 2 1 2 1 1 1 2 1 1 1 1 1 1 1 2 2 2 2 2 0 0 1 2 1 2 1 2 1 2 2 2 1 1 1 2 1 1 1 1 2 2 2 2 1 1 1 1 2 2 1 1 1 2 1 2 1 2 2 2 0 0 0 0 1 1 1 1 1 1 1 1 1 1 1 1 2 2 1 1 1 2 2 2 1 1 2 2 1 2 1 1 1 1 1 2 0 0 1 2 2 2 1 2 1 1 1 2 1 2 0 0 1 2 1 2 1 2 1 1 2 2 1 1 1 1 1 1 1 1 1 2 2 2 1 2 1 2 1 2 1 1 1 2 1 1 2 2 1 1 1 1 1 2 1 1 1 1 1 2 1 2 1 1 1 2 1 1 0 0 2 2 1 2 1 1 1 1 1 1 1 1 0 0 1 1 2 2 1 1 1 1 1 2 1 1 1 2 0 0 1 2 0 0 1 2 0 0 1 1 2 2 1 1 1 1 1 1 1 1 2 2 1 2 2 2 1 2 1 2 2 2 1 1 1 2 2 2 2 2 1 2 1 2 1 2 1 2 1 2 1 1 1 2 1 1 1 2 1 2 2 2 1 2 1 1 1 2 1 1 1 2 1 2 0 0 1 1 1 2 2 2 2 2 0 0 1 2 1 1 1 2 1 1 1 1 1 2 1 1 1 2 1 2 1 2 1 2 2 2 1 2 1 1 0 0 1 1 1 2 0 0 1 2 1 2 1 2 1 1 1 1 1 2 1 2 1 2 1 1 1 1 1 2 0 0 1 1 1 1 1 2 1 2 1 1 1 2 1 2 1 2 1 2 1 2 1 2 1 1 1 2 1 2 1 1 1 1 1 1 1 1 2 2 1 2 1 2 2 2 2 2 1 2 2 2 0 0 1 2 1 2 1 2 1 1 1 2 1 1 1 2 1 1 2 2 1 1 1 2 1 2 1 2 1 2 1 2 2 2 1 2 1 2 0 0 1 2 2 2 1 2 1 1 1 1 0 0 1 2 1 1 1 1 1 2 2 2 2 2 1 2 2 2 1 2 1 2 1 2 1 1 1 1 1 2 1 2 1 2 1 2 1 1 1 1 1 2 1 2 1 1 1 1 1 1 1 1 1 1 2 2 1 2 1 1 1 2 1 1 1 2 0 0 1 2 2 2 1 1 0 0 1 2 1 1 1 2 1 1 1 1 2 2 1 2 1 1 1 2 1 2 2 2 2 2 2 2 1 2 2 2 1 1 1 1 1 1 0 0 1 1 2 2 1 2 2 2 1 2 2 2 2 2 1 2 1 2 2 2 1 2 2 2 2 2 1 2 2 2 1 2 1 2 1 2 0 0 1 1 1 2 1 2 1 2 2 2 2 2 1 2 2 2 2 2 1 2 1 2 1 1 1 2 1 2 1 1 2 2 1 2 1 2 0 0 1 2 1 1 1 2 1 1 1 1 1 2 1 2 2 2 2 2 1 2 1 1 1 2 1 1 1 1 2 2 2 2 1 1 1 2 1 2 1 2 2 2 1 1 1 1 1 1 1 2 1 2 1 1 1 2 2 2 1 1 2 2 1 2 1 1 1 1 0 0 0 0 0 0 1 2 1 2 1 2 0 0 1 2 1 2 1 1 1 2 1 1 1 2 1 2 1 2 1 2 1 2 1 2 1 2 1 1 1 2 1 1 1 1 1 1 1 2 1 1 1 1 1 2 1 2 1 1 1 2 1 1 1 2 1 2 1 1 1 1 2 2 1 1 1 2 1 1 1 1 1 2 1 2 2 2 1 1 1 2 1 2 2 2 1 2 1 1 1 1 1 2 0 0 1 2 1 1 1 2 2 2 1 1 1 2 1 2 1 2 1 1 1 1 0 0 0 0 1 2 1 1 1 1 2 2 1 2 2 2 1 1 1 1 1 1 1 1 1 2 0 0 1 2 1 2 2 2 1 2 1 1 1 2 2 2 2 2 1 1 2 2 1 2 1 1 1 1 1 2 1 2 1 2 1 1 1 2 2 2 1 2 1 1 1 1 1 1 0 0 1 2 1 2 1 1 1 2 1 2 2 2 1 1 1 2 0 0 1 1 1 1 1 2 1 2 1 2 1 1 1 2 2 2 1 2 1 1 1 1 2 2 2 2 1 2 1 2 1 2 0 0 1 2 1 2 1 1 1 1 1 2 1 1 1 2 1 1 2 2 1 2 0 0 1 1 1 1 1 2 1 2 2 2 1 1 2 2 1 1 1 2 1 2 1 2 1 2 1 1 0 0 1 1 1 2 1 2 1 2 2 2 2 2 2 2 1 1 1 2 1 2 2 2 0 0 2 2 1 2 1 2 1 2 2 2 0 0 1 1 2 9 1 9 1 9 1 9 1 9 1 9 1 9 1 9 1 9 0 0 1 9 0 0 2 9 2 9 0 0 1 9 2 9 0 0 2 9 2 9 1 9 2 9 1 9 2 9 2 9 1 9 1 9 1 9 1 9 0 0 0 0 1 9 1 9 1 9 0 0 1 9 0 0 1 9 1 9 1 9 0 0 0 0 1 9 1 9 1 9 0 0 0 0 0 0 1 9 1 9 0 0 0 0 0 0 1 9 0 0 1 9 0 0 2 9 0 0 1 9 0 0 1 9 0 0 1 9 0 0 0 0 0 0 1 9 1 9 1 2 1 1 1 1 1 1 1 2 1 2 1 1 1 2 2 2 1 1 2 2 1 1 1 1 1 2 1 2 2 2 1 1 1 1 1 2 2 2 1 2 0 0 1 2 1 1 1 1 0 0 1 1 2 2 1 2 0 0 1 1 1 2 1 1 1 1 1 1 2 2 1 2 1 1 1 2 2 2 2 2 1 1 1 2 1 2 1 1 1 1 0 0 1 2 1 1 1 1 2 2 2 2 1 2 1 1 1 2 0 0 2 2 1 1 0 0 2 2 1 1 1 2 1 1 1 2 1 1 1 2 1 2 1 1 1 2 0 0 1 1 1 2 1 2 1 1 1 1 1 2 1 2 0 0 1 2 1 2 1 1 0 0 0 0 2 2 1 2 1 2 2 2 1 2 2 2 1 1 1 1 1 1 1 1 1 1 1 1 1 2 0 0 1 1 1 2 1 2 1 1 1 2 1 1 1 2 1 1 2 2 1 2 1 1 1 1 0 0 1 1 2 2 1 1 1 2 2 2 0 0 1 1 0 0 1 2 1 1 2 2 1 1 1 1 1 2 1 2 1 1 1 2 1 1 1 2 1 1 1 2 1 1 2 2 0 0 2 2 1 2 1 2 1 2 1 1 2 2 0 0 1 2 2 2 2 2 1 1 2 2 2 2 1 2 1 2 1 2 1 1 1 2 1 2 0 0 1 2 2 2 1 1 1 2 1 1 1 2 1 1 1 1 1 1 0 0 0 0 1 2 2 2 0 0 1 1 1 2 2 2 1 2 2 2 1 2 1 1 1 1 2 2 1 1 1 2 1 1 1 1 1 1 0 0 1 2 1 2 1 1 1 1 1 1 2 2 1 1 0 0 1 1 0 0 1 2 1 2 1 2 1 1 1 1 1 2 1 1 1 2 1 1 1 2 1 1 1 1 1 1 2 2 2 2 1 1 1 1 1 1 1 2 0 0 0 0 2 2 1 1 1 1 1 1 2 2 1 1 1 2 1 2 1 2 1 1 1 2 2 2 1 1 1 1 1 1 2 2 2 2 1 2 1 2 1 1 1 1 1 1 0 0 2 2 1 1 2 2 2 2 1 1 1 2 2 2 2 2 1 2 1 1 1 1 2 2 2 2 1 1 1 2 1 1 1 2 0 0 1 1 1 1 1 2 1 1 1 2 0 0 1 1 1 1 1 1 1 2 1 2 2 2 1 2 1 2 1 1 1 1 1 2 0 0 0 0 1 1 1 2 1 2 0 0 1 1 1 2 0 0 1 1 1 1 1 2 2 2 1 1 1 1 0 0 1 2 0 0 0 0 2 2 2 2 1 1
50001 1 1 1 2 1 1 2 2 1 1 1 2 1 2 1 2 1 1 2 2 1 1 1 1 1 1 1 1 1 2 0 0 1 1 1 1 2 2 1 1 1 1 0 0 1 2 1 2 2 2 1 2 1 2 1 2 2 2 1 2 1 1 1 2 1 2 2 2 1 1 0 0 1 2 1 1 1 2 0 0 2 2 2 2 1 1 0 0 1 2 0 0 1 1 1 1 2 2 2 2 1 2 1 2 1 2 1 2 0 0 2 2 1 1 1 1 1 2 1 2 1 1 1 2 1 1 1 1 2 2 1 2 1 1 1 2 1 1 1 2 1 1 1 1 1 1 1 2 2 2 1 2 0 0 1 2 1 1 0 0 1 1 1 1 2 2 1 1 2 2 1 2 1 1 1 2 1 2 1 1 1 2 1 2 1 1 1 2 1 1 1 1 2 2 1 1 1 2 1 1 1 1 1 1 1 2 1 1 2 2 1 2 1 2 1 2 1 2 1 2 1 2 1 1 1 1 2 2 0 0 1 1 1 1 1 1 2 2 1 2 1 2 2 2 2 2 1 1 1 1 1 2 1 1 1 1 0 0 1 1 1 1 1 2 1 2 1 1 1 1 1 2 1 2 2 2 1 1 1 1 1 2 2 2 1 1 2 2 1 1 1 1 2 2 2 2 1 2 1 2 1 2 1 1 1 1 1 2 1 2 0 0 1 2 1 1 1 1 1 1 0 0 1 1 2 2 1 1 1 2 0 0 1 2 1 1 2 2 2 2 1 1 1 1 2 2 2 2 0 0 2 2 1 2 1 2 1 2 1 1 1 1 1 2 1 1 1 2 1 2 1 1 0 0 2 2 1 1 1 2 1 1 1 2 0 0 0 0 1 2 1 2 1 2 1 1 1 1 1 2 1 2 1 1 2 2 1 1 2 2 2 2 1 1 1 1 1 1 1 2 1 1 1 2 1 2 1 1 2 2 0 0 1 2 1 2 0 0 1 1 1 1 1 2 0 0 1 1 0 0 1 1 1 1 1 1 1 2 2 2 0 0 1 1 1 1 1 2 2 2 2 2 1 2 2 2 1 2 2 2 1 1 1 2 1 1 1 2 0 0 1 2 1 1 1 2 2 2 1 1 1 1 2 2 2 2 2 2 1 1 1 2 1 1 1 1 1 1 1 1 1 2 1 1 1 1 1 1 1 1 0 0 1 1 2 2 1 1 1 2 2 2 1 1 2 2 1 1 1 2 1 1 1 1 1 2 1 1 1 1 1 1 1 2 1 1 1 1 1 1 2 2 1 1 1 1 1 1 1 2 1 1 1 1 1 2 1 1 1 1 1 1 1 2 1 1 2 2 1 2 2 2 1 2 1 2 1 1 2 2 1 2 2 2 1 2 1 1 1 2 1 1 1 2 1 2 1 1 1 1 1 2 1 1 1 2 1 2 1 1 1 1 1 1 1 2 1 2 1 1 2 2 1 1 2 2 1 2 1 2 1 2 1 1 2 2 2 2 1 2 1 2 1 2 2 2 1 1 1 1 1 2 1 2 1 1 1 1 1 2 1 2 1 2 0 0 1 1 1 1 1 1 1 2 2 2 0 0 1 2 2 2 1 1 1 1 1 2 1 2 1 2 1 2 1 1 1 2 2 2 1 1 1 2 0 0 1 2 2 2 1 2 1 1 1 1 1 2 2 2 1 2 2 2 1 1 1 2 1 1 0 0 1 1 1 2 1 2 1 1 1 1 2 2 1 2 1 2 1 2 1 2 1 2 1 1 1 2 1 1 1 1 1 1 1 1 1 2 1 1 1 1 1 1 1 2 1 1 1 1 1 2 1 1 1 1 1 2 1 2 1 2 1 2 1 2 1 2 1 2 1 1 1 1 1 1 1 2 1 1 1 2 2 2 2 2 1 1 1 1 2 2 1 2 1 2 1 1 1 1 1 2 2 2 1 1 1 2 1 2 1 2 1 1 1 2 2 2 1 1 1 1 1 1 1 2 1 1 1 2 1 1 0 0 0 0 1 1 1 2 1 1 0 0 1 2 1 2 1 1 1 1 1 1 1 1 1 1 1 1 2 2 1 2 2 2 1 2 1 1 1 1 2 2 1 1 2 2 1 1 1 1 1 2 1 2 1 2 1 1 1 1 2 2 1 1 2 2 2 2 1 2 1 1 1 2 1 1 1 2 1 2 0 0 2 2 1 2 1 2 2 2 1 1 2 2 1 2 1 1 1 2 1 2 0 0 2 2 1 2 1 2 1 2 1 1 2 2 1 2 1 1 1 2 1 1 1 2 1 1 1 2 1 2 1 2 1 1 2 2 1 2 1 2 1 2 0 0 1 1 1 1 1 2 1 1 2 2 1 1 1 1 2 2 2 2 1 2 0 0 2 2 2 2 0 0 1 2 2 2 1 2 1 2 1 2 1 2 1 1 1 2 1 2 2 2 2 2 2 2 2 2 2 2 1 1 1 2 1 2 1 1 1 2 1 2 1 2 1 1 0 0 1 1 1 1 1 2 1 1 1 2 1 1 1 1 1 1 1 2 1 1 1 1 2 2 1 1 1 2 2 2 1 2 0 0 1 2 1 2 1 1 0 0 1 1 1 2 1 1 1 1 0 0 2 2 1 2 1 2 1 2 2 2 1 1 1 1 1 1 1 2 1 2 1 1 2 2 1 2 1 1 1 1 1 1 1 1 1 1 2 2 1 2 1 2 1 2 2 2 1 1 1 2 1 2 1 1 2 2 1 1 1 2 1 1 1 2 0 0 1 2 2 2 1 1 1 2 1 2 1 2 1 2 1 1 1 2 2 2 1 1 1 1 1 2 1 1 1 2 1 2 1 2 1 1 2 2 1 2 1 1 1 1 2 2 1 2 0 0 1 2 0 0 1 1 1 1 1 1 1 1 2 2 2 2 0 0 1 2 1 1 1 2 1 2 1 1 1 1 1 1 1 1 1 2 1 1 2 2 2 2 2 2 1 1 0 0 2 2 1 2 2 2 1 1 1 2 1 2 1 1 1 1 2 2 1 1 1 1 1 1 1 1 1 1 1 2 1 1 1 1 1 2 1 2 0 0 1 1 1 2 1 2 1 1 1 2 1 2 2 2 1 1 1 2 1 1 1 2 1 1 1 1 0 0 1 2 1 2 1 1 2 2 1 1 1 2 1 2 1 1 1 2 1 2 1 1 1 1 1 2 1 2 1 2 1 1 1 1 1 2 2 2 1 2 1 1 1 2 1 1 0 0 2 2 2 2 2 2 1 1 1 1 1 1 1 2 2 2 1 1 0 0 1 1 1 1 1 1 1 2 1 2 1 2 1 1 1 2 2 2 2 2 2 2 0 0 1 1 1 2 1 1 1 1 1 2 1 2 1 2 2 2 1 1 1 2 1 2 1 1 1 1 2 2 2 2 1 2 1 2 2 2 1 1 1 1 1 1 1 1 1 1 1 2 0 0 1 2 1 1 1 2 1 1 1 2 0 0 2 2 1 2 1 2 2 2 1 2 0 0 1 2 1 2 1 1 1 1 1 2 1 2 1 1 0 0 1 2 2 2 1 1 1 2 1 2 2 2 2 2 1 1 1 1 1 1 1 2 1 2 1 2 1 2 1 2 1 2 1 1 1 1 1 2 1 2 1 2 1 1 2 2 1 2 1 2 1 2 2 2 1 2 1 1 1 1 0 0 1 2 1 2 1 1 2 2 1 1 2 2 1 1 1 1 1 1 2 2 1 1 1 2 1 1 2 2 2 2 1 2 1 2 2 2 1 1 2 2 1 1 1 1 1 2 1 2 2 2 2 2 2 2 1 1 2 2 1 1 0 0 1 1 2 2 2 2 1 2 1 1 1 2 1 2 2 2 1 2 2 2 1 2 2 2 1 2 2 2 1 1 1 2 1 2 1 1 2 2 1 1 1 1 1 2 1 2 1 2 2 2 1 2 1 1 1 1 2 2 0 0 1 2 1 1 1 2 1 1 1 2 1 2 1 1 1 2 2 2 1 2 1 1 1 2 1 1 2 2 1 2 2 2 1 2 1 1 1 2 1 2 1 1 1 2 1 1 1 1 1 2 1 1 1 2 1 2 2 2 1 1 1 1 1 1 2 2 1 2 1 2 1 1 1 2 1 2 1 1 2 2 1 2 1 2 1 1 2 2 1 2 1 1 1 2 1 2 1 1 1 2 1 2 1 2 1 1 1 2 1 1 1 1 1 1 1 1 1 2 1 2 0 0 1 2 1 1 1 1 1 2 1 2 1 1 2 2 1 2 2 2 1 1 1 1 1 2 1 2 0 0 1 1 1 1 1 2 1 2 1 2 1 2 2 2 2 2 1 1 1 1 2 2 2 2 2 2 1 2 1 2 1 2 1 2 1 1 1 2 0 0 0 0 1 1 1 2 2 2 1 1 1 1 1 1 1 1 1 1 1 2 1 1 2 2 2 2 1 2 1 2 2 2 0 0 1 1 1 1 1 2 1 2 1 1 2 2 1 1 1 1 1 1 1 2 1 2 2 2 1 1 2 2 1 1 1 1 1 1 1 1 1 2 1 2 1 2 1 1 0 0 1 2 1 2 2 2 1 1 1 1 2 2 1 2 1 1 1 2 1 2 1 1 0 0 1 2 1 1 0 0 1 1 1 2 1 2 0 0 1 1 2 2 1 1 2 2 1 1 1 1 1 2 1 2 1 2 1 2 1 2 0 0 1 2 1 2 1 2 1 1 0 0 1 1 1 2 1 1 0 0 2 2 1 1 0 0 2 2 1 1 1 1 1 1 1 2 1 2 0 0 0 0 2 2 1 1 1 1 0 0 1 2 1 1 1 1 2 2 1 1 1 2 1 1 1 2 1 2 1 2 1 1 1 1 1 2 1 1 1 2 2 2 1 2 1 1 1 2 1 2 1 2 1 2 1 2 1 1 1 1 1 1 1 2 1 2 1 2 1 1 1 1 1 2 1 2 2 2 1 1 1 1 1 2 1 2 1 1 1 1 1 1 1 2 1 1 1 2 1 2 0 0 0 0 1 2 2 2 2 2 2 2 2 2 1 1 1 1 1 1 0 0 1 1 2 2 2 2 1 1 1 2 1 1 1 2 2 2 2 2 1 2 1 1 1 1 1 2 1 2 1 2 1 2 1 2 2 2 2 2 0 0 1 1 1 1 1 1 2 2 1 2 1 1 1 2 2 2 2 2 1 2 1 2 1 1 1 1 1 2 1 2 2 2 1 2 2 2 2 2 1 2 1 2 0 0 1 2 1 1 1 2 2 2 1 2 1 1 1 1 1 1 2 2 0 0 1 1 0 0 1 1 1 2 1 1 2 2 2 2 1 1 1 2 1 2 1 2 1 1 1 2 1 1 1 2 1 1 2 2 1 2 2 2 1 2 1 2 1 2 0 0 2 2 0 0 1 2 1 2 2 2 1 1 1 2 1 2 1 2 1 2 1 1 1 1 1 2 1 1 2 2 1 1 1 1 1 1 1 2 1 1 0 0 0 0 2 2 1 2 2 2 1 2 1 1 1 2 1 1 1 2 1 2 0 0 2 2 1 2 1 2 1 1 1 2 1 1 1 2 2 2 1 1 1 2 1 1 1 2 1 1 2 2 1 1 1 2 1 2 1 2 1 1 1 2 2 2 1 2 1 1 1 1 1 1 2 2 1 2 1 1 1 1 1 1 1 1 1 1 1 2 1 1 1 1 0 0 1 1 1 2 1 2 1 1 1 2 1 2 1 2 0 0 1 1 1 1 1 1 2 2 1 1 1 1 1 1 1 1 1 1 1 1 1 1 1 2 1 2 1 1 2 2 1 1 2 2 1 2 1 2 1 1 2 2 1 2 1 1 1 1 2 2 1 1 1 2 1 2 0 0 1 2 1 1 1 2 1 2 1 1 1 1 1 2 1 2 1 2 1 1 1 1 1 1 1 1 1 2 1 2 1 2 1 2 1 1 1 2 1 2 1 1 1 2 0 0 1 1 1 2 1 1 2 2 1 1 1 2 2 2 2 2 1 2 2 2 1 1 1 2 1 2 1 2 1 2 1 1 1 2 1 1 2 2 2 2 2 2 1 2 1 2 1 2 1 1 1 2 1 2 1 2 2 2 1 2 1 2 1 2 1 1 0 0 1 1 0 0 1 2 1 1 2 2 1 2 1 1 1 1 1 2 1 2 1 1 1 2 2 2 0 0 1 2 1 1 1 1 0 0 1 1 1 2 1 1 1 2 1 1 2 2 1 1 1 1 1 1 1 2 1 2 1 1 1 1 1 1 1 1 0 0 0 0 1 1 1 1 2 2 1 1 1 1 1 2 1 2 1 2 1 2 1 2 1 1 1 1 1 1 1 1 1 2 1 2 2 2 0 0 1 1 1 2 1 1 2 2 1 1 2 2 1 2 1 2 1 1 2 2 1 1 1 2 1 1 1 2 1 1 1 1 1 2 1 2 1 2 2 2 1 1 1 1 1 2 0 0 2 2 1 1 1 2 1 1 1 1 2 2 1 2 1 2 1 2 1 2 1 2 1 2 1 2 1 2 1 2 1 2 1 2 1 2 1 2 1 2 1 2 1 1 1 2 1 1 2 2 0 0 1 2 2 2 2 2 1 1 0 0 1 1 1 1 1 2 1 1 2 2 2 2 1 1 1 1 1 2 1 1 1 1 1 1 1 2 1 2 1 2 1 2 1 2 1 2 1 1 0 0 2 2 1 2 1 2 2 2 1 2 1 2 0 0 1 1 1 2 1 2 1 2 0 0 1 2 1 2 1 1 1 2 1 2 1 2 1 1 2 2 1 1 1 2 1 1 2 2 1 1 1 2 2 2 1 2 1 1 1 2 1 2 1 1 1 2 1 1 1 1 1 1 1 2 1 2 1 2 1 2 1 2 1 1 1 1 1 2 2 2 1 2 1 1 1 1 2 2 1 1 1 2 2 2 2 2 1 2 2 2 2 2 1 2 1 2 1 1 1 1 1 1 0 0 1 2 1 1 1 2 1 2 1 1 1 1 1 2 2 2 1 1 1 2 1 1 1 2 0 0 1 2 2 2 1 1 1 1 1 1 1 2 1 2 1 1 1 2 1 2 1 1 1 1 1 2 1 2 1 2 1 2 1 2 0 0 2 2 1 1 1 2 1 2 1 2 1 1 1 1 2 2 1 1 1 1 1 1 1 1 0 0 1 1 2 2 1 2 1 2 1 1 1 1 0 0 1 1 1 1 1 2 1 1 0 0 1 1 1 1 1 1 0 0 1 1 2 2 2 2 1 1 1 2 1 1 1 1 1 1 0 0 2 2 1 2 1 2 0 0 2 2 2 2 1 2 2 2 1 1 1 1 1 1 1 2 1 1 1 1 0 0 1 1 1 1 2 2 1 2 1 1 1 1 2 2 1 1 1 1 1 1 1 2 1 2 1 1 1 2 0 0 2 2 0 0 1 1 1 1 1 2 1 1 1 1 0 0 1 1 1 1 1 1 1 2 1 1 1 1 1 1 2 2 1 1 1 1 1 2 1 2 1 2 1 2 1 2 1 1 1 2 1 2 1 2 1 1 1 2 1 1 1 1 2 2 1 2 1 2 1 1 0 0 1 2 1 1 2 2 1 2 1 2 1 2 1 2 1 1 1 2 1 1 1 1 1 1 1 2 1 1 2 2 1 1 2 2 1 2 1 1 0 0 1 1 1 1 1 1 2 2 2 2 1 2 2 2 1 2 1 1 2 2 1 1 1 1 1 1 1 2 1 2 1 1 1 2 1 1 1 2 1 1 1 2 2 2 2 2 1 2 1 2 1 2 1 1 1 2 1 2 1 2 1 2 1 2 1 2 1 1 1 1 1 2 2 2 1 1 1 2 1 2 2 2 1 1 1 2 1 1 2 2 1 2 1 1 1 2 1 2 1 2 2 2 1 2 0 0 1 2 1 2 1 1 1 2 1 2 2 2 1 1 2 2 1 2 0 0 2 2 1 2 1 1 1 2 1 1 1 1 1 1 1 2 1 1 1 2 2 2 1 1 1 2 1 2 1 1 1 1 2 2 1 1 0 0 2 2 1 2 1 1 1 2 2 2 1 1 1 2 1 2 2 2 1 1 0 0 1 1 1 2 1 1 2 2 2 2 1 2 1 1 1 2 1 1 1 1 1 1 1 1 1 1 1 1 1 1 1 2 1 1 1 2 1 2 2 2 1 1 1 2 1 2 1 2 1 2 1 2 1 2 1 1 1 2 1 1 1 2 1 2 1 2 1 2 1 2 2 2 1 1 1 2 1 1 1 1 1 1 1 2 1 2 1 1 1 2 1 1 1 1 1 1 1 1 2 2 1 2 1 2 0 0 0 0 1 1 2 2 1 2 1 2 1 1 0 0 1 2 1 2 0 0 1 1 2 2 1 2 2 2 1 2 1 1 1 2 1 2 1 1 1 2 2 2 1 1 1 2 1 2 1 2 1 1 1 2 2 2 1 1 1 1 1 2 1 2 1 1 1 2 1 2 1 2 2 2 1 2 1 1 2 2 1 1 1 2 1 2 1 1 2 2 1 1 1 2 1 2 2 2 1 2 2 2 2 2 1 1 1 2 2 2 1 1 1 1 1 2 2 2 1 2 1 2 2 2 1 1 1 1 1 1 1 1 1 1 2 2 1 1 1 1 1 1 1 2 1 1 0 0 1 1 1 1 1 1 1 1 1 2 1 1 1 2 1 2 1 2 1 2 1 1 1 1 1 1 1 2 1 1 2 2 2 2 1 1 1 1 1 2 1 2 1 2 1 2 1 2 0 0 1 1 1 1 1 2 2 2 2 2 1 2 1 1 1 1 1 1 1 1 1 2 1 1 1 2 1 2 1 1 1 2 1 1 1 2 2 2 2 2 2 2 1 1 1 1 0 0 1 2 2 2 0 0 1 1 1 2 0 0 2 2 1 1 1 1 1 2 2 2 1 2 1 1 1 1 0 0 1 1 1 2 2 2 1 2 1 1 1 2 1 2 1 1 2 2 2 2 1 2 1 2 1 1 1 1 2 2 2 2 1 1 1 2 1 2 1 2 1 1 1 1 2 2 1 1 1 2 1 1 1 2 1 2 2 2 1 2 2 2 1 1 1 2 1 1 1 1 1 2 2 2 1 2 2 2 1 1 1 1 1 1 0 0 2 2 1 2 1 1 1 2 1 1 2 2 1 1 1 2 1 2 1 2 1 1 1 1 1 1 1 1 1 1 1 1 1 2 1 1 2 2 1 1 1 2 1 2 1 1 1 1 1 1 1 1 2 2 1 1 1 1 0 0 1 2 1 1 1 1 1 1 2 2 1 1 1 2 1 2 1 1 1 2 1 2 1 2 1 1 2 2 1 2 1 2 1 2 1 2 1 2 2 2 1 1 1 1 1 1 1 2 1 1 0 0 0 0 1 2 2 2 1 1 1 2 1 1 1 2 1 1 1 2 1 1 1 2 1 2 1 1 1 2 2 2 2 2 1 2 1 2 1 2 1 2 1 2 1 2 0 0 1 2 1 1 1 1 1 1 1 2 0 0 1 1 2 2 2 2 2 2 1 1 2 2 1 1 1 2 1 1 2 2 2 2 1 1 1 1 1 2 0 0 2 2 1 1 2 2 1 2 1 2 1 1 1 1 1 1 1 1 1 2 1 2 1 2 1 1 1 2 1 2 1 2 1 2 0 0 1 1 1 1 1 1 1 2 1 1 1 1 1 1 1 1 1 2 1 2 1 1 1 1 1 1 1 1 1 1 2 2 1 1 1 2 2 2 1 2 2 2 1 2 1 2 1 2 1 1 1 2 1 2 1 2 1 2 0 0 1 1 2 2 2 2 1 1 2 2 1 2 1 1 1 1 1 1 1 2 1 2 1 1 2 2 2 2 1 1 1 1 1 1 1 2 1 1 1 2 1 1 1 1 1 1 1 2 1 2 1 1 1 1 1 2 1 2 1 2 1 1 1 1 1 2 2 2 0 0 1 1 1 1 2 2 2 2 1 2 1 2 1 1 1 1 1 1 1 2 2 2 1 1 1 2 1 1 1 2 1 1 1 1 1 1 1 2 1 2 1 1 1 2 1 2 1 2 2 2 2 2 1 2 2 2 1 2 1 1 1 2 2 2 1 2 1 2 2 2 1 2 1 2 1 2 2 2 0 0 1 2 1 1 1 1 1 1 1 2 1 2 1 2 1 1 2 2 1 2 2 2 1 1 1 2 1 1 2 2 1 2 2 2 1 1 1 1 1 2 2 2 1 1 1 2 1 1 1 2 0 0 1 2 1 2 1 1 1 1 1 2 1 2 1 1 0 0 2 2 1 1 1 2 2 2 1 2 2 2 1 2 2 2 1 1 2 2 1 2 1 2 2 2 1 1 1 2 2 2 1 1 1 2 1 1 1 1 1 1 0 0 1 2 1 2 1 2 1 1 0 0 2 2 1 1 1 1 1 1 1 1 0 0 1 1 1 2 1 2 0 0 1 2 2 2 1 2 1 1 2 2 1 1 1 1 1 1 1 2 2 2 1 1 1 2 2 2 1 2 1 1 2 2 1 2 2 2 1 2 1 2 1 1 1 2 1 1 2 2 1 2 1 1 2 2 1 2 1 2 2 2 1 2 2 2 1 1 1 1 1 1 1 1 1 2 1 2 1 1 1 1 1 2 1 2 2 2 1 1 1 1 1 2 1 2 1 1 1 2 0 0 1 2 2 2 1 1 1 1 1 2 1 1 1 1 2 2 2 2 1 2 2 2 1 2 1 2 2 2 1 2 1 1 1 1 1 1 1 2 1 2 2 2 1 1 2 2 1 2 1 1 1 2 1 2 1 1 1 2 1 1 2 2 1 1 1 1 1 2 1 2 2 2 1 1 1 1 1 2 1 1 1 1 1 2 1 1 1 2 1 2 2 2 1 1 0 0 1 2 1 2 1 2 1 1 0 0 1 1 1 1 1 2 0 0 1 2 2 2 2 2 1 1 1 1 1 1 1 2 1 2 1 2 1 1 2 2 1 1 1 1 1 2 1 2 1 1 0 0 1 2 2 2 1 2 1 1 1 2 1 1 1 1 1 2 1 2 1 1 1 1 1 2 1 2 1 1 1 2 1 2 1 2 0 0 1 1 2 2 1 2 1 2 1 1 1 1 1 2 1 2 1 2 1 1 2 2 1 2 1 1 1 2 1 2 1 2 1 1 1 2 2 2 1 1 2 2 1 1 1 2 1 1 1 2 1 1 1 2 1 2 2 2 1 1 1 2 1 1 1 1 1 2 1 2 1 2 1 2 2 2 1 2 1 2 1 2 2 2 1 1 2 2 1 1 1 2 1 1 1 1 2 2 0 0 2 2 1 1 2 2 1 2 1 1 2 2 1 1 1 2 1 2 2 2 2 2 1 1 2 2 0 0 0 0 1 1 0 0 1 2 1 1 1 1 1 1 2 2 1 1 0 0 1 1 1 2 1 1 1 2 1 2 1 2 1 1 1 1 1 2 2 2 2 2 1 2 1 2 0 0 1 1 1 2 1 1 1 2 1 1 1 2 1 2 0 0 2 2 2 2 1 1 1 1 1 2 1 1 1 1 1 1 1 1 1 2 1 1 2 2 1 2 1 2 1 2 2 2 1 2 2 2 2 2 2 2 1 2 1 1 1 2 0 0 1 2 1 2 1 1 1 1 1 2 1 1 0 0 0 0 1 2 1 2 0 0 2 2 1 2 1 2 1 1 1 1 1 2 1 1 1 2 2 2 2 2 1 1 1 2 1 2 2 2 1 2 1 2 1 1 1 1 1 1 1 2 1 1 1 2 1 1 2 2 1 2 1 1 0 0 2 2 1 1 1 2 1 2 1 1 2 2 1 2 0 0 1 2 1 2 1 2 1 1 1 1 1 2 2 2 1 2 1 2 1 1 1 1 1 1 1 2 1 2 1 1 1 2 1 2 1 2 1 2 1 1 1 2 1 2 2 2 2 2 1 1 1 2 2 2 2 2 1 2 1 2 1 2 1 2 1 2 0 0 1 2 1 2 0 0 2 2 1 1 1 1 1 1 1 1 1 1 0 0 1 2 2 2 1 2 1 1 1 2 1 1 1 2 1 1 2 2 1 1 2 2 2 2 1 1 1 2 1 2 2 2 2 2 2 2 1 2 1 1 0 0 1 2 1 2 1 1 0 0 1 1 1 2 0 0 1 2 0 0 1 1 2 2 1 1 1 1 1 1 2 2 1 2 2 2 2 2 2 2 1 2 1 1 1 1 2 2 1 1 1 2 0 0 1 2 1 1 1 2 1 2 1 1 2 2 1 2 2 2 1 1 1 1 2 2 1 1 1 2 2 2 1 1 1 2 2 2 1 1 1 1 1 1 1 1 1 1 2 2 1 1 1 2 1 1 0 0 0 0 2 2 1 1 1 1 2 2 1 1 1 1 1 2 1 2 2 2 1 1 1 2 1 1 0 0 1 1 1 2 1 1 1 1 1 2 1 1 1 2 1 1 1 1 1 2 1 1 1 2 1 1 1 2 1 1 1 1 1 2 1 1 1 1 1 1 1 1 1 2 0 0 2 2 2 2 0 0 0 0 1 2 1 2 1 2 1 2 2 2 1 1 1 2 1 1 1 1 1 2 1 1 1 2 2 2 1 2 2 2 1 2 1 2 1 1 2 2 2 2 1 1 1 2 1 2 1 2 1 2 1 1 1 1 1 1 2 2 1 2 1 1 1 1 1 1 1 2 1 1 2 2 0 0 1 2 1 1 1 2 1 2 1 1 0 0 1 2 1 2 1 2 1 2 1 1 1 2 1 1 1 2 1 1 1 2 1 1 1 2 1 2 1 1 1 1 1 2 1 2 2 2 1 1 2 2 1 2 0 0 1 2 1 2 1 1 2 2 1 2 1 1 1 2 1 1 1 1 2 2 2 2 0 0 1 2 0 0 1 2 0 0 1 2 1 2 0 0 1 2 1 1 0 0 2 2 1 2 1 2 2 2 1 2 1 1 1 1 1 2 2 2 1 1 0 0 0 0 2 9 1 9 1 9 1 9 1 9 1 9 1 9 0 0 1 9 2 9 1 9 1 9 1 9 0 0 1 9 2 9 2 9 1 9 0 0 1 9 2 9 1 9 0 0 1 9 2 9 1 9 1 9 1 9 1 9 1 9 1 9 2 9 2 9 0 0 0 0 0 0 1 9 1 9 2 9 2 9 2 9 0 0 0 0 2 9 1 9 0 0 2 9 1 9 0 0 1 9 2 9 1 9 0 0 1 9 1 9 1 9 1 9 1 9 1 9 1 9 1 9 0 0 0 0 0 0 1 9 1 9 1 9 1 9 2 2 0 0 1 2 1 1 0 0 2 2 1 2 1 2 1 2 1 1 2 2 1 2 1 1 1 2 1 1 1 2 1 1 1 1 1 2 1 2 1 1 1 2 1 2 1 1 1 2 1 2 1 2 1 2 1 1 1 2 1 2 2 2 1 2 1 1 1 1 1 2 2 2 1 2 1 2 2 2 2 2 1 2 2 2 1 2 1 1 1 1 1 2 1 1 1 1 1 1 2 2 1 2 1 1 1 1 2 2 1 1 1 2 1 2 2 2 1 2 1 1 2 2 0 0 2 2 0 0 1 1 1 2 1 2 2 2 0 0 1 1 2 2 1 2 1 2 1 1 1 2 2 2 1 1 1 2 2 2 0 0 2 2 1 1 1 1 1 1 1 2 2 2 1 1 1 2 0 0 2 2 1 2 1 1 0 0 1 1 1 1 1 1 1 2 1 1 1 2 1 2 2 2 1 1 2 2 1 1 1 2 1 2 1 2 2 2 1 1 1 2 1 2 1 1 1 2 1 2 2 2 1 1 1 2 1 2 1 2 2 2 1 1 1 1 1 1 1 1 1 2 1 1 1 2 1 2 1 2 1 1 1 2 2 2 0 0 1 2 2 2 1 2 1 2 1 1 1 2 2 2 1 2 2 2 2 2 1 1 2 2 1 2 1 2 1 2 1 1 1 1 2 2 1 1 1 1 1 2 1 1 1 2 1 2 1 1 1 1 1 1 1 2 1 2 1 2 0 0 1 1 1 2 1 1 1 2 2 2 0 0 1 2 2 2 1 2 1 2 1 1 1 2 1 1 1 2 1 1 1 1 1 2 1 2 1 1 1 1 1 2 1 1 1 1 0 0 1 2 1 2 1 1 1 1 1 2 1 2 1 1 1 1 1 1 2 2 1 1 1 1 0 0 1 1 1 2 1 1 1 2 1 1 1 2 1 2 1 1 1 2 2 2 1 1 1 1 1 2 1 1 1 1 1 1 1 2 1 1 1 1 1 2 1 2 1 1 1 1 1 2 1 2 1 2 1 1 0 0 1 2 1 1 1 2 2 2 1 1 1 2 1 2 1 2 0 0 1 2 1 2 1 2 2 2 2 2 1 1 1 1 1 2 1 1 1 1 1 1 1 1 1 1 0 0 2 2 0 0 1 2 1 1 1 2 2 2 2 2 2 2 1 1 0 0 1 1 2 2 2 2 1 2 1 2 1 2 1 1 0 0 1 1 1 1 2 2 1 1 2 2 2 2 2 2 1 2 1 2 1 2 1 1 1 2 1 1 1 2 1 2 2 2 0 0 0 0 1 2 1 1 1 2 2 2 1 1
70001 1 2 0 0 1 2 1 1 0 0 1 1 1 2 0 0 1 1 1 1 0 0 0 0 1 1 0 0 0 0 1 2 1 2 2 2 1 2 0 0 1 1 1 2 1 1 1 2 1 1 0 0 0 0 0 0 1 2 2 2 0 0 0 0 0 0 1 2 0 0 1 1 1 2 1 2 1 1 2 2 2 2 1 2 1 2 0 0 0 0 1 2 0 0 1 1 1 1 1 2 1 2 0 0 0 0 1 2 1 2 2 2 1 1 0 0 1 1 1 2 1 1 2 2 1 1 1 1 2 2 0 0 1 2 0 0 0 0 1 2 1 1 1 2 0 0 1 2 2 2 2 2 0 0 1 2 1 2 1 2 0 0 1 1 1 2 1 1 2 2 0 0 1 2 1 2 1 2 0 0 1 2 0 0 0 0 1 1 1 2 1 1 2 2 1 2 1 2 1 1 1 2 0 0 0 0 1 1 1 2 1 2 1 1 0 0 2 2 2 2 1 2 0 0 0 0 2 2 1 2 1 2 1 2 1 2 1 2 0 0 0 0 1 2 1 1 1 1 1 2 1 1 0 0 1 2 0 0 1 1 0 0 1 1 1 2 0 0 0 0 0 0 1 1 0 0 1 1 1 1 0 0 1 2 1 1 1 2 2 2 0 0 1 2 2 2 1 2 1 2 2 2 0 0 0 0 0 0 2 2 1 2 0 0 1 1 0 0 1 1 1 2 0 0 0 0 1 1 0 0 0 0 0 0 0 0 1 2 1 2 1 1 0 0 0 0 1 2 0 0 0 0 2 2 0 0 1 2 0 0 1 2 0 0 1 1 1 1 2 2 1 2 0 0 0 0 1 2 2 2 0 0 1 2 0 0 0 0 1 1 0 0 1 2 0 0 0 0 0 0 1 2 1 1 0 0 0 0 0 0 1 2 0 0 0 0 0 0 0 0 2 2 0 0 1 1 0 0 1 2 0 0 1 2 2 2 0 0 1 2 1 1 1 2 1 2 1 1 0 0 1 2 1 1 1 1 2 2 0 0 0 0 1 1 0 0 0 0 1 2 2 2 1 2 0 0 1 2 1 1 0 0 1 1 0 0 1 2 1 2 1 2 1 2 1 1 1 2 0 0 0 0 1 2 0 0 1 2 1 1 1 1 1 1 1 2 1 1 1 1 1 1 0 0 1 1 1 1 1 2 1 2 1 2 0 0 0 0 1 2 1 1 0 0 0 0 1 1 1 2 2 2 1 1 1 2 0 0 1 1 0 0 1 2 1 1 1 1 1 2 1 2 1 2 1 2 1 1 1 2 1 1 1 1 0 0 1 2 1 1 1 2 1 1 1 1 1 1 0 0 0 0 1 2 1 1 1 1 2 2 1 1 2 2 0 0 1 1 1 2 1 2 1 1 0 0 1 2 0 0 0 0 1 2 0 0 0 0 1 1 1 2 0 0 0 0 2 2 1 2 1 2 1 2 0 0 1 2 1 2 1 1 1 2 2 2 0 0 2 2 1 1 0 0 0 0 1 2 1 1 1 2 0 0 0 0 1 2 0 0 1 1 1 1 1 2 1 2 0 0 0 0 1 2 1 2 2 2 0 0 1 2 0 0 1 1 0 0 2 2 1 2 0 0 1 1 0 0 2 2 0 0 0 0 1 1 1 2 1 2 1 2 0 0 1 2 0 0 1 2 0 0 0 0 1 1 1 2 1 2 1 2 1 2 1 1 1 1 0 0 0 0 2 2 0 0 0 0 1 2 1 2 1 2 1 2 1 1 1 2 1 2 1 2 0 0 0 0 0 0 0 0 1 1 0 0 0 0 1 1 2 2 1 2 0 0 1 2 1 1 0 0 1 2 1 1 0 0 2 2 1 1 1 2 0 0 1 2 1 2 1 2 1 2 0 0 1 1 1 2 2 2 1 1 0 0 0 0 0 0 1 2 2 2 0 0 1 1 2 2 1 2 1 2 0 0 0 0 1 2 1 1 1 2 1 1 1 1 1 2 0 0 0 0 0 0 1 1 1 1 0 0 0 0 1 1 1 2 0 0 1 1 0 0 1 2 0 0 1 2 1 2 1 2 1 1 1 1 0 0 0 0 1 1 1 1 1 2 1 1 1 2 1 2 0 0 0 0 1 2 1 2 1 2 0 0 2 2 1 2 1 2 1 1 0 0 1 2 1 1 0 0 0 0 0 0 1 2 0 0 1 2 1 2 1 2 1 1 0 0 1 2 0 0 1 1 0 0 0 0 0 0 0 0 1 1 2 2 2 2 1 1 1 1 1 2 0 0 1 2 1 2 0 0 0 0 1 1 0 0 1 2 0 0 2 2 0 0 1 1 1 2 0 0 1 2 0 0 0 0 1 2 0 0 1 2 1 1 0 0 1 1 2 2 0 0 0 0 0 0 0 0 2 2 1 2 0 0 2 2 1 2 0 0 2 2 1 1 1 2 1 2 2 2 1 2 1 2 1 2 0 0 1 2 0 0 1 2 1 2 1 1 0 0 0 0 0 0 1 1 1 1 1 2 1 1 1 1 0 0 1 1 1 2 1 1 0 0 1 2 1 2 1 1 1 1 1 2 1 2 1 2 0 0 1 1 1 1 0 0 1 2 0 0 2 2 2 2 1 2 1 2 1 2 1 2 0 0 0 0 2 2 2 2 1 2 0 0 1 2 0 0 1 1 1 2 1 2 1 2 2 2 1 2 0 0 1 2 1 2 0 0 0 0 0 0 1 2 1 2 1 1 0 0 0 0 1 2 0 0 1 2 0 0 1 2 0 0 1 2 1 1 1 2 1 1 1 1 0 0 1 1 0 0 0 0 2 2 1 2 0 0 0 0 0 0 0 0 1 2 1 1 0 0 1 2 1 2 1 2 0 0 1 2 1 2 0 0 1 1 1 2 0 0 2 2 1 2 2 2 0 0 1 2 2 2 1 1 1 1 1 1 1 1 1 1 0 0 0 0 1 2 2 2 1 1 0 0 0 0 0 0 2 2 1 1 1 1 1 2 0 0 0 0 1 2 1 1 0 0 0 0 1 1 1 1 1 2 1 2 0 0 1 2 0 0 0 0 1 1 1 2 1 2 1 2 0 0 1 2 1 2 1 2 1 1 1 1 1 2 0 0 1 2 0 0 1 2 0 0 2 2 1 1 1 2 0 0 1 2 0 0 0 0 1 2 1 2 0 0 0 0 0 0 1 1 1 2 1 1 1 1 0 0 1 1 1 1 1 1 0 0 0 0 1 2 1 2 0 0 0 0 1 2 0 0 0 0 1 2 1 1 0 0 1 2 1 2 1 2 0 0 1 2 2 2 0 0 0 0 0 0 1 2 2 2 1 1 1 1 0 0 2 2 0 0 1 2 1 2 1 2 2 2 0 0 1 2 0 0 1 1 1 2 0 0 0 0 1 2 1 2 2 2 1 1 0 0 1 1 0 0 1 2 1 2 2 2 1 2 0 0 1 1 1 2 0 0 2 2 0 0 0 0 1 2 2 2 1 2 0 0 0 0 0 0 1 2 1 1 1 1 0 0 0 0 0 0 1 1 2 2 1 2 2 2 1 1 1 2 1 1 1 2 1 1 2 2 2 2 1 1 1 2 1 1 1 2 1 2 0 0 0 0 1 2 1 2 1 2 1 1 0 0 2 2 0 0 1 2 0 0 0 0 1 1 1 1 1 1 1 1 2 2 1 2 1 2 1 2 1 2 2 2 1 1 1 1 2 2 1 2 0 0 2 2 0 0 1 2 1 2 2 2 1 2 1 1 2 2 1 2 0 0 0 0 0 0 2 2 0 0 1 2 1 1 2 2 0 0 0 0 1 1 0 0 1 2 2 2 1 2 1 1 2 2 1 2 1 1 0 0 1 1 1 2 1 2 0 0 1 1 1 1 2 2 1 2 0 0 0 0 0 0 1 2 0 0 1 2 2 2 0 0 0 0 1 2 2 2 1 2 0 0 1 1 0 0 1 1 1 2 0 0 1 2 1 1 1 2 2 2 1 2 1 2 0 0 1 2 2 2 0 0 0 0 1 1 1 2 1 2 1 2 1 2 0 0 1 1 0 0 1 2 1 2 1 2 0 0 0 0 1 1 1 1 1 2 1 2 1 2 1 1 0 0 2 2 1 1 2 2 0 0 0 0 2 2 0 0 0 0 0 0 1 2 1 2 1 1 0 0 2 2 0 0 2 2 1 2 1 1 1 1 1 1 1 1 1 2 1 2 1 1 2 2 1 2 1 1 0 0 0 0 1 1 1 2 1 2 2 2 1 2 1 1 1 2 1 1 1 2 1 2 1 1 1 2 0 0 0 0 1 2 2 2 0 0 1 1 1 1 1 2 0 0 2 2 1 1 1 2 2 2 1 2 0 0 0 0 0 0 1 2 0 0 1 2 0 0 1 1 0 0 0 0 1 2 0 0 0 0 1 1 1 2 2 2 1 2 1 2 2 2 1 2 1 1 2 2 1 1 0 0 0 0 2 2 0 0 1 1 1 2 1 1 0 0 1 2 0 0 0 0 1 1 0 0 1 1 1 2 1 2 0 0 1 2 1 1 0 0 0 0 1 1 1 2 0 0 1 1 1 2 0 0 0 0 1 2 1 2 0 0 0 0 1 2 0 0 1 1 1 2 0 0 0 0 1 2 1 1 0 0 1 1 1 2 1 1 0 0 1 1 1 2 0 0 0 0 1 2 1 2 0 0 1 1 1 1 1 2 0 0 1 2 1 1 0 0 1 2 0 0 1 2 0 0 1 1 0 0 1 1 0 0 0 0 2 2 1 2 2 2 2 2 1 1 0 0 1 1 0 0 1 2 1 1 1 2 1 1 1 1 1 2 0 0 1 1 1 2 1 1 1 2 1 2 1 2 0 0 1 2 0 0 1 2 0 0 0 0 0 0 1 1 2 2 0 0 0 0 0 0 0 0 1 1 0 0 1 1 0 0 1 2 1 2 0 0 1 2 0 0 1 1 1 2 1 1 0 0 1 1 0 0 1 2 0 0 0 0 1 2 1 1 0 0 1 2 0 0 0 0 1 1 1 1 1 2 1 2 0 0 1 2 0 0 1 2 0 0 1 2 1 2 0 0 1 1 0 0 1 1 1 1 1 1 1 2 0 0 1 2 1 1 2 2 1 2 0 0 1 1 0 0 1 1 1 2 2 2 1 2 0 0 2 2 0 0 2 2 1 1 1 2 1 1 1 2 2 2 1 1 1 2 0 0 2 2 2 2 2 2 0 0 0 0 1 2 1 1 1 1 1 1 0 0 0 0 1 1 0 0 2 2 0 0 1 2 1 1 1 2 2 2 0 0 0 0 2 2 1 2 1 2 1 2 0 0 0 0 0 0 1 2 0 0 1 1 0 0 1 2 1 2 1 2 0 0 0 0 0 0 1 2 1 2 2 2 0 0 0 0 0 0 1 2 1 2 1 2 0 0 1 1 1 2 1 1 0 0 1 1 0 0 1 1 0 0 0 0 1 2 1 1 1 2 2 2 0 0 0 0 0 0 0 0 0 0 1 1 1 2 1 1 0 0 2 2 1 1 0 0 1 1 0 0 0 0 0 0 0 0 1 2 2 2 1 2 0 0 1 1 1 2 2 2 2 2 1 1 0 0 1 1 1 2 1 2 1 2 1 2 1 2 1 2 0 0 0 0 0 0 2 2 1 2 1 2 1 2 1 2 1 1 1 1 0 0 0 0 1 2 1 1 1 1 0 0 1 1 1 2 1 1 0 0 1 1 1 1 0 0 1 1 1 1 1 2 1 1 1 1 0 0 0 0 1 1 1 2 1 2 1 2 0 0 2 2 0 0 0 0 0 0 0 0 0 0 1 2 1 1 1 2 1 1 0 0 0 0 0 0 1 2 1 2 1 2 0 0 0 0 0 0 0 0 1 2 1 2 1 2 1 1 1 1 1 1 1 1 1 2 1 1 0 0 1 2 1 1 1 1 0 0 1 2 2 2 1 2 2 2 0 0 2 2 0 0 1 1 2 2 1 2 1 2 2 2 1 1 0 0 1 2 1 2 1 2 1 1 0 0 1 2 0 0 0 0 1 2 0 0 1 1 0 0 1 1 0 0 1 2 0 0 1 2 0 0 0 0 2 2 0 0 0 0 0 0 1 2 1 2 1 1 0 0 1 1 1 2 0 0 0 0 1 2 1 1 0 0 1 2 0 0 1 2 1 1 1 2 0 0 1 1 1 2 1 1 0 0 0 0 1 2 1 1 0 0 1 1 0 0 1 2 1 2 1 2 0 0 1 2 1 2 1 1 0 0 1 1 1 2 0 0 0 0 0 0 1 2 0 0 1 1 0 0 0 0 0 0 0 0 1 2 1 2 2 2 0 0 1 2 0 0 0 0 0 0 2 2 1 2 0 0 2 2 0 0 0 0 0 0 1 1 0 0 1 2 0 0 1 2 0 0 1 2 1 2 2 2 0 0 1 1 0 0 1 1 0 0 0 0 1 1 1 1 1 2 1 1 1 2 2 2 1 1 2 2 2 2 1 1 1 2 1 1 1 2 0 0 0 0 2 2 2 2 1 2 0 0 2 2 1 1 0 0 1 1 2 2 1 2 1 2 1 1 1 1 1 1 0 0 1 2 1 1 1 2 0 0 1 2 2 2 0 0 1 2 1 2 1 2 0 0 1 2 0 0 0 0 1 2 1 1 2 2 2 2 1 1 1 1 1 1 0 0 0 0 2 2 1 2 1 2 1 2 0 0 0 0 1 1 1 2 1 1 1 2 0 0 1 2 0 0 1 2 1 2 1 1 0 0 0 0 2 2 1 1 1 2 1 2 0 0 1 2 0 0 1 2 1 2 0 0 1 1 1 1 1 2 1 2 0 0 1 2 1 2 1 2 1 2 0 0 1 1 0 0 2 2 0 0 1 1 0 0 0 0 0 0 1 1 0 0 0 0 1 2 1 1 0 0 1 2 1 2 0 0 2 2 1 2 0 0 1 2 1 2 0 0 1 2 1 1 0 0 2 2 0 0 0 0 0 0 0 0 0 0 1 2 1 2 0 0 0 0 1 2 0 0 0 0 1 2 1 1 1 1 2 2 1 2 1 1 1 2 1 2 0 0 1 1 2 2 0 0 1 2 1 2 1 2 1 1 0 0 1 2 1 2 1 2 1 2 1 1 1 1 0 0 2 2 1 2 1 1 2 2 1 2 1 1 1 2 1 1 0 0 1 1 0 0 1 2 1 1 1 1 0 0 1 2 0 0 0 0 1 1 1 1 1 2 0 0 2 2 1 2 1 1 0 0 0 0 0 0 1 2 1 1 0 0 1 2 1 2 1 1 1 2 1 2 1 2 1 1 1 1 1 2 1 2 1 2 1 1 1 2 0 0 1 1 2 2 2 2 0 0 0 0 0 0 2 2 2 2 1 2 0 0 2 2 0 0 1 2 0 0 1 1 1 2 1 1 1 1 0 0 0 0 1 2 1 1 1 2 1 2 1 2 1 1 1 1 1 1 1 1 1 1 0 0 1 2 1 2 0 0 1 2 1 1 0 0 2 2 1 1 0 0 1 1 1 1 1 2 0 0 1 1 2 2 1 2 1 1 0 0 0 0 1 2 1 2 1 1 2 2 0 0 1 2 0 0 1 1 0 0 1 2 1 1 0 0 0 0 1 1 2 2 0 0 1 1 1 2 1 2 1 1 0 0 2 2 0 0 1 1 0 0 1 2 1 2 0 0 1 1 0 0 1 2 1 2 2 2 0 0 1 2 1 2 1 2 0 0 1 2 1 1 0 0 0 0 1 2 1 1 1 2 0 0 1 2 0 0 2 2 1 2 1 2 1 2 0 0 0 0 1 2 1 2 1 2 1 1 1 2 1 2 0 0 0 0 2 2 1 2 1 2 0 0 1 2 0 0 1 2 2 2 1 2 1 2 1 2 1 1 0 0 0 0 0 0 1 1 1 2 1 1 0 0 0 0 0 0 1 1 0 0 0 0 0 0 1 2 0 0 1 1 1 1 1 2 1 1 1 1 0 0 0 0 1 1 1 2 1 1 0 0 0 0 2 2 0 0 0 0 1 1 0 0 1 1 0 0 1 2 0 0 1 1 1 2 1 2 1 2 1 1 1 1 2 2 1 1 1 1 0 0 1 1 1 2 1 1 1 1 1 2 1 2 1 1 0 0 0 0 0 0 1 2 1 1 0 0 0 0 1 2 0 0 0 0 2 2 0 0 0 0 1 1 1 1 0 0 0 0 1 2 1 2 0 0 1 1 1 1 1 2 1 1 1 2 0 0 0 0 1 1 0 0 0 0 0 0 1 2 0 0 2 2 0 0 1 2 0 0 0 0 1 1 0 0 1 2 1 2 1 1 0 0 2 2 1 1 1 2 1 2 0 0 0 0 1 1 1 2 1 2 0 0 1 1 1 2 0 0 0 0 1 2 0 0 1 2 0 0 1 1 1 1 0 0 1 1 0 0 0 0 0 0 2 2 1 1 1 2 0 0 2 2 1 1 0 0 0 0 1 1 1 2 1 2 1 1 2 2 1 1 0 0 1 2 0 0 1 2 0 0 1 2 1 1 0 0 0 0 0 0 1 2 1 2 0 0 1 1 0 0 2 2 1 2 0 0 1 2 1 1 1 2 1 1 0 0 1 1 1 1 2 2 1 1 0 0 0 0 0 0 1 2 1 2 0 0 0 0 1 1 1 2 1 2 1 2 1 1 1 2 1 2 1 2 1 2 1 1 1 2 1 2 0 0 1 2 1 1 0 0 0 0 2 2 1 1 1 1 1 1 0 0 0 0 1 2 0 0 1 2 0 0 1 2 1 2 0 0 1 2 1 2 0 0 1 1 1 1 1 2 1 1 2 2 1 2 1 2 1 1 1 2 0 0 0 0 1 2 1 1 1 2 0 0 0 0 1 1 0 0 0 0 1 2 1 2 0 0 1 2 0 0 1 1 0 0 1 2 0 0 1 1 0 0 0 0 2 2 0 0 0 0 0 0 1 2 1 2 1 1 1 1 1 2 0 0 1 1 1 2 0 0 0 0 1 1 1 1 1 2 1 2 0 0 1 2 0 0 1 2 2 2 1 2 1 1 1 2 0 0 1 1 0 0 1 2 1 1 0 0 1 2 1 1 1 1 1 2 0 0 1 1 1 2 1 1 0 0 0 0 0 0 1 2 1 1 2 2 1 2 0 0 1 2 0 0 1 2 1 2 0 0 1 2 1 2 1 2 0 0 2 2 1 2 1 2 1 1 0 0 0 0 0 0 1 2 0 0 0 0 1 1 0 0 1 1 1 1 1 2 1 2 1 2 1 1 0 0 1 2 1 2 1 2 1 1 2 2 1 2 1 2 0 0 1 1 0 0 1 2 1 2 1 2 0 0 1 1 0 0 0 0 1 1 0 0 1 2 1 1 0 0 1 2 1 2 0 0 2 2 1 2 1 1 2 2 1 1 0 0 0 0 2 2 1 2 0 0 0 0 1 1 1 2 1 2 0 0 1 2 0 0 1 1 1 2 0 0 1 2 0 0 1 2 2 2 1 2 1 2 1 2 1 2 1 2 1 1 0 0 0 0 0 0 1 1 0 0 0 0 1 1 1 2 0 0 0 0 1 2 0 0 1 2 1 1 0 0 1 2 0 0 1 1 1 2 0 0 0 0 1 1 2 2 1 2 1 1 1 2 0 0 0 0 1 1 1 2 1 1 0 0 1 2 1 2 1 2 0 0 1 1 1 1 1 1 1 2 1 2 1 2 0 0 2 2 1 2 1 2 1 2 1 2 0 0 1 2 1 1 1 2 0 0 1 1 1 1 0 0 0 0 0 0 1 2 1 2 0 0 0 0 1 1 1 2 1 2 1 1 1 2 0 0 0 0 0 0 1 2 1 2 0 0 0 0 0 0 1 1 1 1 1 1 1 2 0 0 1 1 0 0 1 2 1 2 0 0 1 2 0 0 2 2 1 1 1 2 0 0 1 2 0 0 1 1 1 1 1 1 0 0 1 2 2 2 1 2 1 2 1 2 1 1 2 2 2 2 0 0 1 2 2 2 1 2 1 2 1 1 1 2 0 0 2 2 2 2 1 2 1 2 1 1 1 1 1 2 2 2 1 1 2 2 2 2 1 1 0 0 0 0 2 2 0 0 0 0 2 2 1 2 1 2 1 2 0 0 1 2 1 2 1 1 0 0 2 2 0 0 2 2 1 2 0 0 1 2 0 0 1 2 1 2 0 0 0 0 0 0 1 2 1 1 1 2 0 0 1 2 0 0 1 1 0 0 0 0 0 0 0 0 1 1 0 0 1 1 0 0 1 1 1 1 0 0 0 0 0 0 2 2 1 2 1 2 0 0 1 1 2 2 1 2 1 1 0 0 1 2 1 2 0 0 0 0 0 0 0 0 0 0 1 2 0 0 0 0 1 2 1 2 0 0 1 2 1 1 0 0 1 1 1 2 1 2 0 0 1 1 0 0 1 1 1 1 1 1 1 2 0 0 0 0 1 2 1 2 0 0 1 2 1 2 1 1 2 2 0 0 0 0 1 2 1 1 0 0 1 1 0 0 0 0 0 0 0 0 0 0 0 0 1 2 1 2 2 2 0 0 0 0 1 1 0 0 1 1 1 2 1 2 1 2 1 1 0 0 1 1 1 1 0 0 1 1 0 0 0 0 1 2 1 2 1 2 1 2 0 0 1 2 1 1 1 2 1 2 1 2 0 0 1 2 1 2 2 2 0 0 0 0 0 0 1 2 1 2 0 0 1 1 1 1 2 2 1 2 0 0 1 2 1 1 1 1 1 1 1 2 0 0 1 1 1 2 0 0 2 2 1 1 1 2 0 0 1 1 0 0 0 0 1 2 1 1 1 2 1 2 1 1 1 2 1 2 1 2 0 0 1 1 2 2 0 0 1 2 0 0 0 0 1 1 1 2 0 0 1 1 0 0 0 0 2 2 0 0 0 0 1 1 1 1 1 1 1 1 2 2 1 2 0 0 0 0 0 0 0 0 0 0 0 0 1 2 0 0 0 0 1 2 0 0 1 1 1 1 1 1 1 1 0 0 1 2 0 0 2 2 1 1 1 2 0 0 1 1 1 1 0 0 1 1 2 2 1 2 1 2 1 1 1 2 2 2 0 0 0 0 1 1 1 2 0 0 1 2 1 1 1 1 0 0 1 2 1 2 1 2 0 0 1 2 0 0 1 2 1 1 1 1 1 1 1 1 0 0 1 2 0 0 0 0 1 2 1 1 1 1 0 0 0 0 0 0 0 0 1 2 1 1 1 2 0 0 1 1 2 2 1 1 1 2 0 0 0 0 0 0 1 1 0 0 1 2 1 2 1 1 1 1 0 0 0 0 0 0 0 0 1 1 0 0 1 2 0 0 0 0 1 2 0 0 0 0 1 2 1 2 0 0 1 1 0 0 0 0 0 0 0 0 0 0 0 0 0 0 0 0 0 0 1 1 1 1 1 2 2 2 2 2 1 1 1 1 1 2 1 2 0 0 0 0 2 2 0 0 1 2 2 2 1 1 1 2 1 1 1 2 0 0 1 2 0 0 0 0 1 2 0 0 1 2 2 2 1 2 0 0 0 0 1 2 0 0 1 2 0 0 1 2 2 2 1 1 1 1 2 2 0 0 1 2 0 0 1 2 1 2 0 0 1 2 0 0 0 0 1 2 2 2 0 0 0 0 1 2 1 2 1 1 1 2 0 0 1 2 0 0 2 2 1 2 1 1 1 2 1 1 1 2 0 0 0 0 0 0 1 2 0 0 0 0 1 2 0 0 0 0 1 2 1 2 1 1 0 0 1 2 1 1 1 1 0 0 1 1 2 2 1 1 1 2 1 1 1 2 1 2 0 0 1 1 2 2 0 0 0 0 0 0 1 2 1 1 1 2 1 1 0 0 1 2 0 0 0 0 1 1 1 2 2 2 0 0 0 0 1 1 0 0 1 2 0 0 0 0 1 2 1 2 1 1 1 2 2 2 1 2 1 2 1 2 2 2 2 2 2 2 2 2 0 0 0 0 0 0 1 1 1 2 1 1 0 0 1 2 1 1 1 2 2 2 1 2 0 0 0 0 1 2 2 2 2 2 1 2 1 1 1 1 1 2 0 0 0 0 0 0 0 0 1 1 1 1 1 2 1 1 1 1 1 1 0 0 0 0 2 2 1 2 2 2 1 2 0 0 0 0 1 2 1 1 1 2 1 2 2 2 1 1 1 2 1 1 1 1 1 2 0 0 2 2 0 0 0 0 1 1 2 2 0 0 1 1 1 2 1 2 0 0 1 2 0 0 2 2 1 2 1 1 1 2 1 1 2 2 0 0 1 1 0 0 1 1 0 0 1 2 0 0 0 0 0 0 1 1 1 2 1 1 1 2 1 1 1 2 2 2 1 2 1 2 0 0 1 1 0 0 2 2 2 2 1 1 0 0 1 2 0 0 1 1 1 1 0 0 1 2 1 2 1 1 0 0 1 2 1 1 1 2 1 2 0 0 1 1 1 1 0 0 0 0 2 2 0 0 1 2 1 2 1 2 1 2 1 1 0 0 0 0 1 1 1 2 1 1 0 0 2 2 0 0 1 2 1 1 1 1 1 1 1 2 0 0 1 2 2 2 1 2 1 2 0 0 1 2 0 0 1 2 1 2 0 0 1 2 1 2 1 1 1 1 1 1 1 2 1 2 1 1 0 0 1 2 1 2 0 0 1 2 0 0 0 0 0 0 1 2 1 1 0 0 1 1 0 0 2 2 1 2 0 0 1 1 0 0 2 2 1 2 0 0 1 2 1 2 0 0 1 2 0 0 1 1 1 2 0 0 0 0 1 2 0 0 0 0 2 2 1 2 0 0 0 0 1 1 1 1 1 1 0 0 1 2 1 2 1 1 0 0 0 0 0 0 0 0 1 1 1 1 1 2 0 0 0 0 1 2 1 1 0 0 2 2 1 2 1 2 0 0 1 2 0 0 0 0 0 0 0 0 1 2 0 0 1 2 0 0 2 9 1 9 0 0 0 0 0 0 1 9 0 0 0 0 1 9 1 9 0 0 1 9 0 0 0 0 2 9 2 9 0 0 2 9 0 0 2 9 0 0 0 0 0 0 1 9 0 0 1 9 0 0 0 0 1 9 1 9 0 0 1 9 1 9 0 0 0 0 0 0 0 0 1 9 1 9 0 0 0 0 1 9 0 0 1 9 0 0 0 0 0 0 0 0 0 0 0 0 0 0 1 9 0 0 0 0 0 0 0 0 2 9 1 9 0 0 0 0 0 0 2 9 1 9 0 0 0 0 0 0 1 9 0 0 0 0 0 0 1 2 1 2 1 1 1 2 0 0 1 2 1 2 0 0 1 2 0 0 1 1 0 0 1 2 0 0 0 0 0 0 0 0 0 0 0 0 0 0 1 2 1 2 1 1 2 2 1 1 1 2 1 1 0 0 1 1 1 2 0 0 1 1 0 0 0 0 2 2 1 2 0 0 1 2 0 0 1 2 0 0 1 2 1 1 0 0 1 1 1 1 1 2 1 1 1 2 1 2 0 0 0 0 2 2 1 2 0 0 1 1 1 1 1 1 2 2 1 2 1 2 2 2 2 2 1 2 1 1 1 1 1 1 2 2 1 1 2 2 2 2 1 2 1 2 1 2 2 2 0 0 1 2 0 0 0 0 0 0 0 0 2 2 1 2 1 2 1 2 1 2 1 1 2 2 1 2 1 2 0 0 0 0 1 1 1 2 0 0 0 0 1 2 0 0 1 2 0 0 1 1 1 2 0 0 1 1 2 2 1 2 0 0 1 1 0 0 0 0 0 0 1 2 2 2 2 2 1 2 0 0 2 2 0 0 1 2 0 0 1 2 1 1 1 2 0 0 1 1 1 2 1 2 1 2 0 0 1 1 1 2 0 0 0 0 0 0 1 2 0 0 1 1 1 2 2 2 2 2 1 2 2 2 1 2 0 0 1 2 1 2 0 0 1 1 0 0 1 2 0 0 1 2 1 2 0 0 1 1 0 0 1 1 1 2 1 2 1 1 1 2 1 2 0 0 1 1 1 2 0 0 1 1 1 2 1 2 1 2 2 2 0 0 1 2 0 0 0 0 1 1 1 2 1 2 0 0 1 1 2 2 2 2 1 2 1 1 1 2 0 0 0 0 1 2 1 2 1 1 1 2 1 2 1 2 0 0 1 1 1 2 1 2 0 0 0 0 1 1 1 2 1 1 0 0 0 0 2 2 0 0 1 1 1 1 0 0 0 0 1 1 0 0 0 0 0 0 0 0 1 1 0 0 1 1 1 2 0 0 1 2 0 0 1 2 1 2 2 2 1 1 1 2 0 0 2 2 1 1 1 2 1 2 0 0 1 1 1 1 1 1 1 2 1 2 1 2 0 0 1 1 0 0 2 2 1 1 1 2 0 0 1 1 1 2 1 1 1 2 1 2 1 2 1 2 0 0 1 1 2 2 1 2 1 2 0 0 0 0 1 1 1 2 0 0 1 2 0 0 1 2 0 0 1 1 0 0 2 2 1 1 0 0 1 1 2 2 1 2 0 0 0 0 1 2 0 0 1 1 1 1 0 0 0 0 1 2 0 0 1 2 1 1 1 2 1 1 0 0 2 2 0 0
70002 1 2 0 0 0 0 1 2 0 0 0 0 1 2 1 2 0 0 1 2 0 0 0 0 0 0 0 0 0 0 1 1 0 0 0 0 0 0 0 0 0 0 1 1 1 1 0 0 0 0 1 1 2 2 0 0 1 2 0 0 0 0 2 2 1 2 0 0 0 0 0 0 0 0 0 0 1 1 2 2 2 2 1 1 0 0 1 2 1 2 0 0 0 0 0 0 1 2 1 1 1 2 0 0 0 0 0 0 0 0 0 0 0 0 0 0 0 0 0 0 1 1 0 0 0 0 1 1 1 1 0 0 0 0 2 2 1 2 0 0 1 1 1 1 0 0 1 1 2 2 0 0 0 0 0 0 1 2 1 2 0 0 0 0 1 2 1 2 2 2 0 0 0 0 0 0 0 0 0 0 1 2 0 0 1 1 0 0 1 1 0 0 0 0 0 0 2 2 0 0 0 0 0 0 1 1 0 0 0 0 0 0 1 1 1 1 0 0 0 0 0 0 0 0 0 0 1 1 1 2 0 0 0 0 0 0 0 0 0 0 0 0 1 1 1 2 0 0 0 0 0 0 0 0 0 0 0 0 0 0 1 1 0 0 0 0 0 0 1 1 0 0 0 0 0 0 0 0 0 0 0 0 2 2 1 1 0 0 1 1 0 0 0 0 1 1 1 1 1 1 1 2 1 2 0 0 1 1 0 0 1 2 0 0 1 1 0 0 0 0 0 0 1 2 2 2 1 1 0 0 0 0 0 0 1 1 0 0 2 2 0 0 1 1 0 0 0 0 0 0 0 0 1 2 0 0 0 0 0 0 1 1 1 1 0 0 0 0 0 0 1 1 1 1 1 2 0 0 0 0 0 0 0 0 0 0 0 0 0 0 0 0 0 0 0 0 0 0 1 2 1 1 1 1 0 0 0 0 2 2 2 2 0 0 0 0 0 0 0 0 1 2 0 0 2 2 0 0 0 0 1 1 1 2 0 0 0 0 1 2 1 1 2 2 0 0 0 0 0 0 0 0 1 1 0 0 0 0 1 1 0 0 0 0 0 0 0 0 1 1 1 2 1 2 0 0 0 0 1 2 0 0 0 0 0 0 1 1 0 0 1 2 0 0 0 0 0 0 0 0 0 0 2 2 0 0 0 0 1 2 0 0 0 0 0 0 1 1 1 1 0 0 0 0 1 1 0 0 1 2 0 0 1 1 0 0 0 0 1 2 1 2 1 1 0 0 0 0 1 1 0 0 0 0 1 1 0 0 1 2 0 0 0 0 0 0 1 1 0 0 0 0 0 0 2 2 1 1 0 0 1 1 1 2 0 0 0 0 1 1 0 0 0 0 0 0 0 0 0 0 1 2 0 0 1 1 0 0 0 0 1 2 0 0 0 0 0 0 1 1 0 0 0 0 0 0 0 0 0 0 1 2 0 0 0 0 0 0 0 0 0 0 0 0 0 0 1 2 1 1 0 0 1 2 2 2 0 0 1 1 0 0 0 0 0 0 0 0 0 0 0 0 0 0 0 0 0 0 0 0 0 0 1 1 0 0 0 0 0 0 2 2 0 0 2 2 1 2 0 0 0 0 1 1 0 0 0 0 0 0 0 0 0 0 0 0 0 0 1 1 0 0 0 0 0 0 0 0 1 2 0 0 0 0 0 0 0 0 0 0 0 0 0 0 0 0 0 0 0 0 0 0 2 2 0 0 1 2 0 0 0 0 0 0 0 0 0 0 0 0 1 2 0 0 0 0 0 0 2 2 0 0 1 2 1 2 0 0 0 0 1 2 1 1 0 0 0 0 0 0 0 0 0 0 0 0 0 0 0 0 1 2 0 0 0 0 0 0 1 1 1 1 0 0 0 0 0 0 0 0 1 2 1 1 0 0 0 0 0 0 0 0 0 0 0 0 0 0 0 0 0 0 0 0 0 0 0 0 2 2 0 0 2 2 0 0 0 0 1 2 0 0 0 0 0 0 0 0 1 2 0 0 0 0 1 1 1 2 1 2 0 0 0 0 1 2 1 1 0 0 0 0 0 0 0 0 1 1 0 0 1 1 1 1 0 0 1 1 0 0 1 2 0 0 2 2 0 0 0 0 0 0 1 2 1 1 0 0 1 1 1 1 2 2 0 0 1 1 1 1 0 0 0 0 0 0 1 2 2 2 0 0 1 1 1 1 0 0 0 0 0 0 0 0 1 2 1 2 0 0 0 0 1 1 1 1 1 1 0 0 0 0 1 2 1 1 1 2 0 0 0 0 0 0 1 1 0 0 2 2 0 0 1 1 0 0 1 2 0 0 0 0 1 1 0 0 0 0 0 0 0 0 0 0 0 0 0 0 1 2 0 0 0 0 0 0 0 0 0 0 0 0 1 2 0 0 1 2 0 0 1 2 0 0 1 2 0 0 0 0 0 0 0 0 0 0 0 0 1 2 0 0 0 0 0 0 0 0 0 0 0 0 0 0 1 1 0 0 1 2 0 0 0 0 0 0 0 0 0 0 0 0 0 0 0 0 0 0 0 0 0 0 1 2 0 0 0 0 1 1 1 2 1 2 0 0 0 0 0 0 0 0 1 1 0 0 0 0 1 2 0 0 0 0 0 0 1 1 0 0 0 0 0 0 2 2 0 0 0 0 1 2 1 1 0 0 0 0 0 0 0 0 0 0 0 0 0 0 0 0 0 0 0 0 2 2 1 2 0 0 1 1 0 0 0 0 1 1 0 0 1 2 0 0 0 0 0 0 0 0 1 1 0 0 0 0 1 1 1 1 1 2 0 0 0 0 1 1 1 2 0 0 1 2 0 0 1 2 1 2 1 1 0 0 0 0 0 0 1 1 0 0 0 0 1 2 0 0 0 0 1 1 0 0 1 2 0 0 1 2 0 0 1 2 0 0 0 0 0 0 0 0 0 0 0 0 0 0 2 2 0 0 0 0 2 2 0 0 1 2 0 0 0 0 0 0 0 0 2 2 0 0 0 0 0 0 0 0 0 0 0 0 0 0 0 0 1 2 0 0 0 0 0 0 1 1 0 0 0 0 1 1 0 0 0 0 0 0 1 1 1 2 0 0 0 0 0 0 1 2 2 2 0 0 0 0 0 0 1 2 1 1 0 0 0 0 0 0 2 2 0 0 1 2 0 0 0 0 0 0 0 0 2 2 1 1 0 0 1 2 0 0 0 0 1 2 0 0 0 0 1 1 0 0 0 0 1 1 0 0 1 2 0 0 0 0 0 0 0 0 0 0 0 0 0 0 0 0 0 0 0 0 0 0 0 0 0 0 0 0 0 0 0 0 0 0 0 0 1 1 1 1 0 0 0 0 0 0 1 2 0 0 1 2 0 0 1 1 0 0 0 0 1 1 0 0 0 0 0 0 0 0 0 0 0 0 0 0 1 1 0 0 1 1 0 0 0 0 0 0 0 0 0 0 0 0 0 0 1 1 0 0 0 0 2 2 1 2 1 2 0 0 0 0 1 1 0 0 0 0 2 2 1 2 2 2 0 0 1 2 0 0 1 1 0 0 0 0 0 0 1 1 0 0 0 0 0 0 1 1 2 2 0 0 1 2 0 0 1 2 0 0 0 0 0 0 0 0 0 0 0 0 2 2 0 0 0 0 2 2 0 0 1 1 0 0 0 0 0 0 0 0 0 0 1 2 0 0 1 2 0 0 1 1 0 0 0 0 1 1 1 1 0 0 0 0 1 2 0 0 0 0 1 2 0 0 0 0 0 0 1 1 0 0 0 0 0 0 1 2 0 0 0 0 1 2 1 2 2 2 0 0 1 1 1 2 1 2 2 2 0 0 0 0 0 0 1 2 1 1 0 0 0 0 0 0 0 0 0 0 0 0 0 0 0 0 0 0 0 0 2 2 1 2 0 0 0 0 0 0 1 2 1 1 2 2 0 0 0 0 0 0 0 0 0 0 1 1 0 0 2 2 0 0 0 0 0 0 0 0 0 0 0 0 0 0 0 0 0 0 1 2 0 0 0 0 0 0 1 1 1 2 1 2 1 2 0 0 0 0 0 0 1 2 0 0 1 1 0 0 2 2 1 1 0 0 0 0 1 2 1 2 0 0 1 1 0 0 0 0 1 1 0 0 1 1 0 0 1 2 1 2 0 0 0 0 0 0 0 0 0 0 0 0 0 0 0 0 1 2 0 0 1 1 2 2 0 0 1 1 0 0 2 2 0 0 0 0 0 0 1 1 0 0 0 0 1 1 0 0 0 0 1 2 0 0 0 0 0 0 0 0 0 0 1 1 0 0 1 2 0 0 0 0 0 0 1 2 1 1 2 2 1 1 1 1 0 0 0 0 0 0 1 2 1 2 0 0 0 0 0 0 0 0 0 0 0 0 0 0 0 0 0 0 0 0 1 2 0 0 0 0 1 2 0 0 1 2 0 0 2 2 0 0 1 2 0 0 0 0 0 0 0 0 0 0 0 0 1 1 0 0 0 0 0 0 1 1 1 1 0 0 1 2 1 2 0 0 0 0 1 1 0 0 0 0 2 2 0 0 0 0 0 0 1 1 2 2 1 1 1 2 1 1 0 0 0 0 0 0 1 2 0 0 0 0 1 2 0 0 0 0 0 0 0 0 0 0 0 0 1 2 0 0 0 0 0 0 0 0 1 1 0 0 1 2 1 2 0 0 1 1 0 0 1 1 0 0 0 0 1 1 0 0 0 0 1 1 0 0 0 0 0 0 0 0 0 0 1 1 0 0 0 0 1 2 0 0 0 0 0 0 0 0 1 2 0 0 1 1 0 0 1 1 0 0 0 0 0 0 0 0 0 0 2 2 0 0 0 0 0 0 0 0 0 0 1 2 2 2 1 1 0 0 0 0 0 0 0 0 0 0 0 0 0 0 0 0 0 0 0 0 0 0 0 0 1 2 0 0 2 2 1 1 1 1 1 2 0 0 0 0 0 0 0 0 1 1 0 0 0 0 0 0 0 0 0 0 0 0 0 0 0 0 2 2 2 2 0 0 0 0 1 2 0 0 0 0 0 0 0 0 0 0 0 0 1 1 1 1 0 0 0 0 2 2 1 1 1 1 1 1 0 0 0 0 1 2 1 2 1 2 0 0 0 0 0 0 0 0 1 1 0 0 0 0 0 0 1 1 2 2 2 2 1 2 0 0 0 0 0 0 0 0 1 2 0 0 1 1 0 0 1 1 0 0 0 0 0 0 0 0 0 0 0 0 0 0 0 0 2 2 0 0 0 0 1 2 0 0 2 2 0 0 1 2 1 1 1 1 0 0 2 2 2 2 0 0 1 1 0 0 0 0 2 2 0 0 0 0 1 2 0 0 1 1 0 0 0 0 2 2 0 0 0 0 0 0 0 0 0 0 0 0 0 0 0 0 1 2 0 0 1 1 0 0 1 2 0 0 0 0 0 0 0 0 0 0 1 2 0 0 0 0 1 1 1 2 0 0 0 0 0 0 1 2 1 2 1 1 1 1 1 1 0 0 1 1 0 0 1 1 0 0 0 0 1 2 1 2 1 2 0 0 0 0 1 2 0 0 1 2 0 0 0 0 0 0 0 0 1 1 0 0 1 2 0 0 0 0 0 0 0 0 1 2 0 0 1 1 0 0 0 0 0 0 0 0 2 2 0 0 0 0 1 2 0 0 0 0 0 0 1 1 0 0 0 0 0 0 1 2 0 0 0 0 0 0 0 0 0 0 2 2 0 0 0 0 1 2 1 2 1 2 0 0 0 0 1 2 1 2 0 0 1 1 0 0 0 0 1 1 1 2 0 0 0 0 0 0 0 0 1 1 0 0 0 0 0 0 1 2 1 1 0 0 0 0 0 0 0 0 0 0 0 0 2 2 1 1 1 2 0 0 0 0 0 0 0 0 0 0 0 0 0 0 0 0 0 0 0 0 0 0 1 1 0 0 0 0 1 1 0 0 1 2 0 0 0 0 0 0 0 0 1 1 0 0 0 0 1 2 1 2 0 0 1 2 2 2 0 0 1 1 0 0 1 2 0 0 0 0 0 0 2 2 0 0 2 2 0 0 0 0 1 1 0 0 0 0 0 0 1 2 0 0 0 0 1 2 2 2 0 0 0 0 1 1 0 0 0 0 0 0 0 0 0 0 0 0 1 2 0 0 0 0 0 0 0 0 0 0 0 0 0 0 2 2 0 0 0 0 0 0 0 0 0 0 0 0 0 0 0 0 0 0 0 0 0 0 1 1 1 1 0 0 0 0 1 1 0 0 1 2 0 0 1 1 1 1 0 0 0 0 0 0 0 0 0 0 0 0 1 2 0 0 0 0 0 0 0 0 0 0 1 2 0 0 0 0 0 0 0 0 0 0 0 0 0 0 0 0 1 1 1 2 0 0 0 0 0 0 0 0 0 0 0 0 1 1 0 0 0 0 2 2 0 0 0 0 1 1 2 2 0 0 0 0 0 0 0 0 0 0 0 0 0 0 0 0 0 0 0 0 0 0 1 1 0 0 1 1 1 1 0 0 0 0 1 2 0 0 0 0 0 0 0 0 0 0 1 2 1 2 1 2 1 2 0 0 0 0 1 2 1 2 1 2 1 2 1 2 0 0 0 0 0 0 2 2 0 0 1 2 0 0 1 2 0 0 0 0 0 0 1 1 1 1 0 0 0 0 1 1 1 2 0 0 1 1 0 0 0 0 0 0 0 0 0 0 2 2 0 0 0 0 0 0 1 2 0 0 0 0 0 0 1 2 0 0 0 0 1 2 0 0 0 0 0 0 1 2 1 1 0 0 0 0 1 2 0 0 1 2 1 2 0 0 0 0 1 1 0 0 0 0 0 0 0 0 2 2 0 0 0 0 0 0 1 2 0 0 0 0 1 2 2 2 1 1 0 0 0 0 1 1 1 1 0 0 0 0 0 0 0 0 1 1 0 0 0 0 1 2 0 0 1 1 1 1 0 0 0 0 0 0 0 0 1 2 1 1 0 0 2 2 1 2 2 2 0 0 1 2 0 0 0 0 0 0 0 0 0 0 0 0 0 0 0 0 0 0 0 0 0 0 0 0 0 0 0 0 1 1 0 0 2 2 1 2 1 1 0 0 0 0 0 0 1 2 0 0 0 0 0 0 2 2 0 0 0 0 0 0 2 2 0 0 0 0 0 0 0 0 1 1 0 0 0 0 1 1 1 1 0 0 1 1 1 2 0 0 0 0 0 0 1 1 1 2 2 2 0 0 1 1 0 0 0 0 0 0 0 0 0 0 0 0 0 0 0 0 0 0 0 0 0 0 0 0 0 0 0 0 1 1 1 2 1 1 1 1 1 1 1 1 0 0 0 0 0 0 0 0 0 0 0 0 0 0 1 2 0 0 1 1 0 0 1 1 0 0 0 0 2 2 0 0 1 1 0 0 0 0 0 0 0 0 0 0 0 0 0 0 0 0 0 0 0 0 1 1 2 2 0 0 2 2 0 0 1 1 0 0 1 1 1 1 0 0 0 0 0 0 0 0 1 2 0 0 1 1 0 0 0 0 0 0 0 0 0 0 0 0 1 2 1 2 0 0 0 0 1 1 0 0 1 2 0 0 0 0 1 2 0 0 0 0 1 2 0 0 0 0 0 0 0 0 0 0 1 2 0 0 1 1 0 0 2 2 0 0 0 0 0 0 0 0 1 1 1 1 1 2 0 0 0 0 0 0 0 0 0 0 0 0 0 0 0 0 0 0 0 0 0 0 0 0 0 0 0 0 0 0 0 0 0 0 1 2 0 0 0 0 1 2 2 2 0 0 1 2 2 2 0 0 2 2 1 2 1 1 0 0 0 0 1 1 0 0 0 0 0 0 1 2 0 0 1 1 0 0 0 0 0 0 0 0 0 0 1 2 0 0 0 0 0 0 0 0 0 0 0 0 0 0 1 2 0 0 1 1 1 1 0 0 0 0 0 0 2 2 0 0 1 2 0 0 0 0 0 0 0 0 2 2 1 1 0 0 1 1 0 0 1 2 0 0 1 1 0 0 0 0 0 0 1 1 0 0 0 0 0 0 2 2 1 1 1 1 1 2 1 2 1 2 1 2 1 1 0 0 0 0 1 2 0 0 0 0 0 0 0 0 1 1 1 1 0 0 1 1 1 1 0 0 0 0 1 2 0 0 0 0 0 0 0 0 0 0 1 1 1 2 0 0 0 0 0 0 0 0 1 1 1 1 0 0 0 0 0 0 0 0 0 0 0 0 0 0 1 2 0 0 0 0 0 0 0 0 1 2 1 1 1 1 0 0 0 0 0 0 1 2 0 0 1 2 0 0 1 1 0 0 0 0 0 0 0 0 0 0 1 1 1 1 0 0 0 0 1 1 0 0 0 0 0 0 1 1 0 0 0 0 0 0 0 0 0 0 1 2 0 0 2 2 0 0 0 0 2 2 1 1 1 2 0 0 0 0 0 0 2 2 0 0 0 0 0 0 0 0 0 0 0 0 0 0 1 1 1 1 0 0 1 2 0 0 1 1 0 0 1 2 0 0 0 0 0 0 0 0 0 0 0 0 0 0 1 2 0 0 2 2 0 0 1 1 0 0 0 0 0 0 1 1 1 2 0 0 2 2 1 2 0 0 1 1 0 0 1 1 1 1 2 2 0 0 1 2 0 0 0 0 0 0 0 0 1 1 0 0 1 1 2 2 0 0 0 0 0 0 2 2 0 0 0 0 1 2 0 0 1 1 0 0 0 0 0 0 0 0 0 0 0 0 1 2 0 0 1 2 0 0 0 0 0 0 1 2 0 0 0 0 1 2 1 1 1 1 0 0 0 0 1 2 0 0 0 0 1 1 0 0 0 0 0 0 0 0 0 0 0 0 0 0 1 2 0 0 0 0 1 2 0 0 1 1 0 0 1 1 0 0 0 0 1 2 2 2 0 0 0 0 1 2 0 0 2 2 0 0 1 2 1 2 0 0 0 0 0 0 1 2 0 0 0 0 0 0 0 0 0 0 0 0 1 1 0 0 1 1 0 0 0 0 0 0 0 0 1 2 0 0 2 2 0 0 0 0 0 0 1 1 0 0 0 0 0 0 0 0 0 0 0 0 0 0 1 2 0 0 1 1 0 0 1 2 0 0 0 0 0 0 0 0 0 0 0 0 0 0 1 1 1 2 1 2 0 0 2 2 1 2 0 0 0 0 1 1 1 2 1 2 0 0 0 0 0 0 0 0 0 0 0 0 0 0 0 0 1 2 0 0 0 0 0 0 0 0 1 1 0 0 0 0 0 0 2 2 0 0 0 0 0 0 0 0 0 0 1 2 0 0 2 2 1 2 0 0 0 0 0 0 1 1 0 0 0 0 2 2 1 1 1 2 0 0 0 0 0 0 0 0 0 0 1 1 0 0 0 0 1 1 1 2 1 2 0 0 2 2 0 0 1 1 0 0 1 2 0 0 0 0 0 0 0 0 0 0 0 0 0 0 1 1 0 0 1 2 0 0 0 0 1 1 0 0 0 0 0 0 0 0 2 2 0 0 0 0 0 0 0 0 2 2 0 0 1 2 1 2 0 0 0 0 1 1 0 0 0 0 0 0 2 2 1 2 0 0 1 1 1 1 0 0 0 0 0 0 0 0 0 0 1 1 0 0 1 1 0 0 0 0 0 0 0 0 0 0 0 0 0 0 0 0 0 0 0 0 0 0 1 2 1 2 0 0 2 2 1 1 0 0 0 0 0 0 0 0 0 0 0 0 0 0 0 0 1 2 0 0 1 2 2 2 1 2 0 0 0 0 0 0 1 1 0 0 1 1 0 0 0 0 0 0 0 0 0 0 0 0 0 0 0 0 0 0 1 1 1 1 0 0 0 0 1 1 0 0 0 0 0 0 0 0 0 0 0 0 0 0 0 0 0 0 2 2 0 0 0 0 1 1 0 0 0 0 1 2 0 0 1 1 0 0 2 2 0 0 0 0 1 1 2 2 0 0 1 1 0 0 0 0 1 2 0 0 0 0 1 2 0 0 0 0 0 0 0 0 0 0 0 0 0 0 0 0 2 2 0 0 1 2 0 0 0 0 2 2 1 1 1 1 0 0 1 1 0 0 1 1 0 0 1 2 1 2 0 0 0 0 1 2 0 0 0 0 2 2 0 0 1 1 0 0 1 2 0 0 0 0 0 0 1 1 0 0 0 0 1 1 0 0 2 2 0 0 0 0 0 0 0 0 2 2 0 0 0 0 0 0 0 0 0 0 0 0 2 2 1 1 1 2 0 0 0 0 0 0 0 0 1 1 0 0 0 0 0 0 0 0 0 0 1 2 0 0 0 0 2 2 0 0 2 2 0 0 1 1 0 0 1 2 0 0 0 0 0 0 0 0 0 0 0 0 2 2 0 0 0 0 0 0 0 0 1 1 0 0 0 0 0 0 1 2 0 0 1 1 0 0 1 1 1 2 1 1 0 0 0 0 0 0 1 2 1 1 0 0 0 0 0 0 1 2 1 1 0 0 0 0 0 0 1 2 0 0 0 0 0 0 0 0 0 0 0 0 0 0 0 0 0 0 0 0 1 2 0 0 0 0 0 0 0 0 0 0 1 1 1 2 0 0 0 0 1 2 0 0 0 0 0 0 0 0 0 0 0 0 1 2 0 0 0 0 0 0 0 0 0 0 0 0 0 0 1 2 0 0 1 1 1 2 0 0 1 2 0 0 1 1 0 0 0 0 0 0 0 0 0 0 0 0 0 0 1 2 0 0 0 0 0 0 1 1 0 0 0 0 0 0 1 1 0 0 0 0 2 2 1 2 0 0 0 0 2 2 0 0 0 0 0 0 0 0 1 2 0 0 0 0 0 0 0 0 1 1 0 0 0 0 1 2 1 1 0 0 1 2 0 0 1 2 0 0 0 0 1 1 0 0 1 2 0 0 1 1 2 2 1 1 0 0 1 1 2 2 1 2 0 0 0 0 2 2 0 0 1 2 0 0 0 0 1 1 0 0 0 0 0 0 0 0 0 0 2 2 0 0 1 1 0 0 0 0 0 0 0 0 0 0 1 2 0 0 0 0 0 0 0 0 0 0 0 0 1 1 0 0 0 0 0 0 0 0 1 2 0 0 1 1 0 0 1 1 1 2 0 0 2 2 0 0 0 0 0 0 1 2 1 1 0 0 0 0 0 0 2 2 0 0 0 0 1 2 1 2 0 0 0 0 1 1 1 2 0 0 0 0 1 1 1 2 0 0 1 2 1 2 2 2 1 2 0 0 0 0 0 0 0 0 0 0 0 0 1 1 0 0 1 1 1 1 0 0 1 2 0 0 1 1 0 0 1 1 0 0 0 0 1 2 1 1 1 2 2 2 1 2 0 0 0 0 0 0 0 0 0 0 0 0 0 0 0 0 1 2 2 2 0 0 1 2 0 0 1 1 0 0 0 0 1 2 0 0 0 0 0 0 0 0 0 0 0 0 1 2 0 0 1 2 0 0 0 0 0 0 0 0 0 0 0 0 0 0 0 0 0 0 0 0 0 0 1 1 1 2 0 0 1 2 2 2 0 0 1 1 0 0 1 1 1 1 1 1 1 2 0 0 1 2 1 2 1 1 0 0 0 0 1 1 0 0 1 1 0 0 0 0 1 1 0 0 0 0 0 0 0 0 1 2 0 0 2 2 0 0 0 0 0 0 0 0 0 0 1 1 0 0 0 0 0 0 0 0 0 0 0 0 1 2 0 0 0 0 0 0 0 0 1 1 0 0 0 0 0 0 2 2 0 0 1 2 0 0 1 1 0 0 0 0 0 0 0 0 1 1 1 1 1 1 0 0 1 2 1 2 0 0 0 0 1 1 0 0 0 0 0 0 0 0 0 0 1 2 0 0 0 0 0 0 0 0 1 1 1 1 0 0 2 2 0 0 1 1 0 0 0 0 1 2 0 0 0 0 0 0 0 0 1 2 0 0 0 0 1 1 1 1 1 1 0 0 1 1 0 0 0 0 0 0 0 0 0 0 2 2 0 0 0 0 0 0 2 2 0 0 1 2 0 0 2 2 1 2 2 2 0 0 0 0 1 1 0 0 2 2 0 0 0 0 0 0 1 2 0 0 0 0 0 0 1 2 0 0 0 0 0 0 0 0 0 0 0 0 1 2 0 0 0 0 0 0 1 2 1 2 1 1 0 0 1 2 0 0 0 0 1 2 0 0 0 0 0 0 0 0 1 2 1 2 1 2 1 2 0 0 0 0 2 2 0 0 1 2 0 0 0 0 1 2 0 0 0 0 2 2 0 0 0 0 1 1 1 2 0 0 0 0 1 2 0 0 0 0 0 0 0 0 1 1 1 2 0 0 1 2 1 2 0 0 1 2 0 0 1 2 0 0 1 2 0 0 0 0 1 1 0 0 0 0 1 2 0 0 1 1 0 0 0 0 0 0 0 0 0 0 0 0 0 0 0 0 1 2 0 0 0 0 0 0 1 1 0 0 0 0 1 1 0 0 0 0 0 0 0 0 0 0 0 0 0 0 0 0 1 1 1 2 1 2 0 0 0 0 0 0 0 0 1 2 0 0 0 0 1 1 1 1 0 0 0 0 0 0 0 0 0 0 0 0 0 0 0 0 2 2 0 0 0 0 0 0 1 1 1 2 1 2 0 0 2 2 0 0 0 0 0 0 0 0 0 0 2 2 0 0 1 2 0 0 1 2 0 0 1 1 0 0 0 0 0 0 1 1 0 0 1 2 2 2 0 0 0 0 1 1 0 0 0 0 0 0 1 2 0 0 0 0 1 2 1 1 0 0 0 0 0 0 1 1 0 0 0 0 0 0 0 0 1 1 2 2 0 0 0 0 0 0 0 0 2 2 0 0 2 2 1 2 0 0 0 0 0 0 1 1 1 1 1 1 0 0 0 0 0 0 0 0 0 0 1 2 0 0 0 0 0 0 0 0 0 0 0 0 2 2 0 0 0 0 0 0 0 0 0 0 0 0 0 0 1 1 0 0 0 0 0 0 0 0 0 0 0 0 1 2 0 0 0 0 0 0 0 0 0 0 0 0 0 0 0 0 0 0 0 0 0 0 0 0 0 0 0 0 0 0 1 1 0 0 0 0 0 0 2 2 0 0 0 0 0 0 0 0 0 0 0 0 1 1 2 2 0 0 1 1 2 2 1 1 0 0 0 0 0 0 0 0 0 0 0 0 0 0 1 1 0 0 1 1 1 1 1 1 0 0 0 0 1 2 0 0 0 0 0 0 1 2 1 2 0 0 1 2 0 0 0 0 1 2 0 0 0 0 1 1 1 1 0 0 0 0 0 0 0 0 0 0 1 2 0 0 2 2 1 1 1 1 0 0 0 0 0 0 1 1 0 0 0 0 0 0 1 1 0 0 0 0 0 0 1 2 0 0 1 1 1 2 0 0 1 1 0 0 0 0 0 0 0 0 1 1 0 0 0 0 0 0 0 0 1 1 2 2 0 0 0 0 0 0 0 0 1 1 1 2 0 0 1 2 0 0 0 0 1 1 0 0 2 2 0 0 0 0 0 0 0 0 0 0 1 2 0 0 0 0 0 0 1 1 2 2 0 0 0 0 1 1 0 0 1 1 1 1 0 0 1 2 1 2 0 0 0 0 1 2 0 0 0 0 1 1 0 0 0 0 1 1 0 0 1 1 0 0 0 0 0 0 0 0 0 0 0 0 0 0 0 0 0 0 0 0 0 0 1 2 0 0 0 0 0 0 0 0 0 0 1 1 2 2 0 0 0 0 0 0 0 0 0 0 1 2 0 0 1 1 1 1 0 0 0 0 0 0 0 0 0 0 0 0 0 0 0 0 1 2 0 0 1 1 1 1 2 2 0 0 0 0 0 0 0 0 0 0 0 0 0 0 0 0 1 1 0 0 0 0 1 2 0 0 1 1 0 0 0 0 1 2 1 1 1 1 0 0 1 1 0 0 1 1 1 2 0 0 0 0 0 0 0 0 0 0 0 0 0 0 1 2 0 0 1 1 1 2 0 0 1 2 1 2 1 2 0 0 0 0 2 2 0 0 0 0 0 0 0 0 1 1 0 0 0 0 1 2 0 0 1 1 1 1 0 0 1 2 0 0 1 2 0 0 0 0 0 0 0 0 0 0 0 0 0 0 0 0 1 2 1 2 2 2 2 2 0 0 0 0 1 1 0 0 1 1 1 1 0 0 0 0 1 2 0 0 0 0 1 1 0 0 0 0 0 0 0 0 1 2 0 0 1 2 0 0 2 2 0 0 1 1 0 0 0 0 0 0 0 0 0 0 0 0 0 0 0 0 0 0 0 0 0 0 1 2 0 0 1 1 0 0 0 0 1 2 0 0 0 0 0 0 0 0 1 1 1 2 1 1 0 0 0 0 2 2 0 0 1 2 0 0 1 2 1 1 0 0 0 0 0 0 0 0 1 2 0 0 0 0 1 1 0 0 0 0 0 0 2 2 0 0 1 2 0 0 2 2 0 0 1 1 1 1 0 0 0 0 1 1 1 1 0 0 0 0 0 0 0 0 0 0 0 0 0 0 1 2 1 1 0 0 0 0 0 0 0 0 0 0 0 0 1 2 0 0 0 0 0 0 0 0 1 1 0 0 0 0 1 2 1 2 2 2 0 0 0 0 0 0 0 0 0 0 0 0 0 0 0 0 0 0 2 2 0 0 1 1 0 0 0 0 0 0 0 0 0 0
80002 1 2 2 2 0 0 1 1 1 1 1 2 1 1 2 2 1 2 1 1 2 2 1 1 1 1 1 2 1 1 1 2 1 1 1 2 2 2 2 2 1 2 1 1 1 1 1 2 1 1 1 2 1 2 1 2 1 2 1 2 1 1 2 2 1 1 2 2 1 2 1 2 0 0 2 2 1 1 1 2 1 2 1 2 1 1 1 1 1 2 1 1 1 2 1 1 1 1 1 1 0 0 1 2 1 2 1 2 1 1 1 2 1 1 1 1 1 2 0 0 1 1 1 2 1 1 1 1 1 2 1 2 1 2 2 2 1 2 0 0 1 1 1 1 1 2 1 1 2 2 2 2 1 1 1 2 1 2 2 2 1 1 1 2 0 0 1 1 0 0 1 1 2 2 1 1 1 1 1 1 1 1 1 2 1 1 0 0 0 0 1 1 2 2 1 2 1 1 1 2 1 1 1 1 2 2 1 2 1 1 1 2 1 1 1 2 1 2 2 2 1 2 1 2 1 1 0 0 2 2 1 1 2 2 1 2 1 2 1 2 2 2 1 2 1 2 1 1 1 2 1 2 1 2 1 2 1 1 0 0 1 2 1 2 1 2 1 1 1 1 1 2 0 0 2 2 1 1 1 1 1 2 2 2 0 0 1 2 1 1 1 1 2 2 1 1 1 1 1 2 1 1 1 2 1 1 0 0 1 2 1 2 2 2 1 1 1 1 1 2 1 2 1 1 2 2 1 2 1 1 1 1 1 1 1 2 1 1 1 2 1 1 1 1 2 2 0 0 2 2 1 1 1 2 1 2 1 2 1 2 1 1 1 1 1 1 1 1 2 2 1 2 1 2 1 2 0 0 1 2 1 1 1 1 1 2 1 1 1 2 1 2 1 1 1 2 2 2 1 1 1 1 1 1 1 2 0 0 1 2 1 2 1 2 1 2 1 2 0 0 1 1 2 2 2 2 2 2 1 2 1 1 1 2 1 2 0 0 1 2 0 0 2 2 2 2 2 2 0 0 1 1 1 2 1 1 2 2 1 1 1 1 0 0 1 2 1 1 1 2 2 2 1 1 1 1 2 2 1 2 1 2 1 1 2 2 1 1 1 1 1 2 0 0 1 1 1 2 1 1 1 1 1 2 1 2 0 0 1 1 2 2 1 1 1 1 2 2 2 2 0 0 1 2 1 1 1 1 1 1 0 0 1 2 1 2 1 2 1 1 1 2 1 2 2 2 2 2 1 1 0 0 0 0 1 2 2 2 1 1 1 1 2 2 1 1 1 2 1 2 1 1 1 1 1 1 1 2 0 0 1 2 1 1 1 1 0 0 0 0 1 2 1 2 1 2 1 2 1 2 0 0 1 2 1 1 1 1 2 2 1 1 2 2 2 2 1 1 1 1 1 1 1 1 1 2 1 2 1 1 1 2 1 2 1 2 1 1 1 1 1 1 1 2 1 1 2 2 1 1 1 2 1 2 1 2 1 2 1 1 1 2 1 2 1 2 1 2 0 0 2 2 1 2 0 0 1 2 1 1 1 2 1 2 1 1 1 1 1 1 1 2 1 2 1 2 1 2 1 2 1 2 1 2 1 2 1 2 1 1 0 0 1 1 1 2 1 1 2 2 1 2 1 1 1 1 2 2 2 2 1 1 1 2 1 2 1 2 1 2 2 2 1 2 1 2 1 2 1 2 1 1 1 1 1 2 1 2 1 2 1 2 1 1 1 1 1 2 1 1 1 2 1 2 1 1 2 2 1 1 1 2 0 0 2 2 1 1 1 1 2 2 2 2 1 2 1 1 1 2 1 1 1 2 1 2 1 1 1 1 1 2 1 1 1 1 1 1 1 1 1 1 1 2 2 2 2 2 0 0 1 1 1 1 1 2 1 2 1 1 1 1 1 1 2 2 1 2 1 2 1 2 0 0 0 0 1 2 0 0 1 2 1 2 1 2 1 2 1 2 2 2 0 0 1 2 1 2 1 1 1 2 1 2 1 1 1 1 1 2 1 2 1 2 1 2 2 2 1 2 1 2 1 1 1 2 1 2 0 0 1 2 1 1 1 1 1 1 1 1 1 2 2 2 1 2 1 1 1 1 1 1 1 2 0 0 1 2 1 2 1 2 2 2 1 2 1 1 1 2 1 1 2 2 1 1 0 0 2 2 1 1 0 0 2 2 1 1 1 1 2 2 1 2 1 1 2 2 1 1 1 2 1 2 1 1 0 0 1 2 1 1 0 0 1 1 1 2 1 1 1 1 2 2 1 1 2 2 1 2 1 1 1 2 2 2 1 2 0 0 1 1 2 2 1 2 1 1 1 1 1 1 2 2 2 2 1 2 1 2 1 2 1 2 1 1 2 2 2 2 1 2 2 2 1 1 0 0 1 1 1 2 0 0 1 2 2 2 1 1 1 2 1 1 1 2 1 2 1 2 1 2 1 1 2 2 1 2 1 2 1 2 2 2 1 1 2 2 2 2 1 1 2 2 1 2 1 2 1 2 1 1 1 1 1 1 1 2 1 2 1 1 1 2 1 2 1 2 1 1 1 2 1 2 1 2 2 2 1 2 1 2 1 1 1 1 2 2 1 1 1 2 1 1 1 1 0 0 0 0 1 1 2 2 1 2 1 2 2 2 1 2 1 1 1 2 1 1 1 1 1 2 1 2 1 2 1 1 1 1 1 1 1 1 1 2 2 2 1 2 1 1 2 2 1 1 2 2 1 2 1 1 1 2 2 2 2 2 0 0 1 2 1 1 1 1 1 1 1 1 1 2 1 2 1 1 1 2 1 1 1 1 2 2 1 2 2 2 0 0 1 2 1 2 0 0 2 2 1 1 1 2 2 2 2 2 1 1 1 2 1 1 1 1 1 1 2 2 0 0 1 2 1 1 1 1 1 1 2 2 1 2 1 2 2 2 1 2 2 2 1 1 1 2 0 0 1 1 1 1 0 0 0 0 1 1 1 1 2 2 2 2 1 2 1 2 1 2 1 2 1 1 1 1 1 2 0 0 1 1 1 2 0 0 1 2 1 1 1 2 1 1 1 2 1 1 1 2 1 1 2 2 2 2 1 1 2 2 1 2 2 2 0 0 1 1 1 1 1 2 1 1 1 2 0 0 1 1 2 2 1 2 2 2 1 2 1 1 1 1 1 1 1 2 1 1 2 2 2 2 1 2 1 1 1 1 1 1 1 2 2 2 1 2 1 1 1 2 1 1 1 1 1 2 1 1 1 2 1 1 1 1 1 2 1 1 2 2 1 2 1 2 0 0 1 1 1 2 2 2 1 1 1 1 1 1 1 2 0 0 1 2 1 1 1 1 1 2 1 1 0 0 1 2 2 2 1 2 1 2 1 2 1 1 1 1 2 2 1 2 1 2 2 2 1 2 0 0 1 1 1 2 1 1 1 2 2 2 1 2 2 2 0 0 1 1 2 2 1 1 1 1 1 1 1 1 2 2 1 2 1 1 0 0 1 1 1 2 2 2 1 2 2 2 2 2 0 0 1 2 1 2 1 1 1 2 1 1 1 2 1 2 1 2 0 0 2 2 1 2 1 2 1 2 1 2 1 2 1 2 1 2 1 2 1 1 1 1 2 2 1 2 1 2 1 2 1 2 1 2 1 2 1 2 1 2 2 2 1 2 1 1 2 2 1 2 1 1 1 2 2 2 2 2 1 2 1 2 1 2 1 1 2 2 1 1 2 2 1 1 1 2 1 1 2 2 1 1 1 1 2 2 0 0 1 1 1 1 2 2 1 1 1 1 1 2 0 0 2 2 1 1 1 2 1 2 1 2 2 2 0 0 1 2 1 1 1 2 1 1 1 2 1 1 2 2 0 0 1 2 1 2 1 2 1 1 1 2 2 2 1 2 0 0 1 1 2 2 0 0 1 1 0 0 1 2 1 2 2 2 1 1 1 1 0 0 1 2 1 1 2 2 2 2 1 1 1 2 2 2 1 2 2 2 1 2 1 2 1 2 2 2 1 2 1 2 1 1 2 2 1 2 1 2 1 1 1 2 1 2 0 0 1 1 2 2 1 2 2 2 1 2 1 1 1 2 1 1 1 2 1 1 0 0 1 2 0 0 1 1 1 1 1 1 1 1 1 2 1 2 1 2 2 2 1 1 1 2 1 2 1 2 1 2 1 1 1 2 1 2 1 2 1 2 1 2 0 0 1 1 1 1 0 0 2 2 1 1 1 2 1 2 0 0 1 2 1 1 2 2 1 1 1 2 1 2 2 2 0 0 1 1 2 2 1 1 0 0 0 0 2 2 1 2 1 1 1 2 1 1 1 2 1 1 0 0 1 1 1 2 1 2 1 1 2 2 1 2 0 0 1 1 2 2 1 2 1 2 1 2 1 2 2 2 1 2 1 2 1 1 1 1 1 2 1 1 1 1 2 2 2 2 1 2 0 0 1 1 2 2 2 2 0 0 1 2 2 2 0 0 2 2 1 2 1 2 1 2 0 0 1 1 1 2 1 1 2 2 1 2 1 1 0 0 1 2 1 2 1 2 2 2 1 2 1 1 1 2 2 2 1 2 1 2 1 2 1 2 1 1 1 1 2 2 1 1 1 2 1 2 1 2 0 0 1 2 1 2 1 2 1 1 1 2 1 1 1 2 1 1 1 1 1 2 1 2 1 1 1 2 1 1 2 2 1 1 1 2 1 1 1 2 1 2 2 2 1 2 1 1 1 1 1 1 1 2 1 1 1 1 1 1 1 1 2 2 1 1 1 1 1 1 1 1 1 1 0 0 1 2 1 1 1 1 1 1 2 2 2 2 1 1 1 2 2 2 1 2 1 1 1 1 1 1 1 2 1 1 1 1 1 1 1 1 1 2 1 2 1 1 1 2 0 0 1 2 1 1 2 2 1 1 2 2 2 2 1 2 0 0 1 2 1 1 1 1 2 2 1 1 1 1 2 2 2 2 1 1 1 1 1 2 1 2 1 1 1 2 1 1 1 1 1 2 1 2 1 2 1 2 1 1 1 1 1 2 0 0 1 1 1 1 1 1 1 2 1 1 0 0 1 2 1 2 1 2 1 1 1 1 1 1 1 1 2 2 1 2 0 0 1 1 1 1 1 2 2 2 1 1 2 2 1 1 1 1 1 1 1 2 1 1 1 1 1 2 0 0 1 2 0 0 1 1 1 2 1 2 0 0 2 2 0 0 1 1 2 2 1 1 1 2 2 2 1 2 1 2 1 1 1 2 1 1 2 2 1 1 1 2 2 2 2 2 1 1 1 1 1 2 1 1 0 0 2 2 2 2 1 1 1 2 1 2 2 2 1 2 1 1 1 1 1 2 0 0 1 1 1 2 1 2 1 2 1 1 1 1 1 2 1 1 1 2 1 2 1 2 1 2 1 2 0 0 1 1 1 2 1 1 1 2 1 2 2 2 2 2 1 2 1 2 1 2 1 1 1 2 1 2 2 2 1 1 1 1 1 1 1 1 1 2 1 1 1 1 1 2 2 2 1 2 0 0 1 1 1 2 1 2 1 2 1 2 1 1 1 2 2 2 1 2 0 0 0 0 1 2 0 0 1 1 0 0 1 1 1 1 1 1 1 1 1 2 1 1 2 2 1 2 1 2 1 1 1 2 0 0 1 2 1 2 1 2 1 1 1 1 2 2 2 2 1 2 1 2 1 2 2 2 1 2 2 2 1 2 1 2 2 2 1 1 2 2 2 2 1 2 1 2 1 1 0 0 1 1 1 1 1 1 1 2 1 2 1 1 1 2 1 2 1 1 1 2 1 1 1 2 1 2 1 1 1 1 1 2 1 2 1 2 0 0 1 1 1 2 0 0 2 2 1 1 1 1 1 1 2 2 1 1 1 2 2 2 2 2 1 1 1 2 1 2 1 1 1 1 1 1 2 2 1 1 1 1 1 2 1 1 1 1 1 1 0 0 1 1 1 2 1 1 2 2 1 2 1 2 1 2 1 1 0 0 1 2 1 1 2 2 2 2 1 1 2 2 1 2 1 1 1 1 1 1 0 0 2 2 1 1 0 0 1 2 1 1 0 0 1 2 2 2 2 2 1 1 1 1 2 2 1 1 1 2 1 1 1 2 1 2 1 1 1 2 1 1 1 1 2 2 1 2 1 1 1 2 1 1 1 2 1 1 1 1 1 1 1 2 2 2 1 1 1 2 1 1 1 1 0 0 1 2 1 1 2 2 1 1 0 0 1 1 1 1 1 1 1 2 1 1 1 1 1 2 2 2 1 2 1 1 1 1 1 1 1 2 1 2 1 1 1 1 2 2 2 2 2 2 0 0 1 2 0 0 1 2 2 2 1 1 1 2 1 1 2 2 1 2 1 2 2 2 1 1 1 2 1 2 1 1 1 2 1 1 2 2 1 1 1 2 1 2 1 2 1 2 2 2 1 1 0 0 1 1 1 2 1 2 1 1 1 1 1 2 1 2 2 2 2 2 1 1 1 2 1 1 0 0 1 2 1 1 1 1 1 2 1 1 1 2 2 2 1 1 1 1 2 2 1 1 2 2 2 2 1 1 2 2 1 1 1 2 2 2 1 2 2 2 2 2 0 0 2 2 2 2 1 1 1 1 0 0 2 2 2 2 0 0 1 1 1 2 1 1 1 1 1 1 1 1 1 1 0 0 1 2 1 2 1 1 1 2 1 2 1 1 1 2 1 2 0 0 1 2 2 2 1 2 1 2 1 2 1 1 1 1 1 1 1 1 1 1 1 1 1 2 0 0 1 1 1 2 1 1 1 1 1 2 1 1 1 2 1 2 2 2 1 2 2 2 2 2 1 1 1 2 0 0 1 2 1 2 2 2 1 1 1 2 2 2 2 2 1 2 1 2 0 0 0 0 1 2 2 2 1 1 1 2 1 2 2 2 1 1 2 2 1 2 1 1 1 1 2 2 2 2 2 2 1 1 1 1 2 2 1 1 1 2 1 2 1 2 1 2 1 2 2 2 1 1 1 2 0 0 1 1 1 1 0 0 1 2 2 2 2 2 1 2 1 1 1 2 1 2 2 2 1 1 2 2 1 1 1 1 1 2 1 1 2 2 1 1 1 1 1 1 1 1 1 1 2 2 1 2 2 2 1 1 1 1 2 2 2 2 1 2 0 0 0 0 1 1 1 2 1 1 1 1 1 1 1 2 1 2 1 2 1 2 1 1 1 1 1 1 1 1 1 2 1 1 1 1 2 2 2 2 1 1 1 1 1 1 1 1 1 1 1 2 1 1 0 0 1 1 2 2 2 2 1 2 1 2 2 2 1 2 1 1 2 2 1 2 1 1 1 1 0 0 1 2 1 2 1 1 1 2 2 2 1 2 1 1 1 1 1 1 1 1 1 1 1 1 0 0 1 2 1 2 1 1 1 1 1 1 1 1 1 2 1 2 1 2 1 1 1 2 1 2 2 2 1 1 1 2 1 1 1 2 1 1 1 2 1 1 0 0 1 2 1 1 1 2 1 2 1 2 1 2 1 1 1 2 1 1 1 2 1 1 1 2 1 2 1 1 2 2 1 1 1 1 1 2 1 2 1 1 1 2 1 2 1 2 0 0 1 2 1 1 1 2 2 2 1 2 1 2 1 1 1 1 1 1 1 1 2 2 1 2 1 1 1 2 1 1 1 1 2 2 1 2 1 2 1 1 2 2 0 0 1 2 1 1 1 2 1 2 1 2 1 1 1 1 1 1 1 2 1 2 1 1 1 2 1 2 1 1 1 2 1 2 1 1 1 1 1 1 1 2 2 2 1 1 1 2 1 2 1 1 2 2 1 2 2 2 1 2 1 2 1 1 2 2 0 0 1 1 1 2 1 1 1 2 1 1 2 2 1 1 0 0 1 1 2 2 1 2 2 2 1 1 1 2 1 1 1 1 1 2 1 2 1 2 1 1 1 1 0 0 1 1 0 0 0 0 2 2 1 2 0 0 0 0 0 0 1 2 1 2 0 0 1 2 1 1 2 2 1 2 1 1 1 1 2 2 1 2 2 2 1 1 1 1 1 2 1 2 1 2 1 1 1 1 1 2 1 2 1 2 1 2 1 1 1 2 2 2 1 2 1 2 0 0 1 1 1 2 1 2 1 1 0 0 1 1 1 2 1 1 2 2 0 0 2 2 2 2 1 2 1 1 1 1 1 2 1 1 1 1 1 1 2 2 1 2 1 2 0 0 1 2 2 2 1 1 1 2 2 2 1 1 1 2 2 2 1 2 1 1 1 2 1 1 2 2 1 1 1 1 1 1 0 0 1 2 1 1 0 0 1 2 1 2 1 2 1 2 1 2 1 1 1 1 1 2 1 2 2 2 1 2 1 2 1 1 2 2 1 2 0 0 1 1 2 2 1 1 2 2 1 2 1 2 1 1 0 0 1 2 2 2 1 1 1 2 1 2 1 2 1 1 1 1 1 2 2 2 1 2 0 0 2 2 1 2 2 2 2 2 1 2 1 2 1 1 1 1 1 2 1 1 1 2 1 2 1 2 0 0 1 2 1 1 1 1 2 2 1 1 1 2 2 2 1 1 0 0 0 0 1 1 2 2 1 1 1 1 1 2 1 1 1 2 2 2 2 2 1 2 1 1 2 2 1 2 1 1 1 2 2 2 1 1 0 0 2 2 2 2 1 1 1 1 1 1 1 2 2 2 1 1 1 2 1 1 1 2 1 1 1 2 1 2 1 1 2 2 1 1 1 2 1 1 1 2 0 0 1 1 1 2 1 1 1 2 1 1 1 2 1 1 0 0 1 1 1 1 1 2 1 2 1 1 2 2 1 1 1 2 1 1 1 2 1 1 1 1 0 0 1 2 1 2 1 1 1 2 1 2 0 0 2 2 1 2 0 0 1 1 1 1 1 2 1 2 1 2 2 2 1 2 2 2 0 0 1 1 1 2 2 2 2 2 1 1 0 0 1 2 2 2 0 0 1 2 1 2 1 2 1 1 1 1 2 2 1 2 1 2 1 1 1 2 1 1 1 1 1 2 0 0 2 2 1 2 1 2 2 2 2 2 1 1 1 2 1 2 1 2 2 2 1 1 1 2 0 0 0 0 1 2 1 2 1 1 2 2 0 0 1 1 1 1 2 2 0 0 1 2 1 2 1 2 1 2 1 1 1 2 2 2 1 1 1 2 1 2 1 1 1 1 0 0 1 1 0 0 2 2 1 1 2 2 1 1 1 2 1 1 1 1 1 2 1 1 1 1 2 2 1 1 1 2 1 1 1 1 0 0 2 2 1 2 1 2 1 2 1 2 1 1 0 0 1 1 0 0 2 2 1 1 2 2 1 1 1 1 1 2 1 2 1 1 2 2 1 2 1 1 1 2 2 2 2 2 1 1 2 2 1 1 2 2 2 2 1 1 0 0 0 0 1 1 0 0 1 1 1 2 1 1 1 2 1 1 0 0 1 2 1 2 1 1 1 2 1 2 1 1 1 2 1 1 1 2 1 2 1 1 1 2 1 2 1 2 1 2 0 0 2 2 1 1 2 2 1 2 1 1 0 0 1 1 0 0 1 1 1 1 1 1 2 2 1 2 1 1 1 1 0 0 0 0 1 1 1 1 0 0 1 2 2 2 1 2 2 2 1 1 1 2 1 1 1 2 1 2 2 2 2 2 2 2 1 1 1 1 1 1 1 1 2 2 2 2 2 2 1 2 2 2 1 1 1 2 1 2 1 2 1 1 1 1 1 1 1 2 1 2 1 2 2 2 1 1 2 2 1 2 1 2 1 2 2 2 1 1 1 1 1 1 1 2 1 1 1 2 0 0 1 1 2 2 1 1 1 1 1 2 1 2 2 2 1 2 1 1 1 2 1 2 1 1 1 1 2 2 2 2 0 0 1 1 1 1 1 2 0 0 1 2 1 1 1 2 2 2 2 2 1 1 1 2 0 0 1 1 1 2 1 2 0 0 0 0 1 1 2 2 1 2 1 1 1 1 2 2 2 2 1 2 1 1 1 1 2 2 2 2 0 0 1 1 1 1 1 2 1 2 1 2 1 2 1 1 2 2 2 2 1 2 2 2 1 1 1 1 1 1 2 2 1 2 1 1 1 1 2 2 1 1 1 2 1 1 1 2 1 2 1 1 1 2 0 0 1 2 1 1 0 0 2 2 2 2 1 2 1 2 0 0 1 2 1 2 1 1 1 2 0 0 1 1 1 1 1 1 1 2 0 0 1 2 2 2 1 1 1 2 1 2 1 2 1 1 1 1 1 2 1 2 0 0 1 2 1 2 1 2 1 1 1 1 1 1 0 0 1 1 1 1 1 2 2 2 1 1 1 1 0 0 1 1 1 1 1 2 1 2 2 2 0 0 1 1 1 2 1 1 2 2 1 1 0 0 1 2 1 2 1 2 1 2 1 2 2 2 1 2 2 2 1 2 2 2 1 2 1 2 1 1 1 1 1 1 1 2 1 2 1 1 1 2 1 2 1 2 1 2 1 2 0 0 1 2 0 0 2 2 1 2 1 2 1 1 1 2 1 1 1 1 2 2 0 0 1 1 1 1 2 2 0 0 1 2 1 1 1 2 1 1 1 1 1 2 1 1 1 2 1 1 1 2 0 0 2 2 1 2 2 2 0 0 1 2 1 2 1 2 1 1 1 2 1 1 2 2 1 1 1 2 1 2 1 1 1 1 2 2 1 1 2 2 0 0 1 2 1 2 1 1 1 2 2 2 1 2 1 1 1 1 2 2 1 2 1 2 0 0 1 2 1 1 1 2 1 2 1 2 1 2 1 1 2 2 1 1 1 2 2 2 1 1 1 1 1 2 1 2 0 0 1 2 2 2 1 1 1 2 1 1 1 1 1 1 1 2 1 1 1 1 1 1 1 2 0 0 1 1 1 2 1 1 2 2 1 2 1 2 1 1 1 2 0 0 1 1 1 2 1 2 1 2 0 0 1 2 2 2 1 2 1 2 1 2 1 2 1 2 1 2 1 1 1 1 1 1 1 2 0 0 1 1 1 2 1 2 1 2 1 1 2 2 1 2 0 0 1 2 1 2 1 2 1 1 1 2 1 1 1 1 1 2 1 2 0 0 1 1 2 2 1 1 1 1 1 1 1 1 1 2 1 2 1 1 0 0 1 2 2 2 1 2 1 1 1 2 1 1 2 2 2 2 0 0 1 1 1 1 1 2 1 2 1 2 1 1 0 0 1 2 1 2 1 2 1 2 2 2 1 2 2 2 1 2 2 2 1 2 1 2 1 2 1 2 2 2 1 2 1 1 1 1 1 2 1 2 1 1 2 2 1 2 1 1 1 2 0 0 1 1 1 2 2 2 1 1 1 2 2 2 0 0 2 2 1 1 0 0 1 1 1 1 1 2 1 1 1 1 1 2 1 2 1 1 1 2 2 2 1 2 1 2 1 2 1 2 1 2 1 2 2 2 1 2 1 1 1 2 1 1 2 2 1 1 1 2 1 2 1 2 1 2 1 2 1 2 2 2 1 1 2 2 1 2 1 2 1 1 1 1 2 2 2 2 1 2 1 2 1 2 1 1 1 2 1 2 1 1 1 2 1 1 1 2 2 2 1 2 1 1 1 2 0 0 1 1 1 1 1 1 1 1 1 1 1 2 1 2 1 1 1 1 1 2 1 1 1 2 1 2 2 2 2 2 2 2 2 2 1 1 0 0 1 2 0 0 1 2 2 2 1 1 0 0 1 1 1 2 1 2 0 0 1 2 2 2 1 2 1 2 1 2 1 2 1 1 1 1 1 1 1 2 1 2 1 2 0 0 1 1 1 1 1 1 0 0 1 2 1 2 1 1 1 2 1 1 2 2 1 2 1 1 2 2 2 2 1 1 1 1 1 2 0 0 1 1 1 1 1 2 1 1 2 2 1 2 1 1 2 2 0 0 1 1 1 1 2 2 1 1 0 0 2 2 1 1 1 1 1 2 1 2 1 1 2 2 1 1 2 2 1 2 0 0 1 2 1 2 1 2 1 1 1 1 1 2 1 2 1 2 1 1 1 2 2 2 1 1 1 1 2 2 1 2 2 2 1 2 1 2 2 2 1 2 1 2 1 1 1 1 1 1 1 2 1 2 1 1 1 2 1 2 1 1 2 2 0 0 2 2 1 2 2 2 1 2 1 2 1 2 1 2 1 2 1 1 1 2 2 2 1 2 1 2 1 2 1 1 1 1 1 2 1 1 1 1 1 1 1 1 1 2 1 2 1 2 1 2 1 1 1 1 0 0 1 1 1 2 1 2 1 2 2 2 1 1 2 2 0 0 0 0 0 0 1 1 1 2 1 2 1 2 2 2 1 2 1 2 1 1 1 2 1 1 2 2 1 2 1 1 2 2 1 1 2 2 2 2 1 2 2 2 1 2 1 2 1 1 1 1 1 1 2 2 1 2 1 1 1 2 1 2 1 2 1 1 1 2 1 1 1 2 2 2 1 1 1 1 1 1 1 1 0 0 1 2 1 2 1 1 1 2 1 1 1 1 1 1 1 1 1 1 1 1 1 2 1 1 1 1 1 1 1 1 1 1 1 1 2 2 1 1 1 1 2 2 1 1 1 2 1 2 1 2 1 1 0 0 2 2 1 2 1 1 1 2 0 0 1 2 1 2 1 2 1 2 1 2 1 2 1 2 1 2 0 0 1 2 1 1 1 2 1 2 1 1 0 0 1 1 2 2 1 2 1 2 1 1 1 1 1 1 2 2 1 1 1 1 1 1 0 0 1 2 1 2 1 1 1 2 1 2 1 1 1 1 2 2 1 1 1 1 1 2 1 2 2 2 1 1 1 1 1 2 1 2 1 2 2 2 1 1 1 2 2 2 2 2 1 2 1 2 1 1 1 1 1 1 1 1 1 1 1 2 1 1 1 1 1 2 1 2 2 2 0 0 1 1 1 1 1 1 1 2 1 1 1 1 1 1 2 2 1 1 2 2 1 1 1 1 1 2 1 1 1 1 1 2 1 2 1 2 1 2 1 1 1 1 2 2 1 2 0 0 2 2 0 0 2 2 1 2 1 2 1 1 1 2 1 2 0 0 1 2 1 1 1 1 1 1 1 1 1 1 1 1 2 2 2 2 1 1 1 1 1 1 1 2 2 2 1 2 1 1 2 2 1 2 0 0 2 2 1 1 2 2 1 1 1 1 1 1 1 1 2 2 1 1 1 2 1 2 1 2 1 1 1 1 1 1 1 2 1 2 1 2 1 2 1 1 1 1 2 2 1 1 1 2 1 2 2 2 1 1 1 1 1 2 0 0 1 1 1 2 2 2 1 2 1 1 1 1 1 1 1 2 1 2 1 1 1 1 1 1 1 1 1 2 1 1 2 2 2 2 0 0 1 1 1 2 2 2 1 2 1 2 1 2 1 1 2 2 1 2 1 2 1 2 2 2 1 1 2 2 1 1 1 2 1 2 1 2 1 1 1 2 2 2 1 1 1 1 0 0 1 2 1 1 1 1 0 0 1 1 1 2 1 2 1 2 1 1 1 2 1 2 1 1 1 2 1 2 1 2 1 1 1 2 1 2 2 2 1 1 2 2 2 2 1 2 1 1 0 0 1 1 1 1 1 1 1 2 1 2 1 1 1 2 2 2 1 2 1 2 1 2 0 0 1 1 1 1 1 2 1 2 1 2 0 0 2 2 1 2 1 1 1 1 0 0 1 1 1 2 1 2 1 1 1 1 2 2 1 2 2 2 1 1 2 2 1 1 2 2 0 0 2 2 1 2 1 2 2 2 1 1 1 2 2 2 1 2 1 2 1 2 1 1 1 1 0 0 0 0 1 1 1 2 1 2 1 1 0 0 1 1 2 2 1 1 0 0 2 2 1 2 1 2 0 0 1 1 2 2 1 1 2 2 2 2 1 2 1 2 1 1 1 2 1 2 1 2 1 1 1 2 1 2 1 1 1 1 1 1 1 2 1 1 1 2 1 1 1 2 2 2 1 2 2 2 1 2 1 2 1 1 1 1 1 1 1 2 2 2 1 2 2 2 1 2 1 2 1 2 1 2 2 2 1 1 1 1 2 2 1 1 0 0 1 1 1 1 1 2 1 1 1 2 1 2 1 1 1 1 1 1 0 0 2 2 1 2 1 2 0 0 1 1 1 2 1 1 2 2 2 2 1 2 1 2 0 0 2 2 1 1 1 2 2 2 1 2 1 1 0 0 1 2 1 2 1 2 1 1 2 2 1 2 1 2 0 0 1 1 1 1 2 2 2 2 1 1 1 2 1 2 1 2 1 1 1 1 1 2 1 2 1 2 1 1 1 2 1 2 1 2 1 2 1 1 1 1 2 2 0 0 1 2 2 2 1 1 1 1 1 1 1 1 2 2 2 2 2 2 0 0 1 2 1 2 1 2 1 2 1 2 1 1 1 2 1 2 1 1 1 2 2 2 1 1 1 1 1 1 1 2 1 1 1 1 0 0 1 2 2 2 1 2 1 1 1 1 1 1 1 1 1 1 1 2 2 2 1 2 2 2 1 2 1 2 1 1 1 1 1 1 1 2 2 2 1 2 1 2 1 1 1 2 1 1 1 2 1 1 1 2 1 1 1 1 1 1 1 1 1 1 2 2 1 1 1 1 1 1 0 0 1 1 1 2 1 2 0 0 1 2 1 2 1 1 1 2 1 2 2 2 1 1 0 0 1 2 1 1 2 2 1 1
90002 1 2 1 2 1 2 0 0 1 1 1 2 1 1 2 2 1 1 1 2 1 1 1 1 1 2 1 1 1 2 2 2 1 1 0 0 0 0 2 2 1 1 1 1 1 2 2 2 1 2 1 1 1 2 0 0 1 1 2 2 1 2 2 2 1 1 2 2 1 2 1 2 0 0 1 2 1 1 1 2 0 0 1 2 0 0 2 2 1 1 1 1 1 1 1 1 1 2 2 2 0 0 1 2 1 2 2 2 1 1 2 2 1 1 1 1 1 1 1 2 2 2 0 0 1 2 1 1 1 2 1 2 1 1 1 2 1 1 0 0 1 1 1 2 1 1 1 2 2 2 0 0 1 2 1 1 0 0 1 2 1 1 1 2 0 0 1 2 1 2 0 0 2 2 1 2 0 0 1 1 0 0 1 2 0 0 1 1 1 1 0 0 2 2 1 1 1 2 0 0 0 0 1 1 1 1 1 2 2 2 1 1 1 1 1 2 2 2 1 2 1 1 0 0 1 1 1 2 1 2 1 1 1 2 1 2 2 2 1 2 2 2 0 0 2 2 1 2 1 2 0 0 0 0 1 2 1 1 0 0 1 2 1 2 1 2 0 0 1 1 1 1 0 0 1 2 1 1 1 2 0 0 2 2 0 0 1 2 1 2 1 2 1 2 1 1 1 1 0 0 1 2 1 1 1 1 0 0 1 2 1 2 2 2 0 0 1 1 1 2 2 2 1 1 1 2 1 1 1 2 1 1 1 1 1 2 0 0 2 2 1 1 0 0 1 2 2 2 1 1 1 2 2 2 1 1 1 1 1 1 1 2 1 1 1 1 1 1 1 1 1 2 1 2 1 2 1 1 1 2 1 2 1 1 1 2 1 1 1 2 1 1 1 1 1 2 0 0 1 1 1 1 1 1 2 2 1 1 2 2 1 2 1 2 1 1 1 1 0 0 2 2 1 2 1 2 1 1 0 0 1 1 0 0 1 2 1 2 0 0 0 0 0 0 1 2 0 0 0 0 1 1 1 2 1 2 1 2 1 1 1 1 0 0 1 1 1 1 1 1 2 2 1 1 2 2 1 2 1 2 0 0 1 1 1 2 2 2 1 1 0 0 1 1 0 0 1 2 1 1 0 0 2 2 1 2 0 0 1 2 1 2 1 1 1 1 1 1 1 1 0 0 1 1 0 0 0 0 1 2 0 0 0 0 1 2 1 1 0 0 0 0 1 1 0 0 1 1 1 1 0 0 0 0 1 1 1 1 0 0 0 0 1 1 1 2 1 1 1 2 1 2 0 0 1 2 1 1 0 0 1 1 1 1 1 1 0 0 1 1 1 2 0 0 1 1 0 0 1 2 2 2 0 0 1 1 1 1 1 2 1 1 2 2 2 2 1 1 0 0 1 1 0 0 0 0 1 2 1 1 1 1 2 2 2 2 1 2 0 0 1 1 1 2 1 1 2 2 1 1 1 1 2 2 0 0 0 0 1 1 1 2 1 1 1 2 1 2 0 0 1 1 1 2 1 2 1 2 0 0 1 2 1 2 1 2 1 1 1 2 0 0 1 2 2 2 1 1 0 0 1 1 1 1 0 0 1 1 1 2 1 2 1 1 1 1 1 2 1 2 1 2 1 1 1 2 1 2 0 0 1 1 1 1 2 2 0 0 1 1 2 2 1 2 1 2 2 2 1 1 1 2 1 2 1 1 0 0 2 2 1 2 1 1 1 1 1 2 1 2 1 1 0 0 1 1 1 2 2 2 2 2 1 1 2 2 1 2 0 0 1 1 1 2 2 2 1 1 1 2 1 2 1 2 2 2 1 1 2 2 0 0 1 1 1 1 0 0 1 1 1 1 0 0 2 2 1 1 0 0 1 2 1 1 1 1 0 0 1 1 1 1 1 2 1 1 1 2 1 2 1 1 0 0 0 0 1 2 1 1 1 2 0 0 0 0 0 0 0 0 1 2 1 2 1 2 1 1 2 2 1 1 1 1 1 2 1 2 1 2 0 0 1 1 1 2 1 2 1 2 1 1 0 0 0 0 1 1 0 0 1 2 1 1 0 0 1 2 0 0 1 1 2 2 1 2 1 1 1 1 1 1 0 0 1 1 1 2 1 2 1 1 1 2 0 0 1 1 0 0 1 1 2 2 0 0 1 2 2 2 1 2 1 1 1 2 1 1 1 1 2 2 1 1 1 2 1 2 1 2 2 2 1 1 1 2 1 1 1 2 1 1 1 1 1 1 2 2 1 1 1 2 1 2 1 2 2 2 2 2 1 1 1 1 1 2 1 2 0 0 1 2 1 1 1 2 1 1 2 2 1 1 0 0 1 2 1 2 0 0 1 2 1 2 0 0 0 0 2 2 1 2 2 2 1 2 0 0 1 2 1 1 2 2 1 1 1 2 1 2 1 2 1 1 0 0 1 2 0 0 0 0 1 1 2 2 1 2 1 2 1 1 1 2 1 1 1 2 1 2 1 2 1 2 1 1 0 0 1 2 1 2 1 1 1 1 1 2 1 1 0 0 0 0 1 1 1 1 1 2 1 1 1 2 0 0 1 2 1 2 1 1 1 1 1 1 0 0 1 1 1 1 1 2 1 1 0 0 2 2 1 1 1 1 1 2 2 2 0 0 1 2 0 0 1 1 1 1 1 1 1 2 1 1 1 1 1 1 1 1 1 1 0 0 2 2 1 1 1 2 2 2 1 2 2 2 2 2 0 0 1 1 1 1 0 0 0 0 1 2 1 2 1 1 1 1 1 1 0 0 1 2 0 0 1 1 1 2 0 0 1 1 2 2 1 1 2 2 1 2 0 0 1 1 1 1 1 2 0 0 2 2 1 2 2 2 2 2 2 2 1 1 1 1 0 0 0 0 0 0 1 1 1 2 0 0 1 1 1 1 0 0 2 2 0 0 0 0 0 0 1 1 2 2 0 0 1 1 0 0 0 0 0 0 1 1 1 1 0 0 1 2 2 2 0 0 0 0 0 0 2 2 1 2 1 2 0 0 1 2 1 2 1 1 1 2 1 2 0 0 1 1 0 0 1 2 1 1 1 1 1 2 1 1 0 0 2 2 1 2 1 1 0 0 1 1 0 0 2 2 1 1 1 2 0 0 1 1 2 2 1 2 0 0 1 2 1 2 1 1 1 2 0 0 0 0 0 0 1 2 1 2 1 1 0 0 0 0 1 1 1 2 2 2 1 2 1 1 0 0 0 0 1 2 0 0 0 0 1 1 1 1 1 2 2 2 0 0 2 2 0 0 0 0 1 1 0 0 2 2 1 1 1 2 1 1 1 1 0 0 1 2 1 1 2 2 0 0 1 2 0 0 1 2 1 1 0 0 1 1 1 2 0 0 1 1 1 2 2 2 0 0 2 2 1 2 0 0 1 1 0 0 1 1 0 0 1 2 0 0 1 1 2 2 1 1 1 1 1 1 1 1 1 2 1 2 0 0 2 2 1 2 1 2 1 2 1 2 1 2 2 2 1 2 2 2 1 1 0 0 2 2 0 0 2 2 0 0 1 1 1 2 0 0 0 0 2 2 1 1 1 2 0 0 1 2 1 2 2 2 1 2 0 0 1 1 1 1 1 1 0 0 0 0 0 0 1 2 2 2 1 1 0 0 1 2 2 2 1 2 1 1 1 2 2 2 1 2 2 2 1 2 1 2 1 1 0 0 1 2 1 1 1 1 2 2 2 2 1 1 1 2 1 2 1 1 1 2 1 2 0 0 0 0 1 2 1 2 1 2 1 2 1 2 1 2 0 0 2 2 1 2 1 1 1 2 1 1 1 2 2 2 0 0 1 2 1 2 1 2 1 2 1 1 1 2 2 2 1 1 1 2 1 1 1 1 1 2 1 1 1 2 1 2 2 2 1 2 1 1 1 1 0 0 2 2 1 2 2 2 1 2 1 2 0 0 2 2 1 1 1 2 1 2 1 1 0 0 2 2 1 1 2 2 0 0 1 2 1 1 1 2 1 2 2 2 1 2 2 2 2 2 1 1 1 2 1 2 1 1 1 2 1 2 1 2 1 1 1 2 1 2 1 1 1 1 0 0 1 1 0 0 0 0 0 0 1 2 2 2 1 1 1 1 1 1 1 1 0 0 0 0 1 1 1 2 2 2 0 0 2 2 1 2 1 2 0 0 0 0 2 2 1 2 2 2 0 0 0 0 1 1 1 2 1 2 1 2 1 2 1 2 1 1 1 2 1 2 1 2 0 0 0 0 1 2 1 2 1 1 1 2 0 0 1 2 1 2 2 2 2 2 1 2 0 0 0 0 0 0 0 0 1 2 0 0 1 2 1 1 1 1 1 2 0 0 0 0 0 0 1 1 1 2 2 2 1 2 1 1 1 2 2 2 1 2 0 0 1 1 0 0 1 1 1 1 1 2 2 2 1 2 0 0 0 0 1 1 1 1 2 2 0 0 0 0 2 2 0 0 0 0 1 2 0 0 1 2 1 1 1 2 1 2 1 2 2 2 0 0 1 2 1 1 1 1 1 2 1 2 2 2 1 2 1 2 2 2 1 1 1 1 1 2 2 2 2 2 1 1 1 2 1 1 1 1 1 2 0 0 1 2 1 2 2 2 2 2 1 2 1 2 1 1 2 2 1 2 1 1 1 2 1 1 2 2 2 2 1 2 1 1 0 0 1 2 1 2 2 2 1 2 1 1 1 2 1 2 0 0 1 2 0 0 1 2 0 0 1 2 1 1 1 1 1 2 0 0 1 2 1 2 2 2 1 1 1 2 1 2 1 2 1 1 1 1 1 1 2 2 0 0 0 0 2 2 0 0 1 2 0 0 1 1 1 2 1 1 1 2 1 1 1 2 1 1 1 1 1 1 1 1 1 1 1 2 1 2 2 2 1 1 0 0 1 2 1 2 0 0 1 2 1 1 0 0 1 2 1 2 0 0 2 2 1 2 1 1 0 0 1 2 1 2 1 1 2 2 1 1 0 0 1 1 1 1 1 2 0 0 1 2 1 2 1 1 0 0 1 1 1 2 0 0 0 0 1 1 0 0 0 0 1 2 1 2 1 1 1 2 1 1 1 1 1 2 2 2 0 0 1 2 1 1 1 1 1 2 1 1 0 0 0 0 1 1 1 1 1 2 0 0 0 0 1 2 0 0 1 2 1 2 0 0 1 1 1 1 1 1 1 2 1 1 1 2 0 0 1 2 2 2 0 0 1 2 1 1 0 0 1 2 1 2 1 1 1 1 0 0 1 2 1 2 1 1 1 1 0 0 1 1 1 2 0 0 1 2 1 2 2 2 1 1 0 0 1 2 1 1 0 0 1 1 1 1 1 2 2 2 1 2 1 1 1 1 1 1 2 2 1 1 2 2 0 0 1 2 2 2 1 2 0 0 1 1 1 1 1 2 1 1 0 0 1 1 0 0 1 2 0 0 0 0 1 1 1 2 2 2 0 0 1 1 1 1 0 0 1 1 1 1 1 2 1 2 1 1 1 2 1 1 0 0 0 0 1 2 1 2 1 2 1 2 1 2 1 2 1 1 0 0 1 2 1 2 1 2 0 0 1 2 1 2 1 2 1 2 1 1 1 1 1 2 2 2 1 1 1 1 1 2 1 1 2 2 2 2 2 2 0 0 2 2 1 1 0 0 1 2 2 2 1 1 1 2 0 0 2 2 1 2 2 2 1 2 0 0 0 0 1 1 1 2 1 1 1 1 1 1 1 1 0 0 2 2 0 0 0 0 1 1 0 0 1 1 1 2 1 1 1 1 1 2 0 0 1 1 1 1 1 1 1 1 1 1 1 2 1 1 2 2 0 0 1 2 2 2 2 2 1 2 1 1 0 0 0 0 1 2 0 0 1 2 1 2 1 2 1 2 2 2 1 1 1 2 1 1 1 2 0 0 0 0 1 2 1 1 1 2 0 0 0 0 1 2 1 1 1 1 1 2 2 2 1 2 2 2 1 1 0 0 1 1 1 1 0 0 0 0 1 1 0 0 1 2 1 2 0 0 0 0 0 0 0 0 1 2 0 0 1 2 1 1 2 2 1 1 1 1 1 2 0 0 1 1 2 2 1 2 0 0 1 1 2 2 1 2 1 1 1 1 1 1 2 2 1 2 1 1 1 1 1 2 1 2 1 1 1 1 1 1 1 1 1 1 2 2 0 0 1 1 1 2 1 1 0 0 1 1 1 2 2 2 1 2 0 0 1 2 0 0 1 2 1 1 1 1 1 2 1 2 2 2 1 2 1 1 1 1 1 1 1 1 1 1 1 1 2 2 1 1 1 1 1 1 1 1 1 2 1 2 0 0 1 1 1 2 2 2 1 1 2 2 0 0 1 1 1 2 1 2 1 1 1 2 0 0 1 2 1 2 0 0 1 2 1 2 1 2 1 2 1 2 1 2 1 2 1 1 1 2 1 2 1 2 1 1 2 2 1 1 1 2 1 2 1 2 0 0 1 1 2 2 0 0 2 2 1 1 0 0 1 2 1 1 1 2 1 2 1 1 1 2 1 2 0 0 1 2 0 0 1 2 0 0 1 2 0 0 1 1 1 2 1 2 1 2 1 2 1 2 1 2 0 0 1 1 0 0 2 2 0 0 0 0 1 1 0 0 0 0 1 1 1 2 1 1 0 0 1 1 1 1 1 1 1 1 1 1 1 1 1 1 1 1 2 2 0 0 1 2 1 1 0 0 2 2 0 0 1 1 1 1 1 2 1 2 1 2 1 1 1 1 0 0 0 0 1 1 1 2 2 2 1 2 0 0 1 2 1 1 2 2 2 2 1 2 1 2 1 2 1 2 0 0 0 0 1 2 1 2 1 2 1 2 1 2 0 0 0 0 2 2 2 2 1 1 1 1 1 2 1 1 1 1 1 2 1 1 1 1 1 2 1 1 1 1 1 1 1 2 2 2 1 1 1 1 0 0 1 2 1 1 2 2 1 2 2 2 1 2 1 1 0 0 1 2 2 2 0 0 1 1 1 2 0 0 1 1 2 2 2 2 1 1 1 1 0 0 1 2 2 2 1 2 1 2 1 1 1 2 1 2 1 2 1 2 1 2 1 1 1 2 0 0 1 2 1 2 1 2 1 1 1 1 1 1 1 1 1 2 0 0 0 0 0 0 1 2 1 2 2 2 1 1 1 1 2 2 1 2 1 2 2 2 1 1 1 1 1 1 2 2 0 0 1 1 0 0 2 2 1 2 2 2 1 1 1 1 1 2 1 2 1 1 1 2 1 2 1 1 0 0 1 1 1 1 0 0 1 2 1 2 2 2 2 2 2 2 1 1 1 1 0 0 2 2 0 0 1 2 2 2 2 2 2 2 1 2 1 2 1 1 1 1 1 1 1 1 0 0 0 0 0 0 1 1 1 1 1 1 0 0 1 2 1 1 2 2 1 2 1 1 1 2 1 2 2 2 0 0 0 0 0 0 0 0 2 2 1 1 1 2 1 2 1 1 1 1 0 0 1 2 1 2 1 1 0 0 1 2 1 2 1 1 1 2 1 1 1 1 1 2 2 2 1 1 1 1 2 2 1 1 0 0 1 2 1 2 2 2 1 2 1 1 1 2 0 0 1 2 2 2 1 2 1 2 1 2 2 2 1 2 1 2 1 1 1 1 1 1 1 1 0 0 1 2 1 2 1 1 1 2 1 1 1 2 1 2 1 2 0 0 1 2 1 2 1 1 1 2 1 2 1 2 1 1 1 2 1 2 2 2 1 1 2 2 1 1 1 1 1 1 0 0 2 2 1 2 1 1 0 0 1 2 1 2 0 0 1 2 1 2 1 1 0 0 2 2 1 1 1 1 1 2 1 2 1 2 1 2 1 2 1 1 1 1 1 2 1 1 1 2 0 0 1 1 2 2 0 0 1 2 0 0 2 2 1 1 1 1 1 2 0 0 1 2 0 0 0 0 2 2 1 2 1 1 0 0 0 0 1 2 0 0 1 1 2 2 1 1 2 2 2 2 1 1 1 1 0 0 1 2 1 2 1 1 0 0 2 2 1 1 1 2 1 1 1 1 0 0 0 0 0 0 1 1 1 1 0 0 1 2 0 0 1 2 0 0 1 2 1 1 1 1 1 2 1 2 1 2 1 2 1 1 0 0 1 2 1 2 0 0 1 2 0 0 1 2 0 0 1 1 1 1 0 0 1 1 1 2 1 2 1 1 1 2 2 2 0 0 1 1 1 2 1 2 1 2 0 0 0 0 2 2 2 2 1 1 1 2 1 1 1 1 1 1 2 2 1 1 1 1 1 2 1 2 1 1 1 1 1 1 1 2 2 2 1 1 1 2 1 2 1 1 1 1 1 2 1 1 2 2 2 2 2 2 1 2 0 0 0 0 1 2 1 1 1 1 2 2 1 2 1 2 1 1 0 0 2 2 1 2 1 1 1 1 2 2 1 1 1 1 0 0 0 0 2 2 2 2 2 2 2 2 1 2 1 2 1 1 1 1 0 0 1 2 1 1 0 0 1 2 0 0 1 1 1 2 1 1 2 2 1 2 1 1 0 0 1 2 1 1 1 1 1 2 1 2 0 0 1 2 1 2 1 2 1 1 1 2 1 2 1 1 1 1 2 2 1 1 0 0 2 2 0 0 1 2 1 2 1 2 1 2 1 1 0 0 0 0 0 0 1 2 0 0 0 0 1 2 0 0 0 0 2 2 1 2 1 1 0 0 1 1 1 1 1 1 1 1 0 0 0 0 0 0 1 1 1 2 1 1 1 2 1 2 0 0 2 2 1 1 0 0 2 2 1 1 1 2 1 1 1 2 1 1 1 2 1 1 1 2 0 0 2 2 1 1 1 2 0 0 0 0 1 2 1 2 0 0 0 0 1 2 1 1 1 2 1 1 1 1 2 2 2 2 2 2 0 0 1 1 1 2 1 2 1 2 1 1 0 0 0 0 0 0 0 0 1 1 1 2 1 2 0 0 1 1 1 1 1 2 0 0 1 1 1 2 1 1 0 0 0 0 1 1 2 2 1 1 2 2 2 2 1 2 0 0 1 1 1 1 1 2 1 1 1 2 0 0 0 0 1 2 0 0 1 1 0 0 1 1 1 1 1 1 2 2 2 2 2 2 0 0 1 2 1 1 0 0 1 2 1 1 1 2 1 1 1 2 0 0 1 2 0 0 2 2 1 1 0 0 1 1 0 0 2 2 1 1 1 2 1 1 1 1 1 1 1 1 0 0 2 2 1 1 1 1 0 0 1 1 2 2 0 0 1 2 1 2 1 2 0 0 1 1 1 1 0 0 0 0 0 0 1 2 1 2 0 0 0 0 1 2 1 1 1 1 0 0 1 1 1 2 1 2 1 2 1 2 0 0 0 0 1 1 1 2 2 2 1 2 1 1 0 0 0 0 0 0 1 1 1 1 1 2 0 0 1 1 1 2 0 0 2 2 1 2 1 2 1 1 1 1 1 2 1 1 1 1 1 2 1 2 1 2 1 1 2 2 1 2 2 2 1 1 0 0 2 2 2 2 1 1 1 2 1 1 1 2 1 2 1 1 2 2 1 2 0 0 1 2 1 2 0 0 2 2 1 2 1 1 0 0 1 2 2 2 1 2 0 0 1 1 0 0 1 1 0 0 2 2 1 2 1 2 1 2 1 1 1 1 0 0 1 1 1 2 1 2 1 2 1 2 1 2 1 2 1 2 1 1 2 2 0 0 1 1 0 0 1 1 0 0 1 2 1 2 1 1 1 2 0 0 1 2 1 1 1 1 1 1 0 0 1 1 0 0 1 1 0 0 0 0 2 2 0 0 1 2 1 1 2 2 1 2 2 2 0 0 0 0 1 2 1 1 1 1 1 2 1 2 1 2 1 1 1 1 1 1 1 2 1 1 1 2 0 0 1 2 1 1 1 2 1 2 2 2 2 2 1 1 2 2 2 2 0 0 0 0 1 1 0 0 0 0 1 2 1 1 2 2 1 2 1 2 1 1 1 2 2 2 2 2 0 0 0 0 1 1 1 2 1 2 1 1 1 2 0 0 1 1 1 2 1 2 2 2 1 2 1 2 1 1 2 2 0 0 2 2 1 1 1 2 1 2 1 1 2 2 1 2 1 2 0 0 2 2 1 1 1 1 2 2 1 1 0 0 1 2 1 1 0 0 2 2 1 1 0 0 2 2 1 2 0 0 1 2 0 0 1 1 2 2 0 0 1 1 2 2 1 2 1 2 1 1 1 2 1 1 1 1 1 1 1 2 0 0 1 1 1 1 1 2 2 2 1 2 1 2 1 2 1 1 0 0 0 0 1 2 1 2 1 1 0 0 1 2 1 1 1 2 0 0 2 2 0 0 1 1 2 2 1 1 2 2 0 0 1 1 0 0 1 1 1 2 2 2 1 2 1 2 1 1 1 2 1 2 1 1 0 0 1 1 1 1 1 1 1 2 1 2 1 2 1 1 1 1 0 0 1 1 1 1 1 1 1 1 1 2 2 2 1 2 1 1 2 2 1 1 1 2 1 1 1 1 1 2 0 0 1 1 1 1 0 0 1 1 0 0 0 0 2 2 1 2 1 1 2 2 2 2 2 2 1 1 2 2 1 1 2 2 1 1 0 0 1 2 1 1 1 2 1 2 1 2 1 2 1 1 0 0 1 1 1 2 0 0 1 1 1 2 2 2 0 0 0 0 0 0 1 1 0 0 0 0 1 2 1 2 1 1 1 2 2 2 0 0 1 2 1 1 1 2 0 0 1 2 1 2 2 2 1 1 1 2 1 2 1 2 1 1 1 2 2 2 1 1 1 2 0 0 1 1 0 0 1 2 2 2 1 2 1 2 1 2 1 1 0 0 0 0 1 2 0 0 1 2 2 2 0 0 0 0 2 2 0 0 2 2 1 2 0 0 1 1 1 1 0 0 1 2 1 1 1 2 1 1 0 0 1 1 1 2 1 2 1 2 1 2 1 1 0 0 1 2 1 1 1 1 1 1 1 2 0 0 0 0 0 0 1 2 1 2 0 0 1 2 1 2 0 0 2 2 1 2 1 2 1 1 2 2 1 1 0 0 1 2 2 2 2 2 0 0 0 0 1 1 1 1 0 0 2 2 0 0 0 0 2 2 0 0 1 1 2 2 1 1 1 1 1 1 1 1 2 2 1 2 0 0 1 1 1 2 0 0 0 0 2 2 1 1 0 0 1 1 1 2 1 2 1 1 0 0 1 1 2 2 1 2 2 2 2 2 1 2 0 0 1 1 1 2 1 2 0 0 1 2 1 2 1 1 0 0 0 0 1 2 1 1 1 1 1 1 1 2 1 2 2 2 1 2 1 2 2 2 0 0 1 1 1 2 0 0 1 1 1 1 2 2 0 0 0 0 0 0 2 2 2 2 1 2 2 2 1 1 1 2 1 2 2 2 2 2 2 2 1 2 1 2 1 1 1 1 1 1 2 2 1 2 1 2 1 1 1 2 1 2 1 1 1 1 1 2 1 1 1 2 0 0 1 2 1 1 1 1 2 2 1 2 1 2 0 0 1 2 1 1 0 0 0 0 0 0 0 0 1 2 1 1 1 2 0 0 1 1 0 0 1 2 1 1 0 0 1 2 1 1 1 1 1 1 1 2 1 1 2 2 1 1 1 1 0 0 2 2 0 0 2 2 2 2 2 2 1 2 1 1 0 0 1 2 1 2 1 2 1 1 0 0 1 2 1 1 2 2 1 1 1 2 1 2 1 2 0 0 0 0 2 2 1 1 2 2 1 1 2 2 1 2 2 2 1 2 1 1 1 1 1 1 0 0 0 0 1 2 1 2 0 0 0 0 1 2 0 0 1 2 1 2 0 0 0 0 0 0 0 0 0 0 1 1 0 0 1 2 0 0 2 2 0 0 0 0 1 1 1 2 0 0 1 1 1 2 2 2 1 1 0 0 0 0 0 0 0 0 1 1 0 0 2 2 1 1 0 0 1 2 0 0 1 2 2 2 1 2 1 1 2 2 2 2 1 2 0 0 2 2 1 1 1 1 1 2 1 2 0 0 0 0 1 1 1 2 1 2 1 2 2 2 2 2 1 1 1 1 1 2 1 1 0 0 2 2 1 2 1 2 1 1 1 2 0 0 1 2 1 1 1 2 1 1 1 1 1 2 1 1 0 0 1 1 1 2 0 0 2 2 1 2 1 2 0 0 1 1 2 2 1 2 0 0 1 1 1 1 1 1 2 2 0 0 0 0 0 0 0 0 0 0 0 0 1 2 2 2 1 1 1 2 0 0 1 1 0 0 0 0 1 2 1 2 2 2 2 2 1 2 1 1 1 2 1 2 1 1 1 2 1 1 0 0 1 2 1 1 0 0 1 2 1 1 0 0 1 1 1 2 0 0 0 0 1 1 0 0 1 2 0 0 1 2 1 2 1 2 1 1 1 2 1 1 0 0 0 0 1 1 2 2 1 1 1 1 0 0 1 2 1 2 2 2 0 0 1 1 1 1 1 1 0 0 1 1 1 1 2 2 1 2 1 2 0 0 1 1 0 0 1 2 1 1 2 2 1 1 1 2 0 0 1 2 0 0 1 1 1 1 1 2 1 1 1 2 0 0 1 2 1 2 0 0 0 0 1 2 1 1 1 1 2 2 1 2 1 2 1 1 1 2 0 0 1 2 1 2 1 2 1 2 0 0 0 0 1 1 1 2 0 0 1 1 2 2 1 2 1 2 0 0 0 0 1 1 2 2 1 1 1 2 1 2 1 2 1 1 1 2 1 1 1 1 2 2 0 0 1 2 1 1 1 2 2 2 1 1 1 2 1 2 1 2 1 2 1 1 1 1 1 2 2 2 1 2 0 0 1 2 1 1 1 2 1 2 1 1 1 2 1 1 2 2 2 2 1 1 2 2 2 2 1 2 1 2 1 1 0 0 1 2 1 2 1 1 1 2 0 0 0 0 0 0 1 2 1 1 1 1 0 0 1 1 1 2 1 2 0 0 1 2 0 0 1 1 1 1 1 2 1 2 1 2 1 2 1 2 1 2 1 1 1 2 1 2 0 0 0 0 0 0 2 2 1 1 1 1 0 0 0 0 1 1 2 2 1 1 0 0 0 0 0 0 1 1 2 2 2 2 0 0 1 2 0 0 0 0 0 0 1 1 2 2 1 1 1 1 0 0 0 0 1 1 1 1 1 1 1 1 1 2 1 1 1 1 0 0 2 2 0 0 1 1 1 2 1 1 1 1 2 2 1 2 0 0 0 0 1 2 1 1 2 2 1 2 0 0 1 1 2 2 0 0 1 1 1 2 1 1 1 1 1 1 0 0 1 1 1 1 1 1 1 1 0 0 1 1 1 1 1 2 0 0 1 1 1 1 1 1 1 2 1 2 0 0 1 1 0 0 1 2 1 2 1 1 1 2 1 2 1 2 1 1 1 2 1 2 1 2 1 1 1 1 2 2 1 1 1 1 1 2 1 1 1 1 1 2 2 2 1 2 1 1 1 1 1 2 1 2 0 0 1 2 1 1 1 1 1 2 2 2 1 1 2 2 2 2 1 2 1 1 1 2 1 2 1 1 0 0 1 2 1 2 1 2 1 2 1 2 2 2 1 2 1 2 2 2 1 2 1 2 1 1 1 1 1 1 1 1 1 2 1 1 2 2 0 0 1 2 1 1 1 1 1 2 2 2 1 1 1 2 2 2 1 2 1 2 1 2 0 0 1 1 0 0 1 2 1 2 0 0 1 2 0 0 1 2 1 1 2 2 1 2 1 1 1 2 1 2 2 2 1 1 1 2 1 1 0 0 1 1 1 2 1 2 1 2 2 2 2 2 1 2 0 0 1 2 0 0 0 0 1 2 0 0 1 2 0 0 0 0 1 1 1 2 2 2 1 2 1 2 1 1 1 1 2 2 0 0 0 0 0 0 1 1 1 1 1 2 1 1 1 1 0 0 1 1 1 2 1 2 2 2 2 2 2 2 1 1 1 1 1 2 0 0 2 2 2 2 1 2 1 2 2 2 1 1 1 2 1 1 1 2 0 0 0 0 1 1 1 2 1 1 1 2 2 2 1 1 1 1 0 0 1 1 1 2 1 1 1 1 1 1 0 0 1 1 1 1 1 1 1 1 0 0 0 0 0 0 1 2 1 2 2 2 1 2 0 0 2 2 1 1 0 0 0 0 1 1 1 2 2 2 0 0 0 0 1 2 1 1 0 0 1 2 0 0 1 1 1 2 1 1 1 2 0 0 1 2 0 0 0 0 2 2 2 2 1 1 0 0 0 0 2 2 1 1 2 2 1 2 1 2 1 1 0 0 1 2 1 2 2 2 0 0 2 2 1 1 1 1 0 0 2 2 1 2 0 0 1 2 0 0 1 2 1 2 1 2 1 1 1 2 1 1 1 1 1 2 1 1 2 2 0 0 1 1 1 1 2 2 0 0 1 1 0 0 1 2 0 0 1 2 1 2 0 0 1 2 1 2 1 1 0 0 1 1 1 2 1 1 0 0 1 2 1 2 0 0 1 1 0 0 2 2 2 2 1 1 1 1 0 0 1 2 1 2 2 2 1 2 1 2 1 1 1 2 1 2 1 1 0 0 1 2 1 1 1 2 0 0 1 1 0 0 1 2 1 2 1 1 2 2 0 0 2 2 1 2 1 2 1 1 1 1 1 2 1 1 1 2 2 2 1 1
100002 1 1 2 2 1 1 0 0 1 2 1 2 1 1 2 2 1 2 2 2 1 1 1 2 1 1 1 1 1 2 1 2 1 1 0 0 0 0 0 0 1 2 1 1 1 1 1 1 1 2 1 2 1 2 1 2 1 2 1 2 1 1 2 2 1 1 1 1 1 1 2 2 0 0 1 2 1 2 1 2 1 2 1 1 1 1 1 2 1 2 1 1 1 1 1 1 2 2 2 2 1 2 1 2 1 1 1 2 0 0 1 2 1 1 1 1 1 1 0 0 1 1 0 0 1 2 1 1 1 1 1 1 1 2 2 2 2 2 2 2 1 1 1 2 1 1 1 1 2 2 0 0 2 2 1 1 0 0 2 2 1 1 1 2 1 2 1 1 2 2 1 1 1 1 1 1 1 2 1 1 1 1 0 0 1 2 1 1 0 0 1 2 2 2 1 1 1 2 0 0 1 2 1 1 1 2 1 1 1 2 1 1 1 1 1 2 1 2 2 2 0 0 1 1 1 1 1 1 1 1 1 1 1 2 0 0 1 2 1 1 1 1 1 2 2 2 1 1 2 2 1 2 2 2 1 1 1 1 1 2 0 0 1 2 1 1 1 1 1 1 1 2 1 1 0 0 1 2 0 0 0 0 2 2 1 1 2 2 1 2 1 2 2 2 1 1 2 2 1 2 1 2 1 2 1 2 0 0 2 2 1 1 0 0 1 1 1 2 1 1 2 2 1 1 1 1 1 1 0 0 1 1 1 1 0 0 1 1 2 2 1 2 1 1 2 2 0 0 1 2 1 2 2 2 1 2 1 1 1 2 1 2 1 2 1 2 1 2 2 2 1 2 0 0 0 0 1 2 0 0 1 1 1 1 0 0 1 1 1 2 2 2 1 2 1 1 1 1 2 2 1 1 0 0 1 2 1 1 0 0 1 2 1 2 0 0 1 1 0 0 1 2 1 2 1 2 1 1 2 2 0 0 1 1 1 2 0 0 1 2 1 1 1 2 1 1 0 0 1 1 0 0 1 1 1 2 2 2 1 1 1 1 1 2 1 1 0 0 1 2 2 2 1 2 2 2 2 2 2 2 0 0 1 1 1 1 1 1 1 2 1 1 1 2 0 0 1 2 1 2 1 1 2 2 2 2 1 1 1 1 1 1 1 2 1 2 1 1 1 1 1 2 2 2 1 1 0 0 1 1 1 1 2 2 1 2 1 2 1 1 2 2 1 1 1 1 1 1 1 2 0 0 1 1 1 1 1 1 1 2 1 1 1 1 1 1 1 2 1 2 1 2 1 1 2 2 2 2 1 2 1 2 1 1 1 1 0 0 1 1 1 1 0 0 1 2 1 2 1 2 1 2 1 2 1 1 1 2 2 2 1 1 2 2 2 2 1 1 1 2 1 1 0 0 1 2 1 2 1 1 1 2 1 2 2 2 1 1 1 1 1 2 1 2 2 2 1 2 1 1 1 2 2 2 1 2 1 1 1 1 1 2 1 1 1 2 1 2 0 0 0 0 1 2 1 2 2 2 0 0 2 2 1 1 1 1 1 1 1 2 1 1 1 1 2 2 1 1 1 1 1 2 0 0 1 1 0 0 1 1 2 2 1 2 1 1 1 1 0 0 1 1 1 1 1 1 1 2 0 0 1 1 1 1 1 2 1 1 1 2 1 2 2 2 0 0 2 2 0 0 1 1 0 0 1 1 1 1 1 2 1 2 1 1 2 2 1 2 1 1 1 2 2 2 0 0 1 2 2 2 1 1 1 2 2 2 1 1 0 0 0 0 1 1 1 2 1 1 1 1 1 1 1 2 1 1 1 2 1 1 2 2 1 1 1 1 0 0 1 1 1 1 1 2 2 2 2 2 2 2 1 1 1 1 1 1 2 2 1 2 1 1 1 1 1 2 1 1 1 2 1 2 1 2 1 2 1 1 1 2 2 2 2 2 1 1 1 2 0 0 2 2 1 1 1 1 1 1 1 2 1 1 1 1 1 2 1 1 1 1 0 0 1 2 0 0 0 0 1 2 1 2 0 0 1 2 1 1 1 2 1 2 1 1 1 1 1 1 1 2 2 2 2 2 1 1 1 1 1 2 1 2 0 0 1 1 1 1 1 1 1 1 2 2 0 0 1 2 1 1 1 2 0 0 0 0 2 2 2 2 1 2 1 1 2 2 1 1 1 2 2 2 1 1 1 2 0 0 1 1 2 2 1 1 1 1 1 2 1 1 1 2 0 0 0 0 2 2 1 1 1 2 1 2 1 2 1 2 2 2 1 2 1 2 1 2 0 0 0 0 0 0 0 0 1 2 1 1 1 2 1 1 1 2 1 2 1 1 1 1 1 1 1 2 1 1 2 2 1 2 1 2 1 2 1 2 1 1 1 1 1 2 2 2 0 0 2 2 0 0 0 0 1 1 0 0 1 1 0 0 1 1 0 0 1 2 1 2 2 2 1 1 1 1 1 1 0 0 1 1 1 2 0 0 1 1 2 2 2 2 1 2 0 0 1 1 1 2 0 0 1 1 1 2 1 2 1 1 1 2 1 1 1 1 2 2 2 2 1 2 2 2 1 1 1 2 0 0 1 2 1 2 0 0 1 1 1 1 0 0 1 2 1 1 2 2 1 2 0 0 2 2 1 2 1 1 2 2 1 1 2 2 1 2 1 1 1 2 1 2 1 2 1 1 2 2 0 0 1 2 2 2 1 2 2 2 1 1 0 0 1 2 1 1 2 2 1 2 1 1 1 1 1 1 1 1 1 1 0 0 1 2 1 1 1 1 1 2 0 0 1 1 2 2 1 1 1 2 2 2 1 2 1 1 1 2 2 2 1 1 2 2 0 0 2 2 1 1 2 2 1 1 1 1 1 1 1 2 1 1 1 2 0 0 0 0 1 1 1 1 1 2 1 2 1 2 2 2 0 0 2 2 1 2 1 1 1 1 1 1 1 1 1 1 1 2 1 2 2 2 1 2 2 2 1 2 1 2 1 1 2 2 2 2 1 1 1 2 1 2 1 2 1 1 2 2 1 1 1 2 1 2 1 1 1 1 1 1 1 1 1 2 0 0 1 1 1 1 1 1 1 2 1 1 1 1 1 2 1 2 1 1 1 1 1 1 1 1 2 2 1 1 1 1 1 1 1 2 1 2 1 2 1 1 1 1 1 2 1 2 1 1 1 2 1 2 1 1 1 2 1 1 2 2 1 2 1 2 1 1 1 1 2 2 0 0 1 1 1 1 1 1 2 2 1 2 2 2 1 2 1 2 0 0 1 1 1 1 2 2 1 1 1 1 1 1 1 1 0 0 1 1 1 1 1 1 1 1 0 0 0 0 2 2 2 2 1 1 1 1 1 1 1 2 1 1 2 2 1 1 1 2 1 2 2 2 0 0 1 1 1 2 1 1 1 2 0 0 1 2 1 2 1 2 1 2 1 2 0 0 0 0 1 1 1 1 2 2 0 0 0 0 1 1 1 2 1 1 2 2 2 2 1 1 0 0 1 1 1 2 0 0 1 2 1 1 0 0 1 1 1 1 1 1 1 1 2 2 1 2 1 2 1 2 1 1 1 1 1 1 1 1 1 2 1 1 1 1 1 2 2 2 0 0 1 1 2 2 1 2 1 1 1 2 2 2 0 0 0 0 1 2 1 2 1 2 1 1 2 2 1 2 1 2 1 2 1 2 1 2 1 1 0 0 1 2 1 2 1 1 2 2 1 1 1 2 1 1 2 2 1 2 0 0 1 1 1 1 0 0 1 2 1 2 0 0 0 0 0 0 2 2 1 2 1 1 1 1 2 2 2 2 2 2 1 2 1 2 1 1 1 2 1 1 1 2 0 0 1 2 1 2 1 2 1 2 1 2 1 1 1 2 1 1 1 1 1 1 0 0 1 1 0 0 2 2 1 2 2 2 1 1 1 1 0 0 1 2 1 1 1 2 1 2 1 2 1 2 1 2 1 1 1 2 0 0 2 2 1 2 1 2 2 2 1 2 1 1 1 2 2 2 1 2 1 2 1 1 1 2 0 0 1 1 2 2 1 2 1 2 1 2 1 1 1 1 1 2 1 2 1 1 0 0 1 2 1 1 1 1 1 1 1 1 1 1 1 2 2 2 1 2 1 2 1 1 1 2 0 0 2 2 0 0 1 2 1 1 2 2 1 2 1 1 1 2 1 2 1 2 1 1 1 1 2 2 1 2 1 2 1 1 1 1 0 0 1 1 2 2 2 2 1 2 2 2 1 2 1 1 2 2 1 2 1 2 2 2 1 2 1 2 1 1 1 1 2 2 1 2 1 2 1 2 0 0 0 0 1 1 2 2 2 2 1 2 1 2 1 1 1 1 1 2 2 2 2 2 1 1 2 2 2 2 1 1 1 2 1 1 1 2 1 2 1 1 1 1 1 2 1 2 1 2 1 2 1 1 0 0 1 2 0 0 1 1 2 2 1 2 1 1 2 2 2 2 1 1 2 2 1 1 0 0 1 1 1 2 1 1 1 2 1 2 1 1 0 0 1 1 0 0 1 1 1 1 1 2 1 1 2 2 1 2 2 2 2 2 1 1 0 0 1 2 1 2 1 2 1 1 1 1 2 2 1 2 1 2 0 0 1 2 1 1 1 1 0 0 1 1 1 2 1 1 1 2 1 2 1 1 1 1 0 0 0 0 0 0 2 2 2 2 1 1 1 2 1 2 1 2 1 2 0 0 2 2 1 1 1 1 1 2 1 1 1 1 1 1 1 1 0 0 1 2 1 1 1 1 0 0 1 2 1 1 1 1 0 0 1 2 0 0 2 2 2 2 1 1 0 0 1 2 1 1 1 2 1 1 1 1 1 2 1 1 1 1 1 1 1 1 1 2 1 1 1 2 1 2 2 2 1 2 1 1 1 1 1 2 0 0 1 2 0 0 1 1 1 2 1 1 0 0 1 1 1 2 0 0 1 2 1 1 0 0 2 2 0 0 1 2 1 1 1 2 0 0 2 2 1 1 1 1 1 2 2 2 1 1 1 1 1 2 1 2 1 2 0 0 2 2 2 2 1 1 2 2 0 0 1 1 1 1 1 1 1 2 1 2 2 2 1 2 1 1 1 1 1 1 2 2 2 2 1 2 1 1 1 1 1 1 1 2 1 2 1 1 2 2 0 0 1 2 1 1 1 1 1 1 1 2 2 2 0 0 1 1 1 2 1 2 1 2 0 0 1 2 1 2 1 1 2 2 1 1 1 2 1 1 1 2 2 2 2 2 0 0 0 0 1 2 1 1 1 1 0 0 1 2 1 1 1 2 1 1 2 2 1 2 1 1 0 0 1 1 1 2 1 1 2 2 1 2 2 2 1 2 1 1 1 1 1 1 1 2 1 2 1 2 1 1 1 1 1 1 1 1 1 2 1 2 1 2 1 2 2 2 2 2 1 1 1 2 2 2 1 1 1 1 2 2 2 2 0 0 1 2 1 1 1 2 1 1 1 1 1 1 1 2 1 2 1 1 0 0 1 1 0 0 2 2 1 1 1 1 1 2 1 2 1 2 1 2 2 2 1 1 1 1 0 0 1 1 1 2 2 2 1 1 1 1 1 1 0 0 2 2 1 2 1 2 0 0 1 1 0 0 1 1 2 2 0 0 2 2 1 2 0 0 2 2 1 1 1 2 0 0 1 2 2 2 2 2 1 2 1 2 1 2 0 0 1 1 0 0 1 1 1 1 1 2 1 2 0 0 1 2 1 1 1 1 1 1 1 2 0 0 1 1 1 1 1 1 1 2 1 2 1 2 1 2 1 1 1 2 1 2 1 2 1 2 1 2 1 2 1 2 2 2 2 2 1 1 1 1 1 1 1 2 2 2 1 1 1 1 1 2 1 1 1 1 2 2 1 1 1 2 1 2 1 2 2 2 1 2 1 2 1 2 1 2 1 2 1 2 0 0 1 1 0 0 1 1 1 1 1 1 2 2 1 2 1 1 1 1 1 1 2 2 0 0 1 2 2 2 1 2 1 2 1 1 1 1 0 0 0 0 1 2 1 2 1 2 1 2 0 0 1 2 0 0 1 1 1 2 1 1 2 2 1 2 1 2 1 2 0 0 1 1 1 1 2 2 1 2 1 2 2 2 1 1 1 1 1 1 1 1 1 1 1 1 1 2 1 1 1 2 2 2 1 1 2 2 1 1 1 1 0 0 1 2 1 2 2 2 1 1 1 1 1 1 1 2 0 0 1 1 2 2 1 2 1 2 1 2 1 1 1 1 1 1 1 2 1 2 2 2 1 2 1 2 1 2 1 1 1 2 0 0 0 0 1 1 2 2 1 1 0 0 1 1 1 2 0 0 1 1 1 1 1 2 1 1 1 1 1 1 1 1 2 2 1 2 2 2 1 1 0 0 1 1 1 2 2 2 1 2 1 1 1 2 1 2 2 2 2 2 1 2 0 0 1 1 1 2 1 2 0 0 1 2 1 1 0 0 1 2 2 2 1 2 1 1 1 2 1 1 1 2 1 2 1 1 2 2 1 2 1 2 1 2 1 2 1 2 0 0 1 2 0 0 1 1 1 2 2 2 1 2 0 0 1 2 1 2 1 1 1 2 1 2 2 2 1 2 2 2 1 2 1 2 1 1 1 2 1 2 1 1 0 0 1 1 1 1 2 2 1 1 1 1 1 1 1 1 1 1 1 2 0 0 1 2 1 2 0 0 1 2 1 1 1 2 1 1 1 1 1 2 2 2 1 2 2 2 1 1 1 1 1 1 1 2 1 2 1 1 1 1 2 2 1 1 2 2 1 1 1 2 1 2 1 1 0 0 1 2 1 1 0 0 2 2 0 0 1 2 2 2 1 2 1 2 2 2 2 2 1 1 2 2 1 2 1 2 1 1 1 2 2 2 1 2 1 1 0 0 1 1 1 2 2 2 1 2 1 1 1 1 1 2 1 2 1 1 2 2 1 1 2 2 1 1 2 2 1 2 2 2 1 2 0 0 1 1 1 2 0 0 1 1 2 2 1 2 1 1 1 1 0 0 1 2 1 2 1 2 2 2 1 1 0 0 1 2 1 2 2 2 1 2 1 1 2 2 0 0 1 1 1 2 2 2 1 1 1 1 1 2 2 2 2 2 0 0 2 2 1 2 2 2 1 2 2 2 1 1 0 0 0 0 1 2 1 2 1 1 1 1 1 1 1 1 1 1 1 1 1 1 1 2 1 1 1 2 0 0 1 1 0 0 1 1 1 2 1 1 1 2 1 2 0 0 1 2 1 1 0 0 1 2 2 2 1 2 1 2 0 0 1 2 1 1 1 2 1 1 1 2 1 2 1 1 0 0 1 2 2 2 1 1 2 2 1 2 1 1 1 1 1 1 0 0 1 2 1 2 1 1 1 2 0 0 1 2 1 1 1 2 1 1 2 2 1 1 2 2 2 2 1 2 1 1 0 0 2 2 2 2 0 0 1 1 1 1 1 1 1 2 1 1 1 2 1 1 1 1 1 2 0 0 1 2 1 1 1 1 2 2 0 0 1 2 1 2 1 2 1 2 1 1 2 2 1 1 2 2 2 2 2 2 1 2 1 2 1 1 1 2 2 2 1 2 1 2 1 2 0 0 1 1 1 2 2 2 2 2 1 1 1 1 1 1 1 1 2 2 1 1 1 1 2 2 0 0 1 2 1 1 1 1 0 0 0 0 1 2 0 0 1 2 1 1 1 1 2 2 1 1 1 2 1 2 2 2 1 2 2 2 1 1 0 0 1 1 2 2 1 2 0 0 1 2 1 1 1 2 2 2 1 1 1 2 2 2 1 1 0 0 1 1 1 2 1 1 1 1 1 2 1 1 1 2 2 2 0 0 0 0 0 0 1 2 1 2 1 2 1 1 1 1 2 2 1 2 0 0 2 2 1 1 1 1 1 1 2 2 1 1 1 2 1 2 0 0 0 0 0 0 2 2 1 1 2 2 2 2 1 1 1 2 1 1 1 2 1 1 1 2 1 1 2 2 1 1 1 2 1 2 1 2 1 2 1 2 0 0 1 1 1 1 1 2 0 0 1 1 2 2 1 1 1 2 0 0 1 1 1 2 1 1 2 2 1 1 1 1 1 1 2 2 1 1 1 1 1 1 1 1 1 1 0 0 1 2 1 2 0 0 0 0 1 2 1 1 1 1 1 1 1 1 1 1 1 2 1 2 1 1 1 2 1 1 2 2 1 2 1 1 1 2 1 2 2 2 2 2 2 2 1 2 2 2 1 1 1 1 1 2 2 2 1 2 1 1 2 2 1 1 0 0 1 1 1 1 1 1 2 2 1 2 1 1 1 1 1 2 0 0 1 1 0 0 0 0 1 2 1 2 0 0 0 0 2 2 2 2 1 2 1 1 1 2 0 0 2 2 1 1 0 0 1 2 1 1 1 2 2 2 1 1 1 1 0 0 1 1 1 1 1 2 2 2 1 2 0 0 1 1 1 1 1 1 1 1 1 2 0 0 1 2 0 0 2 2 1 2 1 1 1 1 1 1 1 2 1 2 1 1 0 0 1 1 1 2 1 1 1 1 0 0 1 2 0 0 2 2 1 2 1 2 1 2 1 2 1 2 0 0 2 2 1 2 1 2 2 2 0 0 1 1 1 2 2 2 1 2 1 2 1 1 1 1 1 1 0 0 1 2 1 1 1 1 2 2 2 2 0 0 2 2 1 2 2 2 1 1 1 1 1 2 1 1 1 1 2 2 1 1 1 1 1 1 1 1 2 2 1 1 1 1 2 2 1 1 2 2 1 2 1 1 0 0 1 2 1 2 1 1 1 2 1 1 1 1 1 2 1 2 1 1 2 2 1 2 0 0 2 2 1 2 0 0 1 2 2 2 1 1 0 0 1 2 1 1 2 2 2 2 2 2 1 1 1 1 1 2 0 0 1 2 1 1 1 2 2 2 1 2 0 0 1 1 1 1 1 2 1 1 1 1 2 2 2 2 1 1 1 1 2 2 1 1 1 1 2 2 1 1 1 1 1 1 1 2 2 2 1 2 1 2 1 2 1 1 0 0 1 2 1 2 1 1 1 2 1 2 1 1 1 2 0 0 1 2 0 0 1 1 1 2 1 2 1 2 1 1 1 1 1 1 1 2 1 1 1 1 1 2 0 0 1 1 1 2 0 0 1 1 1 2 0 0 1 2 1 1 1 2 1 2 1 1 1 2 1 1 1 2 1 2 1 1 1 1 2 2 1 1 1 2 1 2 1 1 1 2 0 0 1 1 1 1 0 0 2 2 1 1 1 2 1 1 1 2 2 2 1 1 1 1 0 0 1 1 1 1 1 2 1 1 0 0 1 2 0 0 1 2 1 1 1 2 1 1 1 2 1 2 1 2 1 2 1 1 1 2 1 2 1 1 1 2 1 2 1 2 1 2 1 1 1 1 0 0 1 2 1 1 0 0 1 1 2 2 1 2 0 0 1 1 1 2 1 2 1 2 2 2 1 1 2 2 2 2 0 0 1 1 0 0 2 2 0 0 1 2 1 1 1 1 1 1 1 2 1 1 1 2 0 0 1 2 1 2 1 2 0 0 1 2 2 2 0 0 1 2 2 2 1 2 2 2 0 0 0 0 1 1 1 1 0 0 1 1 0 0 1 2 0 0 1 1 1 1 0 0 1 1 1 2 1 2 0 0 1 2 1 2 1 2 2 2 1 1 2 2 0 0 0 0 1 2 1 2 2 2 1 2 0 0 1 1 1 1 0 0 1 2 1 1 1 2 1 1 1 2 1 1 1 2 0 0 0 0 1 1 1 2 1 2 1 1 1 1 2 2 0 0 2 2 1 1 1 1 2 2 0 0 1 1 1 1 2 2 1 2 1 2 1 1 1 2 2 2 1 2 1 2 0 0 0 0 1 2 2 2 0 0 2 2 2 2 1 2 1 2 1 1 1 2 1 2 1 1 0 0 0 0 1 1 1 1 2 2 1 2 1 1 1 1 1 1 1 2 2 2 1 1 2 2 1 1 2 2 1 2 0 0 2 2 1 2 1 1 1 2 2 2 1 2 1 1 1 1 1 2 2 2 0 0 1 2 1 1 1 2 1 2 1 1 1 1 1 1 1 1 0 0 2 2 1 2 1 1 1 1 1 2 1 1 2 2 1 1 0 0 1 2 1 2 1 2 1 1 2 2 1 2 1 2 1 2 2 2 1 2 0 0 1 1 1 1 1 2 1 2 1 2 1 2 1 2 1 1 0 0 1 1 1 1 1 2 1 1 1 1 1 1 0 0 1 2 1 2 1 1 1 2 2 2 1 1 2 2 2 2 0 0 0 0 2 2 1 1 1 1 1 2 1 2 1 2 2 2 1 1 2 2 0 0 1 2 1 2 1 1 1 2 2 2 1 1 1 1 1 2 0 0 0 0 2 2 1 2 2 2 1 2 1 1 1 1 1 1 1 2 1 2 0 0 1 2 1 2 1 2 1 1 1 1 2 2 0 0 2 2 1 2 2 2 1 2 1 2 1 2 1 2 1 2 0 0 1 2 1 2 2 2 1 1 0 0 1 2 1 2 2 2 1 2 2 2 2 2 2 2 1 1 1 2 0 0 2 2 1 1 2 2 0 0 1 1 2 2 1 2 2 2 1 1 1 1 1 2 1 1 1 1 1 2 1 1 0 0 2 2 1 2 1 1 0 0 1 1 0 0 0 0 1 2 0 0 2 2 1 1 2 2 0 0 0 0 1 1 1 1 0 0 2 2 1 2 1 2 1 1 1 2 0 0 1 1 1 1 1 2 1 2 1 1 1 2 1 1 1 1 2 2 1 2 1 2 1 2 1 1 1 2 1 1 1 2 1 2 1 2 1 2 1 1 1 2 0 0 0 0 2 2 1 1 1 2 1 1 1 1 2 2 1 2 1 2 1 1 1 2 1 1 1 2 1 2 1 1 0 0 1 2 1 1 2 2 1 1 1 1 2 2 1 1 0 0 1 2 1 2 2 2 0 0 2 2 1 1 1 2 0 0 1 1 2 2 0 0 1 1 1 1 1 1 1 1 1 1 1 2 1 1 1 2 1 1 1 2 0 0 2 2 1 1 1 2 1 2 1 2 1 1 2 2 1 1 1 2 1 1 2 2 1 1 1 2 1 1 1 1 2 2 1 2 1 2 1 1 1 2 1 2 1 2 2 2 1 1 0 0 0 0 1 1 1 2 1 1 1 2 2 2 1 2 1 2 1 2 0 0 2 2 1 2 1 1 0 0 1 2 1 1 1 1 1 1 1 1 1 2 1 2 1 1 1 1 1 1 1 2 1 1 1 2 1 2 1 2 1 1 1 1 0 0 1 1 1 1 0 0 1 1 1 2 1 2 0 0 1 2 1 1 2 2 1 1 1 1 2 2 1 1 2 2 1 2 1 2 2 2 1 2 1 2 1 2 0 0 1 1 2 2 2 2 1 1 1 2 1 1 2 2 1 2 0 0 1 2 2 2 1 2 1 2 2 2 2 2 1 2 1 1 1 2 1 2 1 1 1 1 1 1 0 0 1 2 1 1 0 0 2 2 1 1 2 2 1 2 1 2 1 2 2 2 2 2 1 2 1 1 1 2 1 1 1 1 1 1 2 2 0 0 2 2 1 2 1 1 1 1 1 2 0 0 2 2 0 0 2 2 1 1 1 1 1 2 0 0 0 0 1 1 1 1 1 2 1 1 1 1 0 0 1 1 1 2 2 2 1 1 1 2 1 1 2 2 2 2 0 0 1 2 1 1 2 2 1 2 0 0 1 1 1 2 1 1 0 0 2 2 1 1 1 2 1 1 2 2 1 2 1 2 1 1 1 2 2 2 2 2 2 2 0 0 1 2 1 1 1 1 1 2 0 0 1 2 1 1 1 2 1 1 0 0 1 2 1 2 1 1 2 2 2 2 1 2 2 2 1 2 1 1 1 1 1 1 2 2 1 2 1 2 2 2 0 0 2 2 1 1 1 2 1 1 2 2 2 2 1 1 1 2 1 2 1 1 1 2 1 2 1 2 0 0 1 2 1 2 1 2 2 2 1 2 2 2 1 2 1 1 0 0 1 1 0 0 2 2 1 1 1 2 2 2 1 1 2 2 1 1 2 2 1 1 1 2 1 1 1 2 2 2 1 2 0 0 1 2 0 0 2 2 1 2 1 2 1 1 0 0 1 1 0 0 1 1 1 2 1 1 1 2 1 1 1 2 1 2 1 2 1 1 1 1 1 1 1 2 1 1 1 2 0 0 2 2 2 2 2 2 1 1 1 2 1 1 1 2 2 2 1 1 1 2 1 2 1 2 1 2 1 2 1 2 1 1 2 2 1 2 1 1 0 0 1 2 2 2 1 2 1 1 2 2 1 2 1 1 1 2 1 1 1 1 1 1 1 2 1 2 1 2 1 1 1 1 1 1 1 2 1 1 1 2 2 2 1 2 1 2 1 1 2 2 2 2 1 2 1 2 1 1 1 2 1 1 1 2 1 1 1 1 1 1 1 2 1 2 1 2 1 1 1 2 2 2 1 1 1 1 1 1 1 1 1 1 1 2 1 2 1 1 0 0 1 2 1 2 1 1 2 2 1 1 1 2 2 2 1 1 2 2 1 1 1 2 2 2 1 1 0 0 1 1 1 2 1 1 1 1 1 1 1 2 1 2 2 2 1 1 0 0 1 1 1 1 1 1 1 2 1 1 2 2 1 2 1 2 1 1 2 2 1 2 2 2 1 2 1 1 1 1 1 2 1 1 1 1 2 2 1 2 1 2 1 1 0 0 1 1 1 1 0 0 2 2 1 1 0 0 0 0 1 2 1 2 0 0 2 2 1 2 2 2 1 1 1 1 1 2 1 2 2 2 1 2 1 2 2 2 1 1 0 0 1 2 0 0 1 1 1 2 1 2 1 2 1 2 1 2 2 2 2 2 0 0 2 2 2 2 1 2 0 0 0 0 0 0 0 0 0 0 1 1 0 0 0 0 1 2 1 1 1 2 0 0 1 2 0 0 2 2 2 2 1 1 1 1 2 2 0 0 0 0 2 2 1 2 1 1 1 1 1 1 1 2 1 1 0 0 0 0 1 1 1 1 1 1 1 2 2 2 1 2 0 0 0 0 2 2 1 1 2 2 1 2 1 1 1 1 2 2 1 1 0 0 1 1 1 2 1 1 1 1 1 2 1 1 1 1 0 0 2 2 1 2 2 2 0 0 1 1 0 0 1 2 1 1 1 1 1 2 0 0 0 0 1 1 1 2 0 0 1 1 1 1 0 0 1 1 1 2 1 1 1 2 1 1 0 0 1 1 1 2 0 0 1 1 0 0 1 1 1 2 1 2 0 0 1 1 1 1 2 2 2 2 1 1 0 0 1 1 2 2 2 2 1 2 1 1 1 2 1 2 1 2 0 0 1 1 2 2 0 0 1 1 1 1 1 2 1 1 1 2 1 2 1 2 1 1 0 0 1 1 1 2 2 2 1 1 1 1 1 2 2 2 1 2 1 1 1 2 2 2 1 1 1 1 0 0 2 2 2 2 1 2 2 2 1 2 1 1 1 1 1 1 1 1 1 1 1 1 0 0 1 2 1 2 2 2 1 2 0 0 1 2 1 1 0 0 1 2 1 1 0 0 0 0 1 2 0 0 1 2 1 1 1 2 1 1 0 0 1 1 1 2 2 2 1 2 1 1 2 2 2 2 1 1 1 2 1 2 1 2 0 0 1 2 0 0 1 1 2 2 2 2 1 1 1 1 1 2 1 1 1 1 1 1 1 2 1 1 1 2 1 1 1 1 2 2 1 2 1 2 2 2 1 1 2 2 0 0 0 0 1 1 1 2 1 1 0 0 1 2 2 2 1 1 1 2 2 2 2 2 1 1 1 1 0 0 1 2 1 2 1 1 1 1 1 1 1 1 1 2 1 1 1 1 1 2 1 2 1 1 1 2 2 2 1 2 1 1 2 2 1 2 1 2 1 2 1 2 2 2 2 2 2 2 1 2 1 2 1 2 1 2 1 1 0 0 1 2 1 1 1 2 1 2 1 2 1 2 1 1 1 1 1 2 1 1 2 2 1 2 1 1 1 2 1 2 1 1 2 2 2 2 0 0 2 2 2 2 1 2 1 2 1 2 2 2 1 2 1 2 1 2 1 2 1 2 0 0 1 1 1 2 2 2 2 2 1 1 2 2 1 1 1 2 1 2 1 1 1 1 1 1 1 1 2 2 0 0 1 1 0 0 1 1 1 2 1 1 1 2 1 2 2 2 1 1 0 0 0 0 1 1 1 1 0 0 1 1 1 1 1 2 0 0 1 1 1 2 1 1 1 1 1 1 2 2 1 1 0 0 1 2 1 1 0 0 1 1 1 2 1 1 1 1 1 1 1 2 2 2 1 2 0 0 2 2 1 1 1 2 1 2 0 0 1 1 0 0 2 2 0 0 1 2 2 2 1 2 1 1 1 2 1 1 1 1 1 1 1 2 1 2 1 2 2 2 1 1 1 2 1 1 1 2 2 2 1 2 0 0 1 1 1 2 1 2 1 1 1 2 1 1 1 1 1 1 0 0 0 0 0 0 0 0 2 2 1 1 1 1 1 2 1 2 1 1 1 2 1 2 1 1 1 1 0 0 1 1 1 2 1 1 1 2 1 1 0 0 0 0 2 2 2 2 1 2
110001 1 2 0 0 0 0 0 0 1 1 0 0 0 0 0 0 0 0 0 0 0 0 0 0 1 2 0 0 0 0 0 0 1 1 0 0 0 0 0 0 1 2 0 0 1 2 0 0 1 2 0 0 0 0 0 0 1 2 1 2 0 0 2 2 0 0 0 0 1 1 0 0 0 0 1 2 0 0 0 0 0 0 1 2 0 0 0 0 0 0 0 0 0 0 0 0 0 0 0 0 0 0 0 0 0 0 0 0 0 0 0 0 0 0 0 0 0 0 0 0 1 1 0 0 0 0 0 0 0 0 0 0 0 0 0 0 0 0 0 0 1 1 0 0 1 2 0 0 0 0 0 0 0 0 0 0 0 0 0 0 0 0 0 0 0 0 0 0 1 2 0 0 2 2 0 0 0 0 0 0 0 0 0 0 0 0 0 0 0 0 0 0 0 0 0 0 0 0 0 0 0 0 0 0 0 0 0 0 0 0 0 0 0 0 0 0 0 0 1 1 0 0 0 0 1 1 0 0 0 0 0 0 0 0 0 0 0 0 0 0 0 0 0 0 0 0 0 0 0 0 0 0 0 0 0 0 1 1 0 0 1 1 0 0 0 0 0 0 0 0 0 0 0 0 0 0 0 0 0 0 0 0 0 0 0 0 1 1 0 0 1 1 0 0 1 2 0 0 0 0 0 0 0 0 0 0 0 0 1 2 1 2 0 0 0 0 0 0 0 0 0 0 0 0 0 0 1 1 0 0 0 0 0 0 0 0 0 0 0 0 1 1 0 0 0 0 0 0 0 0 1 2 0 0 1 1 0 0 0 0 0 0 1 1 0 0 0 0 0 0 1 1 0 0 0 0 2 2 0 0 0 0 0 0 1 1 0 0 0 0 0 0 1 1 0 0 0 0 1 2 1 2 0 0 0 0 1 1 0 0 0 0 1 1 0 0 1 1 0 0 1 2 1 2 0 0 0 0 1 2 0 0 0 0 0 0 0 0 0 0 0 0 0 0 0 0 0 0 0 0 0 0 1 2 1 2 0 0 0 0 0 0 0 0 0 0 0 0 1 2 0 0 0 0 0 0 0 0 0 0 0 0 0 0 0 0 2 2 0 0 0 0 1 1 0 0 0 0 1 1 0 0 0 0 0 0 0 0 0 0 0 0 0 0 1 2 1 2 0 0 0 0 0 0 0 0 0 0 1 2 0 0 0 0 0 0 0 0 0 0 0 0 0 0 0 0 0 0 0 0 0 0 0 0 0 0 0 0 0 0 0 0 0 0 0 0 0 0 0 0 1 2 0 0 0 0 0 0 0 0 0 0 0 0 1 2 0 0 0 0 0 0 0 0 0 0 0 0 0 0 0 0 0 0 1 1 0 0 0 0 1 2 0 0 0 0 0 0 0 0 0 0 0 0 0 0 0 0 0 0 0 0 0 0 0 0 0 0 0 0 1 1 0 0 0 0 1 2 1 1 0 0 0 0 0 0 0 0 1 1 0 0 0 0 0 0 0 0 0 0 0 0 1 1 0 0 0 0 0 0 0 0 2 2 0 0 0 0 1 2 0 0 0 0 0 0 1 2 0 0 0 0 0 0 0 0 0 0 0 0 1 2 0 0 0 0 0 0 0 0 1 1 0 0 0 0 0 0 0 0 1 1 0 0 1 2 0 0 0 0 0 0 1 2 0 0 0 0 0 0 0 0 0 0 0 0 1 1 0 0 0 0 0 0 0 0 0 0 1 1 0 0 0 0 0 0 0 0 1 1 0 0 0 0 0 0 1 2 0 0 0 0 1 1 0 0 2 2 0 0 0 0 0 0 0 0 1 1 0 0 0 0 1 1 0 0 0 0 0 0 0 0 0 0 0 0 0 0 0 0 0 0 0 0 0 0 0 0 0 0 0 0 0 0 0 0 0 0 0 0 1 2 0 0 0 0 0 0 0 0 0 0 0 0 0 0 0 0 0 0 2 2 0 0 0 0 0 0 1 1 1 1 0 0 0 0 1 1 0 0 0 0 0 0 0 0 0 0 0 0 1 1 0 0 0 0 1 1 0 0 1 2 0 0 0 0 0 0 0 0 1 2 2 2 1 2 0 0 0 0 1 1 0 0 0 0 0 0 0 0 0 0 0 0 0 0 0 0 0 0 0 0 0 0 0 0 1 2 0 0 1 1 0 0 2 2 0 0 0 0 0 0 0 0 1 2 0 0 1 1 0 0 0 0 0 0 0 0 0 0 0 0 1 1 0 0 0 0 1 1 0 0 0 0 0 0 0 0 0 0 1 2 0 0 0 0 0 0 0 0 0 0 0 0 1 2 0 0 1 2 0 0 0 0 1 1 0 0 0 0 1 1 0 0 0 0 0 0 1 1 0 0 2 2 0 0 0 0 1 2 0 0 1 2 0 0 2 2 1 1 0 0 0 0 1 1 0 0 0 0 0 0 0 0 0 0 0 0 1 2 1 2 0 0 0 0 0 0 0 0 0 0 0 0 1 2 0 0 0 0 1 1 0 0 0 0 0 0 0 0 0 0 0 0 1 1 1 2 1 1 1 1 0 0 0 0 0 0 0 0 2 2 0 0 0 0 0 0 0 0 0 0 1 1 0 0 0 0 0 0 0 0 0 0 2 2 0 0 0 0 0 0 1 2 0 0 0 0 0 0 2 2 2 2 0 0 2 2 0 0 0 0 0 0 0 0 0 0 0 0 1 2 0 0 0 0 1 1 0 0 0 0 1 2 0 0 0 0 0 0 0 0 1 1 0 0 0 0 0 0 0 0 0 0 0 0 2 2 0 0 1 1 1 2 0 0 0 0 1 2 0 0 0 0 1 2 0 0 0 0 0 0 0 0 0 0 0 0 0 0 1 1 0 0 0 0 0 0 0 0 0 0 0 0 0 0 0 0 0 0 0 0 1 2 0 0 0 0 0 0 0 0 0 0 0 0 0 0 0 0 0 0 0 0 0 0 0 0 0 0 1 2 0 0 0 0 0 0 0 0 0 0 0 0 0 0 0 0 1 1 1 2 1 1 0 0 0 0 0 0 1 2 0 0 0 0 0 0 0 0 0 0 1 2 0 0 2 2 0 0 0 0 0 0 0 0 0 0 0 0 0 0 1 1 0 0 0 0 0 0 1 1 0 0 0 0 0 0 0 0 0 0 0 0 0 0 0 0 0 0 0 0 0 0 0 0 0 0 0 0 2 2 0 0 0 0 0 0 0 0 0 0 0 0 0 0 0 0 0 0 0 0 0 0 0 0 0 0 0 0 0 0 0 0 1 2 0 0 0 0 0 0 0 0 1 2 0 0 0 0 1 2 0 0 1 1 0 0 0 0 0 0 0 0 0 0 0 0 0 0 0 0 0 0 0 0 0 0 0 0 0 0 2 2 1 1 0 0 0 0 0 0 0 0 0 0 0 0 0 0 1 2 2 2 0 0 0 0 0 0 1 1 1 1 1 2 0 0 0 0 0 0 0 0 0 0 0 0 0 0 0 0 0 0 0 0 0 0 0 0 2 2 0 0 1 2 0 0 1 1 0 0 0 0 0 0 0 0 0 0 0 0 0 0 0 0 0 0 0 0 0 0 0 0 1 1 0 0 0 0 0 0 0 0 0 0 0 0 2 2 0 0 0 0 0 0 0 0 0 0 0 0 0 0 0 0 0 0 0 0 0 0 0 0 0 0 0 0 0 0 0 0 0 0 1 2 0 0 0 0 2 2 0 0 1 1 0 0 2 2 1 2 0 0 0 0 0 0 0 0 0 0 0 0 0 0 0 0 0 0 0 0 1 1 1 1 0 0 0 0 1 1 0 0 1 1 0 0 0 0 0 0 0 0 0 0 0 0 0 0 0 0 0 0 0 0 0 0 0 0 1 2 0 0 0 0 0 0 0 0 1 1 0 0 0 0 0 0 0 0 1 1 0 0 0 0 2 2 0 0 0 0 0 0 0 0 0 0 2 2 0 0 0 0 0 0 0 0 0 0 1 1 2 2 2 2 0 0 0 0 1 2 1 2 0 0 1 2 0 0 0 0 1 2 0 0 0 0 2 2 0 0 1 2 1 2 0 0 0 0 0 0 0 0 1 1 0 0 2 2 0 0 0 0 0 0 0 0 0 0 0 0 0 0 0 0 0 0 1 1 0 0 2 2 0 0 0 0 0 0 0 0 1 2 0 0 0 0 0 0 0 0 0 0 0 0 0 0 0 0 0 0 0 0 0 0 0 0 1 2 0 0 0 0 0 0 0 0 0 0 1 2 0 0 0 0 0 0 1 2 1 2 0 0 0 0 0 0 0 0 0 0 0 0 0 0 0 0 0 0 0 0 0 0 0 0 0 0 0 0 0 0 0 0 0 0 2 2 0 0 0 0 0 0 0 0 0 0 0 0 0 0 0 0 0 0 0 0 0 0 0 0 0 0 0 0 0 0 0 0 1 1 0 0 0 0 0 0 0 0 0 0 0 0 0 0 0 0 0 0 0 0 1 1 0 0 2 2 0 0 0 0 0 0 1 1 1 1 0 0 0 0 0 0 0 0 0 0 1 1 1 1 1 2 0 0 0 0 1 2 2 2 0 0 0 0 1 2 0 0 0 0 0 0 0 0 2 2 0 0 1 1 0 0 0 0 0 0 1 1 0 0 0 0 0 0 0 0 2 2 0 0 0 0 0 0 0 0 1 1 0 0 0 0 0 0 0 0 0 0 1 1 0 0 0 0 0 0 0 0 0 0 0 0 1 1 1 2 0 0 1 2 0 0 1 2 1 1 0 0 0 0 1 1 0 0 0 0 0 0 0 0 0 0 0 0 0 0 0 0 1 2 0 0 0 0 0 0 2 2 1 2 0 0 1 1 1 2 1 1 0 0 1 2 0 0 0 0 1 2 0 0 0 0 0 0 2 2 0 0 2 2 1 2 1 2 0 0 0 0 0 0 0 0 0 0 0 0 1 2 0 0 1 2 0 0 1 1 1 1 0 0 1 1 0 0 0 0 0 0 0 0 1 1 0 0 0 0 1 1 0 0 0 0 0 0 0 0 1 2 0 0 0 0 1 2 0 0 0 0 0 0 0 0 0 0 1 2 0 0 0 0 0 0 0 0 1 1 0 0 0 0 0 0 0 0 0 0 0 0 0 0 0 0 0 0 0 0 0 0 0 0 0 0 0 0 0 0 0 0 0 0 0 0 0 0 0 0 0 0 0 0 0 0 0 0 0 0 0 0 0 0 0 0 0 0 0 0 0 0 0 0 0 0 0 0 0 0 0 0 0 0 0 0 0 0 0 0 0 0 0 0 0 0 0 0 1 2 1 1 0 0 0 0 0 0 0 0 0 0 0 0 0 0 0 0 1 2 0 0 0 0 0 0 0 0 0 0 0 0 0 0 0 0 0 0 0 0 0 0 0 0 0 0 0 0 0 0 0 0 0 0 0 0 0 0 0 0 0 0 0 0 0 0 0 0 0 0 0 0 0 0 1 2 0 0 0 0 0 0 1 1 0 0 0 0 0 0 0 0 1 2 0 0 0 0 1 1 1 1 0 0 0 0 0 0 1 1 0 0 1 2 1 2 1 2 2 2 1 1 1 1 0 0 0 0 1 2 1 1 0 0 0 0 2 2 0 0 2 2 0 0 0 0 1 1 0 0 0 0 0 0 0 0 1 2 0 0 0 0 0 0 0 0 0 0 0 0 0 0 0 0 0 0 1 2 1 2 1 1 0 0 0 0 0 0 0 0 0 0 1 2 0 0 0 0 0 0 0 0 1 1 1 2 0 0 0 0 0 0 0 0 1 1 1 2 0 0 0 0 0 0 0 0 1 2 1 2 0 0 0 0 0 0 0 0 0 0 0 0 0 0 0 0 0 0 0 0 0 0 0 0 0 0 0 0 0 0 0 0 0 0 0 0 1 2 0 0 0 0 0 0 0 0 1 1 0 0 0 0 0 0 0 0 0 0 0 0 0 0 0 0 2 2 1 1 0 0 0 0 0 0 0 0 0 0 1 2 0 0 0 0 0 0 0 0 0 0 0 0 0 0 0 0 0 0 0 0 0 0 1 2 0 0 1 1 0 0 1 2 0 0 0 0 0 0 1 2 0 0 0 0 1 2 0 0 0 0 1 1 0 0 0 0 0 0 1 1 0 0 1 1 0 0 0 0 1 1 0 0 0 0 0 0 0 0 0 0 1 2 0 0 1 2 0 0 0 0 1 1 0 0 1 1 1 2 1 2 1 2 1 2 1 2 0 0 1 1 0 0 1 1 0 0 0 0 0 0 1 2 0 0 0 0 1 2 0 0 1 1 0 0 0 0 2 2 0 0 0 0 1 1 2 2 0 0 0 0 0 0 0 0 0 0 1 2 0 0 0 0 1 2 0 0 1 1 0 0 0 0 0 0 0 0 0 0 0 0 0 0 0 0 0 0 0 0 1 1 1 1 0 0 1 1 1 2 0 0 0 0 0 0 0 0 0 0 0 0 1 2 0 0 1 2 1 1 0 0 0 0 0 0 0 0 0 0 0 0 0 0 0 0 1 2 0 0 0 0 0 0 0 0 0 0 1 2 0 0 0 0 0 0 0 0 0 0 0 0 0 0 0 0 0 0 0 0 0 0 0 0 0 0 0 0 0 0 1 1 1 1 0 0 1 2 0 0 0 0 0 0 0 0 0 0 0 0 1 1 0 0 1 1 0 0 0 0 0 0 0 0 0 0 0 0 0 0 0 0 0 0 0 0 0 0 0 0 0 0 0 0 0 0 1 1 0 0 0 0 0 0 1 1 0 0 0 0 0 0 0 0 0 0 0 0 0 0 0 0 0 0 0 0 0 0 2 2 0 0 0 0 0 0 1 2 0 0 1 2 0 0 2 2 0 0 1 2 0 0 0 0 1 2 0 0 1 1 0 0 1 1 1 1 0 0 1 1 0 0 0 0 0 0 1 2 0 0 0 0 1 2 0 0 0 0 1 2 1 2 0 0 0 0 1 1 0 0 0 0 0 0 1 2 0 0 0 0 0 0 0 0 0 0 0 0 1 1 2 2 1 1 0 0 1 2 0 0 0 0 1 1 1 1 0 0 0 0 1 1 0 0 0 0 1 1 0 0 0 0 0 0 0 0 0 0 0 0 0 0 0 0 0 0 0 0 0 0 0 0 0 0 0 0 0 0 1 2 0 0 1 2 0 0 0 0 0 0 0 0 0 0 0 0 0 0 1 1 0 0 0 0 1 2 0 0 0 0 0 0 0 0 1 2 0 0 0 0 0 0 0 0 1 2 0 0 0 0 0 0 0 0 0 0 0 0 0 0 0 0 0 0 0 0 0 0 0 0 1 2 0 0 2 2 0 0 0 0 1 1 0 0 0 0 0 0 0 0 0 0 0 0 0 0 0 0 1 2 0 0 0 0 0 0 0 0 0 0 0 0 0 0 0 0 0 0 0 0 0 0 0 0 1 1 1 2 0 0 0 0 1 1 0 0 0 0 1 2 1 1 0 0 0 0 1 1 0 0 0 0 0 0 0 0 0 0 0 0 1 2 1 1 0 0 1 2 0 0 0 0 0 0 0 0 0 0 0 0 0 0 0 0 0 0 0 0 1 1 0 0 0 0 0 0 0 0 0 0 1 2 0 0 0 0 0 0 2 2 0 0 0 0 0 0 0 0 0 0 0 0 0 0 0 0 0 0 0 0 1 1 0 0 0 0 0 0 0 0 1 1 0 0 1 2 0 0 1 2 0 0 1 1 0 0 0 0 0 0 2 2 0 0 0 0 0 0 0 0 0 0 1 1 1 2 1 2 0 0 0 0 1 2 0 0 0 0 0 0 0 0 1 1 0 0 0 0 0 0 0 0 1 2 0 0 0 0 0 0 0 0 1 1 0 0 0 0 0 0 0 0 1 1 0 0 0 0 0 0 0 0 0 0 0 0 0 0 0 0 0 0 0 0 0 0 0 0 0 0 0 0 2 2 1 2 0 0 0 0 0 0 0 0 0 0 0 0 0 0 1 2 0 0 0 0 0 0 0 0 0 0 0 0 0 0 0 0 0 0 0 0 0 0 0 0 0 0 0 0 0 0 0 0 0 0 0 0 0 0 0 0 0 0 0 0 0 0 1 1 0 0 0 0 1 2 0 0 2 2 0 0 0 0 0 0 0 0 1 1 0 0 1 1 0 0 0 0 0 0 1 1 0 0 0 0 0 0 0 0 0 0 0 0 0 0 0 0 2 2 0 0 0 0 0 0 1 1 1 1 1 1 1 2 0 0 1 2 0 0 0 0 0 0 1 1 1 2 1 1 2 2 0 0 0 0 0 0 0 0 0 0 1 2 1 1 0 0 1 2 1 2 1 2 0 0 0 0 0 0 0 0 0 0 1 2 0 0 1 1 0 0 0 0 0 0 1 2 1 1 0 0 1 1 0 0 0 0 0 0 0 0 0 0 1 2 1 1 1 2 0 0 0 0 1 1 1 1 0 0 0 0 0 0 0 0 0 0 1 1 1 1 0 0 1 2 0 0 0 0 0 0 0 0 0 0 0 0 0 0 1 2 0 0 0 0 0 0 1 2 0 0 0 0 0 0 0 0 0 0 0 0 0 0 0 0 0 0 0 0 0 0 1 1 0 0 0 0 0 0 0 0 0 0 0 0 0 0 0 0 0 0 0 0 1 1 0 0 0 0 1 2 0 0 0 0 0 0 1 2 0 0 0 0 0 0 0 0 0 0 0 0 0 0 0 0 0 0 1 2 0 0 0 0 0 0 0 0 0 0 0 0 0 0 0 0 0 0 1 2 0 0 1 1 0 0 0 0 0 0 1 2 0 0 1 1 0 0 0 0 0 0 0 0 0 0 0 0 0 0 0 0 0 0 0 0 0 0 0 0 0 0 0 0 0 0 0 0 1 2 1 2 0 0 0 0 0 0 0 0 0 0 0 0 1 1 1 2 0 0 0 0 0 0 0 0 0 0 0 0 0 0 0 0 1 1 0 0 0 0 0 0 1 2 0 0 0 0 0 0 2 2 0 0 0 0 0 0 0 0 0 0 0 0 0 0 0 0 0 0 0 0 0 0 0 0 1 1 0 0 1 2 0 0 0 0 0 0 0 0 0 0 0 0 0 0 0 0 0 0 0 0 0 0 0 0 0 0 0 0 0 0 0 0 0 0 0 0 0 0 0 0 2 2 0 0 0 0 0 0 1 1 0 0 0 0 0 0 1 2 0 0 1 1 0 0 1 1 0 0 0 0 0 0 0 0 0 0 0 0 0 0 0 0 0 0 0 0 0 0 0 0 0 0 0 0 0 0 0 0 0 0 0 0 0 0 0 0 0 0 0 0 0 0 0 0 0 0 0 0 0 0 0 0 0 0 0 0 0 0 0 0 0 0 0 0 0 0 0 0 0 0 0 0 0 0 0 0 0 0 0 0 0 0 1 1 1 1 0 0 2 2 1 1 0 0 0 0 0 0 1 2 0 0 1 1 0 0 1 2 0 0 0 0 0 0 0 0 0 0 0 0 0 0 0 0 0 0 0 0 0 0 2 2 0 0 0 0 0 0 0 0 0 0 0 0 0 0 0 0 0 0 0 0 0 0 0 0 0 0 0 0 0 0 2 2 0 0 0 0 0 0 1 2 0 0 0 0 0 0 1 2 1 1 0 0 2 2 0 0 0 0 0 0 0 0 0 0 0 0 0 0 1 1 0 0 1 1 0 0 0 0 0 0 0 0 1 1 0 0 0 0 0 0 0 0 1 2 0 0 0 0 0 0 0 0 0 0 0 0 0 0 0 0 1 2 0 0 1 2 0 0 1 2 0 0 0 0 1 1 0 0 0 0 1 2 0 0 1 1 0 0 0 0 0 0 1 1 0 0 0 0 0 0 0 0 0 0 2 2 0 0 0 0 0 0 0 0 0 0 1 2 0 0 0 0 0 0 0 0 0 0 0 0 0 0 1 1 1 1 0 0 0 0 0 0 0 0 0 0 0 0 0 0 0 0 0 0 1 2 0 0 0 0 0 0 0 0 0 0 0 0 0 0 0 0 0 0 1 1 0 0 0 0 1 1 1 1 0 0 0 0 1 2 0 0 0 0 0 0 0 0 0 0 0 0 0 0 0 0 0 0 0 0 0 0 0 0 0 0 0 0 0 0 0 0 0 0 0 0 1 2 0 0 0 0 0 0 0 0 0 0 1 2 0 0 1 2 0 0 1 2 0 0 0 0 0 0 1 1 0 0 0 0 1 2 0 0 0 0 0 0 0 0 0 0 1 1 1 1 0 0 0 0 0 0 2 2 1 2 0 0 0 0 0 0 1 2 1 2 0 0 0 0 0 0 0 0 1 1 0 0 0 0 1 1 0 0 0 0 0 0 1 2 1 1 1 1 0 0 0 0 1 1 1 2 0 0 0 0 0 0 0 0 0 0 0 0 0 0 1 1 0 0 0 0 1 2 0 0 0 0 0 0 0 0 0 0 1 1 2 2 0 0 0 0 0 0 1 1 1 2 0 0 0 0 0 0 0 0 0 0 0 0 0 0 0 0 0 0 0 0 1 2 0 0 0 0 0 0 0 0 0 0 0 0 2 2 1 2 0 0 0 0 0 0 0 0 0 0 0 0 0 0 0 0 0 0 0 0 0 0 0 0 0 0 0 0 0 0 0 0 0 0 0 0 0 0 0 0 0 0 0 0 0 0 0 0 0 0 0 0 0 0 0 0 0 0 0 0 0 0 1 2 0 0 0 0 0 0 0 0 0 0 0 0 0 0 0 0 0 0 0 0 0 0 0 0 0 0 0 0 1 2 0 0 0 0 0 0 0 0 1 2 0 0 0 0 0 0 0 0 0 0 0 0 0 0 0 0 0 0 0 0 0 0 0 0 0 0 0 0 0 0 0 0 0 0 0 0 0 0 1 1 0 0 1 1 0 0 2 2 0 0 0 0 0 0 0 0 0 0 0 0 0 0 1 1 0 0 0 0 0 0 0 0 0 0 0 0 0 0 0 0 0 0 0 0 1 2 1 1 0 0 0 0 0 0 0 0 0 0 1 2 1 2 0 0 0 0 0 0 0 0 1 1 0 0 0 0 0 0 0 0 1 1 0 0 0 0 0 0 0 0 1 1 0 0 0 0 0 0 0 0 0 0 0 0 0 0 0 0 0 0 0 0 1 1 0 0 0 0 1 2 0 0 0 0 0 0 1 2 0 0 1 2 0 0 0 0 1 2 0 0 0 0 0 0 0 0 0 0 0 0 0 0 0 0 0 0 0 0 0 0 0 0 0 0 1 2 0 0 0 0 0 0 1 1 0 0 1 2 0 0 0 0 0 0 0 0 0 0 0 0 0 0 0 0 0 0 0 0 0 0 0 0 0 0 2 2 0 0 0 0 0 0 0 0 1 2 0 0 1 1 2 2 0 0 0 0 0 0 0 0 0 0 0 0 0 0 2 2 1 1 0 0 0 0 0 0 0 0 0 0 0 0 0 0 0 0 1 1 1 2 0 0 1 2 0 0 0 0 0 0 0 0 0 0 0 0 0 0 0 0 0 0 0 0 0 0 0 0 0 0 0 0 0 0 0 0 0 0 1 1 0 0 0 0 1 2 0 0 2 2 1 2 0 0 0 0 2 2 0 0 0 0 0 0 2 2 0 0 0 0 0 0 0 0 0 0 1 2 1 2 0 0 0 0 1 2 0 0 1 1 1 2 2 2 0 0 0 0 0 0 0 0 0 0 1 2 1 1 0 0 1 1 0 0 0 0 0 0 1 2 0 0 0 0 0 0 0 0 0 0 0 0 0 0 1 1 0 0 0 0 0 0 0 0 0 0 1 2 0 0 0 0 0 0 0 0 0 0 0 0 0 0 0 0 0 0 0 0 0 0 0 0 0 0 0 0 0 0 0 0 0 0 0 0 0 0 0 0 0 0 0 0 0 0 0 0 0 0 0 0 0 0 0 0 0 0 1 2 1 1 0 0 0 0 0 0 0 0 2 2 1 2 0 0 0 0 0 0 0 0 1 2 0 0 0 0 1 1 0 0 0 0 1 2 1 1 1 1 0 0 0 0 0 0 0 0 0 0 0 0 0 0 0 0 0 0 0 0 1 1 0 0 0 0 0 0 0 0 0 0 0 0 1 1 0 0 2 2 0 0 1 2 1 2 0 0 0 0 0 0 0 0 0 0 1 2 0 0 1 2 0 0 0 0 0 0 1 2 0 0 0 0 0 0 0 0 0 0 2 2 0 0 0 0 0 0 0 0 0 0 0 0 0 0 0 0 0 0 0 0 0 0 0 0 0 0 0 0 0 0 0 0 1 1 1 1 0 0 0 0 0 0 1 1 0 0 0 0 0 0 0 0 0 0 1 1 0 0 0 0 0 0 1 2 0 0 0 0 0 0 0 0 0 0 0 0 0 0 0 0 0 0 0 0 0 0 0 0 0 0 0 0 2 2 0 0 0 0 0 0 0 0 0 0 1 2 0 0 0 0 0 0 0 0 0 0 0 0 0 0 0 0 1 1 2 2 0 0 0 0 0 0 0 0 0 0 0 0 0 0 1 2 0 0 0 0 0 0 0 0 0 0 0 0 0 0 1 2 1 1 0 0 0 0 0 0 0 0 0 0 1 2 0 0 0 0 2 2 1 2 0 0 0 0 0 0 1 2 0 0 1 1 1 1 1 2 0 0 1 2 0 0 0 0 0 0 0 0 2 2 0 0 0 0 0 0 1 1 0 0 1 2 0 0 2 2 0 0 0 0 0 0 2 2 0 0 1 1 0 0 0 0 0 0 0 0 0 0 0 0 1 2 0 0 0 0 0 0 1 2 0 0 1 1 0 0 1 1 1 2 0 0 0 0 0 0 0 0 2 2 2 2 0 0 0 0 0 0 0 0 0 0 0 0 0 0 1 2 0 0 0 0 0 0 0 0 0 0 1 2 0 0 0 0 1 1 0 0 0 0 0 0 0 0 1 1 0 0 1 1 0 0 1 2 0 0 0 0 0 0 0 0 0 0 0 0 0 0 0 0 0 0 0 0 0 0 0 0 0 0 0 0 0 0 0 0 0 0 0 0 0 0 0 0 0 0 0 0 0 0 0 0 0 0 0 0 0 0 0 0 0 0 0 0 0 0 0 0 0 0 0 0 1 9 0 0 0 0 0 0 0 0 0 0 0 0 0 0 0 0 0 0 0 0 0 0 0 0 0 0 0 0 0 0 0 0 0 0 0 0 0 0 0 0 0 0 0 0 0 0 0 0 0 0 0 0 0 0 0 0 0 0 0 0 2 9 1 9 0 0 0 0 0 0 0 0 0 0 0 0 0 0 0 0 0 0 0 0 2 2 0 0 0 0 0 0 0 0 0 0 0 0 2 2 0 0 1 1 0 0 2 2 0 0 0 0 0 0 0 0 0 0 0 0 2 2 1 2 0 0 0 0 0 0 0 0 0 0 0 0 0 0 0 0 0 0 1 1 0 0 0 0 0 0 1 1 0 0 0 0 0 0 0 0 1 2 0 0 0 0 1 1 0 0 0 0 0 0 0 0 0 0 0 0 1 1 0 0 0 0 0 0 0 0 1 1 0 0 0 0 0 0 0 0 0 0 0 0 0 0 0 0 0 0 0 0 0 0 0 0 0 0 1 1 0 0 0 0 0 0 1 2 0 0 0 0 1 1 2 2 0 0 1 1 0 0 0 0 0 0 0 0 0 0 0 0 0 0 1 2 2 2 0 0 0 0 1 2 1 2 0 0 0 0 0 0 0 0 0 0 0 0 0 0 2 2 0 0 1 1 0 0 0 0 0 0 0 0 0 0 0 0 0 0 0 0 0 0 0 0 0 0 0 0 0 0 0 0 0 0 0 0 0 0 0 0 0 0 0 0 0 0 0 0 0 0 0 0 0 0 0 0 0 0 0 0 0 0 2 2 1 2 0 0 1 1 1 1 0 0 1 2 0 0 0 0 2 2 0 0 2 2 0 0 0 0 1 2 2 2 0 0 0 0 0 0 0 0 0 0 0 0 0 0 2 2 0 0 1 1 1 2 0 0 0 0 1 2 1 1 0 0 0 0 0 0 0 0 0 0 0 0 0 0 0 0 0 0 0 0 2 2 0 0 0 0 0 0 0 0 2 2 1 1 0 0 0 0 0 0 0 0 0 0 0 0 0 0 0 0 0 0 1 1 0 0 0 0 0 0 0 0 0 0 0 0 0 0 1 1 0 0 0 0 0 0 0 0 0 0 0 0 0 0 0 0 0 0 0 0 0 0 2 2 0 0 0 0 1 2 0 0 0 0 0 0 0 0 0 0 0 0 0 0 0 0 1 1 0 0 0 0 0 0 0 0 0 0 0 0 0 0 0 0 0 0 0 0 0 0 0 0 0 0 1 2 0 0 0 0 0 0 0 0 1 2 0 0 0 0 0 0 0 0 0 0 0 0 0 0 0 0 0 0 0 0 1 1 0 0 2 2 0 0 0 0 0 0 1 1 0 0 0 0 1 2 0 0 0 0 0 0 0 0 1 2 0 0 0 0 2 2 1 1 0 0 0 0 1 1 0 0 1 2 1 2 0 0 0 0 0 0 0 0 0 0 0 0 0 0 0 0 0 0 0 0 0 0 0 0 0 0 0 0 0 0 0 0 1 1 0 0 1 2 0 0
120001 1 2 1 2 0 0 0 0 1 1 1 1 0 0 2 2 1 1 1 1 1 1 1 1 1 1 1 2 0 0 2 2 1 1 0 0 0 0 1 2 1 1 1 1 1 1 1 1 2 2 0 0 1 2 1 2 1 1 2 2 1 1 1 2 0 0 0 0 1 2 1 1 0 0 2 2 1 1 0 0 0 0 1 2 0 0 0 0 2 2 0 0 1 1 1 2 0 0 1 2 0 0 1 2 0 0 0 0 1 1 1 2 0 0 1 1 1 2 0 0 1 1 1 1 0 0 0 0 2 2 1 2 1 1 0 0 1 2 0 0 1 2 1 1 1 1 1 2 2 2 0 0 2 2 1 1 0 0 1 2 1 2 0 0 0 0 0 0 0 0 0 0 1 1 0 0 1 1 0 0 0 0 1 2 0 0 0 0 0 0 0 0 0 0 1 1 0 0 1 1 1 2 0 0 0 0 0 0 1 1 1 1 0 0 0 0 0 0 1 2 0 0 0 0 1 1 2 2 0 0 0 0 1 2 0 0 0 0 0 0 0 0 0 0 1 2 0 0 0 0 0 0 0 0 0 0 1 2 0 0 1 1 0 0 1 2 1 2 0 0 1 1 0 0 2 2 0 0 0 0 0 0 1 1 0 0 1 2 1 2 0 0 0 0 1 1 0 0 0 0 1 2 1 2 0 0 0 0 0 0 1 2 1 2 0 0 0 0 1 2 2 2 1 1 1 2 0 0 0 0 1 1 1 1 1 1 1 2 2 2 1 1 1 2 0 0 0 0 2 2 1 2 1 2 1 2 0 0 0 0 0 0 1 1 0 0 0 0 1 2 1 2 1 2 2 2 2 2 1 2 1 1 1 1 1 2 1 1 0 0 2 2 1 1 1 1 1 2 0 0 1 1 1 1 1 1 2 2 0 0 1 1 1 2 1 1 1 1 0 0 1 2 1 2 1 2 1 2 2 2 0 0 0 0 1 2 1 1 0 0 0 0 0 0 0 0 0 0 0 0 0 0 1 2 1 1 0 0 1 1 0 0 0 0 0 0 1 1 2 2 1 2 1 1 2 2 0 0 2 2 0 0 0 0 1 1 1 1 0 0 1 1 1 1 0 0 2 2 1 1 1 1 1 2 2 2 1 2 1 1 1 2 0 0 2 2 1 2 1 2 0 0 1 1 0 0 1 1 1 1 0 0 2 2 1 1 1 2 0 0 1 1 0 0 0 0 0 0 0 0 0 0 0 0 0 0 1 1 0 0 1 2 2 2 0 0 1 1 0 0 1 1 0 0 1 2 1 2 1 2 1 1 0 0 1 1 0 0 0 0 0 0 1 2 1 2 0 0 0 0 2 2 1 2 1 2 1 1 2 2 1 1 1 2 0 0 1 1 0 0 1 1 0 0 0 0 2 2 1 1 0 0 2 2 1 2 1 2 0 0 1 1 1 1 0 0 2 2 1 1 1 1 1 2 1 2 1 2 1 1 0 0 1 1 0 0 1 1 0 0 1 1 1 1 2 2 1 2 0 0 1 2 1 1 0 0 0 0 1 1 0 0 1 1 0 0 1 2 1 2 1 2 1 1 0 0 0 0 1 1 2 2 1 2 0 0 0 0 1 2 1 1 1 1 1 1 2 2 2 2 1 1 0 0 2 2 1 2 0 0 2 2 1 1 0 0 1 2 1 2 1 2 0 0 0 0 0 0 0 0 0 0 2 2 1 2 1 1 1 1 1 2 0 0 1 1 1 2 1 1 1 2 1 2 1 2 1 1 0 0 0 0 1 1 1 2 1 1 1 1 1 1 1 1 1 1 1 1 1 2 0 0 1 1 1 1 0 0 1 2 1 2 1 2 1 1 1 1 0 0 1 2 1 1 1 2 1 2 1 2 2 2 1 2 0 0 1 2 1 1 2 2 0 0 0 0 0 0 0 0 2 2 1 2 0 0 0 0 0 0 2 2 1 1 0 0 0 0 1 2 1 1 0 0 1 1 1 1 1 2 0 0 1 2 0 0 0 0 1 2 1 1 0 0 0 0 1 1 0 0 0 0 1 1 0 0 0 0 0 0 1 2 2 2 2 2 0 0 1 1 1 1 0 0 1 1 2 2 1 1 1 1 1 2 0 0 0 0 1 1 1 1 0 0 0 0 1 2 1 2 1 1 1 2 0 0 0 0 0 0 0 0 0 0 2 2 0 0 1 2 1 2 2 2 0 0 0 0 1 2 0 0 1 2 0 0 2 2 1 2 0 0 1 2 1 1 1 2 0 0 0 0 1 1 0 0 1 1 0 0 1 1 0 0 2 2 1 2 1 2 1 2 0 0 1 2 0 0 1 1 2 2 0 0 0 0 2 2 1 2 1 2 2 2 2 2 0 0 2 2 1 2 1 2 1 2 2 2 1 1 1 2 1 1 1 2 1 2 1 2 0 0 0 0 2 2 0 0 1 2 1 2 1 1 0 0 1 2 0 0 0 0 1 1 1 1 0 0 0 0 1 2 0 0 0 0 1 2 0 0 0 0 1 1 1 1 1 1 1 1 2 2 0 0 2 2 2 2 1 1 1 1 0 0 0 0 0 0 0 0 1 1 1 2 0 0 0 0 0 0 1 2 1 2 1 2 1 1 0 0 1 2 1 2 0 0 1 1 1 1 2 2 1 2 0 0 1 2 1 1 1 1 0 0 1 2 0 0 0 0 1 2 1 2 0 0 1 1 0 0 1 1 2 2 0 0 1 1 0 0 1 1 0 0 1 1 1 1 1 1 2 2 0 0 1 1 1 2 0 0 1 1 1 1 1 2 0 0 1 1 1 2 1 2 0 0 2 2 0 0 1 2 0 0 0 0 0 0 0 0 1 1 0 0 0 0 1 2 1 1 0 0 0 0 0 0 0 0 0 0 1 1 2 2 0 0 2 2 0 0 0 0 1 1 0 0 0 0 0 0 0 0 0 0 1 1 0 0 1 2 1 1 0 0 0 0 1 2 1 1 1 2 1 2 0 0 0 0 1 1 1 2 1 1 0 0 0 0 2 2 1 1 0 0 1 1 0 0 1 1 0 0 1 1 0 0 1 2 0 0 0 0 0 0 2 2 1 2 1 2 1 1 1 1 0 0 1 1 0 0 1 1 0 0 1 2 0 0 1 1 1 2 0 0 0 0 0 0 2 2 1 2 1 1 1 2 1 1 2 2 1 2 1 2 1 1 1 1 0 0 1 1 1 2 0 0 0 0 1 1 0 0 1 1 2 2 0 0 2 2 1 2 0 0 1 1 1 1 0 0 0 0 0 0 1 2 0 0 0 0 1 1 1 1 1 2 1 2 0 0 0 0 0 0 2 2 1 1 0 0 1 1 0 0 1 2 0 0 2 2 0 0 2 2 2 2 0 0 0 0 0 0 1 1 0 0 0 0 2 2 1 2 1 2 1 1 2 2 0 0 1 2 1 1 1 1 2 2 1 2 1 1 1 1 0 0 1 2 0 0 0 0 1 2 0 0 1 2 0 0 1 2 1 1 1 2 0 0 1 2 1 1 0 0 0 0 0 0 0 0 0 0 0 0 1 1 0 0 1 2 1 2 0 0 1 1 0 0 0 0 0 0 2 2 0 0 0 0 2 2 1 1 1 2 2 2 0 0 0 0 0 0 0 0 0 0 1 1 0 0 1 1 0 0 0 0 0 0 2 2 0 0 1 2 1 2 2 2 0 0 1 2 1 1 2 2 1 1 2 2 1 2 0 0 2 2 1 1 0 0 1 1 0 0 1 2 0 0 0 0 1 2 1 1 1 2 0 0 2 2 2 2 0 0 1 1 2 2 1 1 0 0 1 1 1 2 0 0 2 2 0 0 0 0 2 2 1 1 1 1 1 1 1 2 0 0 1 1 1 2 1 1 0 0 2 2 0 0 1 2 1 1 1 2 0 0 1 2 1 1 2 2 1 2 1 1 0 0 2 2 1 1 2 2 0 0 0 0 1 2 1 2 1 2 1 1 1 1 2 2 2 2 1 1 0 0 1 2 1 2 0 0 1 1 1 2 0 0 1 2 1 1 1 2 1 2 1 1 1 1 0 0 0 0 1 2 1 2 0 0 1 1 1 1 1 1 1 1 0 0 0 0 0 0 2 2 0 0 1 2 0 0 1 2 1 1 0 0 0 0 0 0 1 2 0 0 0 0 1 1 1 1 1 2 1 2 1 2 0 0 0 0 0 0 0 0 0 0 2 2 0 0 2 2 2 2 1 1 1 1 1 1 0 0 0 0 1 2 2 2 2 2 1 2 0 0 0 0 0 0 0 0 1 1 0 0 0 0 0 0 1 1 0 0 0 0 0 0 1 1 1 1 1 1 0 0 2 2 0 0 2 2 1 2 1 1 0 0 0 0 0 0 1 2 1 2 0 0 0 0 0 0 1 1 0 0 1 2 1 1 2 2 1 2 2 2 0 0 0 0 1 2 0 0 1 2 1 2 1 1 0 0 0 0 0 0 2 2 0 0 1 1 0 0 1 2 2 2 1 1 0 0 1 2 0 0 0 0 1 2 1 2 1 2 0 0 0 0 1 1 0 0 0 0 0 0 1 1 0 0 0 0 1 2 1 1 1 1 2 2 1 1 0 0 1 1 0 0 1 2 1 1 0 0 1 2 1 2 1 1 0 0 1 2 0 0 0 0 2 2 1 2 0 0 0 0 0 0 2 2 1 2 0 0 1 2 0 0 0 0 1 1 1 2 1 2 1 1 0 0 1 1 1 1 2 2 1 1 0 0 0 0 1 1 1 1 2 2 1 2 0 0 0 0 2 2 1 1 1 1 1 1 1 2 1 2 1 1 1 2 1 1 1 1 1 1 1 1 1 1 1 1 1 1 1 1 1 2 1 2 1 2 0 0 0 0 2 2 0 0 1 2 1 1 1 1 1 2 0 0 0 0 1 1 2 2 0 0 0 0 1 2 1 2 0 0 0 0 1 1 0 0 1 1 1 2 1 1 0 0 1 2 1 1 1 2 0 0 1 1 1 2 1 2 0 0 0 0 2 2 0 0 2 2 1 2 1 1 0 0 0 0 1 1 1 2 2 2 0 0 0 0 0 0 1 1 2 2 1 2 0 0 0 0 1 2 2 2 0 0 0 0 0 0 1 1 0 0 0 0 2 2 0 0 1 1 1 2 0 0 1 2 0 0 1 1 0 0 0 0 0 0 2 2 1 2 0 0 0 0 2 2 0 0 0 0 1 2 2 2 0 0 1 2 0 0 0 0 0 0 1 2 1 2 2 2 1 1 0 0 2 2 0 0 0 0 2 2 1 1 0 0 0 0 0 0 2 2 0 0 2 2 0 0 1 1 0 0 0 0 0 0 0 0 0 0 1 2 0 0 1 1 0 0 1 1 1 1 0 0 1 2 0 0 2 2 0 0 1 1 0 0 0 0 0 0 2 2 1 2 0 0 0 0 0 0 0 0 1 1 0 0 1 2 0 0 2 2 1 2 1 2 0 0 0 0 1 1 2 2 1 2 0 0 1 1 0 0 2 2 1 1 1 2 0 0 1 2 0 0 1 1 0 0 1 1 1 2 1 2 1 2 0 0 1 2 1 1 1 1 0 0 1 1 2 2 1 2 2 2 0 0 0 0 1 1 1 1 0 0 1 2 0 0 1 1 1 2 2 2 2 2 0 0 2 2 1 1 0 0 0 0 0 0 1 1 1 1 1 1 0 0 0 0 0 0 1 1 0 0 1 1 0 0 0 0 1 2 1 1 1 1 2 2 0 0 1 2 1 2 1 1 1 1 2 2 1 1 2 2 1 2 0 0 2 2 1 2 0 0 1 1 1 1 0 0 0 0 1 1 1 2 1 1 2 2 1 2 0 0 1 2 0 0 1 1 1 1 1 1 1 2 0 0 1 1 1 2 1 2 0 0 0 0 0 0 0 0 0 0 0 0 1 1 1 1 2 2 2 2 0 0 0 0 1 2 0 0 0 0 1 2 2 2 0 0 1 2 1 1 1 1 0 0 0 0 1 1 0 0 0 0 0 0 0 0 0 0 1 1 1 2 1 2 1 1 1 2 1 2 0 0 1 1 0 0 1 1 1 1 0 0 1 2 2 2 1 1 1 1 1 1 0 0 2 2 0 0 1 1 2 2 1 1 2 2 1 2 0 0 2 2 0 0 2 2 0 0 1 1 0 0 2 2 1 1 2 2 1 1 0 0 1 1 1 2 1 2 0 0 1 1 0 0 0 0 1 1 1 1 1 2 1 1 0 0 1 2 1 1 1 2 0 0 2 2 1 1 1 1 0 0 0 0 1 2 1 1 1 2 1 1 0 0 0 0 1 2 1 1 0 0 1 1 1 1 0 0 1 1 2 2 0 0 1 2 2 2 0 0 2 2 0 0 1 1 0 0 0 0 0 0 2 2 1 2 1 2 1 2 1 1 1 2 2 2 0 0 1 1 0 0 0 0 1 1 0 0 2 2 0 0 1 2 1 1 2 2 0 0 1 2 2 2 2 2 0 0 2 2 0 0 1 1 0 0 0 0 0 0 2 2 1 1 0 0 0 0 0 0 2 2 2 2 0 0 1 1 0 0 2 2 0 0 0 0 2 2 0 0 0 0 1 1 1 1 1 2 0 0 1 1 1 2 1 1 0 0 1 1 0 0 1 1 1 2 2 2 0 0 2 2 0 0 0 0 0 0 0 0 0 0 0 0 1 2 0 0 1 2 1 2 2 2 0 0 0 0 1 1 1 2 1 1 0 0 0 0 0 0 1 2 1 2 1 1 1 1 0 0 0 0 1 2 0 0 1 2 0 0 2 2 1 2 2 2 2 2 0 0 0 0 1 2 1 2 0 0 1 2 1 2 1 2 1 1 1 1 2 2 1 1 1 2 1 1 1 2 1 1 2 2 1 2 1 1 1 1 1 1 2 2 1 1 2 2 0 0 2 2 1 1 1 2 1 2 2 2 2 2 1 2 1 1 1 1 0 0 1 2 1 1 0 0 1 2 1 1 0 0 2 2 2 2 1 1 1 1 1 1 0 0 1 1 1 2 2 2 0 0 1 1 1 1 0 0 1 2 1 1 0 0 1 2 1 1 1 2 1 1 1 2 0 0 2 2 0 0 2 2 0 0 1 2 1 1 1 1 0 0 1 2 0 0 2 2 0 0 1 2 0 0 2 2 0 0 1 1 2 2 1 2 0 0 1 2 1 1 0 0 1 1 1 1 0 0 1 1 0 0 0 0 0 0 0 0 1 1 0 0 2 2 0 0 0 0 0 0 1 2 0 0 1 2 0 0 2 2 1 2 1 2 1 1 2 2 0 0 0 0 2 2 0 0 0 0 2 2 0 0 0 0 0 0 2 2 1 1 0 0 1 2 1 1 2 2 0 0 1 1 2 2 1 1 0 0 0 0 0 0 0 0 0 0 1 2 0 0 2 2 1 1 1 1 1 1 1 1 1 1 2 2 0 0 1 1 1 2 1 2 0 0 1 1 1 1 0 0 0 0 1 1 2 2 1 2 1 1 1 1 1 2 1 2 0 0 1 2 1 2 1 2 0 0 0 0 1 1 1 2 0 0 0 0 1 1 1 2 1 2 1 2 0 0 0 0 2 2 1 1 1 1 0 0 2 2 1 2 0 0 0 0 0 0 2 2 2 2 1 1 2 2 0 0 1 1 0 0 0 0 0 0 1 1 2 2 1 1 0 0 1 1 0 0 1 1 0 0 1 2 0 0 1 1 0 0 1 1 1 1 2 2 1 1 1 2 2 2 1 2 1 2 1 2 1 1 0 0 1 1 1 1 0 0 1 1 0 0 1 1 0 0 1 2 0 0 1 1 1 1 1 2 0 0 0 0 1 1 1 1 0 0 0 0 0 0 0 0 1 2 0 0 0 0 0 0 1 2 0 0 0 0 2 2 0 0 0 0 0 0 1 1 1 2 1 2 0 0 1 2 1 1 0 0 0 0 1 1 0 0 1 1 1 1 2 2 1 1 1 2 2 2 0 0 2 2 1 2 1 2 0 0 1 1 0 0 2 2 1 1 1 2 0 0 1 2 1 2 1 1 1 1 1 2 1 1 1 1 1 2 1 1 0 0 1 1 0 0 1 2 1 2 0 0 1 2 0 0 1 2 0 0 1 2 1 1 1 1 1 2 0 0 1 1 0 0 1 1 1 2 0 0 1 1 1 2 1 2 1 2 1 2 0 0 1 2 2 2 0 0 2 2 1 1 1 1 1 1 1 2 1 2 1 2 2 2 0 0 1 2 1 1 1 1 1 1 1 2 0 0 1 1 1 2 1 1 0 0 1 1 1 1 0 0 2 2 2 2 1 2 0 0 0 0 0 0 1 2 2 2 1 2 0 0 2 2 1 1 0 0 2 2 1 2 1 2 1 2 0 0 1 2 1 2 0 0 0 0 2 2 2 2 1 2 1 2 1 2 0 0 0 0 1 2 1 2 0 0 1 2 1 1 0 0 2 2 1 2 1 2 1 1 1 2 2 2 1 1 0 0 0 0 0 0 0 0 1 1 0 0 1 1 0 0 1 2 0 0 1 2 2 2 0 0 1 1 0 0 2 2 0 0 0 0 0 0 2 2 0 0 0 0 1 2 1 2 0 0 0 0 1 1 0 0 0 0 1 2 0 0 1 1 0 0 0 0 2 2 0 0 1 1 0 0 1 2 0 0 0 0 1 2 0 0 0 0 0 0 1 2 1 2 1 1 1 1 0 0 0 0 1 2 0 0 0 0 1 2 1 2 2 2 1 2 1 1 1 1 1 1 1 2 1 1 1 2 1 2 1 1 1 2 0 0 0 0 2 2 1 1 0 0 0 0 0 0 0 0 1 2 1 2 0 0 0 0 2 2 0 0 0 0 1 2 1 1 1 1 0 0 0 0 0 0 0 0 0 0 0 0 1 1 1 2 0 0 1 1 0 0 1 1 1 1 0 0 0 0 2 2 0 0 0 0 1 1 1 2 2 2 1 2 0 0 0 0 0 0 2 2 1 1 1 2 2 2 1 2 1 1 0 0 0 0 1 2 1 1 0 0 0 0 1 1 0 0 1 2 0 0 0 0 2 2 0 0 0 0 1 1 0 0 1 1 1 2 0 0 0 0 2 2 1 2 0 0 0 0 1 1 0 0 0 0 0 0 0 0 1 1 0 0 0 0 1 1 1 2 1 1 1 2 0 0 2 2 1 1 1 2 0 0 1 1 2 2 0 0 0 0 0 0 1 2 0 0 0 0 1 2 0 0 0 0 2 2 1 1 1 1 0 0 1 1 1 1 0 0 0 0 0 0 0 0 0 0 1 2 2 2 1 2 0 0 0 0 0 0 0 0 1 2 1 1 1 2 1 1 1 1 0 0 1 2 0 0 0 0 0 0 1 1 1 2 0 0 1 2 0 0 1 1 1 1 1 1 2 2 1 1 2 2 1 2 1 1 1 2 1 1 1 1 2 2 1 2 1 1 0 0 2 2 0 0 0 0 2 2 0 0 1 2 1 1 1 1 1 2 1 2 1 2 1 2 1 2 0 0 1 2 1 2 0 0 0 0 0 0 1 1 2 2 2 2 0 0 0 0 0 0 1 2 0 0 0 0 1 2 1 2 1 2 1 1 1 1 1 2 1 1 1 1 0 0 0 0 0 0 0 0 1 2 1 1 0 0 0 0 0 0 1 2 1 2 1 2 0 0 0 0 1 1 1 2 0 0 1 2 0 0 0 0 1 1 0 0 0 0 1 2 1 1 0 0 1 2 0 0 1 2 1 1 0 0 1 2 0 0 1 1 0 0 1 1 1 2 0 0 0 0 1 1 0 0 2 2 1 2 1 2 1 1 1 2 0 0 0 0 0 0 1 1 0 0 2 2 0 0 0 0 0 0 1 2 0 0 1 1 2 2 0 0 1 2 0 0 0 0 1 1 0 0 1 2 1 2 0 0 0 0 1 1 1 2 0 0 0 0 0 0 0 0 0 0 1 2 0 0 2 2 1 1 1 1 0 0 2 2 0 0 1 1 1 1 1 2 0 0 0 0 1 1 1 1 0 0 1 1 1 1 0 0 1 2 1 1 1 2 0 0 0 0 0 0 1 2 0 0 0 0 0 0 0 0 0 0 1 2 1 2 0 0 0 0 1 2 2 2 1 1 1 2 0 0 1 2 0 0 1 2 1 2 1 2 0 0 2 2 0 0 0 0 0 0 0 0 0 0 0 0 0 0 0 0 0 0 1 2 0 0 0 0 1 2 1 1 0 0 2 2 1 2 1 2 1 2 0 0 1 1 1 2 1 2 1 2 1 2 0 0 1 1 2 2 1 1 2 2 1 1 1 1 2 2 1 2 1 2 1 2 1 2 2 2 0 0 0 0 1 1 1 2 0 0 1 1 1 2 0 0 1 2 1 2 1 1 1 1 1 1 0 0 1 1 0 0 1 1 1 1 1 1 0 0 1 2 0 0 2 2 1 1 0 0 0 0 1 2 0 0 0 0 1 1 1 2 0 0 1 1 0 0 0 0 0 0 1 2 1 1 0 0 0 0 0 0 1 1 0 0 0 0 1 2 0 0 2 2 0 0 0 0 0 0 0 0 0 0 0 0 0 0 0 0 1 1 0 0 0 0 1 1 0 0 2 2 0 0 0 0 0 0 0 0 0 0 0 0 0 0 1 2 1 2 1 1 2 2 0 0 0 0 1 2 0 0 0 0 1 2 1 1 0 0 1 1 1 2 1 1 0 0 2 2 0 0 0 0 0 0 0 0 0 0 0 0 0 0 1 1 2 2 1 2 1 2 0 0 1 2 1 1 0 0 0 0 1 2 1 1 1 2 0 0 0 0 0 0 0 0 0 0 0 0 0 0 1 1 1 1 0 0 1 1 0 0 1 1 0 0 0 0 1 1 0 0 1 1 0 0 1 1 1 2 1 2 0 0 1 2 0 0 1 1 1 1 0 0 0 0 0 0 1 2 1 2 0 0 1 1 1 1 0 0 0 0 1 1 1 2 2 2 1 2 1 1 0 0 1 1 1 2 1 2 0 0 1 2 1 1 1 1 1 1 0 0 0 0 0 0 2 2 0 0 1 1 1 2 0 0 1 1 1 1 1 1 2 2 1 2 0 0 1 1 1 1 0 0 0 0 0 0 1 1 0 0 0 0 1 1 1 1 0 0 0 0 2 2 1 2 1 1 0 0 0 0 1 1 0 0 1 2 0 0 1 1 0 0 1 1 2 2 0 0 2 2 0 0 1 1 1 1 0 0 1 1 1 2 0 0 1 2 1 1 2 2 2 2 0 0 0 0 1 1 0 0 0 0 1 1 2 2 0 0 0 0 0 0 1 2 0 0 0 0 2 2 1 1 1 2 1 1 2 2 1 2 2 2 2 2 2 2 0 0 1 1 0 0 1 2 1 1 0 0 0 0 2 2 1 2 1 1 0 0 0 0 1 2 1 2 1 1 1 2 0 0 1 2 1 2 1 2 1 2 1 1 1 1 1 2 0 0 1 1 0 0 0 0 0 0 1 2 1 2 0 0 1 1 0 0 0 0 1 1 0 0 0 0 1 1 1 1 1 2 1 2 1 2 2 2 1 1 1 2 0 0 0 0 0 0 0 0 0 0 2 2 1 2 0 0 0 0 0 0 0 0 1 1 2 2 0 0 1 1 1 1 0 0 1 1 0 0 2 2 2 2 2 2 0 0 1 1 2 2 0 0 1 1 2 2 2 2 1 2 0 0 0 0 1 2 1 2 0 0 1 1 1 2 1 2 1 1 0 0 1 2 1 2 0 0 1 1 2 2 0 0 1 2 1 2 0 0 1 1 0 0 1 1 0 0 2 2 0 0 0 0 0 0 1 2 0 0 1 1 1 2 1 2 0 0 0 0 0 0 0 0 0 0 1 1 0 0 1 2 0 0 0 0 1 2 0 0 1 2 1 2 0 0 1 2 1 2 1 2 1 1 1 2 0 0 1 2 0 0 1 2 0 0 0 0 2 2 0 0 1 1 1 2 1 1 1 2 2 2 1 2 1 2 1 1 0 0 0 0 1 2 0 0 0 0 0 0 0 0 0 0 1 1 1 1 1 2 1 2 2 2 2 2 0 0 0 0 1 1 0 0 2 2 1 2 1 1 1 1 0 0 1 1 0 0 1 2 0 0 1 2 1 2 1 2 1 2 2 2 0 0 1 1 0 0 0 0 0 0 1 2 1 2 2 2 0 0 0 0 1 2 0 0 0 0 0 0 0 0 0 0 1 1 1 1 1 1 0 0 1 2 1 1 1 1 1 1 2 2 1 1 1 2 0 0 2 2 1 1 0 0 0 0 2 2 0 0 0 0 1 1 0 0 1 1 0 0 0 0 1 1 1 2 0 0 1 2 0 0 0 0 0 0 1 2 1 2 1 2 1 1 0 0 1 1 0 0 1 2 0 0 0 0 0 0 1 1 0 0 1 1 1 2 1 1 0 0 0 0 0 0 1 1 0 0 0 0 0 0 1 1 1 1 0 0 0 0 0 0 0 0 1 2 1 2 1 1 1 1 1 1 0 0 2 2 1 2 0 0 0 0 2 2 1 1 0 0 2 2 2 2 1 2 2 2 2 2 0 0 0 0 1 2 1 2 0 0 0 0 0 0 1 1 1 1 2 2 0 0 2 2 0 0 1 1 0 0 0 0 1 1 1 2 1 1 1 2 0 0 0 0 1 2 0 0 1 1 1 2 0 0 0 0 0 0 0 0 1 1 0 0 1 1 1 2 0 0 0 0 0 0 0 0 1 1 1 1 0 0 1 1 1 2 1 2 1 2 1 1 0 0 1 2 2 2 1 1 1 2 0 0 1 1 1 2 2 2 0 0 1 1 1 1 1 1 1 2 0 0 1 1 2 2 0 0 0 0 0 0 1 2 1 2 1 1 0 0 0 0 1 1 0 0 0 0 0 0 0 0 1 2 0 0 2 2 0 0 1 2 0 0 1 2 1 2 0 0 1 1 1 2 1 2 0 0 0 0 0 0 1 9 0 0 0 0 0 0 1 9 0 0 2 9 0 0 0 0 0 0 0 0 0 0 0 0 0 0 0 0 0 0 0 0 0 0 0 0 0 0 0 0 0 0 0 0 1 9 1 9 0 0 1 9 0 0 0 0 0 0 1 9 0 0 0 0 0 0 0 0 0 0 0 0 1 9 0 0 2 9 0 0 0 0 0 0 2 9 0 0 0 0 0 0 0 0 0 0 0 0 0 0 0 0 0 0 0 0 0 0 0 0 1 9 0 0 0 0 0 0 0 0 0 0 0 0 0 0 0 0 0 0 1 9 2 2 0 0 1 2 0 0 0 0 2 2 0 0 2 2 1 2 1 1 1 2 2 2 1 2 1 2 0 0 0 0 1 1 1 1 2 2 1 1 2 2 2 2 1 1 0 0 1 2 1 2 1 1 0 0 0 0 0 0 1 2 0 0 1 1 1 1 1 2 0 0 1 1 0 0 1 2 0 0 1 2 1 1 0 0 0 0 1 1 1 1 0 0 1 1 0 0 1 2 2 2 0 0 0 0 1 2 2 2 0 0 1 1 1 1 0 0 0 0 1 2 0 0 1 1 1 2 1 2 0 0 1 2 2 2 1 1 0 0 1 1 2 2 1 2 1 2 1 2 2 2 0 0 0 0 0 0 1 1 1 2 0 0 1 2 0 0 1 2 2 2 2 2 2 2 1 1 1 1 1 2 2 2 0 0 1 2 1 1 0 0 1 1 0 0 1 1 1 1 0 0 0 0 1 1 0 0 0 0 0 0 0 0 1 2 0 0 0 0 0 0 2 2 0 0 0 0 2 2 0 0 2 2 0 0 2 2 0 0 0 0 0 0 1 1 0 0 1 1 1 1 1 2 1 2 0 0 1 2 1 2 2 2 2 2 0 0 1 1 2 2 0 0 0 0 0 0 0 0 2 2 2 2 1 2 2 2 1 2 1 1 0 0 0 0 0 0 0 0 1 1 0 0 1 1 1 1 2 2 1 1 1 1 0 0 1 1 0 0 1 1 0 0 0 0 0 0 0 0 1 1 1 2 1 1 1 1 0 0 0 0 1 2 2 2 0 0 2 2 0 0 2 2 1 1 0 0 0 0 0 0 1 1 0 0 0 0 0 0 1 1 0 0 1 2 0 0 1 1 1 2 1 1 0 0 0 0 0 0 1 2 0 0 0 0 0 0 1 2 0 0 0 0 1 2 0 0 0 0 1 2 0 0 1 1 1 1 0 0 0 0 0 0 1 1 0 0 2 2 1 1 1 2 0 0 0 0 1 1 0 0 1 2 0 0 0 0 1 2 0 0 1 1 0 0 0 0 0 0 1 2 1 2 1 1 1 1 1 1 1 1 1 2 0 0 1 2 1 1 0 0 0 0 2 2 1 2 1 2 1 2 0 0 1 1 0 0 1 2 0 0 1 1 2 2 1 2 1 1 1 1 1 2 1 1 1 2 2 2 1 2 0 0 0 0 1 2 2 2 1 2 0 0 1 1 1 2 0 0 1 1 1 2 1 1 1 2 1 1 0 0 0 0 0 0 1 1 0 0 1 2 1 1 1 2 1 2 1 2 2 2 2 2 1 2 0 0 1 2 1 2 1 1 2 2 1 2
130001 1 2 2 2 0 0 0 0 1 1 1 1 1 1 2 2 1 2 1 1 1 2 0 0 1 1 1 1 0 0 1 1 1 2 0 0 0 0 1 1 1 1 1 2 1 2 1 2 2 2 0 0 0 0 2 2 1 1 1 2 1 2 2 2 0 0 0 0 0 0 1 1 0 0 0 0 1 2 0 0 0 0 1 2 1 1 0 0 1 2 0 0 1 2 1 2 0 0 0 0 0 0 1 1 2 2 0 0 1 1 0 0 0 0 1 1 1 1 0 0 1 1 2 2 0 0 0 0 0 0 0 0 1 2 0 0 0 0 0 0 1 1 1 1 1 1 1 1 2 2 0 0 0 0 2 2 0 0 2 2 0 0 0 0 0 0 0 0 0 0 2 2 1 1 1 2 1 1 0 0 0 0 0 0 0 0 1 1 0 0 0 0 0 0 1 1 0 0 1 1 0 0 0 0 0 0 1 1 0 0 1 2 0 0 0 0 0 0 1 1 0 0 0 0 1 1 2 2 0 0 0 0 0 0 0 0 0 0 1 2 0 0 0 0 2 2 0 0 0 0 0 0 0 0 0 0 0 0 0 0 0 0 1 2 1 2 0 0 0 0 0 0 0 0 0 0 0 0 0 0 2 2 0 0 0 0 1 1 1 1 0 0 1 1 1 1 1 2 0 0 0 0 0 0 0 0 0 0 2 2 2 2 0 0 0 0 1 2 0 0 1 2 1 2 2 2 0 0 1 1 1 1 1 1 1 1 1 1 0 0 0 0 0 0 0 0 0 0 1 2 1 1 0 0 1 1 0 0 0 0 1 2 1 1 1 2 0 0 2 2 2 2 0 0 2 2 1 2 1 2 1 1 1 1 1 1 1 1 0 0 1 1 1 2 0 0 2 2 1 2 2 2 1 1 1 2 1 1 1 2 2 2 1 1 1 1 1 2 0 0 1 2 1 2 1 2 1 1 2 2 1 1 0 0 2 2 0 0 0 0 0 0 0 0 1 2 0 0 0 0 0 0 0 0 1 1 0 0 0 0 1 1 0 0 0 0 0 0 2 2 2 2 1 1 1 1 0 0 2 2 0 0 0 0 0 0 1 2 0 0 0 0 1 1 0 0 1 2 1 1 0 0 1 2 2 2 0 0 0 0 1 1 1 1 1 2 1 2 1 2 0 0 0 0 0 0 0 0 0 0 0 0 1 2 0 0 2 2 0 0 0 0 0 0 0 0 0 0 0 0 0 0 0 0 0 0 0 0 0 0 1 2 1 2 0 0 1 1 0 0 1 2 0 0 0 0 0 0 0 0 0 0 0 0 1 1 0 0 0 0 0 0 0 0 2 2 1 1 0 0 2 2 1 2 1 1 0 0 0 0 1 2 2 2 0 0 0 0 1 2 0 0 0 0 0 0 0 0 0 0 0 0 1 2 1 1 0 0 0 0 1 1 0 0 1 2 2 2 1 1 0 0 2 2 0 0 1 1 1 2 1 1 1 2 0 0 1 2 0 0 1 2 2 2 1 2 0 0 0 0 1 1 1 1 0 0 0 0 0 0 0 0 2 2 1 2 1 1 0 0 1 1 0 0 0 0 1 2 1 1 2 2 1 2 1 1 0 0 2 2 1 2 0 0 1 1 1 2 0 0 1 1 0 0 2 2 1 2 2 2 1 2 1 1 0 0 2 2 1 2 0 0 1 2 1 1 0 0 0 0 0 0 1 1 0 0 1 1 1 1 1 2 1 2 0 0 0 0 1 2 1 2 1 2 0 0 1 1 0 0 0 0 0 0 1 1 1 2 0 0 1 1 0 0 1 2 1 1 1 2 0 0 1 1 0 0 0 0 0 0 1 1 2 2 1 1 0 0 0 0 1 1 1 1 0 0 1 1 0 0 1 2 0 0 0 0 1 1 1 1 0 0 0 0 0 0 0 0 0 0 1 2 0 0 0 0 0 0 0 0 0 0 1 2 0 0 1 1 1 1 1 1 0 0 1 2 1 1 0 0 0 0 2 2 1 1 0 0 2 2 0 0 0 0 0 0 1 1 1 2 0 0 1 1 0 0 0 0 0 0 1 2 2 2 2 2 0 0 0 0 1 1 0 0 1 2 2 2 0 0 1 2 1 2 0 0 0 0 0 0 0 0 1 2 0 0 1 1 0 0 1 2 0 0 2 2 0 0 0 0 0 0 0 0 2 2 0 0 1 1 0 0 0 0 1 1 0 0 1 2 1 2 0 0 0 0 0 0 1 2 1 2 0 0 0 0 1 2 0 0 1 2 1 1 0 0 1 2 0 0 2 2 1 1 2 2 1 1 2 2 0 0 1 2 1 2 1 2 0 0 1 1 1 2 0 0 1 1 2 2 1 1 1 2 2 2 1 2 2 2 1 2 2 2 1 2 2 2 1 1 1 2 1 1 1 1 1 2 0 0 0 0 1 2 0 0 1 2 1 1 2 2 1 1 1 1 2 2 0 0 0 0 1 2 1 2 0 0 0 0 0 0 1 1 0 0 0 0 0 0 0 0 1 2 1 1 1 1 1 2 1 2 0 0 0 0 0 0 0 0 0 0 0 0 0 0 1 1 0 0 2 2 1 1 0 0 1 2 0 0 0 0 2 2 1 2 1 2 1 2 0 0 1 2 0 0 2 2 0 0 2 2 2 2 0 0 1 1 0 0 1 1 0 0 1 1 1 2 0 0 1 2 2 2 1 2 1 2 0 0 0 0 2 2 0 0 0 0 0 0 0 0 1 1 0 0 0 0 1 1 0 0 0 0 0 0 1 2 0 0 1 1 0 0 0 0 0 0 1 2 0 0 1 2 2 2 0 0 0 0 2 2 0 0 1 2 0 0 1 2 1 1 1 1 0 0 0 0 1 2 0 0 0 0 0 0 0 0 0 0 0 0 1 2 0 0 1 2 0 0 0 0 0 0 0 0 0 0 0 0 0 0 0 0 1 2 0 0 0 0 2 2 0 0 0 0 0 0 0 0 0 0 0 0 0 0 0 0 1 1 2 2 1 1 2 2 0 0 0 0 1 1 1 1 0 0 0 0 0 0 0 0 1 2 0 0 2 2 0 0 2 2 0 0 1 2 0 0 0 0 1 1 1 1 0 0 0 0 0 0 1 2 0 0 1 2 0 0 0 0 1 1 0 0 0 0 0 0 0 0 1 2 2 2 0 0 0 0 1 1 1 2 1 2 0 0 0 0 0 0 0 0 0 0 0 0 0 0 0 0 0 0 0 0 2 2 0 0 0 0 0 0 0 0 1 1 1 2 2 2 0 0 0 0 2 2 0 0 0 0 1 2 1 1 1 1 0 0 0 0 0 0 0 0 0 0 1 1 0 0 0 0 0 0 1 2 0 0 2 2 1 2 1 2 1 1 0 0 0 0 0 0 1 1 1 1 0 0 0 0 1 2 1 2 1 1 2 2 0 0 1 1 1 1 1 2 0 0 0 0 0 0 1 1 0 0 0 0 0 0 1 2 1 2 0 0 0 0 0 0 0 0 0 0 1 1 0 0 1 1 0 0 0 0 0 0 0 0 0 0 0 0 0 0 1 2 0 0 0 0 0 0 1 2 1 2 0 0 1 2 0 0 0 0 0 0 0 0 1 2 0 0 0 0 0 0 0 0 0 0 0 0 0 0 0 0 1 1 0 0 0 0 0 0 0 0 0 0 1 2 0 0 2 2 0 0 0 0 0 0 2 2 0 0 1 1 0 0 2 2 1 1 1 2 1 2 0 0 0 0 2 2 1 1 1 2 0 0 0 0 1 2 1 2 1 1 0 0 0 0 1 2 1 1 1 1 2 2 0 0 2 2 1 2 0 0 0 0 2 2 1 2 1 2 0 0 1 1 1 1 2 2 1 2 0 0 0 0 0 0 1 2 0 0 1 2 0 0 0 0 1 2 1 1 0 0 1 2 1 1 2 2 0 0 0 0 0 0 2 2 1 2 1 2 0 0 1 2 1 1 1 2 2 2 1 2 0 0 1 2 2 2 2 2 1 2 1 1 1 1 1 2 1 2 0 0 0 0 1 2 1 1 1 1 1 2 1 2 0 0 0 0 0 0 0 0 0 0 0 0 0 0 1 1 0 0 0 0 0 0 0 0 0 0 0 0 0 0 0 0 0 0 1 2 0 0 0 0 0 0 0 0 1 2 0 0 0 0 1 2 0 0 1 2 0 0 0 0 0 0 0 0 1 1 0 0 0 0 0 0 0 0 1 1 1 2 1 2 1 2 1 2 0 0 0 0 1 2 0 0 2 2 0 0 0 0 0 0 0 0 0 0 0 0 0 0 1 1 0 0 1 1 1 2 0 0 0 0 0 0 1 1 0 0 0 0 1 2 1 2 1 2 2 2 1 2 1 2 0 0 0 0 0 0 0 0 0 0 1 2 1 1 0 0 0 0 1 1 0 0 1 2 0 0 0 0 0 0 0 0 0 0 0 0 0 0 1 1 1 2 0 0 1 2 1 1 1 2 0 0 0 0 0 0 1 2 2 2 1 1 0 0 0 0 0 0 1 2 1 2 1 2 1 2 1 2 2 2 1 1 0 0 0 0 1 1 1 2 1 2 0 0 1 2 1 2 2 2 2 2 1 1 0 0 1 2 0 0 0 0 0 0 0 0 1 2 0 0 1 2 0 0 1 1 0 0 0 0 1 1 0 0 0 0 0 0 1 1 2 2 1 2 0 0 0 0 0 0 1 1 0 0 1 1 1 1 1 1 0 0 0 0 1 2 0 0 0 0 0 0 1 1 1 2 1 1 1 1 2 2 0 0 1 1 2 2 0 0 1 2 1 1 1 2 1 2 1 1 1 2 1 1 1 2 1 1 1 1 1 2 1 2 1 1 1 1 1 2 1 2 1 1 0 0 0 0 1 1 0 0 1 2 1 2 1 1 0 0 0 0 1 2 1 1 0 0 0 0 1 1 0 0 1 1 2 2 0 0 1 2 0 0 1 1 1 2 0 0 0 0 1 1 1 2 1 2 0 0 1 1 0 0 0 0 0 0 1 2 0 0 0 0 0 0 1 2 0 0 0 0 0 0 0 0 0 0 0 0 0 0 0 0 0 0 1 1 0 0 1 2 0 0 0 0 1 1 0 0 0 0 0 0 0 0 1 2 0 0 0 0 0 0 0 0 1 1 1 2 0 0 1 1 0 0 0 0 0 0 0 0 0 0 1 2 0 0 0 0 0 0 0 0 0 0 0 0 0 0 0 0 0 0 1 2 1 1 2 2 0 0 0 0 1 1 2 2 0 0 0 0 0 0 1 2 0 0 2 2 1 1 0 0 1 2 0 0 0 0 0 0 2 2 0 0 0 0 1 1 1 1 0 0 0 0 0 0 1 2 0 0 1 2 0 0 0 0 0 0 0 0 1 2 0 0 0 0 0 0 1 2 0 0 0 0 1 2 1 1 0 0 0 0 0 0 0 0 0 0 0 0 0 0 1 1 0 0 1 2 0 0 1 1 0 0 0 0 1 1 0 0 1 1 0 0 2 2 2 2 2 2 1 2 0 0 0 0 1 1 0 0 1 1 1 1 1 2 1 2 1 1 1 2 0 0 1 2 2 2 1 1 1 1 1 1 2 2 2 2 0 0 1 2 2 2 1 2 1 1 0 0 1 2 0 0 0 0 0 0 2 2 0 0 0 0 1 2 0 0 0 0 0 0 1 1 0 0 1 1 1 2 0 0 0 0 0 0 0 0 0 0 1 1 1 2 0 0 2 2 0 0 0 0 2 2 0 0 1 1 1 2 1 2 1 1 1 1 1 1 0 0 1 1 0 0 1 1 0 0 0 0 1 1 1 2 0 0 2 2 0 0 0 0 1 1 2 2 1 2 0 0 1 1 1 1 2 2 1 1 1 1 0 0 0 0 1 2 0 0 0 0 0 0 0 0 0 0 0 0 0 0 0 0 0 0 0 0 1 2 0 0 0 0 1 2 1 1 0 0 2 2 0 0 0 0 0 0 1 1 1 1 0 0 0 0 2 2 1 1 0 0 1 2 0 0 0 0 0 0 1 1 1 2 0 0 1 2 0 0 1 2 0 0 1 1 0 0 1 1 1 2 1 2 2 2 1 2 1 1 1 1 1 1 0 0 2 2 0 0 1 2 0 0 1 2 0 0 1 2 0 0 1 2 1 1 1 1 0 0 1 1 0 0 2 2 1 1 0 0 1 1 0 0 1 1 1 1 1 1 0 0 0 0 0 0 1 1 0 0 1 1 1 2 1 1 1 1 2 2 1 2 0 0 1 1 2 2 0 0 0 0 0 0 0 0 1 1 0 0 2 2 1 2 1 1 0 0 1 1 1 1 0 0 1 1 1 1 0 0 0 0 1 1 0 0 1 1 2 2 0 0 1 2 0 0 1 2 1 2 0 0 0 0 2 2 1 1 2 2 1 2 1 1 1 2 2 2 0 0 0 0 1 1 0 0 0 0 1 2 0 0 0 0 1 1 1 1 1 1 0 0 0 0 2 2 1 2 0 0 0 0 0 0 1 2 0 0 0 0 0 0 0 0 0 0 1 2 0 0 0 0 0 0 0 0 0 0 1 1 0 0 0 0 2 2 0 0 1 2 0 0 0 0 0 0 0 0 1 1 0 0 0 0 0 0 0 0 0 0 0 0 0 0 1 2 1 1 1 1 0 0 1 2 1 2 0 0 0 0 0 0 0 0 0 0 1 2 0 0 0 0 0 0 0 0 0 0 0 0 1 1 1 2 1 2 0 0 0 0 0 0 1 2 1 2 0 0 1 1 0 0 0 0 0 0 1 2 2 2 0 0 2 2 0 0 1 1 2 2 0 0 0 0 2 2 2 2 1 2 1 1 1 2 0 0 1 1 0 0 2 2 1 1 0 0 1 1 1 1 1 1 2 2 1 2 1 1 1 2 1 1 2 2 0 0 0 0 1 2 1 2 0 0 1 2 1 1 1 2 1 2 2 2 0 0 1 2 0 0 1 1 1 2 0 0 0 0 1 2 0 0 1 1 2 2 1 1 1 2 1 1 1 1 1 2 0 0 2 2 1 2 1 1 1 1 0 0 1 1 1 2 0 0 2 2 0 0 1 2 0 0 0 0 0 0 0 0 0 0 2 2 0 0 0 0 1 2 0 0 2 2 2 2 0 0 1 2 1 1 1 1 0 0 0 0 0 0 1 1 0 0 1 2 0 0 0 0 1 2 0 0 1 1 1 1 0 0 0 0 0 0 1 1 0 0 0 0 0 0 0 0 1 2 0 0 1 2 0 0 1 2 0 0 0 0 0 0 0 0 0 0 1 1 0 0 0 0 0 0 0 0 1 1 0 0 0 0 0 0 0 0 0 0 0 0 0 0 1 1 0 0 0 0 0 0 0 0 0 0 0 0 0 0 1 1 1 2 0 0 0 0 0 0 0 0 2 2 1 1 0 0 1 1 1 2 1 2 1 1 1 1 0 0 1 2 1 1 1 2 1 2 0 0 1 2 0 0 1 2 0 0 0 0 0 0 0 0 1 1 1 1 0 0 1 1 0 0 1 2 0 0 0 0 1 2 1 1 1 2 0 0 1 2 1 2 1 2 0 0 1 1 1 1 2 2 0 0 1 2 2 2 1 2 0 0 0 0 1 1 0 0 1 1 0 0 1 1 1 2 0 0 1 2 0 0 1 2 0 0 1 1 0 0 1 2 2 2 1 2 0 0 2 2 1 2 2 2 0 0 1 1 0 0 1 1 0 0 1 2 1 1 0 0 1 2 0 0 2 2 1 1 1 2 0 0 1 2 0 0 1 1 1 2 0 0 2 2 1 2 0 0 0 0 2 2 0 0 0 0 1 2 1 2 0 0 0 0 1 2 1 1 0 0 0 0 0 0 1 2 1 2 0 0 0 0 0 0 0 0 0 0 0 0 1 1 1 2 1 2 0 0 0 0 1 2 1 2 1 1 2 2 1 2 0 0 0 0 1 1 0 0 1 2 0 0 0 0 0 0 0 0 1 2 1 1 2 2 1 1 1 1 0 0 0 0 0 0 1 2 1 2 1 1 0 0 2 2 0 0 1 1 0 0 0 0 1 2 0 0 2 2 1 1 0 0 1 2 1 1 0 0 1 1 0 0 2 2 1 1 1 1 0 0 1 1 1 1 0 0 1 1 0 0 0 0 0 0 1 1 0 0 0 0 1 1 0 0 1 2 1 1 1 1 0 0 2 2 2 2 0 0 1 1 1 2 0 0 0 0 2 2 1 2 1 1 1 2 0 0 1 2 1 1 1 1 1 1 0 0 0 0 1 1 0 0 1 1 0 0 1 1 1 2 0 0 2 2 1 2 2 2 0 0 0 0 0 0 0 0 1 2 1 1 1 2 2 2 1 1 1 1 1 2 1 2 1 1 1 2 1 2 1 1 2 2 0 0 0 0 2 2 2 2 1 2 1 2 0 0 1 2 1 1 1 1 0 0 1 1 1 2 1 1 1 2 1 2 1 2 1 2 2 2 1 2 0 0 1 2 0 0 0 0 0 0 1 1 1 1 0 0 0 0 0 0 2 2 0 0 2 2 2 2 0 0 1 2 0 0 2 2 0 0 0 0 1 1 2 2 0 0 0 0 0 0 0 0 0 0 1 1 0 0 0 0 0 0 1 1 0 0 1 1 0 0 0 0 2 2 0 0 1 1 0 0 0 0 0 0 0 0 0 0 0 0 0 0 0 0 1 1 0 0 0 0 1 1 0 0 0 0 0 0 0 0 0 0 1 1 0 0 0 0 0 0 1 2 0 0 1 1 0 0 0 0 0 0 1 2 1 1 1 2 0 0 0 0 0 0 1 2 1 2 0 0 0 0 0 0 0 0 0 0 1 1 0 0 2 2 0 0 0 0 1 2 1 2 2 2 0 0 0 0 0 0 0 0 0 0 0 0 1 1 1 1 0 0 1 1 1 1 0 0 0 0 0 0 0 0 0 0 1 2 0 0 0 0 0 0 1 1 1 2 0 0 0 0 1 2 1 1 0 0 1 2 1 2 0 0 1 1 0 0 0 0 1 2 1 2 0 0 0 0 1 1 2 2 2 2 0 0 0 0 2 2 0 0 0 0 1 1 0 0 1 1 0 0 0 0 0 0 1 2 0 0 0 0 0 0 2 2 1 1 0 0 0 0 1 1 2 2 0 0 0 0 1 1 1 1 1 2 0 0 0 0 1 2 0 0 1 2 0 0 1 1 1 2 0 0 0 0 1 1 0 0 0 0 0 0 0 0 0 0 0 0 0 0 1 1 1 2 0 0 1 1 1 1 0 0 0 0 0 0 0 0 0 0 0 0 0 0 0 0 0 0 0 0 0 0 0 0 0 0 1 1 0 0 0 0 0 0 0 0 1 1 0 0 0 0 0 0 1 1 1 1 0 0 1 2 1 1 1 1 1 1 0 0 1 1 0 0 0 0 0 0 1 1 1 1 1 1 2 2 2 2 1 2 1 2 1 2 2 2 0 0 0 0 0 0 1 1 1 2 1 2 0 0 0 0 0 0 1 2 1 1 2 2 0 0 1 2 2 2 0 0 0 0 0 0 2 2 1 2 1 2 1 1 0 0 0 0 1 2 2 2 0 0 1 2 1 2 1 1 1 1 1 1 1 1 0 0 1 2 1 2 0 0 0 0 0 0 1 2 1 1 0 0 1 2 1 2 0 0 1 2 1 1 0 0 0 0 1 1 2 2 0 0 2 2 0 0 0 0 1 1 0 0 0 0 2 2 1 1 1 2 0 0 1 2 0 0 1 1 0 0 1 1 1 1 1 1 0 0 0 0 0 0 0 0 0 0 1 2 0 0 0 0 1 2 1 1 1 1 0 0 0 0 0 0 0 0 0 0 1 2 2 2 0 0 0 0 1 2 0 0 0 0 2 2 0 0 0 0 0 0 0 0 0 0 1 1 0 0 1 2 2 2 0 0 0 0 0 0 2 2 0 0 0 0 0 0 1 1 0 0 1 2 0 0 1 2 0 0 2 2 0 0 1 2 0 0 1 1 1 1 1 1 0 0 0 0 1 1 1 1 0 0 1 2 1 1 0 0 0 0 1 1 1 2 0 0 0 0 1 2 1 2 0 0 0 0 0 0 0 0 0 0 0 0 0 0 0 0 0 0 0 0 1 2 1 2 0 0 0 0 1 2 0 0 1 2 0 0 1 1 0 0 0 0 1 2 0 0 0 0 1 1 0 0 1 1 2 2 1 1 0 0 1 2 0 0 0 0 0 0 1 1 0 0 0 0 1 2 0 0 1 1 0 0 0 0 1 1 1 1 0 0 0 0 0 0 1 1 0 0 0 0 2 2 1 1 0 0 1 2 1 2 2 2 1 2 1 2 1 2 0 0 0 0 1 1 1 2 0 0 1 2 1 2 1 1 0 0 1 2 0 0 1 2 0 0 0 0 1 1 1 2 1 2 1 2 2 2 1 2 1 1 1 2 2 2 1 1 2 2 1 1 1 2 2 2 0 0 1 1 1 2 0 0 1 1 1 1 0 0 0 0 2 2 1 1 0 0 0 0 0 0 1 1 0 0 0 0 2 2 1 1 0 0 0 0 0 0 0 0 0 0 0 0 0 0 0 0 0 0 1 2 0 0 0 0 0 0 0 0 2 2 0 0 0 0 0 0 0 0 0 0 0 0 0 0 0 0 1 1 1 1 0 0 0 0 0 0 1 2 1 2 1 2 1 2 1 1 0 0 1 1 1 2 0 0 0 0 1 2 0 0 0 0 0 0 0 0 0 0 0 0 0 0 1 2 1 2 1 1 0 0 0 0 1 1 1 1 0 0 0 0 0 0 2 2 0 0 0 0 0 0 0 0 0 0 0 0 1 2 0 0 1 1 0 0 0 0 1 1 0 0 0 0 1 2 0 0 1 2 0 0 0 0 0 0 0 0 0 0 0 0 0 0 0 0 0 0 1 1 0 0 0 0 0 0 0 0 0 0 0 0 0 0 0 0 0 0 0 0 0 0 0 0 1 2 1 1 2 2 1 1 0 0 1 1 2 2 0 0 0 0 1 2 0 0 1 1 0 0 0 0 0 0 1 1 1 2 0 0 1 1 0 0 0 0 0 0 1 2 0 0 1 2 2 2 0 0 1 1 2 2 0 0 0 0 0 0 1 1 0 0 0 0 2 2 1 1 0 0 0 0 1 2 2 2 2 2 0 0 0 0 2 2 0 0 1 1 0 0 0 0 0 0 0 0 0 0 0 0 0 0 0 0 0 0 1 2 0 0 1 1 0 0 2 2 0 0 1 1 0 0 2 2 0 0 0 0 0 0 0 0 1 1 0 0 0 0 1 1 0 0 0 0 0 0 0 0 0 0 1 2 1 1 1 2 0 0 1 1 1 2 0 0 0 0 1 2 0 0 0 0 2 2 2 2 1 2 2 2 0 0 2 2 1 2 1 1 0 0 1 1 2 2 1 2 1 1 0 0 0 0 0 0 2 2 0 0 2 2 1 2 1 2 1 2 0 0 0 0 0 0 0 0 1 1 0 0 2 2 0 0 1 1 0 0 0 0 1 1 0 0 1 1 1 1 1 1 0 0 1 1 1 1 1 2 1 2 1 2 2 2 0 0 0 0 0 0 2 2 2 2 2 2 1 1 0 0 0 0 0 0 0 0 1 1 0 0 0 0 1 1 2 2 1 1 0 0 2 2 1 2 0 0 0 0 1 2 2 2 0 0 1 1 1 2 2 2 1 1 0 0 0 0 1 2 0 0 0 0 0 0 1 2 0 0 0 0 0 0 1 2 0 0 0 0 0 0 0 0 0 0 1 1 0 0 0 0 1 1 0 0 0 0 0 0 2 2 0 0 0 0 0 0 1 1 0 0 0 0 0 0 0 0 0 0 0 0 0 0 0 0 0 0 1 1 0 0 0 0 0 0 0 0 1 2 0 0 0 0 2 2 0 0 1 1 1 2 1 2 1 2 2 2 1 2 1 2 1 2 1 1 0 0 0 0 1 2 0 0 1 2 1 1 0 0 2 2 1 2 1 2 1 2 1 2 0 0 0 0 0 0 0 0 0 0 1 1 0 0 0 0 0 0 1 1 1 1 0 0 1 2 0 0 0 0 0 0 1 1 0 0 2 2 1 2 1 1 1 1 0 0 1 1 0 0 1 2 0 0 1 1 0 0 1 2 0 0 1 2 0 0 1 1 1 1 0 0 2 2 0 0 2 2 2 2 0 0 0 0 1 1 0 0 0 0 0 0 0 0 0 0 1 2 1 1 1 1 0 0 0 0 1 1 1 2 1 1 0 0 2 2 2 2 1 1 1 2 0 0 0 0 0 0 0 0 0 0 0 0 1 1 0 0 1 1 0 0 0 0 1 2 0 0 0 0 1 2 0 0 0 0 0 0 1 1 0 0 1 1 0 0 0 0 0 0 0 0 1 2 0 0 0 0 0 0 0 0 0 0 1 2 1 1 0 0 0 0 0 0 0 0 1 2 0 0 0 0 0 0 1 2 0 0 0 0 0 0 0 0 1 1 1 1 0 0 2 2 1 1 1 1 2 2 0 0 0 0 1 2 0 0 1 2 1 1 0 0 1 2 1 2 0 0 0 0 2 2 0 0 0 0 0 0 0 0 2 2 0 0 0 0 0 0 0 0 1 2 1 1 2 2 0 0 2 2 0 0 1 2 1 1 2 2 0 0 2 2 0 0 1 1 1 1 0 0 1 2 1 2 2 2 1 1 0 0 0 0 1 1 2 2 1 1 1 1 2 2 1 2 0 0 0 0 1 2 1 2 0 0 2 2 1 1 2 2 1 2 1 1 0 0 2 2 1 2 1 1 1 2 1 2 1 1 1 1 2 2 0 0 1 2 1 1 2 2 0 0 1 2 1 1 2 2 0 0 0 0 0 0 0 0 1 2 1 1 0 0 0 0 1 1 0 0 0 0 0 0 0 0 1 1 1 2 2 2 0 0 1 2 0 0 2 2 1 1 0 0 0 0 0 0 0 0 0 0 0 0 0 0 1 9 0 0 0 0 1 9 0 0 0 0 2 9 0 0 0 0 0 0 0 0 0 0 0 0 0 0 0 0 0 0 0 0 0 0 0 0 0 0 0 0 0 0 1 9 2 9 1 9 0 0 1 9 1 9 0 0 0 0 1 9 0 0 0 0 1 9 0 0 0 0 0 0 0 0 0 0 2 9 0 0 0 0 0 0 0 0 1 9 0 0 0 0 0 0 0 0 0 0 0 0 0 0 0 0 0 0 0 0 0 0 1 9 0 0 0 0 0 0 0 0 0 0 0 0 0 0 0 0 0 0 0 0 1 2 1 2 0 0 0 0 0 0 1 2 0 0 2 2 1 2 1 1 1 1 1 2 2 2 0 0 0 0 0 0 1 2 1 1 1 1 1 1 0 0 1 2 0 0 1 1 1 1 1 2 1 2 0 0 1 2 0 0 0 0 0 0 1 2 1 1 0 0 0 0 1 2 1 1 1 1 0 0 0 0 1 1 1 2 0 0 1 1 0 0 0 0 1 1 1 1 1 1 2 2 0 0 0 0 1 2 2 2 0 0 0 0 1 1 0 0 0 0 1 2 0 0 1 2 2 2 0 0 0 0 0 0 1 2 0 0 0 0 1 1 1 2 2 2 2 2 1 2 1 2 0 0 1 1 0 0 2 2 1 2 0 0 0 0 0 0 2 2 0 0 2 2 0 0 0 0 1 1 1 1 0 0 1 1 0 0 0 0 0 0 1 2 0 0 1 1 0 0 0 0 1 2 0 0 0 0 0 0 0 0 0 0 0 0 0 0 0 0 0 0 0 0 0 0 0 0 0 0 1 2 1 1 1 2 2 2 0 0 0 0 0 0 1 1 0 0 0 0 0 0 1 2 0 0 0 0 0 0 0 0 1 1 2 2 0 0 1 2 1 2 1 2 1 2 0 0 0 0 1 2 2 2 0 0 2 2 1 2 1 2 0 0 1 2 0 0 0 0 0 0 0 0 0 0 2 2 1 2 1 1 1 1 0 0 1 2 1 1 1 1 0 0 0 0 0 0 1 1 2 2 2 2 1 2 1 1 1 2 1 1 0 0 2 2 0 0 2 2 0 0 2 2 0 0 0 0 0 0 0 0 0 0 0 0 0 0 0 0 0 0 0 0 1 1 0 0 0 0 0 0 0 0 1 2 0 0 0 0 1 2 0 0 0 0 0 0 1 2 0 0 0 0 0 0 0 0 0 0 1 1 0 0 1 2 1 2 0 0 1 2 0 0 1 1 0 0 0 0 1 1 1 1 0 0 1 2 1 2 0 0 2 2 0 0 0 0 0 0 0 0 1 2 0 0 1 1 1 1 2 2 0 0 0 0 1 2 0 0 1 1 1 2 1 2 1 1 1 2 0 0 1 2 1 1 0 0 1 2 1 1 0 0 1 1 0 0 1 1 0 0 1 2 0 0 1 2 1 2 1 2 1 1 1 2 1 1 1 2 1 1 0 0 0 0 1 2 0 0 1 2 0 0 1 1 2 2 0 0 1 1 0 0 0 0 0 0 1 1 0 0 0 0 1 1 0 0 1 1 1 1 0 0 0 0 2 2 1 2 1 2 0 0 0 0 0 0 2 2 0 0 0 0 2 2 0 0
130002 2 2 1 2 0 0 0 0 1 1 1 1 1 1 1 2 1 1 0 0 1 2 0 0 1 1 0 0 0 0 0 0 1 1 0 0 0 0 0 0 1 1 1 1 1 2 2 2 1 1 0 0 1 2 2 2 2 2 2 2 0 0 2 2 1 2 0 0 1 2 0 0 0 0 1 2 1 1 0 0 0 0 1 2 0 0 0 0 0 0 1 1 1 2 0 0 0 0 2 2 0 0 2 2 0 0 0 0 1 1 2 2 0 0 0 0 0 0 0 0 1 2 1 2 0 0 0 0 0 0 1 2 0 0 0 0 0 0 0 0 1 1 0 0 0 0 1 2 2 2 0 0 0 0 1 1 0 0 0 0 0 0 0 0 0 0 0 0 2 2 0 0 1 2 0 0 0 0 0 0 0 0 0 0 0 0 0 0 0 0 0 0 0 0 0 0 0 0 0 0 0 0 1 1 0 0 0 0 0 0 1 1 0 0 0 0 0 0 0 0 1 1 0 0 1 2 2 2 0 0 0 0 0 0 0 0 0 0 0 0 0 0 0 0 1 1 0 0 0 0 0 0 0 0 0 0 0 0 0 0 0 0 0 0 0 0 0 0 0 0 0 0 0 0 0 0 1 1 0 0 0 0 0 0 0 0 1 2 0 0 0 0 1 2 1 2 0 0 0 0 0 0 1 1 1 2 0 0 2 2 1 2 1 2 0 0 1 1 0 0 1 1 0 0 2 2 0 0 1 1 0 0 1 1 1 2 0 0 0 0 0 0 0 0 0 0 0 0 0 0 1 2 0 0 1 1 1 1 0 0 1 2 2 2 0 0 0 0 0 0 1 1 1 2 0 0 2 2 0 0 0 0 1 1 1 2 0 0 0 0 1 2 1 2 1 1 0 0 1 1 1 1 1 2 1 2 1 1 2 2 1 2 1 1 1 1 1 1 0 0 1 2 1 2 1 2 1 1 0 0 0 0 0 0 2 2 0 0 0 0 0 0 0 0 1 1 0 0 0 0 0 0 1 1 1 2 0 0 0 0 1 1 0 0 0 0 1 1 0 0 0 0 1 2 0 0 0 0 0 0 0 0 0 0 0 0 1 2 1 2 0 0 1 1 1 1 2 2 1 1 0 0 1 2 2 2 0 0 0 0 2 2 1 1 1 2 2 2 1 2 0 0 0 0 0 0 0 0 0 0 0 0 0 0 0 0 0 0 0 0 0 0 0 0 0 0 0 0 0 0 0 0 0 0 0 0 1 1 0 0 0 0 1 2 0 0 0 0 0 0 1 2 0 0 0 0 0 0 0 0 0 0 0 0 1 1 0 0 0 0 0 0 0 0 1 1 0 0 0 0 2 2 1 1 1 2 0 0 0 0 1 1 0 0 0 0 0 0 0 0 0 0 0 0 0 0 0 0 0 0 0 0 0 0 2 2 0 0 0 0 1 2 1 1 0 0 2 2 1 1 0 0 2 2 1 2 1 2 2 2 1 1 1 2 0 0 2 2 0 0 1 2 1 2 1 1 1 2 0 0 0 0 1 2 0 0 0 0 1 1 0 0 1 1 0 0 1 1 0 0 1 2 0 0 0 0 0 0 1 1 0 0 1 2 0 0 0 0 1 2 1 2 0 0 1 1 1 2 0 0 1 1 1 1 2 2 1 2 1 1 2 2 1 2 0 0 1 1 1 1 2 2 0 0 1 1 2 2 0 0 1 1 1 2 0 0 1 1 1 1 1 1 1 2 0 0 0 0 1 2 0 0 0 0 0 0 1 2 1 2 0 0 1 2 0 0 1 1 1 2 1 2 0 0 1 1 1 2 0 0 0 0 1 1 0 0 0 0 0 0 0 0 0 0 0 0 0 0 0 0 0 0 1 2 0 0 0 0 0 0 2 2 0 0 0 0 0 0 2 2 0 0 0 0 0 0 0 0 0 0 0 0 0 0 0 0 0 0 0 0 2 2 1 1 1 1 0 0 1 2 1 1 0 0 1 1 1 1 0 0 1 1 0 0 0 0 0 0 0 0 1 1 0 0 0 0 1 2 0 0 0 0 0 0 0 0 0 0 0 0 1 2 2 2 1 2 0 0 0 0 1 1 0 0 0 0 1 2 0 0 1 1 0 0 0 0 0 0 0 0 1 1 0 0 0 0 1 2 0 0 1 1 0 0 0 0 0 0 0 0 0 0 0 0 1 1 0 0 1 2 0 0 1 1 0 0 0 0 0 0 0 0 0 0 0 0 0 0 1 2 1 1 2 2 0 0 0 0 0 0 1 1 1 2 0 0 1 2 0 0 1 1 0 0 1 2 1 1 1 2 1 1 0 0 1 2 1 1 0 0 1 1 1 2 0 0 2 2 1 2 1 2 1 2 2 2 0 0 1 2 0 0 2 2 1 2 2 2 1 1 1 1 1 2 0 0 1 2 1 2 0 0 1 2 0 0 0 0 1 2 1 2 0 0 1 1 2 2 0 0 0 0 0 0 1 1 0 0 0 0 1 1 0 0 0 0 1 1 0 0 0 0 0 0 1 1 1 2 1 1 1 1 0 0 0 0 1 2 0 0 1 2 0 0 0 0 0 0 0 0 0 0 1 1 0 0 0 0 0 0 1 1 0 0 1 1 1 2 1 2 0 0 1 1 1 2 0 0 1 2 1 2 2 2 0 0 1 2 1 1 1 1 0 0 1 2 0 0 0 0 2 2 2 2 0 0 2 2 0 0 0 0 2 2 0 0 0 0 0 0 0 0 1 1 1 2 0 0 1 1 0 0 0 0 0 0 2 2 0 0 1 1 0 0 0 0 0 0 1 2 0 0 1 2 1 2 0 0 0 0 2 2 0 0 1 1 0 0 0 0 1 1 0 0 0 0 0 0 2 2 0 0 0 0 0 0 0 0 0 0 0 0 1 2 0 0 0 0 0 0 0 0 1 2 0 0 0 0 0 0 0 0 0 0 1 1 0 0 0 0 1 2 0 0 0 0 0 0 0 0 2 2 0 0 0 0 0 0 1 1 0 0 1 1 0 0 0 0 0 0 2 2 0 0 1 1 0 0 1 1 0 0 0 0 0 0 0 0 0 0 0 0 0 0 1 1 0 0 0 0 0 0 1 2 0 0 0 0 0 0 1 2 0 0 1 2 0 0 0 0 1 1 0 0 0 0 0 0 0 0 1 1 1 2 0 0 0 0 1 2 1 2 0 0 0 0 0 0 0 0 0 0 0 0 0 0 0 0 0 0 0 0 2 2 0 0 0 0 0 0 0 0 0 0 1 1 0 0 1 1 0 0 0 0 1 2 0 0 0 0 1 2 0 0 1 1 0 0 0 0 0 0 0 0 1 2 0 0 0 0 0 0 0 0 1 1 1 2 1 2 0 0 2 2 1 1 0 0 1 2 0 0 1 1 1 2 1 2 0 0 1 2 2 2 1 1 1 2 0 0 1 2 1 2 1 1 2 2 0 0 1 1 1 2 0 0 0 0 0 0 1 2 1 1 0 0 0 0 0 0 1 2 0 0 0 0 0 0 1 1 0 0 0 0 0 0 0 0 0 0 0 0 0 0 0 0 0 0 0 0 0 0 1 2 0 0 0 0 0 0 0 0 0 0 0 0 0 0 1 2 0 0 0 0 0 0 0 0 0 0 0 0 0 0 0 0 1 1 0 0 1 1 0 0 0 0 0 0 1 2 0 0 2 2 0 0 2 2 0 0 2 2 0 0 1 1 1 1 2 2 1 2 0 0 1 2 1 1 0 0 1 2 0 0 0 0 0 0 0 0 1 2 1 1 1 1 0 0 0 0 1 2 1 2 1 1 1 2 0 0 1 2 0 0 0 0 0 0 0 0 0 0 1 2 0 0 0 0 1 2 1 2 1 1 0 0 0 0 0 0 1 2 0 0 0 0 0 0 1 2 1 1 1 2 0 0 1 2 1 1 0 0 1 2 0 0 0 0 2 2 2 2 0 0 0 0 2 2 1 2 1 2 1 2 2 2 0 0 1 2 1 2 1 2 2 2 1 1 1 2 0 0 1 1 0 0 0 0 1 2 1 2 1 1 1 1 1 1 0 0 0 0 0 0 0 0 1 1 0 0 0 0 1 2 1 1 0 0 0 0 0 0 0 0 0 0 0 0 0 0 0 0 1 1 0 0 0 0 0 0 0 0 1 2 0 0 0 0 0 0 0 0 0 0 0 0 0 0 0 0 1 1 1 1 0 0 0 0 1 2 0 0 0 0 2 2 0 0 0 0 1 1 0 0 0 0 1 2 1 1 2 2 0 0 0 0 0 0 0 0 0 0 0 0 0 0 0 0 1 1 0 0 0 0 0 0 0 0 0 0 1 1 1 2 0 0 2 2 0 0 0 0 0 0 0 0 0 0 0 0 0 0 0 0 0 0 0 0 0 0 1 2 0 0 0 0 1 2 0 0 1 1 0 0 0 0 0 0 0 0 0 0 1 2 0 0 0 0 0 0 0 0 1 1 0 0 2 2 0 0 0 0 0 0 1 2 1 1 0 0 0 0 0 0 0 0 0 0 0 0 0 0 1 1 1 1 1 2 1 1 0 0 0 0 0 0 1 1 0 0 0 0 1 2 2 2 1 1 1 1 1 1 1 2 0 0 0 0 1 2 1 1 0 0 0 0 1 2 1 2 0 0 2 2 0 0 0 0 1 2 0 0 0 0 0 0 1 1 0 0 1 1 0 0 0 0 0 0 0 0 1 2 1 1 1 1 1 1 1 1 1 1 0 0 1 2 0 0 0 0 0 0 1 1 0 0 0 0 0 0 0 0 0 0 2 2 0 0 1 2 1 1 1 1 1 2 1 2 1 1 1 1 1 2 1 1 0 0 1 2 1 2 1 1 0 0 1 1 1 1 1 2 0 0 0 0 1 2 0 0 1 2 1 1 1 1 0 0 0 0 1 1 1 2 0 0 0 0 1 2 0 0 1 1 1 2 0 0 2 2 0 0 1 2 1 2 2 2 0 0 1 1 1 2 0 0 0 0 0 0 0 0 0 0 0 0 1 2 0 0 0 0 0 0 1 2 0 0 0 0 0 0 0 0 0 0 0 0 0 0 0 0 0 0 0 0 2 2 1 1 0 0 0 0 0 0 0 0 0 0 0 0 0 0 1 1 0 0 0 0 0 0 0 0 0 0 1 2 0 0 0 0 0 0 0 0 0 0 0 0 0 0 2 2 1 2 0 0 0 0 0 0 0 0 0 0 0 0 0 0 0 0 0 0 0 0 1 1 0 0 0 0 0 0 0 0 1 2 0 0 1 2 0 0 0 0 0 0 1 1 0 0 0 0 0 0 0 0 0 0 0 0 0 0 1 1 0 0 0 0 0 0 0 0 0 0 1 1 0 0 0 0 0 0 0 0 0 0 0 0 0 0 0 0 0 0 0 0 0 0 0 0 0 0 0 0 0 0 2 2 0 0 0 0 0 0 0 0 0 0 1 2 1 1 1 1 0 0 1 1 1 1 0 0 0 0 0 0 2 2 1 2 0 0 1 2 2 2 2 2 1 1 1 2 0 0 1 1 0 0 1 1 0 0 1 1 2 2 1 1 1 1 0 0 1 1 1 2 1 1 1 1 0 0 2 2 2 2 0 0 0 0 0 0 1 2 1 1 0 0 0 0 0 0 1 2 0 0 2 2 0 0 0 0 0 0 0 0 0 0 0 0 0 0 0 0 1 1 1 1 0 0 0 0 0 0 0 0 0 0 1 1 0 0 0 0 1 1 0 0 1 1 2 2 0 0 1 1 0 0 2 2 1 1 0 0 0 0 1 2 1 2 0 0 1 1 1 2 0 0 1 1 1 2 0 0 0 0 0 0 0 0 1 1 0 0 0 0 1 1 0 0 0 0 1 1 1 1 0 0 0 0 1 1 1 2 2 2 0 0 0 0 0 0 0 0 0 0 0 0 1 2 0 0 0 0 0 0 0 0 0 0 2 2 1 1 0 0 0 0 0 0 0 0 0 0 1 2 0 0 0 0 0 0 0 0 0 0 0 0 1 2 0 0 0 0 1 1 0 0 1 2 0 0 1 2 1 2 1 2 0 0 1 1 0 0 1 1 1 1 2 2 1 2 0 0 0 0 1 2 0 0 1 2 1 1 0 0 2 2 0 0 1 1 1 2 1 2 0 0 2 2 1 1 0 0 0 0 1 1 0 0 2 2 0 0 1 1 1 1 0 0 1 1 1 1 1 2 1 2 1 2 1 2 1 2 1 1 0 0 1 1 0 0 1 2 2 2 2 2 1 2 1 2 1 2 0 0 1 1 0 0 0 0 0 0 1 1 1 2 1 1 1 2 0 0 1 2 2 2 0 0 1 1 1 2 0 0 0 0 1 1 0 0 0 0 1 2 0 0 1 2 1 2 2 2 1 2 0 0 0 0 1 2 2 2 1 1 1 2 1 1 0 0 1 2 0 0 0 0 0 0 0 0 0 0 0 0 0 0 0 0 0 0 1 1 2 2 0 0 0 0 2 2 1 2 0 0 1 2 0 0 1 2 0 0 0 0 0 0 0 0 0 0 1 2 0 0 0 0 0 0 0 0 0 0 1 1 0 0 0 0 0 0 0 0 1 2 0 0 0 0 1 2 0 0 1 1 1 2 0 0 1 1 2 2 1 2 0 0 0 0 0 0 1 1 1 2 0 0 1 2 0 0 0 0 0 0 0 0 0 0 0 0 1 1 0 0 0 0 1 1 0 0 0 0 0 0 0 0 1 2 1 2 0 0 0 0 2 2 0 0 1 2 0 0 1 1 0 0 0 0 0 0 1 1 1 1 0 0 1 2 0 0 1 2 2 2 0 0 0 0 2 2 0 0 1 2 1 2 2 2 0 0 0 0 0 0 2 2 1 1 0 0 1 1 1 1 1 1 2 2 2 2 1 1 1 2 1 1 1 2 0 0 1 2 0 0 1 2 1 1 0 0 1 2 1 1 1 2 2 2 0 0 1 1 0 0 1 2 2 2 0 0 0 0 1 1 0 0 2 2 2 2 1 2 2 2 1 1 1 2 1 2 2 2 0 0 1 2 1 1 1 1 0 0 1 1 0 0 0 0 1 2 0 0 0 0 0 0 0 0 0 0 0 0 0 0 1 2 0 0 0 0 1 1 1 1 0 0 0 0 0 0 0 0 0 0 1 2 0 0 0 0 0 0 1 1 0 0 1 2 0 0 2 2 0 0 0 0 1 1 1 2 0 0 0 0 0 0 1 1 0 0 0 0 0 0 0 0 2 2 1 2 0 0 0 0 0 0 0 0 1 1 0 0 0 0 0 0 0 0 1 2 1 2 0 0 0 0 1 2 1 1 0 0 1 2 0 0 0 0 0 0 0 0 0 0 0 0 0 0 0 0 2 2 0 0 0 0 0 0 1 1 0 0 0 0 0 0 0 0 0 0 2 2 0 0 0 0 1 1 1 1 0 0 1 1 1 1 1 2 0 0 1 2 1 1 1 2 0 0 1 2 1 1 1 2 0 0 1 2 1 2 0 0 1 2 1 1 1 2 1 1 0 0 1 2 2 2 0 0 0 0 0 0 1 1 0 0 1 1 0 0 1 1 1 1 1 1 1 2 0 0 0 0 1 2 1 1 0 0 0 0 2 2 0 0 0 0 0 0 0 0 0 0 0 0 0 0 1 2 0 0 1 1 1 2 0 0 0 0 2 2 0 0 1 1 0 0 2 2 0 0 0 0 0 0 0 0 1 1 0 0 0 0 1 2 1 1 2 2 0 0 0 0 0 0 1 1 1 1 1 2 1 1 0 0 1 1 0 0 0 0 2 2 0 0 0 0 0 0 2 2 0 0 0 0 0 0 0 0 0 0 0 0 1 1 1 2 0 0 0 0 0 0 0 0 0 0 0 0 0 0 0 0 0 0 0 0 0 0 1 2 1 2 0 0 0 0 0 0 1 2 0 0 0 0 1 2 1 2 0 0 1 2 2 2 1 1 1 2 0 0 0 0 1 1 0 0 1 1 0 0 0 0 0 0 0 0 0 0 0 0 0 0 1 2 1 1 1 2 1 2 0 0 0 0 0 0 1 2 0 0 0 0 0 0 2 2 1 1 0 0 0 0 1 2 0 0 1 2 0 0 1 2 0 0 1 2 1 1 2 2 0 0 0 0 1 2 0 0 1 2 0 0 1 1 0 0 0 0 1 2 1 2 1 1 1 1 0 0 0 0 1 2 0 0 0 0 2 2 1 1 1 2 1 1 0 0 1 2 1 2 0 0 1 1 1 1 1 1 1 1 0 0 0 0 0 0 0 0 1 1 0 0 1 2 1 1 1 1 0 0 1 1 1 1 1 1 0 0 0 0 1 2 0 0 2 2 1 1 1 2 0 0 1 2 0 0 2 2 1 2 1 1 0 0 2 2 1 1 0 0 0 0 0 0 0 0 2 2 1 1 1 2 0 0 0 0 1 2 1 2 0 0 0 0 0 0 1 1 1 2 1 2 1 1 1 2 1 2 0 0 0 0 1 1 0 0 0 0 0 0 0 0 1 1 0 0 0 0 0 0 1 2 1 1 1 2 0 0 0 0 0 0 0 0 0 0 0 0 0 0 1 2 2 2 0 0 0 0 2 2 0 0 0 0 0 0 0 0 0 0 0 0 0 0 0 0 1 1 0 0 0 0 0 0 1 2 0 0 0 0 1 1 0 0 0 0 0 0 0 0 0 0 0 0 0 0 0 0 0 0 1 2 1 1 0 0 0 0 0 0 0 0 0 0 0 0 0 0 0 0 2 2 0 0 1 2 1 1 1 2 0 0 2 2 1 2 1 1 0 0 0 0 0 0 0 0 1 2 0 0 0 0 0 0 1 1 0 0 0 0 2 2 1 2 0 0 0 0 1 2 1 1 1 1 0 0 0 0 0 0 0 0 0 0 0 0 1 1 1 2 0 0 0 0 0 0 0 0 0 0 1 1 1 1 2 2 1 1 0 0 0 0 1 1 1 1 1 1 0 0 0 0 1 2 1 2 0 0 0 0 0 0 0 0 0 0 0 0 0 0 0 0 0 0 0 0 0 0 1 1 1 2 0 0 2 2 0 0 2 2 0 0 0 0 1 1 0 0 0 0 1 1 0 0 0 0 0 0 0 0 0 0 0 0 0 0 0 0 0 0 0 0 0 0 2 2 0 0 0 0 1 1 1 1 0 0 0 0 0 0 1 2 1 2 1 1 0 0 1 2 1 2 0 0 0 0 1 2 0 0 0 0 0 0 0 0 0 0 0 0 0 0 1 2 0 0 0 0 0 0 1 1 0 0 0 0 0 0 0 0 0 0 0 0 0 0 0 0 0 0 0 0 0 0 0 0 0 0 0 0 0 0 0 0 0 0 0 0 1 1 0 0 0 0 0 0 1 2 0 0 0 0 1 2 1 2 1 2 1 1 0 0 1 2 0 0 2 2 0 0 0 0 0 0 1 1 1 1 1 2 2 2 0 0 0 0 1 2 0 0 0 0 0 0 0 0 0 0 1 1 0 0 0 0 1 2 0 0 1 1 2 2 0 0 0 0 1 2 0 0 0 0 1 2 0 0 1 2 2 2 0 0 0 0 0 0 1 1 0 0 1 1 2 2 1 1 1 2 0 0 1 1 1 2 0 0 1 1 0 0 1 1 0 0 0 0 1 2 1 2 0 0 0 0 1 2 0 0 1 1 0 0 0 0 0 0 1 1 1 2 0 0 1 2 0 0 0 0 1 1 1 2 0 0 0 0 1 1 0 0 1 1 0 0 1 1 1 2 0 0 1 2 1 1 1 1 0 0 0 0 1 1 0 0 1 1 1 1 1 1 1 2 0 0 1 2 1 2 0 0 0 0 0 0 0 0 0 0 0 0 1 1 1 1 0 0 0 0 0 0 0 0 0 0 0 0 0 0 0 0 0 0 0 0 0 0 0 0 2 2 2 2 0 0 0 0 0 0 2 2 0 0 0 0 0 0 0 0 1 2 1 2 0 0 0 0 0 0 1 2 0 0 2 2 0 0 1 2 1 1 1 1 0 0 0 0 1 1 1 1 0 0 0 0 0 0 0 0 0 0 1 2 0 0 0 0 1 2 0 0 1 1 0 0 0 0 0 0 0 0 0 0 2 2 0 0 0 0 0 0 0 0 1 2 1 2 0 0 0 0 0 0 0 0 0 0 1 2 1 1 0 0 0 0 0 0 0 0 0 0 1 2 0 0 0 0 1 2 0 0 0 0 0 0 0 0 0 0 0 0 1 1 0 0 0 0 1 2 0 0 1 1 0 0 0 0 1 2 1 2 1 2 0 0 0 0 1 1 0 0 1 1 0 0 1 1 1 1 0 0 1 1 1 1 1 2 1 2 1 2 0 0 0 0 1 1 2 2 0 0 1 2 0 0 1 2 0 0 1 2 0 0 2 2 1 2 0 0 1 1 0 0 0 0 0 0 1 1 0 0 2 2 1 2 1 2 0 0 1 2 0 0 1 2 1 1 0 0 1 1 1 2 0 0 0 0 1 2 1 1 0 0 1 2 1 1 0 0 0 0 0 0 1 1 0 0 0 0 2 2 1 1 0 0 0 0 0 0 0 0 0 0 1 1 0 0 0 0 0 0 0 0 0 0 0 0 0 0 0 0 2 2 0 0 0 0 0 0 0 0 0 0 0 0 0 0 1 2 1 2 1 2 1 2 0 0 0 0 0 0 1 1 1 1 0 0 2 2 0 0 1 2 1 2 1 2 0 0 1 1 0 0 2 2 0 0 1 2 0 0 0 0 0 0 1 2 0 0 1 2 0 0 0 0 1 2 1 2 0 0 0 0 0 0 2 2 0 0 0 0 0 0 0 0 0 0 0 0 0 0 0 0 1 2 0 0 0 0 0 0 0 0 2 2 1 2 0 0 1 1 0 0 2 2 0 0 0 0 0 0 0 0 0 0 0 0 0 0 1 1 0 0 0 0 0 0 0 0 0 0 0 0 0 0 1 1 0 0 0 0 1 1 1 2 1 2 0 0 1 2 0 0 0 0 1 2 1 2 1 2 0 0 0 0 0 0 1 1 0 0 0 0 0 0 0 0 1 2 0 0 1 2 0 0 0 0 1 2 1 1 0 0 2 2 2 2 0 0 2 2 2 2 0 0 0 0 0 0 1 1 0 0 0 0 2 2 1 2 0 0 0 0 2 2 1 2 1 2 0 0 0 0 1 1 0 0 1 2 0 0 1 1 0 0 1 1 1 2 0 0 0 0 0 0 0 0 1 1 0 0 1 1 2 2 2 2 0 0 1 1 0 0 2 2 0 0 0 0 0 0 0 0 0 0 0 0 2 2 0 0 0 0 0 0 1 2 0 0 1 1 2 2 1 1 1 1 0 0 2 2 0 0 1 1 2 2 2 2 0 0 0 0 0 0 1 2 2 2 1 2 0 0 2 2 1 1 1 2 0 0 0 0 1 2 1 2 1 2 0 0 0 0 1 1 1 2 0 0 1 2 0 0 1 2 0 0 0 0 0 0 0 0 0 0 1 2 0 0 2 2 0 0 2 2 0 0 0 0 1 2 0 0 0 0 1 2 1 2 0 0 1 1 0 0 2 2 1 2 1 1 0 0 2 2 0 0 1 2 1 2 1 2 1 2 1 2 0 0 0 0 1 1 1 2 1 1 0 0 0 0 2 2 0 0 1 1 1 2 0 0 1 2 0 0 0 0 2 2 1 2 1 1 1 1 0 0 2 2 2 2 0 0 0 0 0 0 0 0 0 0 0 0 0 0 1 2 0 0 0 0 1 1 1 2 0 0 0 0 0 0 0 0 0 0 0 0 0 0 0 0 0 0 1 2 0 0 2 2 0 0 0 0 0 0 1 2 0 0 0 0 0 0 0 0 0 0 0 0 0 0 0 0 0 0 0 0 0 0 0 0 0 0 0 0 2 2 2 2 0 0 1 2 0 0 1 2 0 0 1 2 1 2 0 0 1 2 1 2 1 2 1 2 0 0 0 0 1 1 0 0 1 2 2 2 0 0 2 2 1 1 1 1 0 0 1 2 0 0 1 2 0 0 1 2 0 0 0 0 0 0 0 0 1 2 1 2 1 2 0 0 0 0 0 0 0 0 0 0 1 1 0 0 2 2 1 2 2 2 2 2 0 0 1 1 1 1 0 0 0 0 0 0 1 2 0 0 0 0 0 0 0 0 1 2 0 0 0 0 0 0 0 0 0 0 2 2 0 0 0 0 0 0 0 0 0 0 0 0 0 0 0 0 0 0 2 2 1 1 0 0 0 0 1 1 1 1 1 2 1 2 1 1 1 2 0 0 0 0 1 1 0 0 0 0 0 0 0 0 0 0 1 2 0 0 1 2 0 0 2 2 1 1 0 0 0 0 1 1 0 0 0 0 0 0 0 0 1 2 1 1 0 0 0 0 0 0 0 0 1 2 0 0 0 0 0 0 1 2 0 0 1 2 1 1 2 2 0 0 0 0 0 0 1 1 0 0 0 0 0 0 1 1 1 2 0 0 0 0 0 0 0 0 0 0 1 1 1 1 1 1 0 0 0 0 0 0 0 0 0 0 0 0 2 2 1 1 0 0 2 2 1 2 0 0 1 2 1 2 0 0 0 0 1 2 1 2 0 0 2 2 0 0 1 2 1 2 1 1 1 1 2 2 1 1 1 2 0 0 0 0 1 1 0 0 2 2 1 2 0 0 0 0 1 1 0 0 1 2 1 2 2 2 1 1 1 1 0 0 1 2 0 0 1 1 1 1 0 0 1 1 0 0 0 0 1 2 2 2 0 0 2 2 0 0 1 1 0 0 0 0 0 0 1 1 1 2 1 1 1 2 0 0 0 0 2 2 1 2 0 0 0 0 1 2 0 0 0 0 0 0 0 0 2 2 0 0 0 0 0 0 0 0 1 2 2 2 0 0 0 0 1 1 1 1 0 0 0 0 0 0 1 1 0 0 2 2 0 0 1 2 0 0 2 2 1 2 0 0 0 0 1 2 1 1 0 0 0 0 0 0 1 1 1 1 0 0 0 0 1 2 0 0 0 0 0 0 0 0 0 0 0 0 1 1 0 0 0 0 0 0 0 0 0 0 0 0 1 1 0 0 1 1 0 0 0 0 0 0 1 1 1 1 1 2 1 1 0 0 1 1 1 1 0 0 2 2 1 1 0 0 1 2 0 0 0 0 1 2 1 2 0 0 0 0 0 0 0 0 1 1 0 0 0 0 1 1 0 0 0 0 1 1 0 0 0 0 1 2 1 1 0 0 1 1 1 1 1 2 0 0 0 0 0 0 0 0 0 0 0 0 0 0 0 0 2 2 1 2 0 0 0 0 1 1 0 0 0 0 2 2 1 2 1 2 0 0 1 2 0 0 0 0 1 2 0 0 1 1 1 1 0 0 1 2 1 1 0 0 1 1 1 1 1 1 0 0 0 0 0 0 0 0 0 0 0 0 0 0 2 2 1 1 0 0 1 2 2 2 0 0 1 1 0 0 1 2 1 1 0 0 0 0 0 0 1 1 1 1 1 1 0 0 1 1 0 0 0 0 0 0 1 2 0 0 1 1 0 0 1 2 0 0 0 0 1 2 0 0 1 1 0 0 0 0 1 2 0 0 1 2 0 0 0 0 1 1 1 2 0 0 1 1 0 0 0 0 2 2 1 1 0 0 0 0 0 0 0 0 0 0 0 0 1 2 1 2 0 0 0 0 0 0 2 2 0 0 0 0 0 0 0 0 0 0 0 0 1 1 0 0 0 0 0 0 0 0 0 0 0 0 0 0 0 0 0 0 0 0 0 0 0 0 0 0 0 0 0 0 1 1 0 0 0 0 0 0 0 0 0 0 0 0 0 0 0 0 0 0 1 1 0 0 0 0 0 0 0 0 2 2 0 0 1 2 0 0 1 2 2 2 0 0 1 1 0 0 1 1 0 0 0 0 1 2 0 0 2 2 0 0 2 2 1 2 1 2 0 0 0 0 0 0 0 0 0 0 0 0 0 0 2 2 0 0 1 2 1 1 0 0 0 0 1 1 0 0 0 0 0 0 0 0 0 0 1 2 1 2 0 0 0 0 0 0 0 0 1 2 0 0 0 0 0 0 0 0 2 2 1 2 0 0 0 0 0 0 1 1 0 0 0 0 0 0 0 0 0 0 0 0 0 0 0 0 0 0 0 0 0 0 0 0 0 0 1 2 0 0 0 0 0 0 0 0 0 0 0 0 2 2 0 0 0 0 1 1 0 0 1 2 1 2 0 0 0 0 0 0 0 0 0 0 1 2 0 0 1 1 0 0 0 0 1 1 0 0 1 2 0 0 0 0 0 0 0 0 0 0 0 0 1 1 0 0 2 2 1 1 1 2 1 1 1 1 1 1 0 0 0 0 1 2 0 0 0 0 2 2 1 1 0 0 0 0 1 1 1 1 0 0 0 0 1 2 0 0 1 2 0 0 0 0 1 1 1 2 0 0 0 0 1 2 0 0 0 0 0 0 0 0 1 2 0 0 1 1 0 0 1 1 1 1 0 0 0 0 0 0 1 1 0 0 0 0 0 0 0 0 1 1 0 0 0 0 1 1 0 0 1 1 1 1 1 2 1 2 2 2 0 0 0 0 1 1 1 1 0 0 2 2 1 1
140001 1 2 1 2 1 1 0 0 1 2 1 1 1 1 1 2 1 1 1 1 1 2 2 2 1 1 1 1 1 1 1 2 1 1 1 2 1 2 1 1 1 1 1 2 1 1 1 2 2 2 1 1 2 2 1 2 1 2 1 2 1 2 2 2 1 2 2 2 1 1 2 2 0 0 2 2 1 1 1 2 0 0 1 1 1 1 1 2 2 2 1 1 1 2 1 1 1 2 2 2 1 2 1 2 0 0 1 1 1 1 0 0 0 0 1 1 1 1 0 0 1 1 1 2 1 1 1 1 1 2 2 2 1 1 1 1 1 2 0 0 1 2 1 1 1 2 2 2 2 2 0 0 1 2 1 1 0 0 1 2 2 2 1 2 1 1 1 2 1 2 1 2 2 2 1 1 1 1 1 1 0 0 0 0 1 2 1 2 1 1 0 0 2 2 1 2 2 2 1 2 1 1 1 1 1 2 1 2 1 2 1 2 1 1 1 2 1 1 1 1 1 2 0 0 1 1 2 2 0 0 0 0 1 1 1 1 2 2 1 2 2 2 0 0 2 2 1 1 1 2 0 0 0 0 1 2 1 2 0 0 1 2 1 2 1 1 1 1 0 0 0 0 0 0 1 2 1 1 1 2 0 0 2 2 0 0 1 1 1 2 1 1 1 2 1 2 0 0 0 0 1 2 1 2 1 1 0 0 1 1 1 2 1 2 1 1 1 1 1 1 1 2 1 1 1 1 1 1 1 2 1 1 1 1 0 0 2 2 1 2 1 2 1 2 1 2 2 2 1 1 1 2 1 2 1 2 1 1 1 1 1 1 1 1 0 0 2 2 2 2 1 1 1 2 2 2 1 2 1 2 1 1 0 0 1 2 1 1 2 2 1 2 1 2 1 1 1 1 1 1 2 2 1 2 1 2 1 1 2 2 2 2 1 1 1 1 1 1 0 0 2 2 1 1 1 1 1 1 1 1 1 1 1 1 1 2 1 2 0 0 0 0 1 2 1 1 0 0 0 0 0 0 2 2 1 1 2 2 1 1 1 1 0 0 1 1 1 1 2 2 2 2 1 2 1 2 2 2 1 2 2 2 1 1 1 1 1 1 1 1 1 2 1 1 1 1 1 1 1 2 1 2 0 0 1 2 1 1 0 0 2 2 1 1 0 0 1 2 1 1 1 1 1 1 0 0 0 0 1 2 0 0 2 2 0 0 2 2 0 0 1 1 1 2 1 2 1 1 1 2 0 0 0 0 2 2 1 1 1 1 1 2 1 1 1 1 1 1 0 0 2 2 1 1 2 2 1 1 1 2 1 1 1 2 1 1 0 0 0 0 1 1 1 2 1 1 0 0 1 2 2 2 1 2 1 1 1 2 2 2 1 1 2 2 0 0 1 1 1 1 1 2 1 2 1 2 1 2 1 1 0 0 1 2 1 1 2 2 1 2 1 1 1 2 1 2 2 2 1 1 1 1 2 2 2 2 0 0 1 1 1 2 1 1 0 0 1 2 0 0 1 1 0 0 1 1 1 1 1 1 1 1 1 2 1 1 1 1 1 1 1 2 1 2 1 2 1 1 1 1 1 2 1 2 2 2 2 2 1 1 1 2 1 2 2 2 1 2 1 2 1 1 1 1 1 1 1 1 1 2 1 1 1 2 2 2 2 2 1 1 2 2 1 1 0 0 2 2 1 1 1 2 1 2 1 1 1 1 0 0 1 1 1 1 1 1 1 1 1 1 1 1 2 2 1 1 2 2 0 0 1 1 1 2 1 2 1 2 1 1 1 2 1 1 1 1 2 2 1 1 1 2 1 1 1 2 1 1 1 1 1 2 1 1 1 1 0 0 1 1 1 1 1 1 1 1 1 2 1 2 1 1 1 1 2 2 1 1 1 1 2 2 0 0 0 0 2 2 1 1 1 1 0 0 0 0 0 0 1 1 2 2 1 2 1 2 1 1 0 0 1 2 2 2 2 2 1 1 1 1 0 0 1 1 1 1 1 2 1 2 1 2 2 2 1 1 1 1 1 1 1 1 1 1 0 0 1 1 1 2 1 1 1 2 0 0 1 1 1 1 2 2 1 2 1 2 1 1 0 0 1 1 0 0 1 1 1 1 1 2 1 2 2 2 2 2 1 2 1 2 1 1 1 2 0 0 1 2 1 2 1 2 1 1 2 2 1 1 1 1 1 2 1 2 2 2 1 1 1 1 2 2 1 2 1 1 1 1 1 2 0 0 2 2 1 1 1 2 1 2 1 2 1 2 1 1 1 2 1 2 1 1 1 2 2 2 1 2 0 0 1 2 1 1 2 2 1 2 0 0 1 2 2 2 1 2 1 1 0 0 2 2 1 2 2 2 2 2 1 2 1 1 2 2 2 2 1 1 1 2 1 1 2 2 1 2 2 2 1 1 2 2 1 2 1 2 1 1 0 0 2 2 1 1 2 2 1 1 1 2 1 2 1 1 1 1 1 2 1 2 1 2 1 1 1 2 0 0 1 1 1 1 1 1 0 0 1 2 0 0 0 0 0 0 1 1 1 1 1 1 1 2 1 1 1 2 1 1 1 1 1 2 1 1 0 0 1 1 1 2 1 2 1 1 1 2 1 1 0 0 1 2 1 1 1 1 2 2 1 2 2 2 1 1 2 2 1 1 1 2 1 2 2 2 1 2 2 2 1 1 1 2 0 0 1 2 2 2 1 1 2 2 1 1 1 2 1 2 2 2 1 1 1 2 0 0 1 2 1 1 1 2 1 1 1 1 1 1 2 2 2 2 0 0 1 1 1 2 1 2 1 1 1 2 1 1 1 1 1 1 0 0 1 2 1 1 2 2 1 1 2 2 2 2 2 2 1 2 0 0 1 1 0 0 1 1 1 2 1 1 1 1 2 2 1 1 1 1 1 1 1 1 2 2 0 0 2 2 1 2 1 2 1 2 0 0 1 2 1 2 0 0 0 0 1 1 1 1 1 2 1 1 2 2 0 0 0 0 1 2 1 1 1 2 1 1 0 0 0 0 2 2 1 2 2 2 1 2 2 2 1 1 1 2 1 1 1 1 1 1 1 1 2 2 1 1 2 2 1 1 1 2 1 2 1 2 1 2 1 2 1 2 1 1 1 2 1 1 1 2 1 2 1 1 1 2 0 0 1 1 1 1 1 1 1 1 1 1 2 2 1 1 1 2 1 2 0 0 1 1 1 2 1 2 2 2 1 1 0 0 1 2 1 1 2 2 1 1 1 1 1 1 1 2 1 2 0 0 2 2 1 2 0 0 1 2 1 1 2 2 1 1 1 1 1 2 1 1 0 0 1 1 1 1 1 2 1 1 1 1 0 0 1 2 2 2 1 1 2 2 2 2 0 0 1 1 1 1 1 2 0 0 2 2 1 1 0 0 1 1 0 0 1 1 1 1 1 2 1 1 2 2 2 2 1 2 2 2 0 0 1 1 1 1 1 1 1 2 0 0 1 1 2 2 1 1 2 2 0 0 2 2 1 2 1 1 2 2 1 2 1 2 0 0 1 2 1 1 1 2 1 1 0 0 0 0 0 0 1 2 1 2 1 1 1 2 1 2 1 2 1 2 0 0 1 1 1 2 1 2 0 0 2 2 2 2 2 2 1 2 1 1 0 0 1 2 1 2 0 0 1 1 1 2 1 2 1 2 1 1 1 1 1 2 1 1 0 0 1 1 1 1 2 2 2 2 1 2 1 1 2 2 1 2 1 1 1 2 2 2 1 2 1 1 1 1 1 1 1 2 1 2 1 1 1 2 0 0 1 2 1 1 2 2 1 2 1 2 1 2 2 2 0 0 1 1 1 2 1 1 1 2 1 1 1 2 0 0 2 2 1 2 1 2 1 2 2 2 1 2 0 0 1 1 0 0 0 0 2 2 1 1 0 0 2 2 0 0 1 2 1 1 1 2 0 0 1 2 1 2 2 2 2 2 1 2 1 2 2 2 1 1 1 1 1 1 2 2 1 1 2 2 1 2 1 2 1 2 1 2 2 2 1 2 1 2 1 1 2 2 1 2 1 2 1 2 1 1 1 2 1 1 1 1 1 2 1 1 1 1 0 0 0 0 1 2 1 1 1 2 1 1 1 1 1 1 1 2 0 0 1 1 1 2 1 1 1 1 1 1 1 2 2 2 1 1 0 0 2 2 1 1 1 1 0 0 0 0 1 1 1 1 1 2 1 2 1 2 1 2 1 1 1 1 1 1 1 2 2 2 0 0 2 2 1 2 1 1 0 0 1 1 0 0 0 0 1 1 1 2 1 2 2 2 1 1 0 0 2 2 1 2 1 2 0 0 1 2 1 1 1 1 0 0 1 2 0 0 1 1 1 1 1 2 2 2 1 2 1 1 1 2 2 2 1 1 1 2 1 2 1 1 1 2 1 2 1 2 2 2 1 1 1 1 1 2 1 1 1 1 1 2 1 1 1 2 0 0 0 0 1 2 2 2 1 2 1 2 1 2 1 1 2 2 1 2 1 2 1 2 1 2 1 1 1 1 1 2 0 0 1 2 1 1 1 1 1 1 1 1 2 2 1 1 2 2 1 1 1 1 2 2 1 2 1 1 1 1 2 2 1 1 2 2 1 2 1 1 0 0 1 1 1 2 1 1 1 2 1 2 1 2 1 2 1 2 2 2 1 2 1 1 0 0 1 1 1 2 1 1 1 1 1 1 1 2 1 2 1 2 1 2 0 0 1 1 1 2 1 2 2 2 1 1 1 1 1 2 1 1 0 0 1 2 1 2 2 2 1 2 2 2 1 1 1 1 1 1 1 2 0 0 1 1 1 2 1 1 1 2 1 1 1 1 1 2 1 1 2 2 1 2 2 2 1 1 1 2 0 0 1 2 1 1 1 1 2 2 1 1 1 2 0 0 1 2 1 2 2 2 1 2 1 2 1 1 1 2 0 0 1 1 2 2 2 2 0 0 1 1 0 0 1 1 2 2 1 2 2 2 0 0 1 1 1 1 2 2 0 0 2 2 1 2 1 2 1 1 1 1 1 1 1 2 1 2 1 1 1 2 0 0 2 2 1 2 1 1 1 2 1 1 1 1 1 2 1 2 0 0 1 2 0 0 0 0 1 1 1 1 1 2 1 1 1 1 1 1 0 0 1 2 0 0 1 1 0 0 1 2 1 2 0 0 1 1 1 2 0 0 2 2 0 0 1 2 1 2 0 0 0 0 1 1 1 2 1 1 1 1 1 2 0 0 1 2 1 2 0 0 2 2 1 1 1 1 0 0 1 2 1 1 1 1 1 2 2 2 0 0 1 2 1 1 0 0 1 2 1 2 1 1 1 2 1 1 1 2 1 2 1 2 1 1 1 2 1 1 0 0 1 1 0 0 1 2 1 2 1 1 1 1 0 0 1 1 1 1 1 1 1 2 1 2 2 2 1 2 1 1 1 1 2 2 1 1 1 1 1 2 2 2 0 0 1 2 1 1 1 1 1 1 1 1 1 1 1 2 2 2 1 1 1 1 1 1 1 2 2 2 2 2 1 1 1 2 1 2 1 2 0 0 1 2 1 1 1 1 1 2 1 1 2 2 1 2 1 2 1 1 1 1 1 2 1 2 1 1 1 1 1 1 1 1 1 2 2 2 2 2 1 2 1 1 1 1 1 1 1 2 0 0 1 1 1 2 1 2 2 2 1 2 2 2 2 2 2 2 1 2 1 1 0 0 2 2 1 1 1 2 1 2 0 0 1 1 1 1 1 2 1 2 2 2 0 0 1 2 1 2 1 2 2 2 1 2 1 2 1 1 1 2 1 1 1 2 1 1 1 1 1 1 0 0 1 2 1 2 0 0 1 1 1 1 0 0 2 2 1 2 0 0 1 2 1 2 1 2 2 2 1 1 0 0 1 1 1 2 1 1 0 0 1 1 1 2 1 1 1 2 0 0 0 0 0 0 1 1 1 1 2 2 1 2 0 0 2 2 1 1 0 0 1 2 1 1 1 2 0 0 1 1 1 2 1 2 1 2 1 1 0 0 0 0 2 2 1 1 0 0 1 2 1 1 2 2 1 2 0 0 1 2 1 2 2 2 2 2 1 2 0 0 1 1 1 1 1 1 1 1 1 1 2 2 2 2 1 2 1 1 1 1 1 2 1 2 1 1 1 2 1 2 1 2 1 1 1 2 1 1 2 2 1 1 1 2 2 2 1 1 0 0 2 2 0 0 1 1 1 1 2 2 1 1 1 2 1 2 2 2 1 1 1 2 1 2 0 0 1 1 1 1 1 2 1 2 1 1 1 1 1 2 1 2 1 1 0 0 1 1 0 0 2 2 1 2 1 1 2 2 1 1 1 2 1 1 1 2 1 1 1 1 1 1 1 1 1 2 1 1 1 1 2 2 1 1 1 2 0 0 2 2 1 2 1 2 1 1 1 1 1 2 1 2 1 2 1 1 1 1 1 1 1 2 1 2 2 2 1 1 1 2 1 2 1 1 0 0 1 2 1 1 1 1 1 1 2 2 1 1 1 1 1 2 0 0 1 1 2 2 0 0 0 0 0 0 1 1 1 1 1 2 0 0 2 2 2 2 2 2 2 2 2 2 1 1 1 1 2 2 1 2 1 2 0 0 1 2 1 2 0 0 1 2 1 1 1 1 2 2 1 2 1 1 1 1 1 1 1 1 1 2 1 1 1 2 1 2 0 0 1 2 2 2 0 0 2 2 0 0 1 1 1 2 1 1 1 2 2 2 1 2 1 2 0 0 0 0 1 1 1 1 1 2 1 2 0 0 1 1 1 2 0 0 1 2 1 1 1 2 1 1 1 1 1 1 1 1 1 1 1 2 0 0 1 1 1 2 0 0 1 2 2 2 1 2 1 1 0 0 1 2 1 1 1 1 0 0 1 2 2 2 2 2 1 1 1 1 1 1 1 1 2 2 1 2 1 1 1 1 2 2 1 1 2 2 2 2 1 2 1 2 1 1 1 1 1 2 2 2 0 0 1 2 1 1 0 0 2 2 1 2 2 2 1 2 1 1 0 0 1 1 1 2 1 1 1 2 1 1 1 1 1 1 0 0 2 2 1 2 1 2 1 1 0 0 1 1 1 2 1 2 1 2 1 1 0 0 2 2 1 2 0 0 1 2 0 0 2 2 2 2 1 2 1 1 1 1 1 2 2 2 1 1 2 2 1 1 1 1 1 2 2 2 0 0 1 1 1 2 1 2 0 0 1 1 1 1 1 1 1 1 1 2 1 1 1 2 1 2 1 1 0 0 1 1 1 1 1 1 1 2 2 2 1 2 1 2 1 1 1 1 1 1 0 0 0 0 1 1 1 2 1 1 2 2 2 2 0 0 1 2 1 2 1 1 1 2 1 1 0 0 1 2 1 2 1 2 1 2 1 2 1 2 2 2 1 1 2 2 0 0 1 1 1 1 2 2 1 2 1 2 1 1 2 2 1 2 1 2 1 1 1 2 1 2 1 1 1 1 1 2 1 2 1 2 1 1 1 2 1 1 1 1 1 1 1 2 1 1 1 1 1 2 1 1 1 2 1 2 1 1 1 1 1 2 1 2 1 2 1 1 1 2 1 2 1 1 0 0 1 2 2 2 1 2 1 1 1 1 1 1 2 2 0 0 1 1 1 2 1 1 1 1 2 2 1 1 1 1 1 1 1 2 0 0 1 2 1 1 1 2 0 0 1 1 1 1 1 1 1 1 1 1 1 2 1 1 1 2 1 2 1 1 1 1 1 2 1 2 1 1 2 2 2 2 1 2 1 1 2 2 1 1 1 2 2 2 1 2 1 1 1 2 1 1 0 0 1 1 1 1 1 1 1 2 1 1 1 1 2 2 2 2 1 1 1 2 1 2 2 2 0 0 1 2 1 1 1 1 1 1 1 1 1 1 1 2 1 2 1 1 1 2 1 2 1 2 0 0 0 0 2 2 0 0 0 0 0 0 1 2 1 2 1 2 0 0 2 2 1 2 2 2 2 2 2 2 1 2 1 2 1 1 1 1 1 1 1 2 1 1 1 2 1 2 1 1 1 2 1 2 1 1 1 1 1 2 1 1 1 2 1 2 1 2 1 1 1 2 0 0 1 1 1 1 0 0 1 2 1 1 1 1 1 1 1 1 1 1 1 1 0 0 2 2 1 1 1 1 1 2 1 2 1 1 1 1 1 2 1 1 1 2 1 1 1 1 2 2 1 2 0 0 1 1 1 1 1 2 1 2 0 0 2 2 1 2 2 2 2 2 1 1 1 1 1 1 2 2 1 1 1 1 1 1 1 1 2 2 1 1 1 1 0 0 2 2 1 2 1 1 2 2 1 2 1 1 1 2 1 1 0 0 2 2 1 2 1 1 2 2 1 1 2 2 1 2 2 2 1 1 0 0 1 2 1 1 1 1 1 2 1 2 0 0 1 2 1 1 1 1 2 2 1 2 0 0 1 2 2 2 1 1 1 2 1 2 1 1 1 2 1 1 1 2 1 1 1 2 1 1 1 2 1 2 1 1 1 1 1 2 1 2 1 2 1 1 1 2 0 0 1 2 1 1 1 1 1 2 1 1 1 2 2 2 1 2 1 1 0 0 1 2 1 1 0 0 2 2 1 1 0 0 1 2 2 2 1 1 1 2 0 0 1 2 0 0 0 0 1 1 0 0 0 0 1 2 1 1 1 2 1 2 1 2 2 2 2 2 2 2 2 2 1 2 1 2 1 2 0 0 0 0 2 2 1 2 1 2 1 2 1 1 1 1 1 1 1 2 1 2 1 1 0 0 2 2 1 1 1 2 1 2 2 2 1 1 1 1 1 1 1 2 0 0 1 2 1 2 1 1 1 1 1 1 1 1 2 2 2 2 0 0 2 2 1 1 2 2 2 2 0 0 2 2 2 2 2 2 0 0 1 2 1 2 1 2 2 2 1 2 0 0 0 0 0 0 0 0 1 1 1 1 0 0 1 2 1 2 1 1 1 2 0 0 1 1 2 2 1 1 1 2 0 0 1 1 1 2 1 1 1 2 1 2 2 2 1 2 1 1 1 1 1 2 1 1 1 1 0 0 1 1 1 2 0 0 1 2 2 2 2 2 1 2 1 1 2 2 1 1 2 2 0 0 1 2 1 1 0 0 1 1 1 1 2 2 1 2 1 1 1 2 0 0 0 0 1 1 1 1 0 0 0 0 1 1 2 2 1 1 1 2 1 1 1 2 1 2 2 2 0 0 1 1 1 1 1 2 0 0 1 1 1 2 1 2 2 2 1 2 1 1 0 0 1 1 1 1 1 1 1 2 2 2 2 2 1 1 1 2 1 1 1 2 0 0 1 1 0 0 1 2 0 0 2 2 1 2 1 2 0 0 1 2 1 1 2 2 1 2 1 1 2 2 0 0 1 1 0 0 1 1 0 0 1 1 2 2 1 1 1 1 1 1 2 2 1 2 1 2 1 1 1 1 1 2 0 0 1 2 1 1 1 1 2 2 1 1 2 2 0 0 0 0 0 0 1 2 2 2 0 0 1 1 1 1 1 2 1 1 1 1 1 1 0 0 2 2 1 1 1 2 1 2 1 2 0 0 1 2 1 2 1 1 1 2 1 1 2 2 2 2 1 2 1 1 1 1 1 2 1 1 1 2 1 2 1 1 1 2 1 1 1 1 1 2 1 1 1 1 1 2 1 1 1 2 0 0 0 0 1 2 2 2 1 2 0 0 1 2 1 1 1 1 0 0 1 2 1 1 1 2 1 2 1 1 0 0 2 2 2 2 0 0 1 2 2 2 1 1 1 1 1 1 0 0 1 2 1 1 1 2 1 2 1 2 1 1 1 2 1 1 1 1 0 0 1 2 1 2 2 2 1 2 2 2 0 0 1 1 1 1 0 0 0 0 1 2 1 1 1 2 1 2 1 1 1 2 1 2 1 1 0 0 1 2 2 2 0 0 0 0 1 2 0 0 1 1 1 1 2 2 1 2 0 0 1 1 1 2 2 2 2 2 0 0 2 2 1 1 1 2 1 2 0 0 1 1 1 1 1 2 1 2 2 2 2 2 1 2 2 2 1 1 1 2 2 2 1 1 1 1 2 2 1 2 1 2 2 2 1 2 1 1 1 2 1 2 1 2 1 2 1 1 1 1 1 2 1 2 2 2 1 1 1 1 1 2 0 0 0 0 1 2 1 1 1 1 1 1 1 1 1 2 0 0 1 2 1 2 2 2 1 2 1 2 1 2 1 2 1 1 1 1 1 2 0 0 1 2 1 1 1 2 2 2 1 2 1 2 2 2 1 1 1 1 1 2 1 2 2 2 1 1 0 0 1 2 1 1 2 2 2 2 1 2 0 0 1 2 2 2 1 1 1 2 0 0 1 2 2 2 2 2 1 1 2 2 1 2 1 2 1 2 2 2 1 1 2 2 1 1 2 2 1 2 2 2 1 2 1 1 1 2 1 2 1 1 2 2 1 1 1 1 1 1 1 1 1 2 0 0 1 1 0 0 1 2 1 2 1 2 1 1 1 1 1 2 1 1 1 2 1 2 1 2 1 1 1 1 1 2 0 0 2 2 1 1 1 2 0 0 1 2 1 2 1 2 0 0 2 2 1 2 1 2 1 2 1 1 1 2 1 2 1 2 2 2 1 2 2 2 1 2 1 1 1 1 1 1 1 2 1 2 0 0 0 0 0 0 0 0 0 0 0 0 1 1 1 2 2 2 1 1 1 2 2 2 1 2 1 1 2 2 1 2 1 2 2 2 1 1 1 2 2 2 1 2 0 0 1 1 1 2 2 2 1 1 2 2 0 0 1 2 0 0 1 1 1 2 1 2 2 2 0 0 1 1 1 1 1 2 1 2 2 2 1 2 2 2 0 0 0 0 1 2 0 0 2 2 2 2 0 0 1 1 1 1 1 2 1 1 0 0 1 2 1 1 0 0 1 1 2 2 1 2 0 0 0 0 1 1 1 2 1 1 1 1 1 1 1 1 1 2 0 0 0 0 0 0 1 2 1 1 1 1 0 0 1 2 0 0 1 1 2 2 1 2 1 2 1 2 1 1 1 2 1 1 1 2 1 1 0 0 1 2 1 1 1 1 1 2 1 2 0 0 1 1 1 2 0 0 1 1 2 2 1 1 1 2 1 1 1 2 1 2 2 2 1 1 1 2 1 2 1 2 0 0 1 2 1 1 0 0 1 2 1 1 1 2 0 0 2 2 1 2 2 2 1 2 2 2 2 2 1 1 1 1 1 1 0 0 0 0 0 0 0 0 1 2 1 1 1 1 2 2 1 1 1 1 1 2 1 2 1 1 1 2 2 2 1 1 1 2 2 2 0 0 2 2 2 2 0 0 1 1 1 1 1 1 0 0 0 0 1 1 2 2 1 1 1 1 1 2 1 1 1 1 2 2 1 2 1 2 1 1 2 2 1 2 0 0 2 2 2 2 1 2 2 2 1 2 0 0 1 2 1 1 1 1 0 0 1 1 1 2 1 1 1 2 1 1 1 1 1 2 1 1 1 2 1 2 1 1 1 2 1 1 0 0 1 1 1 1 1 2 2 2 1 1 2 2 1 2 1 1 1 2 1 2 1 1 1 2 1 1 1 1 1 1 1 2 1 2 1 2 2 2 1 2 2 2 1 1 2 2 0 0 2 2 1 2 0 0 1 1 1 1 0 0 2 2 0 0 1 1 1 2 1 1 1 1 1 1 1 2 1 1 1 2 0 0 2 2 1 2 1 1 1 2 1 2 1 2 1 1 1 2 1 2 1 1 2 2 1 1 1 1 1 1 0 0 2 2 1 2 2 2 1 1 1 2 2 2 1 2 0 0 1 2 1 2 2 2 1 1 1 1 1 2 1 1 0 0 0 0 0 0 1 2 1 1 1 1 1 2 0 0 0 0 1 1 0 0 2 2 1 1 1 1 0 0 1 2 2 2 1 1 1 1 2 2 0 0 0 0 1 2 1 2 1 2 2 2 1 1 1 1 1 2 1 2 2 2 1 2 2 2 1 2 1 1 1 1 1 2 1 2 1 2 0 0 1 1 2 2 1 2 2 2 1 2 1 1 1 2 1 1 1 1 1 2 1 2 1 2 2 2 1 2 2 2 1 1 1 2 1 1 1 2 1 1 2 2 1 2 1 1 1 1 1 1 2 2 2 2 1 2 1 2 2 2 1 2 1 1 0 0 1 1 1 2 1 2 1 2 1 2 2 2 2 2 1 1 1 1 0 0 1 1 1 2 1 2 2 2 1 2 0 0 1 2 2 2 1 1 1 1 1 2 1 1 1 2 1 2 2 2 0 0 2 2 0 0 1 2 1 2 1 1 1 2 1 1 1 2 2 2 2 2 1 1 0 0 1 1 2 2 1 2 1 2 1 2 0 0 1 1 0 0 2 2 1 1 1 2 1 1 1 1 1 1 1 2 0 0 1 1 2 2 1 1 1 1 1 1 1 1 0 0 2 2 1 1 0 0 1 2 1 1 0 0 1 2 1 1 1 2 1 1 1 2 1 1 1 1 0 0 1 2 1 2 1 2 2 2 0 0 1 1 0 0 1 2 1 2 1 2 1 2 1 2 1 2 0 0 1 2 1 1 2 2 0 0 0 0 1 1 1 1 2 2 1 2 0 0 2 2 1 2 0 0 1 2 1 2 1 1 1 1 2 2 2 2 1 1 1 1 1 1 1 1 2 2 1 1 2 2 0 0 1 2 1 1 1 1 1 2 1 2 1 1 1 1 1 1 2 2 1 1 1 2 2 2 1 1 1 1 1 1 1 1 1 2 1 1 1 1 1 2 1 1 0 0 0 0 1 1 2 2 2 2 1 1 1 2 2 2 1 2 0 0 1 2 1 2 1 2 1 1 1 2 1 2 1 1 2 2 1 2 1 1 1 2 1 1 2 2 1 2 1 1 1 2 2 2 0 0 0 0 0 0 0 0 1 1 1 1 1 1 1 1 1 2 1 1 1 2 2 2 0 0 1 1 2 2 2 2 0 0 1 1 0 0 1 2 1 1 1 1 1 1 1 2 1 2 0 0 0 0 1 9 2 9 2 9 0 0 0 0 1 9 2 9 0 0 1 9 0 0 0 0 0 0 0 0 1 9 0 0 0 0 0 0 1 9 0 0 0 0 1 9 0 0 1 9 2 9 1 9 1 9 2 9 1 9 2 9 0 0 1 9 1 9 1 9 2 9 1 9 0 0 1 9 1 9 2 9 1 9 2 9 1 9 0 0 2 9 1 9 2 9 1 9 0 0 1 9 2 9 0 0 0 0 0 0 0 0 2 9 1 9 0 0 1 9 1 9 1 9 1 9 0 0 0 0 2 9 0 0 0 0 1 9 1 9 2 2 1 2 1 2 0 0 1 1 1 2 1 1 1 2 1 1 1 2 1 2 2 2 1 1 0 0 1 2 1 1 1 1 1 1 2 2 1 1 2 2 1 2 1 2 1 1 1 1 2 2 1 1 1 2 1 1 1 1 1 1 0 0 1 2 1 2 1 2 1 2 1 2 1 1 1 2 1 2 2 2 0 0 1 2 2 2 1 1 0 0 1 2 1 1 1 1 1 1 2 2 1 2 1 2 1 1 2 2 1 2 1 2 1 2 0 0 0 0 1 1 0 0 1 1 1 2 0 0 1 2 1 2 1 2 1 1 1 2 2 2 1 1 2 2 1 1 2 2 1 2 2 2 2 2 0 0 1 2 1 1 0 0 1 1 0 0 1 1 2 2 1 2 1 2 1 1 1 2 1 1 1 2 1 1 1 1 1 1 0 0 1 2 1 1 1 1 1 1 1 1 1 2 1 1 0 0 1 2 0 0 1 2 1 2 1 1 0 0 1 1 0 0 1 1 2 2 2 2 2 2 1 1 1 1 1 1 1 2 2 2 0 0 1 2 1 1 1 1 1 1 1 1 1 1 1 1 1 1 1 2 2 2 2 2 1 2 1 2 1 2 1 1 1 1 0 0 2 2 1 2 0 0 1 2 2 2 1 1 1 2 1 2 2 2 1 2 1 2 0 0 1 1 1 1 1 2 1 1 1 1 0 0 2 2 1 1 1 2 1 2 1 2 2 2 0 0 1 1 1 1 1 2 1 1 1 2 0 0 0 0 1 1 2 2 0 0 2 2 0 0 1 2 1 2 0 0 1 2 1 1 1 1 2 2 0 0 0 0 1 1 1 1 1 1 2 2 0 0 2 2 1 2 1 1 2 2 1 2 1 1 1 1 0 0 0 0 1 1 0 0 1 1 1 2 1 1 0 0 1 2 2 2 1 1 0 0 1 1 1 2 0 0 1 1 0 0 2 2 1 1 1 1 1 1 0 0 1 1 0 0 2 2 0 0 0 0 1 2 2 2 1 2 1 1 1 1 1 2 2 2 1 1 1 2 0 0 1 1 1 1 1 2 2 2 1 1 0 0 2 2 1 2 1 2 1 2 1 2 1 1 1 1 1 1 0 0 1 1 1 1 1 2 0 0 1 2 1 2 1 2 1 1 1 2 2 2 1 2 1 1 1 1 0 0 1 2 1 1 1 2 1 1 1 1 1 1 1 1 2 2 0 0 1 2 2 2 1 1 1 1 1 2 1 1 1 1 0 0 1 1 1 1 1 2 1 1 1 2 1 1 2 2 0 0 1 1 2 2 1 2 1 1 2 2 1 2
140002 2 2 1 1 1 1 1 2 1 1 1 1 1 2 2 2 1 1 1 2 1 2 1 1 1 1 1 1 1 2 2 2 1 1 1 2 0 0 2 2 1 1 1 1 1 1 1 2 2 2 1 1 1 2 2 2 1 1 1 1 1 1 2 2 2 2 0 0 1 1 1 2 1 2 2 2 1 1 2 2 0 0 1 2 1 1 1 1 2 2 1 1 1 1 1 1 1 2 2 2 2 2 1 2 1 2 1 1 1 1 2 2 1 1 1 2 1 2 0 0 1 1 2 2 1 1 1 1 1 2 2 2 1 2 1 1 1 2 1 2 1 2 1 2 1 1 1 2 2 2 2 2 2 2 2 2 1 1 1 2 1 1 1 1 1 1 1 2 2 2 1 1 0 0 1 1 1 2 1 1 0 0 1 1 1 2 1 1 1 1 1 1 2 2 1 2 1 2 1 2 1 1 1 1 2 2 1 1 2 2 1 2 1 1 1 2 1 2 1 2 1 1 1 1 1 1 1 2 2 2 1 1 2 2 1 2 1 2 1 1 2 2 1 1 1 1 1 1 1 2 0 0 2 2 1 2 1 1 1 1 1 1 1 1 1 1 1 1 1 1 1 2 1 1 2 2 1 1 1 1 1 1 2 2 1 1 1 1 1 2 2 2 1 2 1 1 1 1 1 1 1 2 1 1 1 1 1 1 2 2 1 1 2 2 1 1 1 1 1 1 1 2 1 1 1 2 1 1 1 2 1 2 0 0 1 2 1 1 2 2 1 1 1 2 2 2 1 2 1 2 2 2 1 2 0 0 1 1 0 0 1 1 1 1 1 1 1 1 1 2 1 2 1 1 1 1 1 1 2 2 1 1 1 2 1 1 1 1 1 2 1 2 1 1 1 1 1 1 1 2 1 2 1 1 2 2 1 1 2 2 2 2 1 1 0 0 1 1 0 0 1 2 1 2 1 2 1 2 1 2 1 1 1 2 2 2 1 2 1 2 1 1 1 1 1 2 0 0 1 1 1 2 1 1 1 1 2 2 0 0 1 1 1 2 1 1 1 1 1 2 1 2 1 2 1 1 1 2 0 0 1 2 1 1 1 2 1 2 1 1 1 1 1 1 1 1 1 2 1 1 1 2 2 2 1 2 1 2 1 1 1 2 1 1 1 2 1 1 1 1 1 2 1 1 1 1 1 1 1 2 1 1 1 2 2 2 1 2 2 2 1 2 1 1 1 1 2 2 1 1 0 0 1 1 1 2 1 2 1 1 1 2 1 2 1 1 1 2 1 2 1 2 1 2 1 2 1 2 2 2 1 1 1 1 1 2 1 2 1 1 1 1 1 2 1 1 1 2 1 1 2 2 1 2 1 1 1 1 2 2 1 1 1 2 2 2 1 1 1 1 1 1 1 1 1 2 1 1 1 1 1 1 1 2 1 2 1 1 1 1 1 1 1 1 2 2 1 2 1 1 1 1 2 2 0 0 1 1 1 1 1 2 1 1 1 2 0 0 0 0 1 2 1 2 1 1 1 1 1 1 2 2 1 2 1 1 1 2 1 1 2 2 1 1 1 2 1 2 1 2 1 1 1 1 2 2 0 0 1 1 1 2 1 2 1 2 0 0 1 2 1 1 1 1 1 1 1 1 0 0 1 1 1 1 1 2 1 1 1 1 2 2 1 1 1 2 0 0 1 2 2 2 1 2 1 1 1 2 1 2 1 1 1 2 1 1 1 1 1 2 1 1 2 2 1 2 1 2 1 1 2 2 1 1 2 2 1 1 0 0 1 2 1 1 1 1 1 2 1 1 2 2 1 2 1 2 1 1 1 1 2 2 1 1 1 1 1 2 1 1 1 1 1 2 1 1 1 2 2 2 1 1 1 2 1 1 2 2 1 1 1 2 1 2 1 2 1 1 1 1 2 2 1 2 1 2 1 2 1 2 1 2 1 2 1 1 1 2 0 0 1 2 1 1 1 2 2 2 1 2 1 1 1 1 1 1 1 1 1 2 1 1 1 1 1 2 1 2 1 2 1 1 1 1 1 1 1 1 0 0 1 2 1 1 1 1 1 2 1 2 2 2 2 2 1 2 2 2 1 1 2 2 1 2 1 2 1 1 1 2 1 2 2 2 0 0 1 2 1 1 1 1 1 2 1 2 2 2 2 2 1 2 1 1 1 2 1 1 1 2 1 2 1 1 1 2 2 2 1 1 1 2 1 2 0 0 0 0 1 1 2 2 0 0 1 1 2 2 1 2 2 2 1 2 1 2 2 2 1 2 1 1 1 1 1 2 1 2 0 0 1 2 1 1 1 1 1 1 1 1 1 2 2 2 2 2 1 2 1 2 1 2 2 2 1 1 2 2 1 1 0 0 2 2 2 2 0 0 2 2 1 2 2 2 1 1 2 2 1 2 1 2 0 0 1 2 1 1 1 1 1 1 1 1 2 2 1 1 2 2 1 1 2 2 1 1 1 2 1 1 2 2 1 1 1 2 1 1 2 2 1 2 1 2 1 1 1 1 0 0 1 1 1 1 1 1 1 2 1 1 1 1 1 2 1 2 1 2 1 1 1 2 0 0 1 2 1 2 2 2 1 1 0 0 1 1 1 2 1 2 1 2 1 2 2 2 2 2 2 2 1 2 1 1 1 1 1 2 1 2 2 2 1 2 1 1 1 2 1 2 1 1 0 0 1 1 1 2 1 1 1 2 1 1 2 2 1 2 1 1 1 1 2 2 1 2 2 2 1 1 1 2 1 2 1 2 1 2 1 2 1 2 1 2 1 2 1 2 1 2 1 1 1 1 1 2 2 2 1 1 2 2 1 1 1 2 2 2 1 1 2 2 2 2 0 0 1 2 1 2 1 1 1 1 1 2 2 2 2 2 0 0 1 2 1 1 1 1 1 1 1 1 1 1 2 2 1 2 1 1 1 1 1 2 2 2 1 1 1 1 1 1 1 1 1 2 1 1 2 2 1 2 2 2 1 2 1 2 1 2 2 2 2 2 1 1 1 1 1 2 1 2 1 1 1 2 1 1 2 2 1 1 1 1 1 1 1 2 1 2 0 0 0 0 1 1 1 2 1 2 1 1 1 2 1 2 1 2 1 1 2 2 1 1 1 1 1 1 1 1 1 2 0 0 2 2 1 1 1 1 1 1 1 2 1 1 1 2 2 2 1 1 1 2 1 2 1 1 1 1 2 2 1 2 1 2 1 2 1 2 1 1 2 2 1 1 1 2 1 1 1 1 2 2 1 2 2 2 2 2 1 1 0 0 1 1 2 2 2 2 1 1 2 2 1 2 1 1 1 2 1 1 1 2 1 1 1 1 1 2 0 0 1 2 2 2 1 1 1 2 1 2 1 2 1 1 1 2 1 1 1 1 2 2 1 1 0 0 1 2 0 0 1 1 1 1 1 1 1 1 2 2 2 2 1 1 1 2 1 1 1 2 1 2 1 2 1 2 2 2 0 0 1 1 1 1 1 1 2 2 1 2 1 2 2 2 1 1 2 2 1 2 1 1 1 1 1 1 1 1 1 1 1 2 1 2 2 2 1 2 1 2 1 2 1 2 0 0 2 2 1 2 1 1 1 1 2 2 0 0 1 2 1 2 1 2 1 2 2 2 2 2 1 2 1 2 1 2 2 2 1 2 2 2 1 2 1 1 1 2 2 2 1 1 1 1 1 2 1 1 1 1 2 2 1 2 2 2 1 1 1 2 2 2 1 2 1 1 2 2 2 2 1 2 2 2 1 1 1 2 1 2 2 2 1 2 1 1 1 2 1 2 1 1 1 2 1 2 1 2 2 2 1 1 1 1 1 2 1 1 2 2 1 1 0 0 1 2 1 2 1 2 1 1 1 2 1 1 1 1 0 0 2 2 1 2 2 2 2 2 1 1 0 0 2 2 1 2 2 2 1 1 2 2 0 0 1 1 1 1 2 2 1 2 1 1 2 2 2 2 1 2 2 2 1 1 1 2 1 1 0 0 2 2 1 1 1 1 1 2 2 2 1 2 1 2 1 1 1 2 1 2 1 1 1 2 1 1 1 1 1 1 1 2 1 2 0 0 1 1 1 2 0 0 1 1 1 1 1 2 0 0 1 2 1 1 1 2 1 2 1 2 1 2 1 1 2 2 1 1 1 2 1 2 1 1 1 2 1 2 2 2 2 2 1 2 2 2 1 1 1 2 1 2 1 2 1 2 1 2 1 2 1 1 1 1 1 1 2 2 1 2 1 1 2 2 1 2 1 2 1 2 2 2 1 1 1 2 2 2 1 2 1 2 1 2 1 2 1 2 1 2 1 1 1 1 2 2 1 1 1 1 2 2 2 2 1 2 1 1 1 1 2 2 2 2 1 1 1 1 1 1 1 2 1 1 1 1 1 1 1 2 1 1 1 1 1 2 2 2 2 2 1 2 2 2 1 1 1 1 1 2 0 0 1 2 2 2 1 1 1 2 1 2 1 2 1 1 1 1 1 1 1 1 1 2 1 1 1 2 1 2 1 1 1 2 2 2 0 0 2 2 1 2 1 2 1 1 1 1 1 2 1 2 1 2 2 2 1 1 1 2 2 2 1 1 2 2 2 2 1 1 2 2 0 0 1 2 1 1 2 2 1 2 1 2 2 2 1 2 1 2 1 2 0 0 1 2 1 2 1 1 2 2 1 1 1 1 1 1 1 1 1 1 2 2 1 1 1 2 1 1 1 1 1 1 1 2 1 2 1 1 1 1 1 1 1 1 1 1 1 2 1 2 0 0 0 0 1 2 1 1 1 1 1 2 2 2 2 2 0 0 1 1 2 2 1 1 1 1 1 1 1 1 1 2 1 1 2 2 1 1 2 2 1 1 1 1 1 1 1 1 1 1 1 2 1 1 1 2 1 2 1 2 1 1 2 2 0 0 2 2 1 2 1 1 1 1 1 1 1 1 1 2 1 2 0 0 1 2 1 1 1 2 1 1 1 1 1 1 1 2 1 2 2 2 2 2 1 2 1 1 2 2 1 1 1 1 1 1 1 1 1 1 1 2 1 2 2 2 2 2 1 2 2 2 1 1 1 2 1 1 1 1 1 1 2 2 1 2 1 1 1 2 1 1 1 2 1 2 1 2 1 1 1 1 1 1 1 2 1 2 2 2 1 1 2 2 0 0 2 2 1 1 1 1 1 1 1 2 2 2 2 2 1 1 2 2 1 2 1 2 2 2 1 2 1 2 1 1 2 2 1 1 1 2 1 1 2 2 2 2 2 2 1 1 1 1 0 0 1 1 1 1 1 1 1 2 1 2 1 1 1 1 1 2 1 2 1 1 1 1 1 1 1 1 1 1 1 2 1 2 2 2 1 1 1 1 1 2 1 1 1 2 1 2 2 2 0 0 2 2 1 1 1 1 1 2 1 2 1 2 1 2 2 2 2 2 1 1 2 2 0 0 1 2 1 2 1 2 2 2 0 0 1 2 1 2 1 2 1 1 1 1 1 1 1 1 1 2 1 1 1 1 1 2 1 1 2 2 1 1 1 2 2 2 1 1 2 2 1 2 1 1 2 2 1 2 2 2 1 1 1 2 1 2 1 2 1 1 1 2 1 1 1 2 1 1 1 1 1 2 1 1 1 2 1 2 2 2 1 2 2 2 1 1 1 2 1 2 1 2 1 2 1 1 1 2 1 2 1 2 1 1 1 1 1 1 0 0 1 1 1 2 1 1 1 1 1 2 1 2 1 1 1 1 1 1 1 2 1 2 2 2 1 1 2 2 1 1 1 2 1 2 1 2 1 2 1 2 1 2 1 1 1 1 1 2 1 1 1 1 1 1 2 2 2 2 2 2 1 1 1 2 1 1 0 0 1 2 1 2 1 1 1 1 2 2 1 2 1 1 1 1 1 2 1 1 1 2 0 0 1 2 1 1 1 2 1 2 1 1 1 2 1 2 1 1 1 1 1 2 1 2 1 1 1 2 1 1 2 2 2 2 1 1 2 2 2 2 2 2 2 2 1 1 1 2 1 1 1 2 1 2 1 2 1 1 2 2 1 1 1 2 1 2 1 2 1 1 1 1 1 2 1 2 2 2 1 2 2 2 1 2 1 2 1 1 1 2 2 2 1 2 1 2 1 1 1 1 1 1 1 2 1 2 1 1 1 2 1 2 1 2 1 2 2 2 1 1 1 1 1 1 0 0 0 0 1 2 1 2 2 2 1 1 1 2 1 2 1 2 1 2 1 1 1 2 1 2 1 2 1 1 1 1 1 1 0 0 1 2 1 2 1 1 1 2 1 2 1 1 1 1 1 2 0 0 1 2 1 1 2 2 1 2 1 1 1 1 1 1 0 0 1 1 1 1 1 1 1 1 1 1 1 1 1 2 2 2 1 1 2 2 1 1 1 2 1 2 2 2 1 2 2 2 1 2 1 1 1 1 2 2 1 1 1 1 2 2 1 2 1 2 1 2 2 2 1 2 1 2 2 2 1 2 1 1 1 1 1 1 2 2 1 1 1 1 2 2 1 1 2 2 2 2 1 1 1 2 2 2 1 1 1 2 1 1 1 2 1 2 1 1 2 2 2 2 1 2 2 2 2 2 1 1 1 1 1 1 2 2 1 1 2 2 1 1 1 2 1 1 0 0 1 1 1 1 1 1 1 1 1 2 2 2 0 0 2 2 1 2 0 0 1 2 1 2 2 2 1 1 0 0 1 2 2 2 2 2 1 1 1 1 1 1 1 2 1 1 1 1 1 2 1 2 1 1 1 1 1 2 1 2 1 2 1 1 1 1 1 1 2 2 1 1 1 1 1 2 1 1 1 2 1 1 2 2 1 1 1 2 1 2 2 2 1 2 1 2 1 1 1 2 2 2 1 2 1 1 2 2 0 0 1 2 1 2 2 2 1 2 2 2 1 2 1 2 1 1 2 2 2 2 1 1 1 1 1 2 2 2 1 1 1 2 2 2 1 1 1 1 1 1 1 1 1 1 1 2 0 0 0 0 1 2 0 0 1 2 1 2 1 2 2 2 1 1 1 2 1 1 1 1 1 1 1 2 1 1 1 2 1 1 2 2 1 2 1 2 1 1 1 2 1 1 1 2 2 2 1 2 1 1 1 2 1 1 0 0 1 2 1 1 1 2 1 2 0 0 2 2 1 2 1 2 1 2 1 2 2 2 1 1 1 1 1 1 1 2 1 1 1 1 1 2 1 1 1 2 2 2 0 0 2 2 1 2 0 0 1 2 1 1 1 1 1 1 1 1 1 1 1 2 1 1 1 1 1 1 1 1 1 1 2 2 2 2 2 2 1 2 1 1 1 1 2 2 1 1 1 1 1 1 1 2 2 2 1 1 2 2 1 2 1 1 1 1 1 1 0 0 1 2 0 0 1 1 1 1 1 2 1 1 2 2 1 2 2 2 1 2 1 1 1 2 2 2 1 1 0 0 1 2 2 2 1 2 2 2 1 1 1 1 1 1 1 1 1 2 1 2 1 1 1 1 1 2 0 0 1 2 1 1 1 1 1 1 0 0 2 2 1 2 1 1 1 2 1 2 1 1 1 1 1 2 1 2 2 2 1 1 1 2 1 1 1 2 0 0 0 0 1 2 1 1 1 1 1 2 1 1 1 2 0 0 1 1 2 2 1 1 1 1 2 2 1 1 1 2 1 2 0 0 2 2 2 2 1 1 2 2 1 2 1 1 1 1 1 1 1 1 1 1 1 2 1 2 1 1 1 1 1 2 1 1 2 2 1 1 1 1 1 1 1 2 2 2 1 1 1 1 1 2 2 2 2 2 1 1 1 2 1 2 1 1 2 2 1 2 1 1 1 1 2 2 1 1 1 2 1 2 1 2 1 1 0 0 1 2 1 2 1 2 2 2 1 2 2 2 1 1 1 2 1 1 1 2 1 1 1 1 1 1 1 2 1 2 1 2 1 2 0 0 2 2 1 2 1 2 1 1 1 2 1 2 1 1 1 2 1 2 1 1 1 2 1 2 1 1 2 2 1 2 1 2 1 1 1 2 1 2 1 1 0 0 1 1 2 2 1 2 1 2 1 2 1 2 1 1 1 2 2 2 2 2 1 2 1 1 2 2 0 0 1 1 1 2 0 0 1 1 1 2 1 1 1 2 1 2 1 2 1 2 1 2 0 0 1 1 1 1 1 1 1 1 1 2 1 1 1 1 1 2 1 1 1 1 1 2 1 1 1 1 2 2 1 1 1 1 2 2 2 2 1 2 1 1 1 1 1 2 1 1 1 1 1 1 1 2 1 2 1 2 1 1 1 2 1 1 1 1 1 1 1 1 1 2 1 2 1 1 1 2 1 2 0 0 1 1 1 2 2 2 1 2 1 2 1 2 0 0 1 1 1 2 1 1 2 2 1 1 1 2 1 2 1 1 1 1 1 2 0 0 1 2 1 1 1 1 2 2 1 2 1 1 0 0 1 2 2 2 1 2 0 0 2 2 1 2 1 2 1 1 1 2 1 1 1 2 0 0 1 1 1 2 1 1 1 2 1 1 2 2 2 2 1 1 1 2 1 1 1 1 2 2 1 1 1 2 1 1 1 2 1 2 1 1 1 2 2 2 2 2 1 2 1 1 2 2 1 2 1 2 1 2 2 2 1 2 1 2 2 2 1 2 1 1 1 1 1 2 1 1 1 1 1 1 1 1 1 1 1 2 1 2 1 2 2 2 1 1 2 2 1 2 1 1 1 2 1 2 2 2 1 2 1 2 1 1 1 1 1 1 1 1 1 1 1 2 1 2 1 1 2 2 1 2 1 1 1 2 2 2 2 2 1 1 2 2 1 1 1 1 0 0 1 2 1 1 1 2 2 2 1 2 1 1 1 2 0 0 1 2 1 1 1 1 2 2 1 1 1 1 2 2 2 2 2 2 1 1 1 1 1 2 1 2 1 1 1 1 1 2 1 2 1 2 1 2 1 1 1 1 0 0 1 1 0 0 1 2 2 2 0 0 1 1 2 2 1 1 1 1 1 1 1 1 2 2 1 2 1 1 1 2 1 2 1 1 1 1 1 1 2 2 2 2 1 1 1 2 0 0 1 2 1 1 1 2 0 0 1 2 1 2 2 2 2 2 0 0 1 1 1 1 1 2 1 2 1 1 1 1 1 2 1 1 1 1 1 2 2 2 1 2 1 1 2 2 1 1 1 1 1 2 1 1 1 2 0 0 2 2 1 1 1 1 1 2 1 1 1 1 1 2 1 2 1 1 1 2 1 1 1 1 2 2 1 2 1 1 1 1 2 2 1 2 1 1 1 1 1 2 2 2 1 1 1 1 1 1 1 2 1 2 1 2 1 2 1 2 1 1 2 2 0 0 1 2 1 2 2 2 2 2 1 1 2 2 1 2 1 1 1 2 1 1 1 1 2 2 1 1 0 0 1 1 1 2 1 1 1 1 2 2 1 2 2 2 1 1 1 2 1 1 1 2 1 1 1 2 1 1 1 1 1 2 1 2 1 2 1 2 0 0 0 0 1 2 2 2 2 2 1 1 1 2 1 1 1 1 1 1 1 1 1 2 2 2 1 1 1 2 1 2 1 2 2 2 2 2 0 0 1 1 1 2 1 2 1 2 0 0 1 1 1 1 1 1 0 0 0 0 1 2 2 2 1 1 1 1 1 1 1 2 1 2 1 1 1 1 1 2 1 2 1 2 2 2 2 2 1 2 2 2 1 2 1 2 1 2 1 1 1 2 2 2 0 0 1 1 1 2 1 2 1 1 0 0 2 2 1 1 2 2 1 2 2 2 1 1 1 2 1 1 2 2 1 2 1 1 2 2 1 2 1 1 2 2 1 1 1 2 1 2 2 2 1 1 1 1 2 2 1 1 2 2 1 1 1 1 2 2 1 1 1 2 1 1 1 1 2 2 2 2 1 1 2 2 1 2 2 2 1 2 1 1 1 1 1 2 1 1 1 2 0 0 1 2 1 1 1 1 2 2 1 2 1 1 2 2 2 2 2 2 1 2 1 1 1 1 1 2 1 2 1 2 2 2 1 1 1 2 2 2 2 2 2 2 2 2 1 2 1 2 2 2 1 2 1 1 1 1 1 2 1 1 1 1 1 1 1 2 1 2 1 2 2 2 1 2 1 1 1 1 1 1 1 1 1 2 1 2 1 1 2 2 0 0 1 1 1 2 2 2 1 2 1 1 0 0 1 1 2 2 0 0 1 1 1 2 1 2 2 2 1 2 1 2 1 2 1 1 1 1 2 2 1 1 2 2 1 1 1 1 1 1 1 1 2 2 1 2 1 1 1 1 1 2 1 2 1 2 1 1 0 0 1 2 1 1 1 1 1 1 2 2 1 1 1 1 1 1 1 2 2 2 1 1 1 1 2 2 1 1 1 2 1 2 1 1 1 2 1 2 2 2 1 2 1 2 1 2 1 2 1 1 0 0 1 1 1 1 1 2 1 1 2 2 1 2 1 2 2 2 1 1 1 1 1 1 0 0 1 1 1 2 0 0 1 1 1 1 1 1 1 1 1 2 0 0 1 1 1 1 2 2 1 1 0 0 0 0 1 1 1 2 1 1 1 2 1 2 2 2 1 2 1 1 0 0 2 2 1 2 2 2 1 1 2 2 1 1 1 2 1 2 0 0 1 1 1 2 1 1 1 1 1 1 1 1 1 2 1 1 1 1 1 2 1 1 1 2 2 2 1 1 1 1 1 1 2 2 2 2 1 1 0 0 0 0 1 2 1 1 0 0 1 2 1 1 0 0 2 2 1 2 1 1 1 1 1 2 2 2 2 2 1 2 1 1 1 2 1 2 1 2 1 2 2 2 1 2 2 2 1 1 1 1 1 1 2 2 1 2 1 2 1 1 2 2 1 2 1 1 1 2 1 1 2 2 0 0 1 1 1 1 2 2 1 1 1 1 1 1 1 2 2 2 1 2 1 1 1 2 2 2 1 2 2 2 1 1 1 1 1 2 1 2 0 0 1 1 2 2 2 2 0 0 1 1 0 0 1 1 1 2 2 2 2 2 1 2 1 2 1 1 1 2 1 2 1 2 1 2 1 1 1 1 1 2 1 2 1 1 2 2 1 1 1 1 1 2 1 1 1 2 1 2 2 2 2 2 1 1 1 2 1 1 1 1 1 2 1 1 2 2 1 2 1 1 1 1 1 1 2 2 1 2 1 2 1 2 2 2 1 2 1 2 1 1 1 1 2 2 1 2 2 2 2 2 1 2 0 0 1 2 1 1 1 1 1 2 1 1 1 1 1 2 2 2 0 0 1 1 2 2 1 2 1 1 1 2 1 1 2 2 1 2 1 1 1 1 1 1 2 2 1 1 2 2 1 2 1 1 1 1 0 0 0 0 0 0 1 2 1 1 2 2 1 1 1 2 2 2 1 1 1 2 1 2 2 2 1 1 1 1 1 2 1 1 1 2 1 1 2 2 2 2 1 2 0 0 1 2 1 2 1 1 1 1 1 1 1 2 1 2 1 1 0 0 1 2 1 2 1 2 2 2 1 2 1 2 1 2 1 2 0 0 1 2 1 2 1 1 2 2 2 2 1 2 2 2 1 2 1 2 1 2 2 2 1 1 1 1 1 1 1 1 1 2 1 1 1 2 1 2 1 2 1 2 1 1 1 1 2 2 0 0 1 2 1 1 2 2 1 2 1 1 1 2 1 2 0 0 1 1 1 2 0 0 1 1 1 1 2 2 1 1 2 2 1 2 1 1 1 2 1 2 0 0 1 2 1 2 1 1 1 1 2 2 1 2 2 2 1 1 1 1 1 1 1 1 1 1 1 1 1 2 1 2 1 1 1 2 1 2 1 1 1 2 1 2 1 2 1 2 1 1 1 1 1 1 1 1 2 2 1 1 2 2 1 1 1 1 1 1 1 2 1 1 1 2 1 1 1 1 1 1 1 1 1 1 1 2 1 1 1 2 1 2 2 2 1 1 2 2 1 2 0 0 2 2 1 2 1 1 1 1 1 2 2 2 1 2 1 2 2 2 1 2 2 2 2 2 1 2 2 2 1 1 1 2 1 2 2 2 1 2 1 2 1 2 1 2 1 1 2 2 1 1 1 2 1 1 0 0 2 2 1 1 2 2 1 2 1 2 1 1 2 2 1 1 2 2 2 2 1 2 1 1 1 1 1 2 1 2 1 2 1 1 1 2 1 1 1 1 2 2 1 1 1 2 1 1 2 2 1 2 2 2 1 2 0 0 1 1 0 0 1 1 2 2 2 2 1 1 2 2 1 2 2 2 2 2 1 1 1 1 1 1 1 2 2 2 1 2 2 2 1 2 1 2 1 1 1 2 1 2 1 2 2 2 1 2 1 2 2 2 1 2 1 1 1 2 1 1 2 2 1 1 1 1 1 1 1 2 1 1 1 1 1 2 1 1 1 1 1 2 1 2 1 1 2 2 1 1 1 1 2 2 1 1 1 1 0 0 2 2 1 2 2 2 2 2 1 1 1 1 1 1 1 1 1 1 1 1 1 2 2 2 1 2 1 2 1 1 1 2 2 2 1 1 1 1 1 1 1 1 1 1 1 1 1 1 1 2 1 1 1 1 1 2 1 1 1 2 1 1 1 1 1 2 1 1 2 2 1 1 1 2 2 2 1 1 1 2 2 2 2 2 1 1 1 1 0 0 1 1 2 2 2 2 1 2 1 2 1 2 1 1 1 2 1 2 1 2 2 2 2 2 1 2 1 1 1 2 2 2 1 2 1 2 1 1 1 2 0 0 2 2 2 2 1 2 1 2 0 0 1 1 1 2 0 0 1 1 1 1 1 1 2 2 0 0 1 2 1 1 2 2 1 2 2 2 2 2 1 1 2 2 0 0 1 2 1 2 1 2 1 1 0 0 2 2 1 1 0 0 1 2 0 0 1 1 1 1 1 2 2 2 1 2 1 1 2 2 1 2 1 1 2 2 1 2 1 2 0 0 1 1 1 1 1 1 1 1 1 1 1 2 1 2 1 2 1 1 2 2 0 0 2 2 1 2 1 2 1 1 1 1 1 2 2 2 2 2 0 0 1 2 1 2 1 2 1 1 1 1 1 1 1 1 1 2 2 2 1 1 1 2 1 1 1 2 1 2 0 0 1 1 2 2 2 2 1 1 2 2 1 1 1 2 1 1 1 1 1 1 1 2 1 1 1 2 1 2 1 1 1 2 1 1 1 1 1 2 2 2 1 1 1 1 1 1 1 1 1 1 2 2 1 1 1 1 1 2 1 1 1 1 1 1 1 2 1 2 1 1 2 2 2 2 1 2 1 2 1 1 1 2 1 1 2 2 1 1 1 1 0 0 1 2 1 2 1 1 1 1 1 2 0 0 1 1 1 1 0 0 1 1 1 1 1 1 1 2 1 2 1 2 1 2 1 1 1 2 1 1 1 1 1 2 1 2 2 2 1 1 1 1 1 1 1 2 1 2 2 2 1 1 1 2 1 1 1 1 1 2 1 1 1 2 1 1 1 1 1 1 1 2 1 2 1 2 1 1 1 2 2 2 1 1 1 1 2 2 1 2 1 1 1 2 1 2 1 1 1 1 1 2 1 1 1 1 1 1 1 2 1 2 1 2 1 2 1 2 1 2 2 2 1 1 1 1 1 1 1 1 0 0 1 1 2 2 1 2 0 0 1 1 1 1 1 1 1 2 1 2 1 1 1 2 1 2 1 1 1 2 2 2 1 1 1 2 2 2 1 1 0 0 1 1 2 2 1 2 1 2 2 2 1 1 1 2 2 2 1 2 1 1 1 2 1 2 1 1 1 2 1 1 1 1 1 2 1 1 2 2 2 2 1 2 2 2 1 1 1 1 2 2 2 2 1 2 0 0 1 1 2 2 1 1 1 2 2 2 2 2 1 1 1 1 2 2 1 2 2 2 2 2 1 1 1 1 1 1 1 1 1 1 2 2 1 2 0 0 1 2 2 2 2 2 1 2 1 2 2 2 1 1 1 1 0 0 1 2 2 2 1 2 2 2 2 2 1 2 2 2 1 1 1 2 0 0 1 1 1 2 1 1 1 1 2 2 2 2 1 1 1 1 1 1 1 2 1 1 1 2 1 1 1 1 1 1 1 1 1 2 2 2 1 1 1 2 1 2 1 1 2 2 2 2 1 1 1 2 1 1 2 2 1 2 1 1 1 1 1 1 1 2 2 2 1 1 1 2 1 1 1 1 1 1 2 2 2 2 1 1 1 1 1 1 1 1 2 2 1 1 1 1 1 2 1 2 1 1 1 1 1 1 1 1 1 1 1 2 1 1 1 1 2 2 1 1 1 1 1 1 1 1 1 1 1 1 1 2 1 2 1 1 1 1 2 2 1 2 0 0 2 2 1 2 1 2 1 1 2 2 1 1 1 1 1 1 0 0 1 2 1 1 2 2 0 0 1 2 1 2 1 2 1 2 1 2 1 2 1 2 0 0 1 1 2 2 1 1 1 1 1 1 1 1 1 1 1 1 1 1 1 2 1 2 1 1 1 1 1 1 1 1 1 2 2 2 1 2 0 0 1 1 0 0 1 2 1 2 1 1 1 1 1 1 0 0 1 1 2 2 1 2 1 2 1 1 1 1 2 2 2 2 0 0 1 2 1 2 1 1 1 1 1 1 1 2 1 2 1 1 1 2 0 0 1 1 1 1 1 2 1 2 2 2 1 1
150001 1 2 2 2 1 1 1 2 1 1 1 2 1 2 2 2 1 1 1 2 1 2 1 2 1 2 0 0 1 1 1 1 1 1 1 1 0 0 1 2 1 1 1 2 1 1 1 2 1 2 1 2 1 2 1 2 2 2 1 2 1 1 2 2 1 1 1 2 0 0 1 1 1 1 2 2 1 1 1 2 1 2 1 1 1 1 1 2 1 2 1 1 1 2 1 1 1 1 1 1 2 2 2 2 1 1 1 1 0 0 2 2 1 1 1 1 1 1 0 0 1 1 2 2 1 1 1 2 1 2 2 2 2 2 1 1 1 1 1 1 1 1 1 1 1 2 1 2 2 2 1 2 1 2 2 2 1 2 2 2 1 2 1 2 1 1 1 2 2 2 1 1 1 2 1 2 1 2 1 1 1 1 0 0 2 2 1 2 1 1 1 1 2 2 1 1 1 2 1 1 1 1 1 1 1 2 1 2 1 2 1 2 1 2 1 2 1 2 2 2 1 2 1 1 1 1 1 2 1 1 1 2 1 1 1 2 2 2 1 2 2 2 1 1 2 2 1 2 1 1 0 0 1 2 0 0 1 2 2 2 1 1 1 2 2 2 2 2 1 1 1 2 1 1 1 2 1 1 1 1 1 2 2 2 1 1 1 2 1 1 1 1 2 2 1 1 1 2 1 1 1 2 1 2 1 1 2 2 1 1 2 2 2 2 1 2 1 1 1 2 1 2 1 1 2 2 1 1 1 1 1 2 1 1 2 2 1 1 2 2 1 1 1 1 1 2 0 0 1 1 1 2 1 2 1 1 1 1 1 2 1 2 1 2 1 2 1 2 2 2 1 2 1 2 1 1 1 2 1 1 1 2 1 1 1 1 1 1 1 2 1 2 1 1 1 2 1 2 1 1 1 1 1 2 2 2 1 1 0 0 2 2 1 2 1 1 1 1 0 0 1 2 1 2 2 2 1 1 1 2 1 1 1 1 2 2 1 1 1 1 1 1 1 2 0 0 1 1 2 2 1 1 1 1 1 1 1 2 1 1 1 1 1 2 1 1 0 0 1 1 1 2 1 1 1 2 1 2 0 0 1 2 1 1 1 1 1 1 1 2 2 2 1 2 1 1 2 2 1 1 1 1 1 2 2 2 2 2 2 2 2 2 1 2 1 2 1 2 1 2 1 1 1 1 1 1 1 1 1 2 1 2 2 2 1 1 1 2 1 2 1 1 1 1 1 2 1 2 1 2 0 0 1 2 2 2 1 1 1 1 1 1 1 1 1 1 1 2 1 1 2 2 1 2 2 2 1 1 1 1 1 1 1 1 1 1 1 1 1 1 1 2 2 2 1 1 2 2 1 2 1 1 1 2 1 1 1 1 2 2 1 2 1 2 2 2 1 1 1 2 1 2 1 1 1 1 1 1 1 1 1 1 2 2 2 2 1 2 1 1 1 1 1 2 2 2 1 2 1 1 1 1 2 2 2 2 1 2 1 2 1 2 1 1 2 2 1 2 0 0 1 1 1 2 1 1 1 2 1 1 1 1 1 2 1 1 1 1 1 1 1 1 1 2 1 2 2 2 1 1 1 1 1 1 1 2 1 2 1 1 1 2 1 2 1 1 1 2 1 2 1 1 1 2 0 0 1 2 1 2 1 1 1 1 2 2 1 2 0 0 2 2 2 2 2 2 2 2 1 1 1 2 2 2 1 1 2 2 1 2 1 1 1 2 2 2 1 2 1 1 1 1 1 1 1 1 2 2 1 2 1 2 1 2 1 2 1 2 1 1 1 2 1 1 1 2 2 2 1 2 1 1 1 1 1 2 1 2 1 2 1 1 1 1 1 1 1 2 1 1 1 2 0 0 2 2 1 2 2 2 1 1 1 1 1 2 1 2 1 1 1 2 1 2 2 2 1 2 1 2 1 1 1 1 1 1 1 2 2 2 1 2 0 0 1 1 1 1 2 2 2 2 1 1 0 0 2 2 2 2 0 0 1 2 1 1 1 1 2 2 1 2 1 2 1 1 1 2 1 2 1 1 1 1 1 1 1 1 2 2 1 2 1 1 1 1 1 1 1 2 2 2 1 2 2 2 1 2 1 1 1 1 1 2 1 1 1 2 1 1 1 2 1 2 1 2 1 2 1 1 1 1 1 2 1 1 1 2 2 2 1 1 1 1 2 2 1 2 1 2 2 2 1 2 1 2 2 2 1 1 1 2 2 2 1 2 2 2 1 2 1 1 1 2 1 2 2 2 1 1 1 1 1 2 1 2 2 2 2 2 1 1 1 2 1 1 1 2 0 0 1 2 0 0 1 2 1 2 1 2 1 1 0 0 1 2 1 2 1 1 1 1 1 2 2 2 2 2 1 1 1 2 2 2 1 2 1 2 1 2 1 2 2 2 2 2 1 2 1 1 2 2 1 2 0 0 1 2 1 2 1 2 1 1 2 2 1 2 1 2 2 2 1 2 1 2 1 2 1 1 2 2 1 1 0 0 1 2 2 2 1 1 1 2 1 1 1 1 0 0 2 2 1 2 1 1 1 1 1 2 1 1 1 2 2 2 2 2 1 1 1 2 0 0 1 2 1 2 1 1 1 2 1 2 1 1 1 1 1 1 2 2 2 2 1 2 1 2 1 2 2 2 1 2 1 2 1 1 1 2 1 2 1 2 1 1 1 1 1 2 1 1 1 1 2 2 1 2 1 2 2 2 2 2 2 2 1 1 1 2 1 2 1 2 1 2 1 2 1 2 1 2 1 1 1 2 1 1 1 2 2 2 2 2 1 1 2 2 1 2 1 1 2 2 1 1 1 2 1 1 1 2 1 2 2 2 1 2 1 1 2 2 1 2 1 2 1 2 1 2 1 1 1 1 1 2 1 2 1 1 1 2 2 2 1 1 1 1 1 1 1 1 2 2 2 2 1 2 1 2 1 1 1 1 1 2 1 1 1 1 1 2 1 1 1 2 1 1 2 2 1 2 1 1 2 2 2 2 1 1 2 2 1 1 1 1 1 2 2 2 2 2 1 2 1 1 1 1 1 2 1 1 1 1 1 2 1 1 1 2 2 2 1 2 1 2 1 1 1 1 1 2 2 2 1 1 1 2 1 2 1 1 1 2 1 1 1 1 1 2 1 1 2 2 1 2 1 1 1 1 2 2 2 2 1 1 1 1 1 2 1 2 1 1 1 2 1 2 1 2 1 1 1 2 2 2 1 1 0 0 2 2 0 0 1 2 1 1 1 1 1 1 2 2 1 2 1 2 2 2 1 1 0 0 1 2 1 2 2 2 1 1 1 1 1 1 1 1 1 2 1 1 1 2 1 1 1 2 1 2 0 0 2 2 1 2 1 1 0 0 1 1 2 2 2 2 2 2 1 2 1 1 2 2 1 2 0 0 0 0 1 1 1 1 0 0 1 1 1 2 1 2 2 2 1 1 2 2 1 2 2 2 1 1 1 1 2 2 1 1 1 1 1 1 1 2 0 0 2 2 2 2 1 1 2 2 1 2 1 2 2 2 1 2 1 1 1 2 1 2 1 1 1 2 1 1 1 2 1 1 1 1 1 2 1 2 1 2 1 2 1 2 1 2 1 1 1 2 2 2 2 2 2 2 1 2 2 2 1 1 1 1 1 1 1 1 1 2 0 0 1 1 2 2 1 2 1 1 0 0 1 2 1 1 1 1 1 2 1 1 1 1 1 2 1 2 2 2 1 1 2 2 1 2 1 1 1 1 2 2 2 2 1 1 1 2 1 2 1 2 1 2 0 0 1 1 1 1 2 2 1 2 1 2 1 2 1 1 1 2 1 2 1 2 1 2 2 2 1 1 1 2 1 2 1 2 2 2 2 2 1 2 1 2 1 1 1 2 1 2 1 2 1 2 1 2 1 2 0 0 1 2 1 2 1 2 1 2 2 2 1 2 1 1 0 0 1 2 1 2 0 0 1 1 1 1 1 2 2 2 1 1 1 2 1 2 2 2 1 1 1 1 2 2 1 2 1 1 0 0 2 2 1 2 0 0 1 1 1 1 1 1 1 2 2 2 1 2 1 1 2 2 1 2 2 2 1 1 1 1 1 1 0 0 1 2 2 2 1 1 1 1 1 1 1 1 2 2 1 2 1 2 1 2 1 1 2 2 1 1 1 2 1 2 1 2 1 1 2 2 2 2 1 1 1 2 1 2 1 1 1 1 2 2 2 2 1 2 1 2 1 2 1 1 1 1 1 2 1 2 1 1 2 2 2 2 1 1 1 1 1 2 2 2 1 1 1 1 2 2 1 1 1 2 1 2 1 1 1 1 2 2 0 0 1 1 2 2 1 1 1 1 1 1 1 1 1 1 1 1 1 1 1 1 1 2 2 2 1 1 2 2 1 2 1 1 1 2 1 1 1 2 1 1 1 1 1 1 2 2 1 2 1 1 1 2 1 1 0 0 0 0 1 2 1 1 2 2 1 1 1 2 2 2 1 1 1 1 1 2 1 1 2 2 1 2 2 2 1 1 1 2 1 1 1 1 2 2 2 2 1 2 1 2 0 0 1 2 1 1 1 1 1 2 1 2 2 2 1 1 1 2 2 2 1 1 1 2 1 2 1 1 2 2 1 2 1 2 2 2 2 2 2 2 1 1 1 2 1 1 2 2 1 2 2 2 1 1 1 1 1 1 1 1 1 2 2 2 1 1 1 1 1 2 1 1 1 1 2 2 1 2 1 1 1 2 1 2 1 1 1 2 1 2 1 1 0 0 1 1 1 1 1 2 2 2 1 1 1 1 1 2 1 1 1 1 1 2 2 2 0 0 1 1 1 2 1 1 1 1 1 2 2 2 1 2 1 2 1 2 1 1 1 2 1 1 1 1 1 1 1 2 0 0 1 1 1 1 2 2 1 1 1 1 1 2 1 2 2 2 1 2 1 1 1 1 1 1 1 2 1 1 2 2 1 2 1 2 1 2 1 1 1 1 2 2 1 2 2 2 1 2 1 1 1 2 2 2 1 2 1 2 1 2 1 2 1 1 1 1 2 2 2 2 2 2 1 2 0 0 1 2 0 0 1 1 1 1 1 1 1 1 1 2 1 2 2 2 1 2 1 1 1 2 2 2 1 2 1 2 2 2 1 2 1 1 1 1 1 1 1 2 2 2 1 1 2 2 1 1 1 2 1 2 1 1 2 2 2 2 1 2 1 2 1 1 1 2 2 2 1 2 1 1 2 2 1 2 1 1 2 2 1 1 1 1 1 1 0 0 2 2 2 2 1 2 2 2 1 1 1 1 1 2 1 2 2 2 1 2 1 2 1 2 2 2 1 2 1 1 1 1 1 1 1 1 1 2 2 2 1 1 1 2 2 2 1 2 1 2 1 1 2 2 2 2 1 2 1 1 1 1 1 2 1 2 1 2 1 2 1 2 2 2 2 2 2 2 1 2 1 2 1 2 1 1 1 2 1 2 1 1 1 2 1 1 1 1 1 1 1 2 1 2 1 1 0 0 1 2 1 1 1 2 0 0 1 1 2 2 1 1 1 2 0 0 0 0 1 2 0 0 2 2 1 1 1 1 0 0 1 1 1 1 1 2 2 2 1 1 1 2 2 2 1 2 1 2 1 1 0 0 0 0 1 2 2 2 2 2 1 2 2 2 1 1 0 0 1 1 1 1 1 2 1 1 1 2 1 2 2 2 2 2 2 2 1 2 1 2 1 1 1 2 2 2 1 2 1 1 1 1 2 2 1 2 1 1 1 2 1 1 1 2 2 2 1 1 1 1 0 0 2 2 1 1 1 2 2 2 1 2 1 1 1 1 1 2 1 1 2 2 0 0 1 2 1 1 2 2 1 2 1 2 1 1 2 2 2 2 2 2 1 2 2 2 1 2 1 2 1 2 1 1 1 1 1 2 1 1 1 2 1 2 1 1 1 1 2 2 1 1 1 1 1 1 1 1 1 1 1 2 1 1 1 1 1 1 1 1 2 2 1 1 1 2 2 2 2 2 1 2 1 2 1 1 1 2 1 1 1 1 1 2 2 2 1 2 2 2 1 1 1 2 1 2 1 2 2 2 1 1 1 1 1 2 2 2 1 2 1 2 1 1 1 1 1 1 1 2 1 2 1 2 1 1 1 1 1 1 1 2 2 2 1 2 1 1 1 1 1 1 1 1 1 2 1 2 1 1 1 1 1 1 1 2 0 0 1 1 1 2 2 2 0 0 1 2 1 1 1 2 1 1 1 1 1 1 2 2 1 1 2 2 0 0 1 1 1 1 1 2 1 1 0 0 2 2 1 2 1 2 1 2 2 2 1 2 1 2 1 1 0 0 1 2 1 2 2 2 1 2 2 2 2 2 1 2 1 1 1 1 1 2 1 1 2 2 1 2 2 2 1 2 1 1 1 2 1 2 2 2 1 2 1 1 1 1 1 2 1 1 2 2 1 2 1 1 1 2 1 1 1 2 1 1 1 2 1 2 1 2 1 2 1 1 1 2 1 2 1 2 1 2 1 1 1 2 1 2 1 1 1 2 1 2 1 2 1 2 1 2 1 2 1 2 0 0 1 1 1 2 1 2 1 2 1 2 1 1 1 2 1 2 1 2 1 1 1 2 1 2 1 1 2 2 2 2 1 2 1 1 1 1 1 2 1 1 1 1 1 1 1 1 1 2 1 1 1 2 1 1 1 1 1 1 1 2 1 2 2 2 1 2 1 2 2 2 2 2 1 1 1 1 1 1 1 2 1 1 1 2 1 2 1 1 1 1 1 2 2 2 1 1 1 2 1 1 2 2 1 2 2 2 1 2 1 1 1 2 1 1 1 2 1 1 2 2 1 2 2 2 1 2 2 2 2 2 1 2 1 1 1 1 2 2 1 1 1 2 2 2 1 1 1 2 1 1 1 2 1 2 1 2 1 1 1 2 1 1 1 2 2 2 1 1 1 1 1 2 1 2 1 1 1 2 2 2 1 2 1 1 1 1 2 2 2 2 2 2 1 2 1 2 1 2 0 0 1 2 1 1 2 2 2 2 1 1 1 2 1 2 1 2 1 2 2 2 1 1 2 2 1 1 1 2 1 2 1 2 1 2 1 1 1 2 1 1 2 2 1 1 1 2 1 1 1 1 0 0 1 1 1 1 2 2 1 2 1 1 1 2 1 2 1 1 1 1 2 2 2 2 1 1 2 2 1 1 1 2 1 2 1 2 1 2 1 1 1 2 2 2 1 1 1 1 1 1 1 1 1 1 1 1 1 1 1 1 1 1 1 2 2 2 1 2 0 0 1 2 2 2 1 2 1 1 1 2 1 2 1 2 1 1 1 1 2 2 1 1 1 1 1 2 1 2 1 2 1 1 1 2 1 2 1 1 1 1 1 1 0 0 1 2 2 2 1 2 1 1 1 2 1 2 2 2 1 2 1 2 2 2 1 2 1 2 1 2 1 2 1 1 1 2 1 2 1 2 2 2 1 2 1 1 2 2 1 1 1 2 1 1 1 1 1 2 1 2 1 2 1 2 1 1 1 2 2 2 0 0 1 1 2 2 1 1 1 1 1 1 1 1 1 1 1 2 1 2 2 2 1 2 1 2 1 1 1 1 1 2 2 2 1 2 1 1 1 1 1 2 1 2 2 2 1 2 2 2 1 1 1 1 1 1 2 2 1 1 1 2 1 1 1 2 0 0 2 2 1 1 1 2 1 1 1 1 2 2 1 1 1 1 1 2 2 2 1 2 1 1 1 2 1 1 2 2 1 2 1 1 1 1 0 0 1 2 1 2 1 1 1 1 2 2 1 2 2 2 0 0 1 2 1 2 1 1 1 2 1 2 1 2 1 1 1 2 1 2 1 1 1 2 2 2 2 2 1 1 0 0 0 0 1 1 2 2 1 1 2 2 1 2 1 2 1 2 1 2 1 1 1 1 1 2 1 1 1 2 0 0 1 1 1 2 2 2 2 2 1 1 1 2 1 1 1 1 1 1 1 2 1 1 2 2 1 2 1 2 1 2 2 2 1 2 1 1 1 2 2 2 2 2 1 2 1 2 1 1 1 2 1 1 1 1 1 2 2 2 1 1 1 2 1 2 1 1 1 2 1 1 1 2 1 1 1 2 1 1 2 2 1 1 1 1 1 1 1 2 1 1 1 1 1 1 2 2 1 1 1 1 1 1 1 1 1 2 1 1 1 1 1 1 1 1 1 2 1 1 2 2 1 2 2 2 1 1 1 2 1 1 1 1 1 2 1 2 1 2 1 2 1 2 2 2 1 1 1 1 2 2 1 2 1 2 2 2 0 0 1 1 1 1 1 1 1 2 1 2 1 2 1 1 0 0 1 2 1 2 1 1 1 2 2 2 1 2 2 2 1 1 1 2 1 1 1 2 1 1 1 1 1 2 1 2 2 2 1 1 1 1 2 2 2 2 2 2 1 1 2 2 1 2 1 2 1 1 1 2 1 1 1 2 2 2 1 2 1 2 1 2 1 1 1 2 2 2 1 1 1 1 2 2 1 2 1 2 1 1 2 2 1 2 2 2 2 2 1 1 2 2 1 1 1 2 1 1 1 1 2 2 1 1 1 1 1 1 1 2 1 2 2 2 1 2 1 2 1 1 2 2 1 1 1 2 2 2 2 2 1 1 1 1 2 2 1 2 1 1 1 1 1 1 1 1 2 2 1 2 1 1 1 1 1 2 1 2 2 2 2 2 1 1 1 2 1 2 2 2 2 2 1 1 1 1 1 2 1 1 1 1 1 1 1 1 1 1 1 1 1 2 1 2 1 1 2 2 1 1 1 1 1 1 1 1 2 2 1 1 1 1 1 1 1 1 1 1 2 2 1 1 1 2 1 1 0 0 1 2 2 2 1 1 2 2 1 1 1 1 1 1 1 1 1 2 2 2 2 2 1 2 1 1 1 2 1 1 1 1 2 2 1 1 1 2 1 2 2 2 1 2 1 1 1 2 1 1 1 1 1 2 1 1 1 1 1 1 0 0 1 1 1 2 1 2 0 0 1 2 2 2 1 1 2 2 1 2 1 2 1 1 1 1 1 1 2 2 1 1 1 1 1 2 1 2 2 2 1 2 1 1 2 2 1 2 1 1 1 2 1 1 1 2 0 0 1 2 1 2 1 2 1 2 1 2 1 2 1 2 2 2 2 2 1 2 0 0 1 1 1 1 1 1 2 2 2 2 1 1 2 2 1 1 1 2 1 2 1 2 1 2 1 2 1 1 2 2 1 1 1 1 1 1 1 1 1 2 1 1 2 2 1 2 2 2 1 2 1 1 1 1 1 2 2 2 2 2 1 1 1 2 1 1 1 1 1 2 1 1 1 2 1 2 1 2 1 2 1 2 2 2 2 2 0 0 1 2 1 1 1 2 2 2 1 1 1 2 1 1 1 1 1 2 1 1 1 2 1 1 1 2 1 2 1 1 2 2 1 2 1 2 1 1 1 2 0 0 1 2 1 1 1 1 1 2 1 1 1 2 1 1 1 2 2 2 2 2 2 2 1 2 2 2 1 1 2 2 2 2 1 1 1 2 1 1 1 2 1 2 1 2 1 1 1 2 1 2 1 2 1 1 2 2 1 1 1 2 2 2 0 0 1 2 2 2 1 2 1 1 1 1 2 2 1 1 1 2 2 2 1 2 1 2 1 2 1 1 1 2 1 2 1 2 1 2 1 1 1 2 2 2 2 2 1 1 2 2 1 2 0 0 1 2 1 1 1 2 1 2 1 2 1 2 1 1 2 2 2 2 0 0 1 2 2 2 1 2 1 1 2 2 1 1 2 2 1 2 1 1 1 1 1 2 1 2 1 2 1 2 1 2 1 2 1 2 2 2 1 1 1 1 2 2 1 2 1 2 1 2 1 1 1 1 1 2 1 2 1 2 0 0 1 1 1 2 2 2 0 0 1 2 2 2 1 2 1 1 1 1 1 1 1 1 1 1 1 1 0 0 1 1 1 1 1 2 2 2 1 1 1 2 2 2 2 2 2 2 1 1 1 2 1 1 1 1 2 2 1 1 1 1 1 1 1 2 2 2 2 2 2 2 1 1 1 2 1 1 2 2 1 1 1 1 1 1 1 2 1 2 1 1 2 2 1 2 1 1 1 2 2 2 2 2 2 2 1 2 1 1 1 2 2 2 1 2 2 2 2 2 2 2 1 2 1 1 1 2 1 1 1 1 1 2 1 1 1 1 1 1 1 2 1 2 1 1 1 1 1 1 2 2 1 1 1 1 1 1 2 2 1 1 1 1 1 1 1 2 1 2 1 1 0 0 2 2 1 1 1 1 1 1 0 0 2 2 1 1 0 0 2 2 1 1 1 2 2 2 1 2 1 1 1 1 1 2 1 2 1 2 1 1 1 1 1 2 1 1 1 2 1 2 1 1 2 2 2 2 2 2 1 2 2 2 1 2 0 0 1 2 1 2 1 1 1 1 1 1 1 1 2 2 1 2 1 1 1 1 1 1 1 2 1 1 1 2 1 1 1 2 0 0 1 2 1 1 0 0 1 1 2 2 0 0 1 2 1 1 1 2 1 1 1 2 1 1 2 2 1 1 1 2 2 2 0 0 2 2 2 2 1 2 1 2 2 2 1 2 2 2 2 2 1 1 2 2 1 1 1 2 2 2 1 2 1 2 1 1 1 2 1 1 1 1 2 2 2 2 1 1 1 2 1 2 1 1 1 2 1 1 1 1 1 2 1 1 1 1 1 1 1 1 2 2 1 2 1 1 2 2 1 2 1 1 1 2 2 2 1 2 0 0 1 2 1 1 2 2 2 2 1 1 1 2 0 0 1 1 1 2 1 1 2 2 2 2 2 2 1 2 1 2 1 2 1 1 1 2 2 2 1 2 1 1 1 1 1 2 1 2 1 1 2 2 1 2 1 2 1 2 2 2 2 2 2 2 1 2 2 2 1 2 1 2 1 1 2 2 1 2 1 2 1 2 1 1 2 2 1 1 1 1 0 0 1 1 1 1 2 2 1 2 1 1 1 2 1 2 1 2 0 0 2 2 1 2 1 1 1 2 1 2 1 2 2 2 1 1 1 2 1 2 2 2 1 1 1 2 1 2 1 1 1 2 2 2 0 0 1 2 1 1 2 2 1 1 1 1 1 2 1 1 0 0 1 2 1 1 2 2 1 2 1 2 1 1 1 1 1 1 1 1 2 2 1 1 1 2 1 1 1 1 1 1 1 1 1 2 2 2 2 2 1 2 2 2 2 2 1 2 1 1 1 1 1 2 1 2 1 1 1 2 1 2 1 1 1 2 1 1 1 1 1 1 1 1 1 2 1 2 2 2 2 2 1 1 2 2 2 2 1 2 1 2 1 2 1 1 1 2 1 1 1 2 0 0 1 2 1 2 2 2 1 1 1 2 2 2 1 1 1 1 1 1 2 2 2 2 2 2 1 2 2 2 1 1 1 2 1 1 1 2 2 2 1 1 1 1 1 2 1 1 1 2 1 1 1 1 1 2 1 1 1 1 1 1 1 2 1 1 2 2 2 2 1 2 1 2 1 1 2 2 1 1 1 2 1 1 1 2 1 1 1 1 2 2 1 2 1 2 1 2 1 2 1 1 1 2 1 1 1 1 1 1 1 1 1 2 0 0 2 2 1 1 1 2 1 1 1 2 2 2 2 2 2 2 2 2 1 2 1 1 1 1 2 2 1 1 1 2 1 1 1 2 1 2 1 1 1 2 1 1 1 2 1 2 1 1 2 2 2 2 2 2 1 1 1 2 1 1 1 2 1 1 1 2 2 2 1 1 1 2 1 1 0 0 1 2 1 2 1 1 1 2 1 1 1 1 2 2 1 2 1 1 2 2 2 2 1 1 1 2 2 2 1 1 1 2 1 2 1 1 1 2 1 2 1 1 0 0 0 0 1 1 1 1 1 2 1 1 2 2 2 2 1 2 1 1 1 1 1 1 1 1 2 2 1 2 2 2 2 2 1 1 1 1 2 2 1 1 1 1 1 2 1 2 1 2 1 1 2 2 2 2 1 2 1 2 2 2 1 1 1 2 1 2 2 2 1 2 1 2 1 2 1 1 1 1 2 2 1 2 1 1 2 2 1 1 1 2 2 2 1 1 2 2 1 2 1 2 1 2 1 1 1 1 1 2 0 0 1 2 1 1 1 1 1 2 2 2 1 1 1 1 1 1 1 1 1 2 0 0 1 1 1 2 1 1 1 2 1 1 2 2 1 1 1 2 1 1 1 1 1 1 1 2 1 2 1 2 1 2 2 2 1 2 1 2 1 1 1 1 1 2 1 1 2 2 2 2 1 1 1 1 2 2 1 1 1 1 1 2 1 1 1 2 1 1 1 2 0 0 2 2 0 0 1 2 1 1 2 2 1 2 1 1 1 1 1 1 1 1 1 1 1 2 1 1 1 1 1 1 1 1 1 1 1 2 1 2 1 1 1 2 1 2 1 2 1 1 1 1 1 1 1 2 1 2 1 1 2 2 1 2 1 1 1 1 1 1 1 1 1 2 1 2 1 1 1 1 1 1 1 1 1 2 1 2 1 2 1 2 1 1 1 1 1 2 1 2 1 2 1 2 1 2 1 2 2 2 1 1 1 1 2 2 0 0 2 2 1 1 1 2 2 2 1 1 1 2 1 1 1 1 1 2 1 2 1 2 2 2 1 2 1 2 1 2 1 2 1 1 1 2 1 1 2 2 1 2 1 1 1 2 1 2 1 1 2 2 1 1 2 2 1 1 1 1 1 2 1 1 1 1 1 2 2 2 2 2 1 1 1 1 1 1 2 2 1 1 1 2 1 2 1 2 2 2 1 2 1 2 2 2 1 2 1 1 1 2 2 2 1 1 1 2 1 2 1 1 1 2 1 1 1 1 2 2 1 1 1 2 2 2 1 1 1 2 1 1 0 0 2 2 2 2 1 1 2 2 2 2 1 1 1 2 1 2 0 0 1 1 1 1 1 2 1 2 2 2 1 2 0 0 1 1 1 1 1 2 2 2 0 0 2 2 2 2 1 2 2 2 1 2 1 2 1 2 1 2 0 0 1 9 2 9 1 9 1 9 1 9 2 9 1 9 2 9 2 9 1 9 1 9 1 9 1 9 2 9 2 9 1 9 2 9 1 9 1 9 1 9 1 9 1 9 0 0 0 0 1 9 1 9 1 9 1 9 2 9 1 9 1 9 1 9 2 9 1 9 0 0 2 9 1 9 1 9 1 9 1 9 2 9 1 9 1 9 1 9 1 9 2 9 1 9 1 9 1 9 1 9 1 9 1 9 0 0 1 9 1 9 2 9 1 9 0 0 1 9 1 9 0 0 1 9 0 0 1 9 1 9 2 9 0 0 1 9 1 9 1 2 0 0 1 2 1 2 1 1 2 2 1 2 1 2 1 1 1 2 1 2 1 1 1 1 1 1 1 2 1 2 1 2 1 1 2 2 2 2 1 2 2 2 1 2 1 1 1 1 1 2 2 2 2 2 1 1 1 1 1 2 2 2 2 2 1 2 1 2 0 0 1 2 1 1 0 0 1 2 2 2 1 1 2 2 1 2 1 1 1 1 2 2 1 2 1 1 1 1 1 2 1 1 1 1 1 2 1 2 1 1 1 2 1 2 1 1 1 2 1 1 1 1 1 1 2 2 1 1 1 1 1 2 1 2 0 0 1 1 1 1 1 1 1 2 1 1 1 1 1 1 1 2 2 2 1 2 0 0 1 2 1 2 1 1 1 2 1 1 2 2 2 2 1 1 1 1 2 2 2 2 1 1 1 2 1 2 1 2 2 2 1 1 1 1 1 2 1 1 1 1 2 2 1 1 2 2 1 2 2 2 1 1 1 2 1 2 1 1 1 1 2 2 1 1 0 0 1 2 2 2 1 1 1 2 1 2 1 1 1 1 1 1 1 1 1 2 1 1 1 1 1 1 1 2 1 1 1 2 2 2 1 1 1 2 1 1 1 2 1 2 1 2 1 2 1 1 1 2 0 0 2 2 1 2 2 2 1 1 1 2 1 2 1 2 1 2 1 2 1 1 1 2 1 1 1 1 1 2 1 1 2 2 1 2 1 1 1 2 1 1 1 2 1 1 1 1 1 1 1 1 1 1 1 1 1 1 1 1 1 2 2 2 2 2 1 1 2 2 1 2 2 2 1 2 1 1 1 2 1 1 1 1 2 2 1 1 1 2 1 2 1 1 1 1 2 2 2 2 1 2 1 1 1 1 2 2 2 2 1 1 1 2 1 1 1 2 2 2 1 1 1 2 1 1 1 1 1 2 1 1 1 1 2 2 1 1 1 1 0 0 1 1 1 2 1 2 1 2 1 2 1 2 1 1 0 0 1 1 0 0 1 1 1 2 0 0 2 2 1 2 1 1 1 1 1 1 1 2 1 2 1 1 1 2 1 2 1 1 1 1 1 2 1 2 0 0 1 1 2 2 1 2 2 2 1 2 1 1 0 0 1 1 1 1 1 1 1 2 1 1 1 1 1 2 2 2 2 2 1 1 1 1 1 2 1 1 1 2 1 1 1 2 0 0 1 2 1 2 1 1 1 1 1 1 1 1 1 1 2 2 1 2 1 1 2 2 1 2 1 1 2 2 1 2 1 1 1 2 1 1 1 2 1 1 1 1 1 1 1 1 2 2 1 2 1 1 1 1 0 0 1 2 2 2 1 1
160001 1 1 0 0 0 0 0 0 1 1 0 0 0 0 0 0 0 0 0 0 1 1 0 0 1 1 0 0 0 0 0 0 1 1 0 0 0 0 0 0 1 2 1 1 1 2 1 2 0 0 0 0 2 2 1 1 0 0 0 0 0 0 1 2 0 0 0 0 0 0 0 0 0 0 0 0 1 1 0 0 0 0 1 1 0 0 0 0 0 0 0 0 1 1 0 0 0 0 0 0 0 0 1 2 0 0 0 0 0 0 0 0 0 0 0 0 1 1 0 0 1 1 2 2 0 0 0 0 0 0 0 0 0 0 0 0 0 0 0 0 1 1 0 0 0 0 1 2 0 0 0 0 0 0 1 1 0 0 0 0 0 0 0 0 0 0 0 0 1 1 2 2 1 1 0 0 1 1 0 0 0 0 0 0 0 0 0 0 0 0 0 0 0 0 1 2 0 0 0 0 0 0 0 0 0 0 0 0 0 0 0 0 0 0 0 0 0 0 1 2 1 1 0 0 1 2 0 0 0 0 0 0 0 0 0 0 0 0 0 0 0 0 0 0 0 0 0 0 0 0 0 0 0 0 0 0 0 0 0 0 0 0 0 0 0 0 0 0 0 0 0 0 0 0 0 0 0 0 0 0 0 0 0 0 0 0 0 0 0 0 0 0 0 0 2 2 0 0 0 0 0 0 0 0 0 0 0 0 0 0 0 0 1 2 0 0 1 1 0 0 0 0 0 0 2 2 0 0 0 0 1 1 0 0 1 1 1 1 0 0 0 0 1 1 0 0 0 0 2 2 2 2 0 0 2 2 0 0 0 0 0 0 1 1 1 1 0 0 0 0 1 2 1 2 0 0 1 2 0 0 0 0 1 1 1 1 1 1 0 0 1 2 1 1 0 0 0 0 1 2 1 1 0 0 2 2 1 2 0 0 2 2 1 2 0 0 1 2 0 0 2 2 0 0 0 0 0 0 2 2 0 0 0 0 1 2 1 2 0 0 0 0 0 0 0 0 0 0 0 0 0 0 0 0 1 1 0 0 0 0 1 1 0 0 0 0 0 0 0 0 0 0 0 0 1 2 0 0 0 0 1 2 0 0 0 0 1 2 0 0 0 0 0 0 0 0 0 0 1 2 0 0 2 2 0 0 0 0 0 0 1 2 1 1 2 2 1 1 1 1 0 0 0 0 0 0 0 0 0 0 0 0 0 0 0 0 0 0 0 0 0 0 0 0 0 0 0 0 0 0 0 0 0 0 0 0 0 0 0 0 0 0 1 2 0 0 1 1 0 0 0 0 0 0 0 0 0 0 0 0 0 0 0 0 1 1 0 0 0 0 0 0 0 0 0 0 0 0 0 0 1 2 0 0 0 0 0 0 0 0 1 1 0 0 0 0 0 0 0 0 0 0 0 0 1 1 0 0 0 0 0 0 0 0 0 0 0 0 0 0 1 1 0 0 0 0 2 2 1 1 0 0 0 0 0 0 0 0 1 2 0 0 1 1 0 0 1 2 0 0 1 2 2 2 1 1 0 0 0 0 1 2 0 0 0 0 0 0 0 0 0 0 0 0 0 0 1 1 0 0 0 0 0 0 0 0 0 0 1 1 0 0 0 0 0 0 0 0 0 0 1 1 0 0 0 0 1 2 0 0 1 1 0 0 1 2 1 1 1 2 1 1 0 0 0 0 2 2 0 0 0 0 1 2 0 0 1 2 0 0 0 0 0 0 0 0 0 0 1 1 0 0 0 0 0 0 0 0 0 0 0 0 0 0 0 0 0 0 0 0 1 1 1 2 0 0 0 0 0 0 0 0 0 0 1 2 1 1 0 0 0 0 0 0 1 1 0 0 0 0 1 1 0 0 0 0 0 0 0 0 0 0 0 0 1 1 0 0 0 0 0 0 0 0 0 0 0 0 1 2 0 0 0 0 0 0 0 0 0 0 0 0 0 0 0 0 0 0 0 0 0 0 0 0 0 0 0 0 2 2 1 1 0 0 0 0 1 1 1 2 0 0 1 2 1 1 0 0 0 0 0 0 0 0 0 0 0 0 0 0 0 0 0 0 0 0 0 0 0 0 1 1 2 2 2 2 0 0 0 0 2 2 0 0 0 0 0 0 0 0 1 1 2 2 0 0 0 0 0 0 0 0 0 0 0 0 1 1 0 0 2 2 0 0 0 0 0 0 0 0 0 0 0 0 1 2 0 0 1 2 0 0 0 0 0 0 0 0 0 0 0 0 0 0 0 0 0 0 1 2 0 0 0 0 0 0 0 0 0 0 1 2 1 1 0 0 0 0 0 0 2 2 0 0 0 0 1 1 2 2 0 0 0 0 0 0 0 0 0 0 1 2 1 2 0 0 2 2 1 1 1 2 2 2 0 0 0 0 1 2 0 0 2 2 0 0 2 2 1 2 1 2 0 0 0 0 2 2 0 0 0 0 0 0 0 0 0 0 0 0 1 2 0 0 1 1 0 0 0 0 0 0 0 0 1 1 0 0 0 0 0 0 0 0 0 0 0 0 0 0 0 0 0 0 0 0 0 0 1 2 1 1 0 0 0 0 0 0 0 0 0 0 0 0 0 0 0 0 0 0 1 1 1 2 0 0 0 0 0 0 0 0 0 0 2 2 0 0 0 0 0 0 0 0 0 0 0 0 0 0 0 0 0 0 0 0 2 2 0 0 1 1 0 0 0 0 0 0 0 0 0 0 0 0 2 2 0 0 0 0 0 0 2 2 0 0 0 0 0 0 0 0 0 0 0 0 0 0 1 1 0 0 0 0 0 0 0 0 0 0 1 1 0 0 0 0 0 0 0 0 0 0 0 0 0 0 0 0 0 0 2 2 0 0 0 0 0 0 0 0 1 1 0 0 0 0 0 0 0 0 0 0 0 0 0 0 0 0 0 0 0 0 2 2 0 0 0 0 0 0 0 0 0 0 0 0 0 0 0 0 0 0 0 0 0 0 0 0 0 0 2 2 0 0 0 0 0 0 0 0 0 0 1 2 0 0 0 0 1 1 2 2 0 0 0 0 0 0 0 0 1 1 0 0 0 0 0 0 0 0 0 0 0 0 0 0 0 0 0 0 1 1 0 0 0 0 0 0 0 0 0 0 1 1 0 0 0 0 0 0 0 0 0 0 0 0 0 0 0 0 1 2 0 0 0 0 0 0 0 0 0 0 0 0 2 2 0 0 1 1 1 2 0 0 0 0 0 0 0 0 0 0 0 0 0 0 0 0 0 0 0 0 0 0 0 0 0 0 0 0 0 0 0 0 1 1 0 0 1 2 0 0 0 0 1 2 0 0 0 0 0 0 0 0 0 0 0 0 0 0 0 0 0 0 0 0 0 0 0 0 0 0 0 0 0 0 0 0 1 2 0 0 2 2 1 1 0 0 0 0 0 0 1 1 1 1 0 0 0 0 1 2 2 2 1 1 1 2 0 0 0 0 1 2 0 0 0 0 0 0 0 0 1 1 0 0 0 0 0 0 0 0 0 0 0 0 0 0 0 0 0 0 0 0 0 0 0 0 1 2 0 0 0 0 0 0 0 0 0 0 0 0 0 0 0 0 0 0 0 0 0 0 0 0 0 0 0 0 0 0 0 0 0 0 0 0 0 0 2 2 0 0 0 0 0 0 0 0 0 0 0 0 0 0 0 0 0 0 0 0 0 0 0 0 0 0 0 0 0 0 0 0 2 2 0 0 1 2 0 0 2 2 1 2 1 1 1 1 2 2 1 2 0 0 2 2 1 1 0 0 1 2 0 0 0 0 0 0 0 0 1 1 1 2 0 0 0 0 0 0 1 2 0 0 0 0 1 2 1 1 2 2 0 0 0 0 0 0 0 0 0 0 0 0 0 0 0 0 1 1 1 2 0 0 0 0 0 0 0 0 1 1 0 0 0 0 0 0 0 0 0 0 0 0 0 0 1 2 1 1 0 0 0 0 0 0 0 0 0 0 0 0 0 0 0 0 0 0 0 0 2 2 2 2 0 0 0 0 2 2 2 2 1 1 1 2 1 2 0 0 0 0 0 0 0 0 0 0 1 1 0 0 1 2 1 1 1 1 0 0 0 0 0 0 0 0 1 2 0 0 0 0 1 1 0 0 0 0 0 0 0 0 0 0 0 0 0 0 0 0 0 0 1 2 0 0 0 0 0 0 0 0 1 2 0 0 0 0 0 0 0 0 0 0 0 0 0 0 0 0 1 2 0 0 0 0 0 0 2 2 0 0 1 2 1 2 0 0 0 0 1 2 0 0 1 1 0 0 0 0 1 2 0 0 0 0 0 0 0 0 0 0 0 0 0 0 0 0 0 0 0 0 0 0 0 0 0 0 0 0 0 0 0 0 0 0 1 2 0 0 1 2 1 1 1 1 0 0 0 0 0 0 0 0 0 0 0 0 0 0 0 0 0 0 0 0 1 1 0 0 1 2 0 0 0 0 0 0 0 0 0 0 0 0 1 2 0 0 0 0 0 0 2 2 0 0 0 0 0 0 0 0 0 0 0 0 1 2 0 0 0 0 0 0 0 0 0 0 1 1 0 0 0 0 1 1 0 0 0 0 0 0 0 0 0 0 1 1 0 0 0 0 2 2 0 0 1 1 0 0 1 1 1 2 1 2 0 0 0 0 1 1 0 0 0 0 0 0 1 1 0 0 1 2 0 0 0 0 1 2 0 0 0 0 0 0 1 2 0 0 2 2 0 0 0 0 0 0 0 0 0 0 1 2 2 2 1 2 0 0 0 0 1 2 1 1 1 2 0 0 0 0 1 1 0 0 0 0 0 0 0 0 1 2 2 2 0 0 1 1 0 0 0 0 1 1 1 1 1 1 1 1 1 1 1 1 2 2 1 1 1 1 1 1 0 0 1 2 0 0 1 2 0 0 0 0 0 0 0 0 1 2 1 1 1 1 0 0 0 0 0 0 0 0 0 0 0 0 0 0 0 0 1 2 0 0 0 0 0 0 0 0 1 2 0 0 0 0 0 0 0 0 1 2 0 0 0 0 0 0 0 0 0 0 0 0 0 0 0 0 0 0 0 0 0 0 0 0 0 0 0 0 0 0 0 0 0 0 0 0 0 0 0 0 0 0 0 0 0 0 0 0 0 0 0 0 0 0 0 0 0 0 0 0 0 0 0 0 0 0 0 0 0 0 0 0 0 0 0 0 0 0 0 0 0 0 0 0 0 0 0 0 1 2 0 0 0 0 0 0 0 0 0 0 0 0 0 0 0 0 0 0 1 2 0 0 0 0 0 0 0 0 0 0 0 0 0 0 0 0 0 0 0 0 0 0 0 0 0 0 0 0 0 0 0 0 0 0 0 0 0 0 0 0 0 0 0 0 0 0 0 0 0 0 0 0 1 1 0 0 0 0 0 0 0 0 0 0 0 0 0 0 0 0 0 0 0 0 0 0 0 0 0 0 0 0 0 0 0 0 0 0 0 0 0 0 0 0 0 0 0 0 1 2 1 1 0 0 0 0 1 1 0 0 0 0 0 0 0 0 1 2 0 0 0 0 2 2 1 2 0 0 0 0 0 0 1 1 0 0 0 0 1 2 1 1 0 0 1 1 1 1 0 0 0 0 1 1 1 1 1 1 0 0 2 2 0 0 0 0 0 0 0 0 0 0 1 1 0 0 0 0 0 0 0 0 0 0 2 2 0 0 0 0 0 0 0 0 0 0 0 0 0 0 0 0 0 0 0 0 0 0 0 0 0 0 0 0 0 0 0 0 0 0 0 0 0 0 1 1 0 0 0 0 0 0 0 0 0 0 1 1 0 0 0 0 1 1 1 1 1 1 0 0 0 0 1 2 0 0 0 0 0 0 0 0 0 0 0 0 0 0 1 1 0 0 0 0 0 0 0 0 0 0 0 0 1 1 0 0 0 0 0 0 1 1 0 0 0 0 0 0 0 0 0 0 0 0 0 0 0 0 0 0 0 0 0 0 0 0 0 0 2 2 1 1 0 0 0 0 0 0 0 0 0 0 2 2 0 0 0 0 0 0 0 0 0 0 0 0 0 0 0 0 0 0 0 0 0 0 1 2 0 0 1 1 0 0 1 2 0 0 0 0 0 0 1 1 0 0 0 0 1 2 2 2 0 0 0 0 0 0 0 0 0 0 1 1 1 2 1 2 0 0 0 0 2 2 0 0 0 0 1 1 0 0 0 0 1 1 0 0 0 0 0 0 0 0 1 1 0 0 0 0 1 1 1 2 1 2 0 0 0 0 0 0 1 1 0 0 1 2 1 2 0 0 0 0 1 2 0 0 1 2 2 2 0 0 0 0 0 0 0 0 0 0 0 0 0 0 1 1 2 2 0 0 0 0 1 1 0 0 1 1 1 1 0 0 0 0 0 0 0 0 0 0 0 0 0 0 2 2 0 0 0 0 0 0 0 0 0 0 0 0 1 2 2 2 1 1 1 1 0 0 2 2 0 0 0 0 0 0 0 0 0 0 0 0 0 0 0 0 1 1 1 1 2 2 0 0 1 1 0 0 0 0 0 0 2 2 0 0 1 1 0 0 0 0 0 0 0 0 0 0 0 0 0 0 0 0 2 2 0 0 0 0 0 0 0 0 0 0 0 0 0 0 0 0 0 0 0 0 0 0 0 0 1 2 0 0 0 0 0 0 0 0 0 0 0 0 0 0 0 0 1 1 0 0 0 0 0 0 0 0 0 0 0 0 0 0 0 0 0 0 1 1 1 2 0 0 0 0 0 0 0 0 0 0 0 0 0 0 0 0 0 0 0 0 0 0 0 0 0 0 0 0 0 0 0 0 0 0 0 0 0 0 0 0 0 0 0 0 0 0 1 2 1 2 0 0 0 0 2 2 2 2 1 1 0 0 2 2 0 0 1 1 0 0 0 0 1 1 0 0 1 1 0 0 0 0 2 2 2 2 0 0 0 0 1 1 2 2 0 0 0 0 0 0 1 2 1 2 0 0 1 2 1 2 0 0 0 0 1 2 1 2 0 0 0 0 0 0 0 0 0 0 0 0 0 0 0 0 1 2 1 2 1 2 1 1 0 0 1 1 1 2 2 2 1 2 1 1 0 0 0 0 0 0 0 0 0 0 1 2 0 0 0 0 0 0 0 0 0 0 0 0 0 0 0 0 0 0 2 2 0 0 1 1 0 0 0 0 0 0 2 2 0 0 1 1 0 0 1 1 0 0 0 0 0 0 1 2 0 0 0 0 0 0 0 0 0 0 0 0 0 0 0 0 0 0 0 0 0 0 0 0 1 1 0 0 2 2 0 0 0 0 2 2 0 0 0 0 0 0 0 0 0 0 0 0 0 0 0 0 1 1 0 0 0 0 0 0 0 0 1 2 0 0 0 0 0 0 0 0 0 0 0 0 0 0 0 0 0 0 0 0 0 0 0 0 0 0 0 0 0 0 0 0 0 0 0 0 0 0 1 2 0 0 0 0 1 1 0 0 0 0 1 1 0 0 1 2 1 2 2 2 1 2 0 0 0 0 1 1 0 0 0 0 0 0 0 0 0 0 0 0 1 1 1 1 1 2 1 1 0 0 0 0 0 0 0 0 0 0 0 0 1 2 0 0 1 2 0 0 0 0 0 0 0 0 1 2 0 0 0 0 1 2 1 2 0 0 0 0 0 0 0 0 0 0 1 1 0 0 0 0 0 0 0 0 0 0 0 0 0 0 0 0 0 0 0 0 0 0 0 0 0 0 0 0 1 2 0 0 0 0 1 2 0 0 0 0 0 0 0 0 1 1 0 0 0 0 0 0 0 0 0 0 1 1 2 2 1 2 0 0 0 0 1 2 0 0 0 0 0 0 1 2 0 0 0 0 2 2 0 0 0 0 0 0 0 0 0 0 0 0 0 0 1 2 0 0 0 0 0 0 0 0 1 2 0 0 0 0 0 0 0 0 0 0 0 0 0 0 0 0 0 0 0 0 0 0 2 2 0 0 0 0 1 2 1 1 0 0 0 0 2 2 0 0 2 2 0 0 0 0 1 2 0 0 0 0 0 0 0 0 0 0 0 0 0 0 0 0 0 0 0 0 0 0 0 0 0 0 0 0 0 0 0 0 0 0 0 0 0 0 0 0 0 0 1 2 0 0 0 0 1 2 0 0 2 2 0 0 1 2 0 0 0 0 0 0 1 1 1 1 0 0 1 2 0 0 0 0 0 0 1 1 0 0 0 0 0 0 0 0 0 0 1 1 0 0 0 0 0 0 0 0 1 1 1 2 1 2 0 0 0 0 1 2 0 0 1 1 0 0 0 0 0 0 0 0 1 2 0 0 0 0 0 0 0 0 0 0 1 1 0 0 1 1 2 2 0 0 2 2 1 1 0 0 0 0 0 0 0 0 0 0 0 0 2 2 0 0 1 1 1 1 0 0 1 2 2 2 0 0 0 0 1 1 0 0 0 0 0 0 0 0 1 2 2 2 1 2 1 1 0 0 0 0 0 0 0 0 0 0 0 0 0 0 0 0 0 0 0 0 1 1 1 2 1 2 0 0 0 0 1 1 0 0 0 0 0 0 0 0 1 2 0 0 0 0 0 0 1 1 0 0 0 0 0 0 0 0 0 0 0 0 2 2 0 0 0 0 1 2 0 0 0 0 0 0 2 2 0 0 0 0 0 0 0 0 0 0 0 0 0 0 0 0 1 1 0 0 0 0 2 2 0 0 1 2 0 0 0 0 0 0 0 0 0 0 0 0 0 0 0 0 0 0 0 0 1 2 1 1 0 0 0 0 0 0 0 0 0 0 0 0 0 0 0 0 0 0 1 1 0 0 1 1 0 0 0 0 0 0 2 2 0 0 1 1 0 0 0 0 0 0 0 0 0 0 0 0 0 0 0 0 2 2 0 0 0 0 0 0 0 0 0 0 0 0 0 0 0 0 2 2 0 0 0 0 0 0 0 0 0 0 0 0 1 1 1 1 0 0 0 0 0 0 0 0 0 0 0 0 0 0 0 0 0 0 0 0 0 0 0 0 0 0 0 0 0 0 0 0 2 2 1 1 0 0 0 0 0 0 0 0 0 0 0 0 0 0 0 0 1 1 0 0 1 2 0 0 1 2 1 1 0 0 0 0 2 2 0 0 0 0 1 1 0 0 0 0 0 0 0 0 0 0 1 2 0 0 0 0 0 0 0 0 1 1 0 0 0 0 0 0 2 2 0 0 0 0 1 1 1 1 0 0 0 0 0 0 2 2 0 0 2 2 0 0 0 0 1 1 0 0 0 0 0 0 2 2 0 0 0 0 0 0 0 0 0 0 0 0 0 0 0 0 0 0 1 1 0 0 0 0 0 0 0 0 0 0 0 0 0 0 2 2 0 0 0 0 0 0 0 0 0 0 0 0 0 0 0 0 0 0 0 0 0 0 0 0 0 0 0 0 0 0 0 0 1 2 0 0 0 0 0 0 1 1 1 1 0 0 1 1 0 0 0 0 0 0 0 0 0 0 1 1 1 1 1 1 0 0 0 0 0 0 2 2 0 0 0 0 0 0 0 0 0 0 0 0 0 0 0 0 2 2 1 2 1 1 0 0 0 0 0 0 0 0 0 0 0 0 0 0 1 2 0 0 2 2 0 0 0 0 0 0 2 2 0 0 0 0 1 2 1 1 0 0 0 0 0 0 1 1 0 0 1 2 0 0 1 2 0 0 0 0 1 2 0 0 0 0 0 0 1 1 0 0 1 1 0 0 0 0 0 0 0 0 1 2 0 0 1 1 0 0 0 0 1 1 0 0 0 0 0 0 1 1 0 0 0 0 0 0 0 0 1 1 0 0 1 1 1 2 0 0 0 0 0 0 1 2 0 0 0 0 1 2 0 0 0 0 0 0 1 1 0 0 0 0 1 1 0 0 0 0 0 0 0 0 1 2 0 0 0 0 1 2 0 0 0 0 2 2 0 0 0 0 0 0 2 2 0 0 0 0 0 0 1 1 1 2 0 0 0 0 0 0 2 2 0 0 0 0 0 0 0 0 0 0 0 0 0 0 0 0 0 0 1 2 1 2 0 0 0 0 0 0 0 0 1 1 0 0 0 0 1 1 1 1 0 0 0 0 1 2 0 0 0 0 1 1 0 0 0 0 0 0 0 0 0 0 0 0 0 0 0 0 0 0 0 0 1 2 0 0 0 0 0 0 0 0 1 2 1 1 0 0 1 2 1 2 0 0 0 0 0 0 1 1 0 0 2 2 0 0 0 0 0 0 0 0 0 0 0 0 1 2 0 0 0 0 0 0 0 0 0 0 0 0 1 1 0 0 0 0 1 1 0 0 0 0 0 0 0 0 1 2 1 2 0 0 0 0 0 0 1 1 0 0 0 0 0 0 0 0 1 1 0 0 1 2 0 0 2 2 2 2 1 2 0 0 0 0 1 1 2 2 0 0 2 2 0 0 1 1 0 0 0 0 0 0 0 0 0 0 0 0 1 1 0 0 1 1 1 2 1 2 0 0 0 0 2 2 0 0 0 0 0 0 0 0 1 2 1 2 0 0 0 0 1 1 0 0 0 0 0 0 0 0 0 0 2 2 1 2 0 0 0 0 0 0 0 0 0 0 0 0 2 2 1 1 0 0 0 0 0 0 0 0 0 0 0 0 0 0 0 0 0 0 1 1 0 0 0 0 0 0 0 0 1 2 0 0 0 0 0 0 0 0 0 0 0 0 0 0 1 2 0 0 1 1 0 0 0 0 0 0 0 0 0 0 0 0 0 0 2 2 0 0 2 2 1 2 0 0 0 0 0 0 0 0 0 0 0 0 0 0 0 0 0 0 0 0 1 2 0 0 0 0 0 0 0 0 1 1 0 0 0 0 0 0 0 0 1 2 2 2 0 0 0 0 0 0 0 0 0 0 0 0 0 0 0 0 1 2 0 0 0 0 0 0 0 0 0 0 0 0 0 0 0 0 2 2 0 0 0 0 0 0 0 0 0 0 0 0 0 0 0 0 0 0 0 0 0 0 0 0 0 0 0 0 0 0 1 2 0 0 0 0 1 2 0 0 0 0 0 0 0 0 1 1 0 0 0 0 1 2 0 0 0 0 0 0 0 0 1 1 0 0 0 0 0 0 0 0 1 1 0 0 0 0 0 0 0 0 1 1 0 0 0 0 0 0 0 0 0 0 0 0 0 0 0 0 0 0 0 0 1 1 0 0 0 0 1 2 1 2 0 0 0 0 2 2 2 2 0 0 0 0 0 0 0 0 0 0 1 2 0 0 0 0 0 0 0 0 0 0 0 0 0 0 0 0 0 0 0 0 0 0 1 2 0 0 0 0 0 0 0 0 0 0 0 0 0 0 0 0 0 0 0 0 0 0 0 0 0 0 0 0 0 0 0 0 0 0 0 0 0 0 0 0 0 0 0 0 0 0 0 0 0 0 0 0 1 2 1 2 0 0 0 0 0 0 0 0 1 2 0 0 0 0 1 2 0 0 0 0 0 0 0 0 0 0 0 0 0 0 0 0 0 0 1 2 2 2 0 0 1 1 0 0 0 0 0 0 0 0 0 0 0 0 0 0 1 2 0 0 1 1 0 0 1 1 0 0 0 0 1 1 0 0 0 0 0 0 0 0 0 0 0 0 0 0 2 2 1 2 1 1 0 0 0 0 0 0 1 2 0 0 2 2 0 0 1 1 0 0 0 0 0 0 0 0 0 0 0 0 0 0 1 1 0 0 1 1 1 1 2 2 0 0 0 0 0 0 0 0 0 0 0 0 1 1 0 0 1 2 0 0 0 0 0 0 0 0 0 0 0 0 0 0 0 0 0 0 0 0 0 0 0 0 0 0 0 0 0 0 0 0 0 0 0 0 0 0 0 0 0 0 0 0 0 0 0 0 2 2 0 0 0 0 0 0 1 2 0 0 0 0 0 0 0 0 0 0 0 0 0 0 0 0 0 0 0 0 0 0 0 0 0 0 0 0 0 0 0 0 0 0 0 0 0 0 1 2 0 0 0 0 1 1 0 0 1 2 1 2 0 0 0 0 0 0 0 0 0 0 0 0 0 0 2 2 0 0 2 2 0 0 1 1 0 0 1 2 0 0 0 0 1 2 0 0 0 0 0 0 0 0 0 0 0 0 0 0 1 2 0 0 1 2 0 0 0 0 0 0 0 0 0 0 2 2 1 2 1 2 1 2 0 0 1 1 0 0 0 0 0 0 1 2 0 0 1 2 0 0 0 0 0 0 0 0 0 0 1 1 0 0 0 0 0 0 1 2 0 0 0 0 0 0 0 0 0 0 0 0 0 0 0 0 0 0 1 2 1 1 0 0 0 0 0 0 0 0 1 1 0 0 2 2 0 0 1 2 0 0 1 1 0 0 0 0 0 0 0 0 0 0 0 0 0 0 0 0 0 0 0 0 0 0 0 0 0 0 0 0 0 0 0 0 0 0 0 0 0 0 1 2 0 0 0 0 0 0 0 0 0 0 0 0 0 0 0 0 0 0 0 0 0 0 1 1 0 0 0 0 0 0 0 0 1 1 0 0 0 0 0 0 1 2 0 0 0 0 0 0 0 0 0 0 0 0 0 0 1 2 0 0 0 0 0 0 0 0 0 0 0 0 0 0 2 2 0 0 0 0 0 0 1 1 0 0 0 0 0 0 0 0 0 0 1 2 0 0 0 0 0 0 0 0 0 0 0 0 1 1 0 0 0 0 0 0 1 1 0 0 1 1 0 0 1 1 1 2 0 0 0 0 0 0 1 1 0 0 2 2 0 0 2 2 0 0 0 0 0 0 1 1 0 0 1 1 1 1 0 0 0 0 0 0 0 0 1 1 2 2 0 0 0 0 0 0 1 2 0 0 0 0 0 0 0 0 2 2 1 2 0 0 0 0 0 0 1 2 0 0 0 0 0 0 0 0 0 0 0 0 0 0 0 0 1 1 0 0 0 0 0 0 0 0 0 0 1 2 0 0 0 0 0 0 0 0 0 0 0 0 0 0 1 1 0 0 2 2 0 0 2 2 0 0 0 0 0 0 0 0 0 0 1 2 0 0 0 0 0 0 0 0 0 0 0 0 0 0 0 0 0 0 0 0 0 0 0 0 0 0 0 0 0 0 0 0 0 0 0 0 0 0 0 0 0 0 0 0 0 0 0 0 0 0 0 0 0 0 1 9 1 9 0 0 0 0 0 0 0 0 0 0 0 0 0 0 0 0 0 0 0 0 0 0 0 0 1 9 0 0 0 0 0 0 0 0 0 0 0 0 1 9 0 0 0 0 0 0 0 0 0 0 0 0 0 0 0 0 0 0 0 0 0 0 0 0 0 0 0 0 0 0 0 0 0 0 0 0 0 0 0 0 0 0 0 0 0 0 1 1 0 0 0 0 0 0 0 0 0 0 0 0 1 1 2 2 0 0 2 2 1 2 0 0 0 0 0 0 0 0 1 1 0 0 0 0 1 2 0 0 1 1 1 1 1 1 0 0 1 1 0 0 0 0 0 0 0 0 0 0 1 2 2 2 0 0 0 0 0 0 0 0 0 0 0 0 0 0 0 0 0 0 0 0 0 0 0 0 0 0 1 1 1 1 0 0 0 0 0 0 0 0 1 2 0 0 0 0 0 0 0 0 0 0 0 0 0 0 0 0 1 1 0 0 0 0 1 2 0 0 1 2 0 0 0 0 1 1 1 2 0 0 0 0 0 0 0 0 0 0 0 0 0 0 0 0 1 1 0 0 0 0 0 0 0 0 0 0 0 0 0 0 0 0 0 0 0 0 0 0 0 0 0 0 0 0 0 0 1 1 0 0 0 0 0 0 0 0 2 2 0 0 0 0 0 0 0 0 0 0 0 0 0 0 0 0 0 0 0 0 0 0 0 0 0 0 0 0 0 0 0 0 0 0 0 0 0 0 0 0 0 0 0 0 0 0 0 0 0 0 0 0 0 0 0 0 0 0 2 2 0 0 0 0 1 2 0 0 0 0 0 0 0 0 0 0 0 0 1 2 0 0 0 0 1 2 2 2 0 0 0 0 0 0 0 0 0 0 0 0 0 0 0 0 0 0 1 1 0 0 0 0 0 0 0 0 0 0 0 0 0 0 0 0 0 0 0 0 1 2 0 0 0 0 0 0 0 0 0 0 2 2 0 0 0 0 0 0 2 2 1 1 0 0 0 0 0 0 0 0 0 0 0 0 0 0 0 0 0 0 0 0 0 0 0 0 0 0 0 0 0 0 0 0 0 0 1 1 0 0 0 0 0 0 0 0 0 0 0 0 0 0 0 0 0 0 0 0 0 0 0 0 0 0 0 0 0 0 0 0 0 0 0 0 0 0 0 0 0 0 0 0 0 0 0 0 0 0 0 0 0 0 0 0 0 0 0 0 0 0 0 0 0 0 0 0 1 2 0 0 0 0 1 1 0 0 1 1 0 0 0 0 1 1 0 0 0 0 0 0 1 2 2 2 0 0 0 0 0 0 0 0 0 0 1 1 0 0 0 0 0 0 0 0 0 0 0 0 0 0 0 0 1 2 0 0 1 1 0 0 0 0 0 0 0 0 1 2 0 0 1 1 0 0 0 0 1 1 0 0 0 0 1 1 0 0 0 0 0 0 0 0 0 0 0 0 0 0 0 0 0 0 0 0 0 0 0 0 0 0 0 0 0 0 1 2 0 0 0 0 1 2 0 0
170001 1 2 0 0 1 1 1 2 1 1 1 2 1 2 2 2 1 1 2 2 1 1 1 1 1 1 1 1 2 2 2 2 1 1 1 2 2 2 1 2 1 2 1 1 1 1 1 2 2 2 1 1 1 2 1 2 1 2 1 1 1 1 2 2 0 0 2 2 1 2 1 1 1 1 2 2 1 1 1 2 1 2 1 1 1 1 1 2 2 2 1 2 1 1 1 1 2 2 2 2 1 1 2 2 1 2 1 1 1 1 2 2 1 2 1 1 2 2 1 2 1 2 1 2 0 0 1 1 2 2 1 1 1 2 1 2 1 1 1 2 1 1 1 1 1 1 1 1 2 2 0 0 2 2 1 2 1 1 1 2 1 1 1 2 2 2 1 2 1 2 1 2 1 2 1 2 1 1 1 1 1 1 1 2 1 2 1 1 1 2 1 1 2 2 1 2 1 2 1 2 1 2 1 1 1 1 2 2 1 2 1 2 1 1 1 1 1 2 1 2 1 1 1 1 1 1 0 0 0 0 1 1 1 2 1 1 1 2 1 2 1 2 2 2 2 2 1 1 1 1 1 2 1 2 0 0 1 2 2 2 1 1 1 2 1 1 1 1 1 1 2 2 1 1 1 2 1 1 0 0 1 2 2 2 1 1 1 2 1 2 2 2 2 2 1 1 2 2 0 0 1 1 2 2 1 2 1 2 1 2 1 1 1 2 1 1 1 1 1 1 2 2 1 2 2 2 1 1 0 0 0 0 1 2 2 2 1 1 2 2 1 1 1 1 2 2 1 2 1 1 2 2 2 2 1 2 2 2 1 1 1 1 2 2 1 2 1 2 2 2 1 2 1 1 1 2 1 2 1 2 1 2 1 2 1 1 1 2 1 2 2 2 1 1 1 2 1 2 1 2 1 2 1 2 2 2 1 2 1 2 1 1 2 2 1 1 1 1 2 2 1 2 1 2 1 2 1 1 1 2 1 1 1 1 2 2 1 1 2 2 0 0 1 1 1 1 1 1 1 2 2 2 0 0 1 1 2 2 1 1 1 2 1 1 1 1 1 1 1 1 2 2 1 1 1 2 2 2 2 2 1 2 1 2 1 2 1 1 1 2 1 1 0 0 1 1 1 2 1 2 1 2 1 2 2 2 1 1 1 1 1 1 1 1 2 2 1 1 2 2 1 2 1 2 1 1 1 1 1 1 1 1 2 2 1 2 1 1 1 2 1 2 1 2 2 2 1 1 1 1 1 2 1 1 1 2 1 1 1 1 1 1 1 2 1 1 1 1 1 2 1 2 1 2 1 2 1 1 1 1 1 1 1 1 1 1 1 2 1 1 1 1 0 0 1 1 1 1 1 2 2 2 1 1 1 1 1 1 2 2 1 2 1 2 2 2 1 2 1 1 0 0 2 2 1 1 1 1 1 2 1 1 1 2 1 1 1 1 1 2 1 1 1 2 1 1 1 2 1 1 1 2 1 2 2 2 1 1 1 2 1 1 1 1 1 2 1 1 2 2 1 2 1 1 1 1 2 2 1 1 1 1 1 2 1 2 1 1 1 1 1 2 1 2 1 2 1 2 0 0 1 2 1 2 2 2 1 2 1 1 1 2 1 2 1 2 2 2 1 2 1 1 1 1 1 1 1 1 1 2 1 1 1 2 1 2 1 2 1 2 2 2 1 2 1 1 1 2 2 2 1 2 2 2 1 1 1 1 2 2 1 1 1 1 1 1 1 1 1 1 1 1 2 2 1 1 1 2 1 2 1 2 1 2 2 2 1 1 1 1 1 2 1 2 1 2 1 1 1 2 1 1 1 2 1 2 1 1 1 2 2 2 1 1 1 2 1 1 1 2 1 1 1 2 1 1 2 2 2 2 1 1 1 2 1 1 1 1 1 1 1 2 1 2 2 2 1 1 1 1 1 2 1 2 1 1 1 2 1 2 2 2 2 2 1 2 1 1 1 2 2 2 1 2 1 2 1 2 1 1 0 0 1 2 1 1 1 1 1 2 1 2 1 2 1 1 1 2 1 2 1 1 1 1 1 2 1 1 1 2 2 2 1 1 1 1 1 1 1 1 2 2 1 2 1 2 1 2 1 1 1 1 1 2 1 1 0 0 1 1 1 2 1 2 1 2 1 1 1 1 2 2 1 2 1 1 2 2 2 2 1 1 1 1 2 2 1 1 2 2 1 2 1 1 2 2 1 1 1 1 1 1 1 2 1 1 1 2 0 0 1 1 2 2 1 1 2 2 1 2 1 2 2 2 1 1 1 2 2 2 1 1 1 1 2 2 2 2 1 1 1 1 1 1 1 2 1 2 1 1 1 1 2 2 1 2 1 2 1 1 1 1 1 2 1 2 1 2 1 2 0 0 2 2 2 2 1 2 1 1 2 2 1 2 1 1 2 2 1 1 2 2 0 0 1 2 2 2 1 2 1 2 1 1 2 2 1 2 2 2 1 2 2 2 1 1 1 2 2 2 1 1 2 2 1 2 0 0 1 2 1 2 1 1 1 1 1 2 1 1 1 2 0 0 1 1 1 1 1 1 1 1 1 2 2 2 2 2 1 2 1 1 1 1 1 1 1 1 1 2 1 2 1 1 1 2 1 1 1 2 1 2 2 2 1 2 2 2 1 1 1 1 2 2 2 2 1 2 1 1 1 2 1 2 1 2 1 1 1 2 1 2 1 1 1 2 1 2 1 1 1 2 1 1 1 1 2 2 1 1 1 1 1 1 1 2 1 2 1 1 0 0 1 1 1 1 1 2 0 0 2 2 1 1 1 1 1 1 1 1 1 1 1 1 1 1 1 2 1 1 1 1 2 2 2 2 1 2 1 1 2 2 1 2 1 2 1 1 2 2 1 1 1 1 1 1 2 2 1 2 2 2 1 2 1 1 1 2 1 2 1 1 2 2 1 2 1 2 2 2 1 1 1 1 1 2 1 1 1 1 1 1 1 1 1 1 1 1 2 2 2 2 2 2 1 1 1 2 1 1 1 2 1 2 1 1 1 1 1 1 1 2 1 1 1 2 1 1 2 2 0 0 1 1 1 1 1 1 1 1 1 2 1 2 1 1 1 2 1 2 1 1 1 2 1 2 1 1 1 1 1 2 1 1 1 1 1 1 2 2 1 1 1 1 2 2 1 1 1 1 1 2 2 2 1 1 1 1 1 2 1 2 1 2 1 2 1 1 1 2 1 1 1 2 1 2 1 2 1 1 1 1 1 2 1 1 1 1 1 1 1 1 2 2 1 2 1 2 2 2 1 2 1 1 1 1 1 2 1 2 1 1 1 1 1 2 1 1 1 1 1 2 1 1 2 2 1 2 1 1 1 2 1 2 1 2 1 2 1 2 1 1 1 1 2 2 2 2 1 2 1 2 1 2 1 2 1 2 1 1 1 1 1 1 1 1 1 1 1 1 1 1 1 2 1 1 2 2 1 1 1 2 1 1 2 2 2 2 1 1 1 1 1 2 1 2 1 2 1 2 1 2 1 2 1 2 1 2 1 1 2 2 1 1 2 2 1 2 1 1 1 2 1 1 1 1 2 2 1 1 1 2 1 1 2 2 1 1 1 2 1 1 1 2 1 1 1 1 1 1 2 2 1 2 1 1 1 2 1 2 1 1 1 2 1 2 1 1 2 2 1 1 2 2 1 2 1 1 1 2 1 2 1 1 1 1 1 1 1 1 1 1 2 2 1 1 2 2 1 1 2 2 1 2 1 1 1 2 1 2 1 2 1 1 1 1 1 1 2 2 1 2 1 2 1 2 1 2 2 2 1 1 1 2 1 2 0 0 1 2 1 2 1 2 1 1 2 2 1 1 1 1 1 2 2 2 1 1 1 2 1 2 0 0 2 2 2 2 1 2 2 2 2 2 1 2 1 2 1 1 1 1 1 1 1 2 1 2 1 2 1 2 1 2 1 1 1 2 1 1 2 2 1 2 1 2 2 2 2 2 1 2 1 2 1 1 1 2 1 2 1 2 1 2 1 2 1 2 1 2 2 2 2 2 2 2 1 1 1 2 1 2 1 2 2 2 1 1 1 1 1 2 1 1 1 2 1 1 1 1 1 1 1 2 1 1 1 1 1 2 0 0 1 2 1 1 2 2 2 2 1 1 1 1 1 2 1 1 1 1 1 2 1 2 1 1 1 2 1 2 2 2 1 2 2 2 2 2 1 2 1 1 2 2 1 2 1 1 2 2 1 2 1 1 1 2 1 1 2 2 2 2 2 2 1 1 1 2 1 1 1 2 2 2 2 2 1 1 2 2 1 2 1 2 1 1 1 2 1 2 2 2 1 1 1 2 1 1 1 1 1 2 1 2 2 2 1 1 1 1 1 1 1 2 2 2 1 1 1 1 1 2 1 2 1 2 1 1 1 1 1 1 1 2 1 2 2 2 0 0 1 1 1 1 1 1 1 1 1 1 2 2 2 2 1 1 2 2 1 1 1 2 0 0 1 2 1 1 2 2 1 2 1 2 0 0 1 2 1 1 1 1 1 2 1 2 1 1 1 2 2 2 1 2 1 1 1 1 1 2 1 2 1 2 1 1 1 2 1 1 1 2 2 2 1 1 1 1 1 2 1 2 1 2 1 1 1 2 1 1 1 1 2 2 1 2 2 2 1 2 1 2 1 2 2 2 1 1 1 1 1 1 2 2 1 1 2 2 1 1 1 1 1 2 1 2 2 2 1 2 1 2 1 2 1 2 1 2 1 1 1 1 1 1 1 2 1 1 1 1 1 1 2 2 2 2 1 1 2 2 0 0 1 1 0 0 1 2 1 2 1 2 1 1 2 2 1 1 1 1 0 0 1 2 1 2 1 1 2 2 1 1 1 2 1 1 1 1 1 1 1 2 1 1 1 1 1 1 1 2 2 2 1 1 1 2 2 2 1 1 1 2 1 1 0 0 1 2 1 2 1 2 1 2 1 2 1 1 1 1 1 2 1 1 1 2 1 2 1 2 1 2 1 1 1 1 2 2 1 2 1 1 2 2 1 2 1 1 1 1 1 2 1 2 2 2 1 2 2 2 1 2 1 1 1 1 1 1 1 1 1 2 1 1 1 2 2 2 1 2 1 2 1 1 1 2 1 1 1 2 1 2 1 2 1 2 1 2 1 1 2 2 1 1 1 1 2 2 2 2 1 2 1 1 1 1 1 1 1 1 1 2 1 1 1 2 2 2 1 1 1 1 2 2 1 2 1 1 1 1 1 2 1 1 1 2 1 1 2 2 2 2 1 2 1 2 1 2 1 2 1 2 1 1 2 2 1 2 1 2 1 2 1 1 2 2 2 2 1 1 1 1 1 2 1 2 1 1 2 2 1 1 1 2 1 1 1 1 1 1 1 1 2 2 1 2 1 2 1 1 1 2 1 2 1 1 1 2 1 1 1 1 1 2 2 2 1 2 1 1 1 2 1 2 1 2 1 2 2 2 1 2 1 1 1 1 1 2 1 1 1 1 1 1 1 1 1 1 2 2 1 1 1 2 0 0 1 1 2 2 1 1 1 1 0 0 1 1 1 2 1 1 1 2 1 1 1 2 2 2 1 1 0 0 1 2 1 2 1 2 1 1 2 2 1 1 1 2 1 1 1 1 1 1 2 2 2 2 2 2 1 2 2 2 1 1 2 2 1 2 1 2 1 2 1 1 1 2 1 2 1 1 1 1 1 2 1 2 1 2 2 2 1 2 1 1 1 1 1 1 1 1 1 2 1 2 1 2 1 1 1 1 1 2 1 2 1 1 1 1 1 1 1 2 1 1 1 1 1 2 1 1 1 1 1 2 1 2 1 1 1 2 1 1 1 2 2 2 0 0 1 1 1 2 1 1 1 2 1 2 2 2 1 2 2 2 1 2 1 1 1 2 1 1 1 1 1 1 1 1 1 1 1 2 1 2 1 1 1 1 1 1 1 1 1 2 1 1 1 1 1 1 1 2 2 2 1 2 1 2 1 2 1 2 1 1 2 2 2 2 1 1 1 2 1 2 1 1 1 1 1 2 2 2 2 2 1 2 2 2 1 2 1 2 1 2 1 2 1 1 2 2 1 1 1 1 2 2 1 1 2 2 1 1 1 2 1 2 2 2 1 2 2 2 1 2 1 2 1 1 1 1 1 2 1 1 1 1 1 2 1 2 1 2 1 1 1 2 1 1 1 2 1 1 1 2 1 2 1 1 1 2 0 0 1 2 1 2 1 1 1 2 1 1 1 1 1 2 1 2 1 2 1 1 1 2 1 1 1 1 1 2 1 2 1 2 1 2 2 2 1 1 2 2 1 1 1 1 1 1 1 1 1 2 1 2 1 2 1 2 1 1 2 2 2 2 1 2 1 1 1 1 1 1 1 2 1 2 1 2 1 2 2 2 1 1 1 2 1 1 2 2 0 0 1 2 0 0 1 1 1 1 1 2 1 2 1 1 2 2 1 2 1 1 2 2 2 2 1 2 1 2 2 2 0 0 2 2 1 2 1 1 2 2 1 1 2 2 1 1 1 1 2 2 1 2 1 2 1 2 1 2 1 2 1 2 1 2 1 1 1 2 1 1 1 2 1 2 1 1 1 2 1 2 1 2 1 2 1 1 2 2 1 2 1 1 2 2 1 2 1 1 1 2 1 1 1 1 1 1 1 2 1 1 1 2 1 1 1 2 1 2 1 1 1 1 1 2 1 2 1 2 2 2 1 1 1 2 2 2 1 2 1 1 1 2 1 1 1 1 1 2 1 1 1 1 1 1 0 0 1 2 1 2 1 1 1 1 1 2 1 1 1 1 1 1 1 1 1 1 1 1 1 2 1 1 1 1 1 2 2 2 1 2 2 2 2 2 1 1 1 2 1 2 1 2 1 2 1 1 1 2 1 1 1 1 1 1 1 2 1 2 1 1 1 2 1 1 1 2 2 2 2 2 1 1 1 2 1 1 1 2 0 0 2 2 1 2 1 1 1 2 0 0 2 2 1 2 1 2 0 0 1 1 2 2 1 2 0 0 1 2 2 2 1 2 1 1 2 2 1 2 2 2 1 2 1 2 1 1 2 2 1 2 2 2 1 2 1 2 1 1 1 2 1 2 1 1 1 2 1 1 2 2 1 1 1 2 1 2 2 2 1 2 2 2 1 1 0 0 2 2 1 2 1 1 1 2 1 1 1 2 1 2 2 2 1 2 1 2 2 2 1 2 0 0 1 1 2 2 2 2 2 2 1 2 1 1 1 2 1 2 1 1 1 1 1 1 1 2 1 1 1 1 1 1 1 2 1 2 1 2 1 2 1 1 1 2 1 1 1 1 1 1 0 0 1 2 2 2 1 2 1 1 1 2 2 2 1 1 2 2 1 1 1 2 1 2 1 1 1 2 1 2 2 2 1 1 1 2 2 2 1 2 2 2 1 1 1 2 1 2 1 1 1 2 2 2 1 1 1 2 0 0 2 2 1 1 2 2 1 1 1 1 1 2 1 1 1 2 1 2 1 2 1 1 1 2 1 2 1 2 1 1 1 2 2 2 1 1 1 1 1 2 1 2 1 1 1 1 1 1 1 1 2 2 1 2 1 2 1 2 1 1 1 1 1 2 1 2 2 2 2 2 1 2 1 1 1 2 1 1 2 2 1 2 1 1 2 2 1 1 1 2 1 2 1 1 2 2 1 1 1 1 1 1 1 2 1 1 1 1 1 2 2 2 0 0 1 1 1 1 1 1 2 2 1 2 1 2 1 2 1 2 1 2 1 1 1 2 1 1 1 1 1 2 1 1 1 2 1 2 1 1 1 2 1 2 1 1 2 2 1 2 1 1 2 2 1 2 0 0 1 2 1 2 2 2 1 2 1 2 1 2 2 2 1 1 2 2 0 0 1 2 2 2 1 1 2 2 1 1 1 2 1 2 1 1 1 1 1 1 1 1 2 2 1 2 2 2 2 2 1 1 1 2 1 2 1 2 2 2 2 2 1 2 1 2 2 2 1 1 0 0 1 2 2 2 1 2 2 2 1 2 2 2 1 1 1 2 1 2 1 2 1 2 1 1 1 1 1 2 1 2 1 1 2 2 1 1 1 1 2 2 1 1 2 2 1 2 1 2 0 0 1 1 1 2 1 2 1 1 1 1 1 1 1 2 1 1 1 2 1 1 2 2 1 1 1 1 0 0 1 1 0 0 1 1 1 1 1 1 1 1 1 2 1 2 2 2 1 1 1 1 1 2 1 2 1 1 1 2 1 1 2 2 2 2 1 2 2 2 1 1 1 1 1 1 1 1 1 2 2 2 1 2 1 1 1 1 1 2 1 1 1 2 2 2 1 1 1 1 1 2 1 1 1 1 1 1 1 1 2 2 1 2 1 2 1 1 1 2 1 2 1 2 1 1 2 2 1 2 0 0 1 2 1 1 1 1 1 2 2 2 1 1 1 1 1 1 1 1 1 2 1 2 1 2 2 2 2 2 2 2 1 2 1 2 2 2 1 1 1 1 1 2 1 1 1 1 1 2 1 2 2 2 1 2 1 2 1 1 1 2 2 2 1 1 1 2 1 1 1 2 1 2 1 2 1 2 1 1 2 2 1 2 1 1 1 2 1 2 1 2 1 2 1 2 2 2 1 1 1 1 2 2 1 2 1 1 1 2 2 2 1 1 1 1 1 2 1 2 1 1 1 2 1 2 1 1 1 1 2 2 2 2 1 1 1 2 1 2 2 2 1 2 1 2 1 1 1 1 2 2 1 2 2 2 1 2 2 2 1 2 1 1 1 1 0 0 2 2 1 1 2 2 1 1 1 1 1 2 1 2 1 2 1 1 1 1 0 0 1 2 1 2 2 2 1 1 1 1 1 1 0 0 2 2 1 2 1 2 1 2 1 2 1 1 1 2 1 1 1 2 2 2 1 2 2 2 1 1 1 2 1 1 2 2 1 2 1 1 1 1 1 1 1 2 1 2 1 1 1 1 2 2 1 2 1 1 1 1 2 2 1 1 1 1 1 1 1 1 1 2 1 2 1 1 1 2 1 2 2 2 2 2 2 2 1 2 1 1 1 2 1 1 1 2 1 1 1 1 1 2 1 2 1 1 1 2 2 2 2 2 1 2 1 1 1 1 0 0 2 2 1 1 1 2 1 2 1 2 1 1 1 2 1 1 1 1 1 2 1 1 1 1 1 1 1 1 1 2 1 2 1 1 1 1 2 2 1 1 1 1 1 2 1 2 1 2 2 2 1 1 1 2 1 2 1 1 1 1 1 1 1 1 1 2 1 1 1 1 1 1 2 2 1 1 1 2 1 1 1 2 1 2 1 2 1 1 1 2 1 2 1 1 1 1 1 2 2 2 1 1 1 1 1 2 2 2 1 2 1 2 1 1 1 2 2 2 1 2 1 2 1 2 1 2 1 1 2 2 1 1 1 2 1 2 1 1 1 1 2 2 1 2 2 2 1 1 1 2 1 1 1 1 2 2 1 1 1 2 1 2 1 1 1 2 1 1 1 1 2 2 2 2 2 2 1 2 1 2 1 2 1 2 1 2 1 1 1 2 1 2 1 1 1 1 1 2 1 2 1 1 1 2 1 2 1 1 2 2 1 1 1 2 1 2 1 2 1 2 2 2 1 1 1 2 1 1 1 2 1 2 2 2 1 2 1 1 1 2 0 0 1 1 1 1 1 2 0 0 1 1 1 2 1 2 1 2 1 2 1 2 1 2 2 2 1 1 1 2 0 0 1 2 1 2 1 1 1 1 1 1 2 2 2 2 1 2 2 2 1 1 2 2 1 1 2 2 1 1 1 2 1 1 2 2 2 2 1 1 1 2 1 2 1 1 1 2 1 2 1 1 2 2 1 1 1 1 1 1 2 2 1 1 1 1 1 2 1 2 1 1 1 2 1 2 1 2 1 1 2 2 2 2 0 0 0 0 1 2 1 1 2 2 1 2 1 2 1 1 1 1 1 1 1 1 1 1 1 1 1 1 1 1 1 2 1 2 1 2 2 2 1 2 2 2 1 1 1 1 1 2 1 2 1 1 1 1 1 2 1 2 1 2 1 2 2 2 1 1 1 1 1 1 2 2 1 2 1 1 1 1 2 2 1 1 1 1 1 2 2 2 2 2 1 2 2 2 1 2 2 2 1 2 1 2 2 2 1 2 1 1 2 2 1 2 1 2 1 2 1 2 2 2 2 2 1 1 1 2 1 2 1 2 1 1 1 1 1 1 1 1 1 2 1 2 2 2 1 2 1 1 1 2 1 1 1 1 1 1 1 1 1 1 1 1 1 1 2 2 0 0 1 1 1 1 1 2 1 2 1 2 1 2 2 2 1 2 0 0 1 1 1 2 2 2 1 2 1 1 1 2 1 2 2 2 1 1 1 1 2 2 1 1 1 2 1 1 1 2 1 2 2 2 2 2 2 2 2 2 1 1 1 2 1 1 1 2 1 1 1 1 2 2 1 2 1 1 2 2 1 1 1 1 0 0 1 2 1 2 1 2 1 2 1 2 2 2 1 1 1 2 1 1 1 2 2 2 1 1 1 1 1 2 1 1 1 1 1 2 1 2 2 2 1 1 1 2 1 2 1 2 1 2 1 1 2 2 1 2 2 2 1 1 2 2 2 2 2 2 1 2 1 2 1 1 1 1 1 1 1 2 1 1 1 2 1 2 1 1 1 1 1 2 1 1 1 2 0 0 1 1 1 2 1 1 1 1 2 2 1 1 1 1 1 2 1 2 2 2 1 2 1 1 1 2 1 1 1 2 1 2 2 2 1 1 1 2 1 1 1 1 1 2 1 2 1 1 1 2 1 1 1 1 1 1 1 2 1 2 1 2 2 2 2 2 1 2 1 1 1 2 1 1 1 1 1 2 1 2 1 2 2 2 2 2 1 1 2 2 1 2 1 1 1 1 1 2 1 2 1 2 2 2 2 2 1 2 2 2 1 1 2 2 1 2 2 2 1 2 1 1 1 2 1 1 1 1 1 1 1 1 2 2 2 2 1 2 1 1 1 2 1 2 1 2 1 2 1 1 1 2 1 2 1 1 1 1 1 2 1 1 1 1 1 1 1 1 1 2 0 0 1 2 1 2 1 1 1 1 1 2 1 2 1 1 1 2 1 2 1 2 1 2 1 2 1 2 1 1 1 1 1 2 2 2 2 2 1 2 1 1 1 2 2 2 2 2 1 2 1 1 1 1 1 1 1 2 1 1 1 2 1 2 1 2 2 2 2 2 1 2 2 2 2 2 1 1 1 2 1 2 1 2 1 1 1 1 2 2 1 2 2 2 1 2 0 0 1 1 1 1 1 1 1 1 1 2 1 2 0 0 1 1 1 2 1 1 1 2 1 1 1 2 1 1 1 1 2 2 2 2 1 2 1 1 2 2 1 1 2 2 1 2 1 1 1 1 2 2 1 1 1 2 1 2 2 2 0 0 1 2 1 1 1 2 2 2 1 1 1 2 1 1 1 2 0 0 1 1 1 1 1 2 1 1 1 1 1 1 1 2 1 1 1 1 1 2 1 2 1 1 1 1 1 1 2 2 1 2 1 2 1 2 2 2 1 2 1 1 1 2 1 2 1 1 1 2 2 2 1 2 1 1 1 1 1 1 1 1 1 1 1 2 1 2 2 2 1 2 1 2 1 1 2 2 1 1 1 2 1 2 2 2 1 2 1 1 2 2 1 1 2 2 1 1 1 2 1 2 1 1 1 1 1 2 1 1 1 1 2 2 1 2 1 2 1 1 1 1 2 2 1 2 1 1 1 2 1 2 1 1 2 2 1 2 1 2 1 2 1 2 2 2 1 1 1 2 1 1 1 1 1 2 1 2 1 1 1 1 2 2 2 2 1 2 1 1 1 1 1 1 1 1 1 1 1 1 2 2 1 1 1 1 1 2 1 2 1 1 1 1 1 1 1 1 2 2 1 2 1 2 1 2 1 1 1 1 1 1 1 2 1 2 2 2 1 1 1 1 2 2 2 2 1 2 1 1 2 2 1 2 1 1 1 2 1 2 1 2 2 2 1 2 1 2 2 2 2 2 2 2 1 2 2 2 2 2 2 2 0 0 1 2 1 2 1 2 1 1 2 2 1 1 1 1 1 2 1 1 2 2 1 1 1 1 1 1 1 2 1 2 1 2 2 2 1 2 1 1 1 1 1 2 2 2 1 1 1 2 1 1 1 2 2 2 2 2 1 1 1 1 1 2 2 2 1 2 1 2 1 2 1 1 1 2 1 1 1 2 1 1 1 1 1 2 2 2 2 2 1 2 1 1 1 1 1 1 1 2 1 1 1 2 1 2 1 2 1 1 1 1 1 1 1 1 1 1 1 1 2 2 1 1 1 2 2 2 2 2 1 2 1 2 1 1 2 2 1 1 1 1 1 2 1 1 1 1 2 2 1 2 1 1 1 1 1 2 1 2 1 1 2 2 0 0 1 1 2 2 0 0 2 2 1 2 1 1 2 2 2 2 1 2 1 2 2 2 1 2 1 1 1 2 1 1 1 1 1 2 1 2 1 2 1 1 1 1 2 2 1 2 1 2 1 1 1 2 1 1 1 2 1 2 1 2 1 2 1 2 1 2 1 1 2 2 1 2 1 1 1 2 1 2 2 2 1 2 1 2 2 2 2 2 2 2 1 2 1 1 1 2 1 1 1 2 2 2 2 2 2 2 1 1 1 1 1 2 2 2 1 2 1 2 1 1 1 2 1 2 1 1 1 1 1 1 1 1 1 1 1 2 1 2 1 2 1 1 2 2 1 1 2 2 1 2 1 1 1 1 1 2 1 2 1 2 1 1 1 2 1 1 1 1 1 2 1 1 1 2 2 2 1 2 1 2 1 2 1 2 1 1 1 1 1 2 1 1 1 1 1 2 1 2 1 1 2 2 2 2 1 2 0 0 1 1 2 2 2 2 1 2 1 1 1 2 2 2 1 1 0 0 1 2 0 0 1 2 1 1 1 1 1 2 2 2 1 1 1 2 1 1 1 2 1 2 2 2 1 2 1 2 1 2 2 2 1 2 1 1 1 2 1 2 1 2 1 1 0 0 1 9 1 9 1 9 1 9 2 9 1 9 0 0 1 9 1 9 1 9 1 9 2 9 2 9 0 0 0 0 2 9 2 9 2 9 2 9 0 0 2 9 1 9 2 9 2 9 2 9 1 9 1 9 1 9 1 9 2 9 1 9 1 9 1 9 0 0 1 9 1 9 0 0 2 9 1 9 0 0 2 9 2 9 2 9 1 9 2 9 0 0 2 9 1 9 1 9 2 9 2 9 1 9 1 9 1 9 1 9 1 9 2 9 1 9 1 9 0 0 1 9 1 9 1 9 0 0 1 9 1 9 2 9 2 9 2 2 1 1 1 1 1 1 1 1 2 2 1 2 1 2 1 1 1 2 1 1 1 2 1 2 1 2 2 2 2 2 1 2 1 1 2 2 1 1 1 2 1 1 1 2 1 1 1 1 1 2 2 2 2 2 1 2 1 1 1 2 2 2 1 1 1 2 1 1 1 2 2 2 1 1 1 2 2 2 1 2 1 2 2 2 2 2 1 1 1 1 1 2 0 0 1 1 1 1 2 2 1 2 1 2 1 2 2 2 1 1 0 0 1 2 1 1 1 1 1 1 2 2 1 1 2 2 1 2 2 2 1 1 1 1 1 2 1 2 1 2 1 2 1 1 1 2 1 1 1 2 2 2 0 0 1 1 1 2 1 1 2 2 1 2 1 1 1 2 1 2 1 2 1 2 1 2 1 2 1 1 1 1 1 2 1 1 1 2 1 1 1 2 1 1 1 2 1 2 1 1 2 2 1 1 2 2 1 1 1 2 2 2 1 2 1 2 1 1 1 1 2 2 1 1 2 2 2 2 1 2 1 1 1 1 1 2 1 2 2 2 1 1 1 1 1 1 1 2 1 1 2 2 1 1 1 2 2 2 1 1 2 2 2 2 1 1 2 2 1 2 1 2 2 2 1 1 2 2 2 2 2 2 2 2 2 2 1 2 1 2 1 1 2 2 1 2 1 2 1 2 1 1 1 1 1 1 1 2 1 2 1 1 1 2 1 1 1 2 1 2 2 2 2 2 2 2 1 1 1 2 2 2 1 2 1 1 1 1 1 2 2 2 2 2 1 2 1 2 1 1 2 2 1 1 1 2 1 2 1 1 1 1 2 2 1 1 1 2 1 2 1 2 1 1 1 2 1 1 1 1 1 1 1 1 2 2 2 2 1 1 1 1 1 2 2 2 1 2 1 2 1 1 1 1 1 2 1 2 1 2 1 2 2 2 2 2 1 1 1 2 1 2 1 1 1 2 2 2 1 1 1 1 1 1 1 1 1 2 1 2 1 2 1 2 1 1 2 2 2 2 1 1 1 2 1 1 1 2 1 2 1 1 1 1 0 0 1 1 1 2 1 2 1 2 1 1 1 1 1 2 1 2 1 1 2 2 1 2 1 1 1 1 1 1 1 2 1 1 1 1 1 1 1 2 1 2 1 2 1 2 1 1 2 2 1 2 2 2 0 0 1 2 2 2 1 2 1 1 1 2 1 1 1 2 1 1 1 1 2 2 1 2 1 1 1 1 1 1 1 1 1 2 1 2 1 2 1 1 1 1 1 1 1 1 1 2 1 2 1 2 2 2 2 2 1 1 1 2 0 0 2 2 2 2 1 2
180001 1 1 1 2 1 1 1 2 1 1 1 2 1 2 2 2 1 1 1 2 1 1 1 1 1 1 1 2 1 2 1 2 1 1 1 2 1 2 1 2 1 2 1 2 1 1 1 2 1 2 1 2 2 2 1 2 1 1 2 2 1 2 1 1 2 2 1 1 1 1 1 1 2 2 2 2 1 1 0 0 1 2 1 2 1 1 1 2 1 2 1 2 1 1 1 2 1 2 2 2 1 1 2 2 2 2 1 2 1 1 2 2 1 1 1 2 1 2 0 0 0 0 1 2 0 0 1 2 1 1 1 2 1 2 2 2 2 2 2 2 1 1 1 1 1 2 1 2 2 2 0 0 2 2 1 2 1 2 2 2 1 2 1 2 0 0 1 1 2 2 2 2 1 2 2 2 1 1 1 1 1 2 1 1 2 2 2 2 1 1 1 1 2 2 1 1 1 2 1 2 1 1 1 1 0 0 1 1 1 2 1 1 1 2 1 1 1 2 1 2 1 1 1 2 1 1 1 2 1 1 1 1 1 2 1 1 1 1 1 2 1 2 1 1 2 2 1 2 1 1 1 2 0 0 1 1 2 2 0 0 1 2 1 2 1 2 1 1 1 2 1 1 0 0 1 1 1 1 1 1 2 2 1 2 1 1 1 1 1 2 2 2 2 2 1 2 1 2 1 1 1 2 2 2 1 1 0 0 1 2 1 2 1 2 0 0 1 1 1 2 2 2 1 2 1 2 1 1 1 2 1 1 1 1 2 2 1 1 0 0 1 1 2 2 2 2 2 2 1 1 1 2 1 2 1 2 1 2 1 2 1 2 1 2 1 1 0 0 1 1 1 1 2 2 2 2 1 1 0 0 1 1 1 1 1 1 0 0 1 2 2 2 1 1 2 2 1 2 1 1 1 1 1 1 2 2 2 2 1 2 2 2 1 1 0 0 1 1 0 0 1 2 1 2 2 2 1 2 1 2 1 1 2 2 1 2 1 2 1 2 0 0 1 2 1 2 1 1 1 2 1 1 1 1 1 1 2 2 1 1 1 1 0 0 1 1 1 1 1 1 2 2 2 2 2 2 1 2 1 1 1 2 1 1 1 1 1 2 1 1 1 2 1 1 1 1 2 2 1 1 2 2 1 2 1 2 1 2 1 2 1 2 1 2 1 2 1 1 1 1 1 2 1 1 1 2 0 0 2 2 0 0 1 1 1 1 1 1 1 1 1 2 1 1 0 0 1 1 1 1 0 0 1 1 1 2 1 2 1 1 1 1 1 2 1 1 1 1 2 2 1 1 1 1 1 1 1 2 2 2 1 1 1 1 1 1 1 2 1 1 1 2 1 2 1 2 2 2 1 1 2 2 1 2 1 2 1 1 2 2 1 2 1 2 2 2 1 1 1 1 1 2 1 1 1 2 1 2 1 1 1 2 1 2 1 2 1 2 1 1 1 1 1 2 1 2 1 2 1 1 1 1 1 1 1 2 1 1 1 1 1 1 1 1 1 1 2 2 0 0 1 2 1 1 1 1 1 2 1 1 1 2 1 2 1 1 0 0 1 1 1 1 1 2 0 0 1 2 2 2 1 2 1 1 1 2 2 2 1 1 2 2 1 2 1 1 1 1 1 2 1 1 1 2 1 1 1 2 2 2 1 2 1 1 2 2 1 2 1 2 2 2 1 1 1 2 1 2 1 2 2 2 1 2 1 1 2 2 1 2 1 1 1 1 1 1 1 2 1 1 1 2 1 1 1 1 1 2 2 2 2 2 1 1 1 2 1 1 1 1 1 2 0 0 1 2 1 2 1 1 0 0 1 2 1 2 1 2 1 1 1 2 1 1 1 1 1 1 1 1 1 1 2 2 1 1 1 1 2 2 1 2 1 1 1 1 1 2 1 1 2 2 1 2 1 2 1 1 1 2 1 1 0 0 1 2 1 2 1 1 1 2 1 2 1 1 1 2 1 2 2 2 2 2 1 2 1 2 1 1 1 2 1 1 1 1 1 2 2 2 1 1 1 2 1 1 1 1 1 1 1 2 1 2 2 2 1 1 1 2 1 2 1 1 2 2 0 0 1 1 1 2 2 2 2 2 1 2 1 1 1 1 1 2 1 1 1 2 1 2 1 2 2 2 1 2 1 1 1 1 1 1 1 2 0 0 1 2 2 2 1 2 0 0 1 2 1 1 1 1 2 2 1 1 1 2 1 2 1 1 1 2 1 2 1 2 2 2 1 2 1 1 0 0 0 0 2 2 1 1 1 1 2 2 1 1 1 2 2 2 1 1 1 1 0 0 1 2 0 0 1 1 1 2 1 2 1 1 1 1 1 2 2 2 1 2 1 2 1 2 1 1 1 1 2 2 1 2 1 1 0 0 2 2 0 0 0 0 1 2 1 2 1 2 2 2 2 2 1 1 1 2 1 2 0 0 2 2 1 1 1 2 1 2 1 2 1 2 0 0 1 2 1 2 1 2 1 2 1 2 1 2 0 0 1 1 2 2 2 2 1 1 1 1 1 1 1 2 0 0 1 2 1 1 1 2 1 1 1 2 1 1 1 1 1 2 1 1 1 2 1 2 1 2 2 2 1 2 1 1 1 2 1 1 1 1 1 1 1 1 1 2 1 1 1 2 1 1 1 2 1 1 1 2 1 2 1 1 1 1 2 2 1 2 1 1 1 2 1 2 1 2 1 2 1 2 1 2 0 0 1 2 1 2 1 2 1 1 1 1 1 1 1 2 0 0 1 1 1 1 1 1 1 2 0 0 1 2 1 2 2 2 1 2 1 1 2 2 2 2 1 1 2 2 1 1 1 2 1 2 0 0 1 1 2 2 1 2 1 1 2 2 1 1 1 2 2 2 2 2 1 1 1 1 1 2 2 2 1 2 1 2 2 2 1 2 1 1 1 2 1 2 2 2 1 2 2 2 2 2 1 2 1 2 1 1 1 1 1 2 1 2 1 1 1 1 1 1 0 0 1 2 2 2 1 2 1 2 1 2 1 2 1 1 1 1 2 2 1 2 2 2 1 1 1 2 1 2 1 2 1 1 1 1 1 1 1 2 1 1 1 2 2 2 1 2 0 0 1 1 1 2 0 0 2 2 1 2 1 1 1 1 1 1 1 2 1 1 2 2 1 1 1 2 1 2 1 2 0 0 1 2 1 1 1 2 1 2 2 2 1 2 1 2 1 2 2 2 1 1 1 2 1 2 1 1 1 1 1 1 1 2 1 2 1 2 1 2 1 2 1 1 2 2 1 2 1 1 2 2 1 1 0 0 1 1 1 1 1 2 1 1 1 2 1 2 1 1 1 1 1 2 1 1 1 1 1 1 1 1 0 0 2 2 2 2 1 1 2 2 1 2 0 0 1 1 1 2 1 2 1 2 2 2 1 1 0 0 1 1 1 1 1 1 2 2 2 2 1 2 0 0 1 2 1 1 1 2 1 2 1 2 1 1 2 2 2 2 2 2 1 2 1 1 1 1 1 2 1 2 0 0 1 1 2 2 2 2 1 2 1 2 1 1 1 2 1 1 1 2 1 1 2 2 1 1 2 2 2 2 2 2 1 1 2 2 1 1 2 2 0 0 1 1 1 1 1 2 1 2 1 2 0 0 1 2 2 2 1 1 1 1 1 1 1 1 1 1 2 2 1 1 1 2 0 0 1 1 1 2 2 2 1 1 1 2 1 2 1 2 1 1 0 0 1 1 2 2 1 1 1 2 1 2 1 2 1 1 2 2 2 2 1 1 1 2 1 1 1 2 2 2 1 2 1 1 1 1 2 2 1 1 1 2 2 2 2 2 2 2 1 2 2 2 1 1 2 2 1 1 2 2 1 1 1 1 1 2 1 2 1 1 1 2 1 1 2 2 1 2 1 1 1 2 0 0 1 1 1 2 1 1 0 0 2 2 1 2 2 2 0 0 1 2 0 0 1 2 1 2 1 2 2 2 0 0 1 2 2 2 1 1 1 2 0 0 1 2 1 1 1 1 2 2 1 2 1 2 2 2 2 2 1 1 1 2 1 1 1 2 1 2 1 1 2 2 0 0 0 0 1 2 1 1 1 2 1 1 1 2 1 1 0 0 1 1 1 1 1 2 1 1 1 1 1 1 1 2 1 2 1 1 1 2 1 2 1 2 0 0 1 2 1 2 1 1 1 1 2 2 2 2 0 0 2 2 1 2 1 2 1 1 2 2 2 2 2 2 1 2 1 1 1 2 1 2 1 2 2 2 1 2 1 2 1 2 1 2 1 1 1 2 1 2 1 1 0 0 1 2 1 2 1 2 1 1 1 2 0 0 1 2 1 1 0 0 1 1 1 2 1 1 1 2 1 2 0 0 1 1 1 1 1 2 1 2 1 2 1 1 2 2 1 2 1 2 1 2 1 1 1 1 1 2 1 1 2 2 1 2 1 2 1 2 1 1 1 2 1 2 1 1 0 0 1 1 0 0 1 2 1 1 2 2 1 2 1 1 1 1 1 1 1 2 1 1 2 2 1 2 1 1 1 1 1 1 1 1 1 2 2 2 1 1 1 1 1 2 1 1 1 2 1 2 1 1 2 2 1 1 1 1 1 2 1 1 1 2 1 2 1 1 2 2 1 2 1 1 1 2 1 2 1 1 1 2 1 2 1 2 1 1 1 2 1 2 1 1 1 1 1 1 0 0 1 1 0 0 1 1 1 1 1 1 1 2 2 2 2 2 1 2 2 2 2 2 2 2 2 2 1 1 1 1 1 1 1 1 1 1 1 2 1 2 1 1 0 0 1 1 1 1 1 1 1 1 2 2 2 2 1 1 1 2 2 2 1 2 1 2 1 1 1 1 1 1 1 1 1 2 1 1 1 1 1 2 1 2 1 2 1 1 1 2 1 2 1 2 1 1 1 2 1 1 1 2 1 2 2 2 1 2 1 2 1 2 1 2 1 2 1 1 1 1 2 2 1 1 1 1 1 2 1 1 0 0 2 2 1 1 0 0 1 1 2 2 1 2 1 2 1 1 2 2 1 1 1 2 1 1 1 1 2 2 2 2 1 1 1 1 1 2 1 2 1 2 1 1 1 2 1 1 1 2 1 1 1 2 0 0 1 2 1 1 1 1 1 1 1 2 1 1 1 2 1 2 1 2 1 1 1 2 2 2 2 2 1 2 2 2 2 2 1 2 1 1 1 2 1 1 2 2 2 2 1 2 1 2 1 1 1 2 1 2 1 2 1 1 2 2 1 2 1 2 1 1 1 1 2 2 1 2 2 2 1 1 1 2 1 1 1 1 1 1 1 2 1 2 1 2 1 1 1 1 2 2 2 2 1 2 1 1 1 1 1 2 2 2 2 2 2 2 1 2 1 2 1 1 1 1 1 1 1 2 2 2 1 2 2 2 1 2 1 2 1 2 1 1 1 2 1 1 1 1 2 2 1 2 2 2 1 2 2 2 1 1 1 2 2 2 1 2 1 1 1 1 1 1 1 1 0 0 1 1 1 2 1 1 1 1 0 0 1 2 1 2 1 1 1 2 1 2 1 2 1 2 2 2 2 2 1 2 1 2 1 1 1 2 0 0 1 2 1 1 1 2 2 2 1 1 1 1 2 2 1 2 1 2 1 2 0 0 1 1 2 2 1 2 2 2 1 2 1 1 1 1 1 1 1 1 1 2 0 0 1 2 1 1 1 2 1 2 1 2 2 2 1 2 2 2 1 1 2 2 1 2 1 1 1 1 1 2 0 0 1 2 1 1 0 0 1 2 0 0 1 2 1 2 1 2 1 2 1 1 1 1 1 2 1 2 1 1 1 2 1 2 0 0 1 1 1 2 1 2 1 2 1 1 2 2 1 1 1 2 1 1 1 2 1 2 2 2 1 1 2 2 2 2 1 2 1 1 1 1 1 1 0 0 1 1 0 0 2 2 1 1 1 1 2 2 2 2 2 2 1 1 1 1 1 1 1 2 1 2 1 1 1 2 1 1 1 1 1 1 1 1 0 0 2 2 1 1 1 2 1 2 1 1 1 1 1 1 0 0 0 0 1 1 0 0 1 1 1 1 1 2 1 2 1 1 1 2 1 1 1 2 1 2 1 2 0 0 1 1 1 2 1 1 1 2 1 1 2 2 2 2 1 2 1 1 1 2 2 2 1 2 1 1 1 2 1 1 1 2 1 2 1 2 1 1 1 2 1 1 1 2 1 2 1 1 1 1 1 2 1 1 1 2 1 1 1 2 0 0 1 1 1 1 1 2 1 1 1 2 1 1 1 2 1 1 1 2 1 1 1 2 1 2 1 2 1 2 1 2 1 2 1 1 1 2 1 2 1 2 1 2 1 1 2 2 1 1 2 2 1 1 1 1 1 1 1 2 1 1 1 2 0 0 1 2 2 2 2 2 1 1 2 2 1 2 1 2 2 2 2 2 1 2 1 2 1 1 1 2 1 2 1 1 1 1 1 1 1 2 2 2 1 2 2 2 1 2 1 2 1 1 2 2 1 1 1 1 1 2 1 2 1 2 1 2 1 1 1 1 1 1 2 2 1 1 0 0 2 2 1 2 2 2 1 1 0 0 1 2 0 0 1 1 1 1 0 0 0 0 1 2 1 1 0 0 1 2 1 2 1 2 1 1 1 2 1 1 1 2 1 1 1 1 1 2 1 2 1 1 1 2 1 1 1 1 2 2 1 1 1 1 1 2 0 0 1 2 1 2 1 1 1 2 1 2 1 1 1 1 1 1 1 2 1 1 1 2 1 1 2 2 1 1 1 2 1 1 1 2 1 2 1 1 2 2 1 2 2 2 1 1 1 2 1 2 1 1 1 2 0 0 2 2 1 1 2 2 1 1 1 1 2 2 1 1 1 2 2 2 0 0 1 2 1 2 2 2 1 2 1 1 2 2 1 2 2 2 1 2 1 1 1 1 1 2 1 2 2 2 1 1 1 2 1 1 1 1 1 2 1 2 2 2 1 1 1 2 1 1 1 2 2 2 2 2 2 2 1 1 1 1 1 2 0 0 1 2 2 2 1 1 1 1 2 2 1 1 2 2 1 2 1 2 1 1 1 2 1 1 1 2 1 2 1 2 1 1 1 1 0 0 1 2 1 2 1 2 1 1 1 1 2 2 1 2 1 2 1 2 0 0 1 1 0 0 2 2 1 2 1 2 1 2 1 2 1 2 2 2 1 2 1 2 1 2 1 1 1 2 0 0 1 1 2 2 2 2 2 2 1 2 1 1 1 1 2 2 1 1 1 2 1 1 1 2 1 1 0 0 1 1 1 1 1 2 1 2 1 1 1 2 1 2 1 2 0 0 1 1 1 2 2 2 1 1 1 2 1 1 2 2 1 1 1 1 1 2 1 1 1 2 1 1 1 2 0 0 2 2 1 2 1 1 1 2 1 2 1 1 1 2 1 2 1 2 2 2 1 2 1 2 2 2 1 1 0 0 1 2 1 2 1 2 2 2 1 1 1 2 1 1 1 1 1 2 1 1 1 1 1 1 2 2 1 1 1 2 1 1 1 2 1 2 0 0 1 1 1 2 1 2 1 2 1 1 1 1 1 2 1 2 1 2 1 2 1 1 1 2 1 1 1 1 2 2 1 1 1 2 1 1 1 1 1 1 2 2 2 2 0 0 1 1 2 2 1 1 1 1 2 2 1 2 1 2 1 1 1 2 1 1 1 2 1 2 1 2 1 2 1 1 1 2 1 2 1 1 1 1 2 2 1 1 1 2 2 2 1 2 1 2 1 1 2 2 1 1 1 1 2 2 1 2 1 1 1 2 1 1 1 2 1 2 1 1 1 2 1 2 1 2 1 1 1 2 1 2 1 1 1 2 1 2 2 2 2 2 1 2 1 2 1 1 0 0 1 2 0 0 2 2 1 1 1 2 1 2 1 1 1 1 1 2 1 1 1 1 1 1 2 2 1 2 1 2 2 2 1 1 1 2 1 2 0 0 1 1 1 2 2 2 1 1 2 2 1 1 2 2 2 2 2 2 1 1 2 2 1 1 1 1 1 1 2 2 2 2 1 1 1 2 1 2 1 2 1 2 1 2 1 1 2 2 1 1 2 2 2 2 1 2 1 1 1 1 1 1 1 1 1 1 1 2 2 2 1 1 1 2 1 1 1 2 1 2 1 2 0 0 1 2 0 0 1 1 1 2 1 1 1 1 1 1 1 1 1 2 1 2 0 0 1 1 1 2 0 0 1 2 1 2 1 1 1 2 0 0 2 2 2 2 1 2 1 1 2 2 1 2 1 1 1 1 2 2 1 1 1 1 2 2 1 1 0 0 1 1 1 1 1 2 1 2 1 1 1 1 1 1 1 1 1 1 1 1 1 1 2 2 1 2 1 2 1 1 1 1 0 0 2 2 1 1 0 0 1 2 1 2 1 2 1 2 1 1 1 1 1 2 0 0 1 2 0 0 1 1 2 2 1 1 0 0 2 2 2 2 1 2 1 1 2 2 1 2 1 2 1 1 1 2 1 1 1 2 1 1 1 1 2 2 1 1 1 2 1 2 1 2 1 2 1 1 0 0 1 2 2 2 1 1 1 1 2 2 1 2 1 2 1 2 0 0 1 1 2 2 1 2 1 2 1 1 2 2 1 2 1 1 1 2 2 2 1 1 2 2 2 2 1 2 1 2 1 1 1 1 1 2 2 2 1 2 1 1 1 1 2 2 1 2 2 2 2 2 1 1 2 2 1 1 1 2 1 2 1 1 1 2 0 0 1 2 1 1 1 1 1 1 1 1 1 1 1 1 1 2 1 2 0 0 1 2 1 1 0 0 0 0 1 2 0 0 1 2 1 1 1 1 2 2 1 2 1 2 1 2 1 2 1 2 1 2 2 2 1 2 1 1 1 2 1 1 2 2 2 2 1 1 2 2 2 2 2 2 1 2 0 0 1 1 1 2 2 2 1 1 0 0 2 2 2 2 1 2 1 1 1 2 1 2 1 2 1 2 1 2 1 2 0 0 1 2 2 2 0 0 1 2 1 2 1 2 1 1 1 1 2 2 2 2 2 2 1 2 1 2 1 1 1 1 0 0 1 1 1 2 0 0 0 0 1 2 1 1 1 2 1 2 1 2 1 2 2 2 1 2 1 1 0 0 1 1 1 1 0 0 1 1 1 1 1 2 0 0 1 1 1 1 0 0 0 0 1 1 1 1 1 2 2 2 1 1 1 1 1 1 1 2 1 1 1 2 1 1 1 2 1 1 1 2 1 2 1 2 1 2 1 1 1 2 1 1 2 2 1 1 2 2 1 1 1 2 0 0 1 1 0 0 2 2 1 1 0 0 1 1 1 2 1 2 1 2 1 2 0 0 1 1 0 0 1 2 1 2 1 2 1 2 2 2 1 1 2 2 2 2 1 2 1 1 1 1 1 1 1 2 1 1 1 1 1 1 0 0 1 1 1 2 1 1 1 2 1 2 1 1 1 2 1 1 1 1 1 1 2 2 1 1 1 1 1 1 1 1 1 2 2 2 0 0 2 2 1 1 2 2 1 2 1 2 2 2 1 2 1 2 0 0 1 2 1 1 2 2 1 2 1 2 1 2 1 2 1 2 1 2 1 1 0 0 1 2 1 1 2 2 2 2 1 1 1 2 1 2 1 2 1 2 2 2 2 2 1 1 1 1 1 1 1 1 1 2 2 2 1 1 0 0 0 0 1 1 2 2 1 1 1 2 1 2 2 2 1 2 1 1 2 2 1 1 1 1 1 2 1 1 1 1 2 2 1 2 0 0 1 2 1 1 1 1 1 2 2 2 1 1 1 1 1 1 2 2 1 1 1 1 1 1 1 2 0 0 2 2 2 2 1 1 2 2 0 0 1 1 1 1 1 2 1 2 1 2 1 2 1 1 0 0 1 2 1 2 1 2 1 1 1 1 1 2 0 0 1 2 1 2 1 1 2 2 1 1 0 0 1 1 1 2 1 2 1 2 1 2 1 1 2 2 1 2 1 1 1 1 2 2 2 2 2 2 1 2 1 2 1 1 2 2 2 2 1 2 1 1 0 0 1 2 1 2 1 1 1 2 2 2 1 1 1 1 1 2 0 0 1 1 1 2 2 2 1 1 1 1 1 2 1 2 1 2 1 2 2 2 2 2 0 0 2 2 1 2 0 0 2 2 1 2 1 2 1 2 0 0 1 1 1 1 2 2 1 2 1 2 0 0 1 1 1 2 1 1 2 2 1 1 1 1 1 2 1 2 1 1 1 1 1 2 2 2 1 1 1 1 1 1 0 0 1 1 1 1 1 2 2 2 1 1 1 2 1 2 0 0 1 2 2 2 2 2 0 0 1 1 1 1 1 2 1 1 2 2 0 0 1 1 1 2 1 1 2 2 1 1 1 1 1 2 1 1 1 2 2 2 1 2 1 1 1 2 1 2 1 2 1 1 1 1 2 2 1 1 1 2 1 2 1 2 1 1 1 2 2 2 1 1 1 1 1 2 1 2 1 2 1 2 1 2 1 2 1 2 1 1 1 1 2 2 1 2 1 1 1 2 0 0 1 2 1 1 1 2 1 1 1 1 1 1 2 2 1 1 1 2 2 2 1 2 1 2 1 1 1 2 1 1 1 2 1 2 1 2 1 2 1 2 1 2 1 2 1 1 2 2 1 2 1 1 1 1 1 1 1 2 1 1 2 2 2 2 1 2 1 1 0 0 1 2 1 1 1 1 0 0 1 1 1 1 1 2 1 2 0 0 1 1 1 2 1 1 1 2 1 2 1 2 1 2 1 1 2 2 1 1 1 1 1 2 0 0 2 2 1 1 1 1 1 2 1 2 0 0 1 2 2 2 1 2 0 0 0 0 1 1 1 1 1 2 1 2 1 1 1 1 1 2 0 0 1 2 2 2 1 2 1 2 1 2 1 1 1 1 1 1 0 0 2 2 1 2 1 2 1 1 1 2 1 1 0 0 1 2 0 0 0 0 1 1 1 2 1 2 1 2 1 1 1 1 1 2 0 0 0 0 1 2 1 2 2 2 1 2 2 2 2 2 0 0 1 2 2 2 1 2 1 2 1 1 1 1 1 2 0 0 1 1 1 2 1 1 1 2 1 1 1 1 1 1 1 1 0 0 1 1 1 2 1 1 1 2 0 0 1 1 1 2 2 2 1 1 1 2 1 2 1 2 1 1 2 2 2 2 2 2 2 2 1 1 0 0 1 1 1 1 1 2 1 2 1 2 2 2 2 2 1 1 2 2 1 2 1 1 1 2 1 2 1 2 1 2 1 2 1 1 0 0 0 0 1 1 1 2 1 1 1 1 1 1 1 2 1 1 2 2 1 2 1 1 1 1 1 2 0 0 2 2 1 2 0 0 1 1 1 1 1 2 1 1 1 2 1 2 2 2 1 1 1 1 2 2 1 1 1 2 1 2 2 2 2 2 1 2 2 2 1 2 1 2 1 2 0 0 2 2 1 2 1 1 2 2 1 2 1 1 1 1 1 1 2 2 1 1 2 2 1 2 2 2 1 1 1 1 1 2 1 2 1 2 1 2 1 1 1 1 0 0 1 2 1 1 2 2 0 0 1 2 1 1 1 2 1 1 2 2 1 2 1 2 1 2 1 1 0 0 2 2 0 0 1 2 1 1 2 2 2 2 1 2 1 2 2 2 0 0 2 2 2 2 2 2 1 1 1 1 0 0 1 2 1 2 1 2 1 2 0 0 1 1 1 2 1 2 1 1 1 2 2 2 1 2 2 2 2 2 1 2 1 1 2 2 1 1 2 2 2 2 1 2 2 2 1 1 1 1 1 1 0 0 1 2 2 2 1 1 1 1 1 1 1 2 2 2 1 1 1 2 2 2 0 0 1 1 1 2 1 1 1 1 1 1 1 2 1 1 2 2 1 2 0 0 2 2 2 2 1 1 1 1 2 2 1 2 1 2 1 2 1 1 1 1 1 2 1 2 1 1 2 2 1 1 2 2 2 2 1 2 2 2 1 2 1 1 1 1 1 2 1 2 2 2 1 1 1 2 1 1 2 2 1 2 1 2 1 2 2 2 1 2 1 2 2 2 1 2 2 2 1 2 2 2 1 2 1 2 1 1 1 2 1 1 2 2 2 2 0 0 2 2 0 0 2 2 1 2 2 2 0 0 1 1 1 1 1 1 1 1 1 2 2 2 1 2 1 1 1 2 1 2 0 0 1 2 2 2 1 1 1 1 1 2 2 2 1 1 1 2 2 2 1 1 0 0 1 1 1 1 0 0 1 1 1 1 2 2 2 2 1 2 2 2 1 1 1 2 2 2 1 1 1 1 1 2 2 2 1 1 2 2 1 1 1 1 1 1 1 1 1 1 1 1 1 1 1 2 2 2 1 1 1 2 1 1 2 2 1 1 1 2 2 2 1 1 1 1 1 1 2 2 1 1 1 1 1 2 1 2 1 1 1 2 1 1 1 1 2 2 1 1 1 2 1 1 1 1 2 2 1 2 1 2 1 1 2 2 1 2 2 2 1 2 1 2 1 1 1 2 1 2 1 1 1 2 1 2 1 2 2 2 1 2 1 2 1 1 1 1 1 2 1 2 1 1 1 1 1 2 1 1 1 1 1 2 1 1 1 1 1 1 1 1 1 2 1 1 1 1 2 2 1 2 1 1 1 1 1 1 0 0 1 2 0 0 1 2 2 2 1 2 1 2 1 2 1 1 0 0 1 1 1 1 1 1 2 2 1 2 1 2 1 1 1 1 1 1 1 2 1 2 1 1 1 2 1 1 1 2 1 2 2 2 1 2 1 1 1 1 2 2 2 2 1 1 1 1 1 1 2 2 0 0 2 2 1 1 1 2 1 2 1 1 1 2 2 2 1 1 1 2 1 1 2 2 2 2 1 1 1 2 2 2 1 1 2 2 2 2 1 2 1 1 1 2 0 0 1 2 1 2 0 0 2 2 0 0 1 1 1 2 1 2 1 2 1 1 1 2 1 1 1 2 1 1 1 2 2 2 1 2 1 1 1 1 1 2 1 2 2 2 1 1 1 2 1 1 1 1 1 2 2 2 2 2 0 0 0 0 2 9 1 9 1 9 1 9 1 9 1 9 1 9 2 9 2 9 0 0 0 0 0 0 2 9 1 9 1 9 1 9 2 9 0 0 2 9 0 0 1 9 0 0 2 9 1 9 1 9 1 9 1 9 1 9 1 9 1 9 1 9 2 9 0 0 1 9 1 9 1 9 1 9 2 9 1 9 1 9 0 0 1 9 2 9 0 0 1 9 1 9 2 9 0 0 1 9 1 9 2 9 1 9 1 9 1 9 2 9 1 9 0 0 1 9 2 9 0 0 2 9 0 0 1 9 2 9 2 9 0 0 1 9 1 9 2 2 2 2 1 1 1 1 1 1 1 2 1 1 1 2 1 1 2 2 1 2 1 2 1 1 1 1 2 2 2 2 1 1 1 1 2 2 1 2 1 1 1 2 1 2 1 1 1 2 1 1 2 2 2 2 1 2 0 0 1 2 2 2 1 2 2 2 1 1 0 0 1 2 1 1 1 2 2 2 1 2 0 0 2 2 0 0 1 1 0 0 1 1 1 1 1 1 1 1 1 2 1 2 2 2 1 2 0 0 0 0 2 2 1 2 1 1 1 1 1 1 1 2 0 0 2 2 1 2 1 2 1 2 2 2 1 2 2 2 1 1 1 2 1 2 1 1 1 1 0 0 2 2 1 2 0 0 1 2 1 2 1 1 2 2 1 2 1 1 1 2 2 2 1 1 1 2 1 2 1 1 2 2 1 1 1 2 1 2 0 0 1 2 1 1 1 2 2 2 1 1 1 2 1 1 2 2 1 2 0 0 2 2 1 1 1 1 1 2 1 1 2 2 1 2 1 2 1 2 1 2 0 0 0 0 2 2 1 1 1 2 1 1 1 2 1 1 1 1 1 1 1 2 2 2 1 1 1 2 1 1 1 1 2 2 1 2 1 2 1 1 1 2 1 1 1 1 1 2 2 2 2 2 1 2 2 2 1 2 1 2 1 2 1 1 0 0 1 2 1 2 1 2 1 1 1 1 1 2 1 1 1 1 2 2 1 1 1 2 1 2 1 2 1 1 0 0 1 2 1 1 1 1 1 2 2 2 2 2 0 0 1 1 2 2 1 1 2 2 0 0 2 2 1 2 1 2 1 1 1 1 1 1 2 2 1 2 1 1 1 1 1 2 1 1 1 2 1 2 1 1 1 1 1 2 1 2 0 0 1 1 1 1 1 2 2 2 1 2 1 2 1 1 1 2 1 1 1 1 1 2 1 2 1 2 1 2 1 2 1 2 1 2 0 0 1 1 2 2 1 2 1 1 1 2 1 2 1 1 1 2 1 2 1 2 1 2 1 2 2 2 1 1 1 1 1 1 1 2 2 2 1 1 2 2 1 2 1 1 1 1 0 0 2 2 1 1 1 1 1 2 1 2 1 2 1 2 1 2 1 1 1 1 1 2 1 1 1 2 1 1 1 2 0 0 2 2 1 2 1 1 1 2 1 2 2 2 1 2 0 0 1 2 1 1 1 2 1 1 2 2 1 2 1 1 1 1 1 1 1 1 1 1 1 2 1 2 1 1 2 2 1 2 1 1 1 1 1 2 1 1 0 0 1 2 1 1 1 2 1 1 2 2 0 0 1 1 1 1 1 2 2 2 2 2 1 1
190001 1 2 1 2 1 2 1 1 1 1 1 1 1 1 2 2 1 1 1 2 1 1 1 1 1 2 1 1 1 2 1 1 1 1 2 2 1 2 1 2 1 1 1 2 2 2 1 2 2 2 1 1 1 2 1 2 1 2 2 2 1 1 1 2 1 2 0 0 1 2 0 0 1 1 1 2 1 2 2 2 0 0 1 2 1 1 1 1 1 2 1 1 1 2 1 1 2 2 1 2 2 2 1 2 2 2 1 1 1 1 2 2 1 1 1 1 1 2 1 1 2 2 2 2 1 1 1 1 1 2 1 2 1 1 1 1 1 2 2 2 1 1 1 1 1 1 1 2 2 2 2 2 2 2 1 1 1 1 2 2 1 2 1 2 1 2 1 1 2 2 1 2 1 1 1 1 1 1 1 2 1 2 1 1 1 2 1 1 1 1 1 1 2 2 1 2 1 2 1 2 0 0 1 1 2 2 1 1 2 2 1 2 1 1 1 2 1 2 1 1 1 1 1 2 1 2 1 2 0 0 1 1 1 2 1 1 0 0 1 1 1 2 1 2 1 2 1 1 1 1 2 2 1 2 0 0 2 2 1 2 1 2 1 1 1 2 1 1 1 1 2 2 1 1 1 2 1 1 1 1 1 1 1 2 1 1 1 1 0 0 1 2 2 2 1 1 1 1 1 2 1 2 2 2 0 0 0 0 1 2 2 2 1 2 0 0 1 1 1 1 1 2 1 1 1 1 1 1 1 1 1 2 0 0 1 2 1 2 1 2 1 1 0 0 2 2 2 2 0 0 1 2 1 2 1 1 1 2 1 1 1 2 1 1 1 2 1 2 1 2 1 2 1 1 2 2 1 1 1 2 0 0 1 1 1 1 0 0 0 0 1 2 1 1 1 1 1 1 2 2 1 2 1 1 0 0 1 1 2 2 1 2 0 0 1 1 1 1 1 1 0 0 1 2 0 0 1 1 2 2 1 1 0 0 2 2 1 2 1 1 1 1 1 2 0 0 0 0 2 2 1 1 1 2 1 1 1 2 1 1 1 1 1 2 1 1 1 2 1 2 2 2 1 1 1 1 1 1 1 1 1 2 1 1 1 2 1 1 1 1 1 2 1 1 1 1 1 2 1 1 1 1 2 2 0 0 0 0 1 2 2 2 1 2 1 2 1 1 1 1 1 1 1 1 1 1 1 1 1 1 1 1 2 2 1 1 1 2 1 1 1 2 1 1 1 2 1 2 1 1 2 2 1 2 1 1 1 2 1 2 1 1 1 1 1 1 1 1 1 2 1 1 1 1 1 2 1 1 1 1 1 1 1 1 1 1 2 2 1 1 1 1 1 2 1 2 2 2 2 2 1 2 1 1 1 2 1 2 2 2 1 2 2 2 2 2 1 1 1 2 1 2 1 2 1 2 1 2 1 1 1 2 1 2 2 2 1 1 1 1 1 1 1 1 1 2 0 0 1 1 1 2 0 0 2 2 1 2 1 1 1 1 0 0 1 1 1 1 2 2 1 1 1 2 1 2 2 2 1 1 1 2 1 1 0 0 1 2 1 2 1 1 2 2 1 2 1 2 0 0 1 2 0 0 2 2 2 2 1 2 2 2 2 2 1 1 1 2 1 1 1 2 1 1 1 1 1 1 2 2 1 1 1 1 2 2 0 0 1 2 2 2 1 2 1 2 1 2 0 0 2 2 1 2 1 1 1 2 1 2 1 1 1 1 0 0 0 0 1 1 1 1 1 2 1 1 0 0 1 2 2 2 1 1 1 2 1 2 1 1 2 2 1 2 1 2 0 0 1 1 1 1 1 2 1 1 1 2 1 1 1 2 1 1 1 1 1 1 1 1 1 1 2 2 2 2 1 2 1 2 1 1 1 1 1 1 1 2 1 2 1 2 1 2 2 2 0 0 1 2 1 2 1 1 1 2 2 2 1 2 1 2 1 1 1 1 1 2 1 2 2 2 1 1 1 2 1 2 1 1 2 2 1 1 0 0 1 2 2 2 1 1 0 0 1 2 2 2 0 0 1 1 1 1 1 1 1 1 1 2 1 2 1 1 2 2 1 2 1 1 1 1 2 2 2 2 2 2 1 1 1 2 2 2 1 1 1 2 1 1 1 2 0 0 1 2 1 1 1 2 1 2 1 1 1 1 2 2 1 2 1 2 1 1 1 2 1 2 1 2 1 2 1 2 1 1 1 2 1 1 2 2 1 2 2 2 1 2 1 2 1 2 1 2 1 2 2 2 1 2 2 2 1 2 1 1 1 2 1 2 1 2 1 2 1 2 1 1 1 2 1 2 0 0 2 2 1 1 2 2 0 0 2 2 1 2 1 1 0 0 1 1 2 2 1 1 2 2 1 2 1 2 1 2 2 2 1 2 1 2 2 2 2 2 1 2 2 2 1 1 1 2 1 2 1 2 1 1 1 2 1 2 1 2 1 2 1 2 0 0 1 2 1 2 1 2 2 2 0 0 0 0 1 2 1 2 0 0 1 2 1 2 2 2 1 1 1 2 1 1 1 2 1 2 1 1 0 0 1 2 1 1 1 1 2 2 1 2 1 2 0 0 1 1 0 0 2 2 1 1 1 1 0 0 1 1 1 1 1 2 1 1 1 2 1 2 1 2 1 2 1 2 2 2 1 1 1 1 1 1 1 2 1 2 0 0 2 2 1 2 0 0 1 1 1 2 1 2 1 1 1 2 1 1 2 2 0 0 2 2 1 1 1 2 0 0 1 2 1 2 1 2 1 1 1 1 1 2 1 2 0 0 1 2 1 1 2 2 1 1 1 1 1 2 1 2 2 2 1 2 0 0 1 2 1 2 1 2 1 2 0 0 1 1 1 2 2 2 1 2 1 1 1 2 1 1 1 2 2 2 1 2 1 2 1 1 0 0 1 1 1 1 1 2 1 2 0 0 2 2 2 2 1 1 0 0 1 1 1 1 1 1 1 1 1 1 1 2 2 2 1 2 2 2 2 2 2 2 0 0 2 2 2 2 1 1 1 2 1 1 0 0 1 2 0 0 1 1 1 2 1 2 1 1 1 2 1 1 0 0 2 2 2 2 1 1 1 2 1 2 1 2 1 1 1 2 1 2 1 2 1 1 1 1 1 2 1 1 1 2 1 1 1 2 1 1 1 2 1 1 1 2 1 1 1 2 1 1 1 2 0 0 1 2 1 2 1 1 1 2 2 2 1 2 1 2 1 2 1 1 1 2 2 2 1 1 1 1 1 1 1 1 2 2 1 2 1 2 2 2 1 2 1 1 1 1 1 2 0 0 1 1 1 2 1 2 1 1 1 1 1 1 1 1 1 1 1 1 1 2 1 1 2 2 2 2 2 2 0 0 1 2 0 0 1 1 1 2 1 1 2 2 2 2 0 0 1 1 1 1 1 2 1 1 2 2 0 0 1 2 1 2 2 2 1 1 1 2 1 1 1 1 1 1 1 2 2 2 1 1 1 2 1 1 1 1 1 2 2 2 0 0 1 1 2 2 1 1 2 2 1 2 0 0 2 2 1 1 0 0 1 2 1 1 1 2 1 2 1 2 2 2 1 2 1 1 1 1 1 2 1 1 1 1 1 1 1 2 1 2 1 2 1 2 1 2 1 2 1 2 1 2 1 1 1 1 2 2 2 2 1 1 1 2 2 2 1 1 1 1 1 2 1 1 1 2 1 1 2 2 1 1 1 1 1 2 1 2 1 1 2 2 1 1 1 1 1 1 2 2 1 2 1 1 2 2 1 1 2 2 1 2 0 0 1 1 1 2 2 2 0 0 1 1 1 1 0 0 1 2 1 1 1 1 1 2 2 2 1 1 1 2 1 2 1 2 1 2 2 2 0 0 1 1 1 1 1 2 1 2 1 2 2 2 1 2 1 2 1 2 1 1 1 2 1 2 1 2 0 0 1 1 1 1 0 0 1 1 1 1 2 2 2 2 1 1 1 1 1 2 1 1 1 2 0 0 2 2 2 2 1 2 1 2 1 2 2 2 2 2 1 2 2 2 1 1 1 1 1 2 1 2 1 1 1 1 1 1 1 2 1 2 1 2 0 0 1 1 1 1 1 1 1 1 1 2 1 2 1 2 1 2 1 1 1 1 1 2 1 2 1 1 1 2 1 1 1 2 1 2 2 2 1 2 1 1 1 1 2 2 1 2 1 1 1 2 1 2 1 1 1 2 2 2 2 2 2 2 1 2 1 2 1 1 1 2 1 1 1 2 1 2 0 0 1 2 1 1 1 1 1 2 2 2 1 1 1 2 2 2 1 2 2 2 1 2 1 2 1 2 1 2 1 2 1 1 1 2 0 0 1 2 0 0 1 2 1 1 1 1 1 1 1 2 1 2 0 0 1 1 1 2 0 0 1 1 1 2 1 1 1 2 1 1 1 2 1 2 1 2 1 1 1 1 1 2 1 1 1 2 2 2 1 2 1 2 1 2 1 1 0 0 1 1 1 1 1 2 1 1 1 2 1 2 1 1 0 0 2 2 1 1 2 2 1 1 1 2 1 2 0 0 1 1 1 2 1 2 1 2 1 2 0 0 2 2 1 1 1 1 0 0 2 2 1 1 1 2 1 2 1 1 2 2 1 1 1 1 1 2 1 2 1 2 0 0 1 2 1 1 1 1 2 2 1 2 1 2 1 2 1 1 1 2 1 2 1 2 1 1 1 1 1 1 2 2 1 2 1 2 1 1 1 2 1 2 2 2 1 2 1 1 1 1 1 1 1 1 1 1 2 2 2 2 1 2 1 2 0 0 1 1 1 2 1 1 0 0 2 2 1 2 1 1 2 2 1 1 2 2 1 2 1 1 2 2 1 1 1 2 1 1 1 2 1 1 1 1 1 1 2 2 1 1 1 1 1 2 1 1 1 1 1 1 0 0 1 2 1 2 2 2 1 1 2 2 0 0 1 1 1 2 0 0 2 2 1 1 1 1 1 1 1 1 2 2 2 2 1 2 1 1 1 1 0 0 1 2 1 1 1 1 1 2 0 0 1 1 1 1 1 2 1 1 1 1 1 2 2 2 1 2 1 1 1 1 1 1 1 2 1 1 1 1 2 2 1 2 1 2 1 1 1 1 1 1 1 2 1 1 1 2 1 1 1 1 1 1 1 2 1 2 2 2 1 1 2 2 0 0 2 2 1 1 1 1 1 1 1 2 2 2 2 2 1 2 1 1 1 1 2 2 1 1 2 2 1 2 1 1 0 0 1 1 1 2 1 2 0 0 2 2 1 1 1 1 1 1 1 2 1 1 1 1 1 2 2 2 1 1 1 1 1 1 1 2 1 2 1 2 1 1 1 1 2 2 1 1 2 2 1 2 1 2 1 1 1 1 1 2 1 2 1 2 1 2 1 2 1 1 1 2 1 1 1 2 1 1 0 0 1 2 0 0 1 2 2 2 1 1 1 2 2 2 1 1 2 2 1 1 1 1 1 2 1 1 1 1 1 2 1 2 1 1 1 2 1 1 1 2 1 2 1 2 1 1 1 1 2 2 1 2 1 2 1 2 1 2 1 2 1 1 1 1 1 1 1 2 2 2 1 2 1 2 1 2 1 2 0 0 1 1 1 2 0 0 1 1 1 1 1 1 1 1 1 2 1 2 2 2 1 2 2 2 1 1 0 0 1 2 2 2 1 2 0 0 1 2 1 2 1 1 1 2 1 2 1 2 1 2 1 1 1 2 1 1 1 1 1 2 2 2 1 2 1 2 1 2 1 2 1 2 2 2 1 1 1 2 0 0 1 2 2 2 1 2 0 0 1 2 0 0 1 1 1 2 2 2 1 1 1 2 1 1 1 2 2 2 2 2 1 1 1 2 1 2 2 2 1 1 1 2 1 1 2 2 2 2 2 2 1 2 1 1 1 1 1 1 1 1 1 2 2 2 1 1 1 2 2 2 1 2 1 1 1 2 1 1 0 0 1 2 1 1 1 1 1 1 1 1 1 2 1 2 1 1 1 1 2 2 1 1 1 1 1 2 2 2 1 1 1 1 2 2 2 2 1 1 2 2 0 0 1 2 1 2 1 1 1 1 1 2 1 1 1 2 2 2 1 2 2 2 1 2 0 0 1 1 1 1 1 2 1 2 1 2 1 1 1 1 1 1 1 2 1 2 1 2 1 1 1 1 1 2 1 1 2 2 1 1 1 1 1 1 1 1 1 2 1 1 1 1 2 2 0 0 1 1 1 1 1 2 1 1 1 1 1 1 1 2 1 1 0 0 1 2 1 1 1 1 0 0 1 1 1 2 1 1 1 2 0 0 1 2 1 1 1 1 0 0 1 1 1 2 1 2 2 2 2 2 1 2 1 2 1 2 1 2 1 2 1 1 1 1 1 2 1 2 0 0 1 2 1 2 1 1 2 2 0 0 2 2 1 1 0 0 1 2 1 2 1 2 2 2 1 2 0 0 1 2 1 1 1 2 2 2 2 2 1 2 0 0 0 0 1 2 2 2 2 2 1 1 1 2 1 1 1 1 1 1 1 1 1 2 1 1 0 0 1 1 1 1 2 2 1 2 0 0 1 1 1 2 2 2 1 1 1 1 1 1 1 1 1 1 0 0 1 2 1 2 1 2 1 2 1 2 1 2 1 2 1 1 1 2 0 0 1 1 1 1 1 1 1 1 1 2 1 1 1 1 1 2 0 0 1 1 2 2 2 2 1 2 2 2 1 1 2 2 2 2 1 1 1 2 1 1 1 2 1 2 1 2 1 2 1 2 1 1 1 1 1 2 1 2 0 0 1 2 2 2 1 1 2 2 1 1 1 1 2 2 1 1 1 2 1 1 1 1 1 2 2 2 1 1 1 2 2 2 1 2 1 2 2 2 2 2 1 1 1 1 0 0 1 1 1 1 1 2 1 2 1 1 1 1 1 2 1 1 1 1 2 2 2 2 1 2 1 1 1 1 1 2 0 0 2 2 2 2 2 2 1 1 1 1 1 2 2 2 1 2 1 2 1 2 1 1 1 1 0 0 2 2 2 2 2 2 1 1 1 2 1 2 1 2 1 2 1 2 1 2 1 2 1 2 1 2 0 0 1 2 1 1 1 2 2 2 0 0 2 2 2 2 0 0 1 2 1 1 0 0 1 1 1 1 1 2 2 2 0 0 1 2 1 2 1 2 1 1 1 2 1 2 1 2 1 2 1 1 0 0 1 2 1 2 0 0 1 1 2 2 2 2 1 2 1 2 1 1 1 1 1 1 1 1 1 1 1 2 1 2 1 1 2 2 0 0 2 2 1 1 2 2 1 2 1 1 2 2 0 0 1 1 1 1 1 2 1 2 1 1 1 2 0 0 2 2 2 2 1 1 0 0 1 1 0 0 1 1 1 2 1 1 1 1 1 2 1 1 1 1 1 2 1 2 1 2 1 2 1 2 1 1 0 0 1 2 2 2 1 1 1 2 1 2 2 2 1 2 1 2 1 1 1 2 1 1 1 1 1 1 1 2 2 2 0 0 2 2 0 0 1 1 1 1 1 1 2 2 1 2 1 2 2 2 1 2 1 2 1 1 0 0 1 1 1 2 1 2 1 2 0 0 1 1 1 1 1 1 2 2 2 2 2 2 1 1 1 1 1 1 1 1 2 2 1 2 1 1 1 2 1 1 1 1 1 2 1 1 0 0 1 1 1 2 0 0 1 2 1 1 1 2 1 1 2 2 1 2 1 1 1 2 0 0 1 2 0 0 1 1 1 2 1 2 2 2 1 2 1 1 0 0 1 2 1 2 1 2 1 1 1 1 1 2 1 2 2 2 1 1 2 2 1 1 1 2 1 2 1 1 0 0 1 1 1 1 2 2 1 1 1 2 1 2 2 2 1 1 1 1 1 2 1 1 1 2 1 1 0 0 1 1 1 2 1 1 2 2 2 2 1 2 1 1 2 2 1 1 1 2 1 2 0 0 2 2 1 2 1 1 1 2 2 2 1 1 1 1 1 2 1 1 2 2 1 2 1 2 1 1 1 2 1 1 1 2 1 2 1 2 1 1 1 1 2 2 1 1 1 2 2 2 1 2 1 1 2 2 1 2 1 2 0 0 1 1 1 2 1 1 2 2 0 0 1 2 1 1 2 2 1 2 1 1 1 1 1 2 2 2 1 1 1 1 2 2 1 1 1 1 0 0 1 1 1 2 0 0 1 2 0 0 1 2 1 1 1 1 0 0 1 2 1 1 1 1 1 1 1 1 1 2 1 2 1 2 1 2 1 1 2 2 1 2 1 1 1 1 2 2 1 1 1 2 2 2 1 1 1 2 1 1 1 1 2 2 0 0 1 2 1 1 1 2 0 0 0 0 1 1 1 2 2 2 1 2 1 1 1 1 0 0 1 1 2 2 1 1 2 2 1 1 0 0 2 2 1 1 1 1 0 0 1 2 1 2 1 2 1 2 1 1 1 1 2 2 1 1 1 2 2 2 1 1 1 2 1 1 0 0 1 1 1 1 1 1 0 0 1 2 1 2 1 2 0 0 1 1 1 2 1 2 1 1 2 2 1 2 1 1 1 1 1 1 1 2 1 2 1 2 1 2 1 2 1 2 1 1 1 1 2 2 1 2 2 2 0 0 2 2 1 1 1 1 1 1 2 2 1 1 1 2 1 2 1 2 1 2 1 1 1 2 1 2 1 2 1 1 1 2 1 1 1 2 1 2 1 2 1 2 1 1 1 2 1 1 1 1 0 0 1 2 1 2 0 0 1 2 1 2 1 2 1 1 1 1 1 2 1 2 1 2 1 1 2 2 1 1 1 1 0 0 1 2 1 2 1 2 1 1 1 1 1 1 2 2 1 2 1 1 1 1 1 1 0 0 1 1 1 2 1 1 2 2 2 2 1 1 1 2 1 2 1 1 2 2 1 2 2 2 1 1 2 2 1 2 0 0 2 2 1 2 1 1 1 2 0 0 1 1 1 1 1 1 1 2 1 2 2 2 1 2 0 0 1 2 1 2 1 2 1 2 1 1 1 2 1 2 2 2 1 2 1 2 0 0 2 2 1 2 1 1 1 1 1 2 1 2 1 2 1 2 0 0 2 2 1 1 1 2 1 2 1 1 0 0 1 1 2 2 1 1 1 2 1 2 1 2 1 2 1 1 1 1 1 2 1 2 1 2 0 0 1 2 1 1 1 2 1 1 1 2 1 1 1 2 1 1 1 2 1 1 1 2 1 1 0 0 1 2 1 1 1 2 1 2 1 1 1 2 1 2 1 1 0 0 1 2 1 2 1 2 1 2 0 0 1 1 2 2 1 1 1 1 2 2 0 0 1 2 1 1 2 2 1 2 1 1 1 1 2 2 1 1 1 1 0 0 1 2 2 2 1 2 2 2 1 2 1 2 1 2 1 2 1 2 1 2 1 1 0 0 1 2 1 2 1 1 2 2 1 1 1 2 0 0 1 2 1 2 1 1 1 1 1 1 1 2 1 2 2 2 1 1 1 1 2 2 1 1 2 2 1 2 1 2 2 2 1 1 2 2 1 2 2 2 1 1 1 1 1 1 1 1 1 1 2 2 2 2 1 1 1 2 2 2 2 2 2 2 0 0 1 2 1 1 1 2 0 0 2 2 2 2 1 1 1 2 0 0 1 2 2 2 2 2 1 2 1 2 1 1 1 1 1 1 1 1 1 2 1 2 1 1 1 2 2 2 1 2 0 0 1 2 2 2 1 1 1 1 0 0 0 0 1 2 1 1 1 2 1 1 1 2 2 2 1 2 1 2 2 2 2 2 0 0 1 1 2 2 1 1 1 1 0 0 2 2 1 1 1 2 1 2 1 1 1 2 2 2 1 2 1 2 2 2 1 1 1 1 1 2 1 2 2 2 1 2 0 0 1 1 1 2 1 2 0 0 1 1 1 1 2 2 1 2 1 1 1 1 2 2 0 0 0 0 1 2 1 2 1 2 1 1 1 2 1 2 1 2 1 1 1 1 2 2 1 1 1 1 1 2 1 2 1 2 0 0 1 2 1 1 1 2 1 1 1 2 1 2 1 1 1 2 1 2 1 2 2 2 1 2 1 2 1 1 1 1 1 2 1 1 1 2 2 2 1 2 1 2 1 1 1 2 1 2 1 2 1 2 0 0 1 2 1 2 1 2 1 2 1 2 1 1 2 2 1 2 2 2 2 2 1 1 2 2 1 2 1 2 2 2 1 2 1 2 1 1 1 2 1 2 1 1 1 2 2 2 1 2 1 1 1 1 2 2 1 1 1 1 1 1 1 2 1 2 0 0 1 1 1 2 1 1 1 2 1 1 1 2 1 1 1 2 1 2 1 2 1 2 2 2 1 2 1 2 2 2 1 2 1 1 1 2 1 1 2 2 1 1 0 0 1 2 1 1 1 2 2 2 1 1 1 2 1 2 1 2 1 2 2 2 1 1 1 1 1 2 0 0 1 1 2 2 1 1 1 1 1 1 1 1 1 2 1 1 1 1 1 1 0 0 1 2 1 2 1 2 2 2 1 1 1 2 1 1 1 2 2 2 1 1 1 1 2 2 1 2 1 1 1 1 1 2 1 1 2 2 1 1 2 2 2 2 0 0 1 1 1 1 1 1 2 2 1 2 1 2 1 1 1 2 2 2 1 2 1 2 2 2 1 1 0 0 1 1 1 2 1 1 1 1 2 2 1 2 1 2 1 1 0 0 1 1 2 2 1 2 2 2 1 1 2 2 1 1 2 2 1 2 2 2 0 0 1 2 0 0 0 0 1 2 1 1 1 2 1 2 1 1 1 2 1 1 1 2 2 2 1 2 1 2 1 1 1 2 2 2 2 2 2 2 1 2 2 2 1 1 1 1 1 2 1 2 1 2 2 2 2 2 1 2 1 1 0 0 1 2 1 2 2 2 1 2 1 1 1 2 1 2 1 1 1 1 2 2 2 2 1 2 1 2 1 1 1 2 1 1 1 2 1 1 1 1 1 1 1 2 1 2 1 1 1 1 1 1 2 2 1 2 1 2 0 0 1 1 1 1 1 2 2 2 1 1 1 1 1 2 0 0 1 1 1 2 1 1 1 1 1 2 1 1 2 2 1 2 1 2 1 1 1 1 1 1 1 1 1 2 1 1 0 0 1 2 1 1 2 2 1 1 1 2 1 1 1 2 2 2 2 2 1 1 0 0 1 2 2 2 2 2 1 2 1 1 1 2 1 1 1 2 1 1 1 2 1 2 1 2 0 0 1 2 2 2 1 2 1 2 1 1 1 2 1 1 1 2 1 1 1 2 1 1 1 1 1 2 1 2 1 2 1 1 0 0 2 2 1 1 2 2 1 2 1 1 1 1 2 2 1 2 2 2 1 1 1 2 1 1 1 2 2 2 1 2 1 2 1 1 1 2 1 1 1 1 2 2 1 1 2 2 1 2 1 1 2 2 2 2 2 2 1 2 1 1 1 2 1 2 1 2 1 1 1 2 1 1 0 0 1 2 1 2 1 1 1 2 1 1 1 2 2 2 0 0 1 1 1 1 0 0 1 2 1 2 2 2 1 2 1 2 1 1 1 2 1 2 1 2 1 2 0 0 1 2 1 1 1 1 2 2 1 1 1 1 1 1 1 2 1 2 1 2 1 2 2 2 1 1 1 1 1 1 1 1 0 0 2 2 1 1 2 2 2 2 1 2 0 0 1 1 2 2 2 2 2 2 1 2 0 0 1 1 1 1 1 1 1 1 1 1 1 2 2 2 0 0 1 2 2 2 1 1 1 1 1 2 1 1 1 2 1 2 1 1 2 2 1 2 1 2 1 1 1 1 1 1 0 0 1 1 1 1 2 2 1 2 1 2 2 2 1 2 2 2 2 2 1 2 0 0 1 2 1 1 1 2 0 0 1 1 2 2 1 1 1 2 2 2 0 0 1 2 1 1 1 2 1 2 1 1 1 2 1 1 2 2 1 2 1 1 1 2 2 2 1 1 2 2 1 1 2 2 2 2 2 2 1 2 1 1 2 2 2 2 1 2 1 2 0 0 1 1 1 2 1 1 1 2 2 2 1 1 2 2 2 2 1 2 1 1 1 1 1 2 1 1 1 1 1 2 1 2 1 2 0 0 0 0 1 2 1 2 2 2 1 2 1 2 0 0 1 2 1 1 1 2 1 2 1 1 0 0 1 1 2 2 2 2 1 1 1 1 1 2 1 2 1 2 2 2 1 1 1 1 1 1 1 2 1 1 1 2 2 2 1 2 1 2 1 1 1 2 1 2 2 2 2 2 1 2 1 2 1 2 1 1 1 1 0 0 1 2 1 1 1 2 0 0 1 2 1 1 2 2 1 2 1 2 1 2 1 1 0 0 1 2 1 1 1 2 1 2 1 1 1 1 1 1 2 2 1 2 1 1 1 1 1 2 1 1 1 2 1 1 1 1 1 2 1 1 1 1 0 0 1 2 1 1 1 1 2 2 1 1 1 1 1 1 1 2 2 2 1 2 1 2 1 1 1 2 1 1 1 2 1 1 0 0 1 1 1 2 1 2 1 1 1 1 1 2 1 2 1 1 1 1 0 0 1 2 1 1 1 2 1 1 1 2 1 2 1 2 1 1 1 2 2 2 1 1 2 2 0 0 1 1 1 2 1 1 1 1 2 2 1 1 1 1 1 1 1 2 1 2 1 2 2 2 1 2 2 2 1 1 1 1 1 1 1 2 1 2 1 1 0 0 1 1 1 1 2 2 0 0 1 1 0 0 1 1 1 2 1 2 1 2 1 1 1 2 1 2 1 2 1 2 1 1 1 2 1 2 1 2 1 1 1 1 1 1 1 1 1 2 0 0 1 1 2 2 2 2 1 2 1 1 0 0 2 2 1 2 1 2 0 0 1 2 1 2 1 2 1 1 2 2 1 1 2 2 1 2 1 2 1 2 1 1 1 2 0 0 2 2 1 1 1 2 2 2 1 1 1 2 1 1 1 1 1 1 1 1 1 1 1 1 1 2 1 1 1 2 1 1 1 2 1 2 1 2 2 2 0 0 1 1 1 2 2 2 1 2 1 2 1 2 1 1 1 1 2 9 1 9 2 9 1 9 1 9 1 9 1 9 1 9 1 9 0 0 1 9 1 9 1 9 1 9 1 9 1 9 2 9 2 9 1 9 2 9 1 9 1 9 1 9 2 9 1 9 2 9 1 9 1 9 1 9 1 9 1 9 1 9 1 9 2 9 0 0 1 9 0 0 1 9 1 9 1 9 1 9 0 0 1 9 0 0 0 0 1 9 0 0 2 9 1 9 1 9 2 9 0 0 0 0 0 0 0 0 2 9 0 0 2 9 1 9 0 0 2 9 1 9 0 0 1 9 0 0 2 9 1 9 1 9 1 9 2 2 1 2 2 2 1 2 1 1 1 2 1 2 1 2 1 1 2 2 1 2 1 2 1 2 1 2 2 2 1 2 1 2 0 0 0 0 1 2 2 2 1 2 1 2 1 2 1 2 1 1 2 2 2 2 1 1 0 0 1 2 2 2 2 2 1 1 1 1 0 0 1 2 1 1 1 1 1 2 2 2 1 1 0 0 0 0 1 1 1 1 1 2 1 2 1 1 1 1 2 2 1 1 0 0 0 0 1 1 0 0 1 2 1 2 1 1 1 1 1 1 2 2 1 1 1 2 1 1 2 2 1 1 1 1 1 2 1 2 1 2 1 2 1 1 0 0 0 0 0 0 1 2 1 2 1 2 0 0 1 1 2 2 2 2 2 2 1 2 1 2 1 2 1 2 1 1 2 2 1 2 1 1 1 1 1 1 1 2 1 2 1 2 1 2 0 0 1 2 1 1 0 0 0 0 1 2 1 2 1 2 0 0 1 2 1 1 1 1 1 1 1 2 1 1 1 2 2 2 1 2 1 1 1 2 0 0 1 1 2 2 1 1 1 2 1 1 1 1 1 1 1 1 1 2 1 2 1 2 1 2 2 2 2 2 1 2 1 2 1 1 1 1 0 0 1 1 2 2 1 2 1 2 2 2 2 2 1 1 2 2 1 1 2 2 1 2 1 2 1 2 1 2 1 1 1 1 1 2 1 1 1 1 1 1 1 2 1 2 0 0 2 2 1 1 1 1 1 1 1 2 1 1 1 1 0 0 2 2 1 2 1 2 2 2 1 1 1 1 1 1 2 2 1 1 1 1 1 2 1 1 1 1 2 2 1 1 1 2 1 2 1 1 1 1 1 2 1 1 1 2 1 1 1 1 1 1 1 2 1 2 1 1 1 1 2 2 1 2 0 0 1 1 1 2 1 1 1 2 1 1 1 2 1 2 1 1 1 1 0 0 1 1 1 2 1 2 2 2 1 1 1 1 1 1 1 2 1 2 2 2 2 2 1 2 1 1 1 2 0 0 1 1 1 1 1 1 1 2 1 2 1 1 2 2 1 2 1 2 2 2 1 2 2 2 1 1 1 2 1 2 1 2 2 2 2 2 1 1 0 0 1 1 0 0 1 1 1 2 1 2 1 2 2 2 1 2 1 1 1 1 1 1 1 2 1 1 1 1 0 0 0 0 0 0 1 1 1 2 0 0 1 2 1 1 1 2 1 1 0 0 1 1 1 2 2 2 1 1 1 2 0 0 1 2 1 1 1 1 1 1 1 2 1 2 1 2 1 1 1 1 2 2 0 0 1 1 1 2 1 2 0 0 2 2 1 2
200001 1 1 1 2 1 1 1 2 1 1 1 2 1 2 2 2 1 1 1 2 1 1 1 2 1 1 2 2 1 1 1 2 1 1 2 2 1 2 1 1 1 2 1 1 2 2 2 2 2 2 1 1 2 2 2 2 2 2 1 2 1 2 2 2 1 1 1 1 1 2 1 1 1 2 1 2 1 2 2 2 2 2 2 2 1 2 1 2 2 2 1 1 1 2 1 1 1 2 1 1 1 2 2 2 2 2 1 2 1 1 2 2 1 1 1 1 1 1 0 0 1 1 1 2 1 1 1 2 2 2 1 1 1 1 2 2 1 1 1 2 1 1 1 1 1 2 2 2 2 2 2 2 1 2 1 2 1 1 1 2 1 1 1 2 1 1 1 1 2 2 1 2 2 2 1 2 1 1 1 1 1 2 1 1 1 1 1 1 1 2 1 2 2 2 2 2 1 2 1 1 1 1 1 1 1 2 1 2 1 2 0 0 1 1 1 1 1 2 1 1 1 1 1 1 1 1 0 0 1 1 1 1 1 2 1 2 1 2 1 1 1 2 1 1 1 2 1 1 1 2 1 2 0 0 1 1 2 2 1 1 1 2 1 2 1 1 1 1 1 1 1 2 1 1 1 2 1 1 0 0 1 2 2 2 1 1 1 2 1 1 1 2 1 2 1 2 1 1 1 1 2 2 1 1 1 1 1 2 2 2 2 2 1 2 1 1 1 1 1 2 2 2 1 1 2 2 1 1 1 1 1 2 1 1 1 1 2 2 1 2 1 1 1 1 1 2 1 2 1 2 1 1 1 2 1 2 1 1 0 0 1 2 1 2 1 1 1 2 2 2 1 2 1 2 1 2 1 1 1 2 0 0 1 1 1 2 1 1 2 2 2 2 1 1 1 1 1 2 0 0 1 2 1 1 2 2 1 1 1 1 1 1 2 2 1 1 1 1 0 0 2 2 1 1 1 2 1 1 1 2 1 1 1 2 2 2 1 2 1 2 1 1 2 2 1 2 1 1 1 2 1 1 1 2 1 1 2 2 1 1 1 2 1 2 1 1 1 1 1 1 2 2 1 2 1 2 2 2 1 1 1 2 1 1 1 1 1 1 1 2 1 1 0 0 0 0 1 2 1 1 1 2 1 2 2 2 0 0 1 1 1 1 1 2 1 2 1 1 1 2 1 2 1 1 1 1 1 1 1 1 1 1 1 2 1 1 1 1 1 2 1 1 1 1 2 2 2 2 1 1 0 0 1 1 1 2 1 1 1 2 1 1 1 2 1 1 1 1 0 0 1 2 1 1 1 2 1 1 2 2 1 2 1 2 0 0 1 2 0 0 1 2 1 1 1 2 2 2 1 2 2 2 1 2 1 2 1 1 2 2 1 1 1 2 2 2 1 1 1 1 1 2 1 1 1 1 1 2 1 1 1 2 1 2 1 2 1 1 1 2 1 1 2 2 1 1 2 2 1 1 1 2 1 2 1 2 1 1 1 1 0 0 1 1 1 2 1 1 0 0 2 2 1 2 1 2 1 2 1 1 1 1 1 2 1 2 1 1 1 1 2 2 1 2 1 2 1 2 2 2 1 1 1 2 2 2 1 2 1 1 1 2 1 1 1 2 2 2 1 1 1 1 1 1 1 1 1 1 2 2 1 1 1 1 1 1 1 2 1 1 2 2 1 2 1 2 2 2 1 2 1 2 2 2 1 2 1 1 1 2 1 1 1 2 1 2 1 1 1 1 1 1 2 2 1 1 1 2 1 1 1 2 1 2 1 2 1 1 0 0 0 0 1 2 1 1 1 1 1 2 1 1 2 2 1 2 1 2 1 1 1 2 1 1 1 2 1 1 1 2 1 1 1 2 1 1 1 1 2 2 1 1 1 2 1 1 1 2 1 2 1 2 1 2 2 2 1 2 1 2 1 1 1 1 1 2 1 2 2 2 2 2 1 2 1 1 1 1 0 0 1 2 1 2 0 0 1 1 1 2 1 1 1 1 1 1 1 1 1 2 1 1 1 1 1 1 1 2 1 2 1 2 1 2 1 1 1 1 2 2 1 1 1 1 2 2 0 0 1 2 2 2 1 2 2 2 0 0 1 2 1 2 1 2 1 1 2 2 1 2 1 1 1 2 0 0 1 1 1 1 1 1 2 2 1 1 1 2 2 2 1 1 1 2 2 2 1 2 1 2 1 2 1 1 1 2 1 2 1 1 1 2 1 2 1 1 1 2 1 1 1 1 1 2 1 1 2 2 1 2 1 1 2 2 1 2 1 2 1 2 1 1 1 2 2 2 2 2 0 0 1 1 1 1 1 2 1 1 1 1 1 2 1 2 1 1 1 1 0 0 1 1 1 2 1 1 1 1 2 2 1 2 1 2 1 1 1 1 1 2 1 1 2 2 1 2 1 2 1 1 2 2 1 1 1 2 1 2 1 2 1 2 0 0 2 2 1 2 1 2 1 1 1 2 1 1 1 2 1 2 1 1 1 1 1 1 1 1 2 2 0 0 1 1 1 1 1 2 0 0 1 2 1 2 1 1 1 1 1 2 1 2 1 2 1 1 2 2 2 2 0 0 0 0 1 2 0 0 1 2 1 2 1 1 1 1 1 2 0 0 2 2 1 2 1 2 2 2 1 2 1 2 1 1 2 2 1 2 1 2 1 2 2 2 1 1 1 1 1 1 1 1 1 1 1 2 0 0 1 1 1 2 1 1 2 2 1 2 2 2 1 2 1 1 1 1 1 1 1 2 1 2 1 1 1 1 1 1 1 1 1 2 1 2 1 2 2 2 1 1 1 1 2 2 1 1 2 2 1 2 2 2 1 1 1 2 2 2 1 2 1 2 1 2 1 2 1 2 1 2 1 1 1 1 1 1 1 2 1 2 0 0 2 2 1 1 1 1 1 1 1 1 1 2 0 0 1 2 1 2 1 2 1 2 1 2 1 2 1 2 1 1 1 2 1 1 1 1 2 2 1 2 2 2 1 2 1 2 1 1 1 1 1 2 1 2 1 1 1 2 1 1 1 1 1 1 1 2 2 2 1 2 1 1 1 1 1 1 1 1 1 1 2 2 1 1 1 2 1 2 1 2 0 0 1 2 1 2 1 2 1 2 1 2 1 1 1 1 2 2 1 2 0 0 2 2 1 2 1 1 1 2 1 1 1 1 1 2 2 2 1 1 1 2 1 1 1 1 1 1 1 2 1 2 1 1 1 2 1 1 1 1 1 1 1 2 1 2 1 1 1 2 1 2 1 2 1 1 1 2 0 0 0 0 1 1 1 1 1 2 1 1 1 2 1 1 1 1 1 1 1 1 1 1 1 2 1 2 1 1 0 0 2 2 1 2 1 1 1 2 1 1 1 1 2 2 1 1 2 2 1 2 1 2 2 2 0 0 1 2 1 2 1 1 0 0 1 2 1 2 1 1 1 2 1 1 1 2 1 1 1 2 1 1 2 2 1 2 1 1 1 1 0 0 2 2 2 2 2 2 2 2 2 2 2 2 1 1 1 2 1 2 1 1 1 2 1 2 1 1 1 2 1 1 1 1 2 2 1 2 2 2 0 0 1 2 1 2 2 2 1 1 1 1 1 1 1 2 1 2 1 2 0 0 1 2 1 1 2 2 1 2 1 2 1 2 1 1 2 2 1 1 2 2 2 2 1 2 1 2 1 2 1 2 1 1 1 2 1 2 1 1 1 2 1 1 1 2 1 1 2 2 1 1 1 1 1 1 2 2 1 2 0 0 1 2 1 2 1 2 1 2 2 2 1 1 1 1 1 1 1 1 1 1 1 1 1 1 1 2 1 2 2 2 1 1 2 2 1 1 1 2 1 1 0 0 1 2 2 2 1 2 1 2 1 2 1 2 1 2 1 1 1 1 1 2 1 2 1 2 1 1 1 2 2 2 1 1 1 2 1 1 2 2 0 0 2 2 1 1 2 2 1 1 1 1 1 1 1 2 1 2 2 2 0 0 1 1 1 1 1 2 1 2 1 2 1 1 1 2 1 2 1 2 1 2 1 1 2 2 0 0 1 2 2 2 1 1 1 1 1 1 1 1 1 2 0 0 1 1 1 2 0 0 1 1 1 1 2 2 1 2 1 2 1 1 1 2 2 2 0 0 1 2 1 1 1 2 1 1 1 2 1 2 1 1 1 2 2 2 2 2 1 2 1 2 2 2 1 2 1 1 2 2 1 2 1 2 1 1 1 2 1 1 1 2 1 1 1 2 1 1 1 2 1 2 1 1 1 1 1 2 0 0 1 2 1 1 1 2 1 2 1 1 1 1 1 2 1 2 2 2 1 1 0 0 1 2 1 1 1 2 1 2 2 2 1 2 1 1 1 1 2 2 1 1 1 2 1 2 1 2 2 2 1 2 1 2 1 1 1 1 0 0 1 1 1 1 1 1 1 1 2 2 1 2 1 1 0 0 0 0 1 1 1 2 2 2 1 1 2 2 2 2 1 1 1 1 1 1 1 2 1 2 1 1 1 2 2 2 1 1 1 2 1 1 1 2 1 2 2 2 1 2 1 2 1 2 1 2 1 2 1 2 1 2 1 2 1 2 1 1 2 2 1 1 1 2 1 2 0 0 1 1 1 2 2 2 0 0 1 1 1 1 1 2 1 2 1 2 1 1 1 2 1 2 1 1 1 1 1 1 1 1 1 1 1 1 0 0 1 1 1 2 1 2 1 1 2 2 1 2 1 2 0 0 1 2 1 2 1 2 0 0 1 2 1 2 1 1 0 0 2 2 1 2 1 1 1 2 1 1 1 2 0 0 1 1 1 2 1 1 1 1 2 2 1 1 1 1 1 1 1 2 0 0 1 1 1 2 1 2 1 2 1 1 1 2 1 2 1 1 1 2 1 1 1 1 1 2 1 2 1 1 0 0 1 1 1 1 1 2 1 2 1 1 1 2 1 2 1 2 1 2 2 2 1 2 1 2 1 1 1 1 1 2 2 2 2 2 0 0 1 1 1 2 1 2 1 1 1 1 1 2 1 1 1 1 1 1 1 2 1 2 0 0 2 2 0 0 1 1 1 2 1 1 1 1 1 1 1 1 1 2 1 1 2 2 0 0 1 1 2 2 1 2 2 2 1 2 1 2 1 2 1 2 1 2 1 1 2 2 0 0 1 2 1 2 1 1 1 2 1 1 1 1 2 2 1 1 1 1 1 1 1 1 2 2 1 1 1 2 1 2 2 2 0 0 1 2 2 2 1 1 1 1 1 2 2 2 1 2 2 2 1 1 1 2 2 2 1 1 1 1 1 2 2 2 2 2 2 2 1 1 2 2 1 2 1 1 1 1 1 2 1 1 2 2 1 2 1 2 2 2 1 1 1 2 2 2 1 1 0 0 1 2 1 2 0 0 1 1 1 1 1 2 2 2 1 1 1 2 1 2 2 2 2 2 1 1 1 2 2 2 1 1 1 2 1 2 2 2 1 2 0 0 2 2 1 2 2 2 1 1 1 2 1 2 2 2 1 2 1 2 1 1 1 1 2 2 1 2 1 1 0 0 1 2 1 1 1 1 2 2 1 2 1 1 0 0 1 1 0 0 1 1 1 1 1 2 1 1 2 2 1 2 1 1 1 1 1 1 1 1 0 0 1 2 2 2 1 1 2 2 1 2 1 1 1 1 1 2 1 1 1 2 2 2 1 2 1 2 1 2 2 2 2 2 0 0 1 1 1 2 0 0 1 1 1 2 1 2 1 1 1 2 1 2 1 2 1 2 1 2 2 2 1 2 1 1 1 1 2 2 1 2 1 1 1 2 2 2 1 1 1 2 1 2 1 2 1 2 1 2 2 2 1 2 1 2 1 1 1 2 1 1 2 2 1 2 1 2 1 1 1 2 1 2 1 2 2 2 1 1 1 1 1 2 1 2 1 2 1 1 1 2 1 1 1 2 1 1 1 2 1 2 1 2 1 1 1 1 1 1 1 2 2 2 2 2 2 2 1 1 1 1 1 2 1 2 1 1 2 2 1 1 1 2 1 1 1 1 2 2 2 2 1 2 1 2 1 2 1 2 1 2 2 2 1 1 1 2 1 1 1 2 2 2 1 1 2 2 1 1 1 1 1 1 1 1 1 2 1 2 2 2 0 0 1 1 1 1 1 2 0 0 1 1 1 2 1 1 1 1 1 2 2 2 1 2 1 1 1 1 1 2 2 2 1 2 1 1 2 2 1 1 1 2 1 2 2 2 0 0 1 1 1 2 1 2 2 2 1 2 1 1 1 2 1 1 1 2 1 2 1 2 1 1 1 2 1 2 1 1 1 1 0 0 1 1 1 1 1 2 1 1 1 1 1 2 1 1 0 0 1 2 2 2 1 1 1 1 1 1 1 2 1 2 0 0 1 2 1 1 1 2 1 2 1 1 2 2 1 2 1 2 1 2 1 1 1 1 1 2 1 2 1 1 1 2 0 0 1 2 1 2 1 2 1 1 1 2 2 2 1 1 1 2 1 2 1 2 2 2 1 1 2 2 1 2 1 2 1 2 1 1 2 2 1 1 1 1 2 2 0 0 1 2 1 1 1 1 1 2 1 1 1 1 1 1 1 1 1 1 0 0 1 2 1 1 2 2 1 2 1 2 1 1 1 2 1 2 1 2 1 2 1 2 1 1 1 1 2 2 1 1 0 0 1 1 1 1 1 1 1 1 1 2 1 2 2 2 1 2 1 1 2 2 2 2 1 2 1 1 1 2 2 2 1 2 1 1 1 2 2 2 1 1 2 2 2 2 2 2 1 1 1 1 1 2 1 1 2 2 1 2 1 1 2 2 1 1 1 1 1 1 0 0 2 2 2 2 1 1 1 1 2 2 1 2 2 2 2 2 1 2 1 2 1 2 1 2 0 0 1 1 1 1 1 2 1 1 2 2 1 1 1 1 1 1 2 2 1 2 1 1 1 1 1 1 2 2 1 1 2 2 1 2 1 1 1 2 1 1 1 2 2 2 1 2 1 2 1 1 1 1 1 2 1 1 2 2 2 2 1 1 1 1 2 2 0 0 1 2 1 2 1 2 1 1 1 2 1 1 2 2 1 2 2 2 1 1 1 2 1 1 1 2 1 1 1 1 1 2 1 2 2 2 1 1 1 2 1 2 2 2 1 2 0 0 2 2 2 2 1 1 0 0 2 2 2 2 1 1 2 2 1 2 1 2 2 2 0 0 0 0 1 1 1 1 2 2 1 2 1 2 1 1 1 2 1 1 1 1 0 0 1 1 1 1 1 1 1 1 1 2 1 1 1 2 1 2 1 2 1 1 2 2 1 2 1 1 1 1 1 1 1 2 1 1 1 2 1 1 1 2 1 2 1 1 2 2 1 1 1 2 1 1 1 1 1 1 2 2 2 2 1 1 1 2 1 2 1 1 1 1 1 1 2 2 1 2 1 1 2 2 2 2 1 2 1 1 0 0 1 2 1 2 2 2 1 2 1 1 1 2 1 1 1 1 1 2 1 2 1 2 1 2 0 0 1 2 1 1 1 1 2 2 1 1 1 1 0 0 1 1 1 1 2 2 1 2 1 2 1 1 1 2 2 2 0 0 1 2 1 2 1 1 2 2 2 2 1 2 1 2 1 1 1 2 1 2 1 2 1 1 1 2 1 2 1 1 1 1 1 2 0 0 1 1 1 2 1 1 1 1 2 2 1 2 1 1 1 1 1 2 0 0 1 1 1 1 1 1 2 2 1 2 1 2 1 2 2 2 1 2 1 2 1 1 1 2 1 1 1 2 1 1 0 0 1 2 1 2 1 2 2 2 1 1 1 2 1 2 1 2 1 1 1 1 1 1 1 1 1 1 1 1 1 2 1 2 2 2 1 2 0 0 0 0 1 2 0 0 0 0 1 2 1 2 1 2 1 1 1 1 1 2 1 2 1 1 1 1 2 2 2 2 2 2 2 2 1 1 1 2 1 1 1 1 2 2 1 2 1 2 1 2 2 2 1 1 2 2 1 1 2 2 1 1 2 2 1 2 1 1 0 0 1 2 1 1 1 1 2 2 1 1 1 1 1 2 1 2 1 2 2 2 1 1 1 1 2 2 1 2 1 1 1 1 1 2 1 2 1 1 1 1 1 2 1 1 1 2 1 1 2 2 1 2 1 2 2 2 2 2 1 1 1 1 1 2 1 1 1 1 1 1 1 2 1 1 1 1 1 2 1 1 1 1 1 1 1 2 2 2 1 1 1 1 1 2 1 1 1 2 1 2 1 2 1 2 1 1 1 2 1 1 2 2 1 2 1 1 1 1 2 2 1 1 1 1 1 1 1 1 2 2 1 1 1 1 1 2 1 2 1 2 1 1 1 2 0 0 1 1 1 1 1 2 1 2 1 1 2 2 1 1 1 2 1 2 2 2 1 2 1 1 1 1 1 2 1 2 0 0 1 1 1 2 1 2 1 2 1 2 0 0 1 2 2 2 1 2 1 2 1 2 1 2 1 1 1 1 1 2 1 1 1 2 2 2 1 2 1 1 1 1 1 2 1 2 1 2 1 2 1 2 1 2 1 1 1 2 1 1 1 2 2 2 1 1 1 2 1 1 1 1 1 2 1 2 1 2 2 2 1 1 2 2 1 2 1 1 1 1 1 2 1 1 1 2 2 2 1 2 1 1 1 1 1 1 1 1 2 2 1 2 1 1 1 1 2 2 0 0 2 2 1 2 1 2 1 2 1 1 1 1 1 1 1 1 1 2 1 2 2 2 1 1 2 2 1 1 1 1 1 1 1 2 1 1 1 1 1 1 1 1 0 0 1 1 1 2 1 2 1 1 1 2 1 2 1 1 2 2 1 2 1 2 1 1 1 1 1 2 1 1 1 2 1 1 2 2 1 2 1 1 1 2 1 2 0 0 2 2 2 2 2 2 1 2 1 2 2 2 1 2 1 2 1 1 1 1 2 2 2 2 1 2 1 1 2 2 1 1 1 2 2 2 1 2 1 2 0 0 1 1 1 2 1 1 1 1 1 2 1 1 2 2 1 2 2 2 2 2 1 2 1 1 1 1 1 2 1 2 1 1 1 1 0 0 1 2 1 2 1 1 1 1 1 2 1 2 1 2 1 2 2 2 1 1 2 2 1 2 1 2 1 1 1 1 1 2 1 2 1 2 1 2 2 2 1 2 1 1 1 1 1 2 1 1 1 1 2 2 1 1 0 0 1 1 1 1 1 1 1 1 1 2 1 2 1 1 1 1 1 1 1 1 1 2 1 1 1 2 1 2 1 2 0 0 2 2 1 2 1 1 1 1 1 2 2 2 2 2 1 1 1 2 1 1 1 1 1 1 2 2 1 1 2 2 1 1 2 2 1 2 2 2 1 2 0 0 2 2 1 1 2 2 2 2 1 1 1 1 1 1 2 2 2 2 1 1 0 0 1 1 2 2 1 1 1 2 2 2 2 2 0 0 1 1 1 2 1 1 1 2 1 2 2 2 1 1 0 0 1 2 1 1 1 2 1 2 1 2 0 0 1 2 2 2 1 1 1 2 1 1 1 1 1 2 1 1 1 2 1 2 2 2 0 0 1 2 2 2 0 0 1 2 1 2 1 1 1 2 2 2 1 2 1 2 0 0 1 1 1 2 1 1 0 0 1 2 1 1 2 2 1 1 0 0 1 1 1 1 1 1 1 2 2 2 1 2 1 2 2 2 2 2 1 2 1 2 0 0 1 1 1 1 0 0 1 1 2 2 1 1 1 1 1 1 1 1 1 2 1 1 0 0 2 2 1 2 1 1 1 1 2 2 1 1 1 2 1 2 2 2 1 2 1 2 1 1 1 2 0 0 1 2 1 1 1 1 2 2 1 1 1 1 1 2 1 2 1 1 2 2 1 1 1 1 1 2 1 2 1 1 1 1 1 2 1 2 1 2 1 1 1 2 1 2 1 1 1 2 2 2 0 0 1 1 1 1 2 2 0 0 1 1 1 1 1 2 2 2 1 2 1 1 1 2 1 2 1 2 2 2 1 1 1 1 1 2 1 1 1 2 1 1 1 2 1 2 2 2 1 1 2 2 1 1 1 2 1 1 1 2 2 2 1 1 1 1 1 2 1 2 1 2 1 1 1 2 1 1 2 2 2 2 0 0 1 2 1 2 1 1 1 1 1 1 1 2 1 2 2 2 2 2 1 1 0 0 1 2 1 2 1 2 1 2 1 1 1 2 1 1 1 2 1 2 1 1 1 2 2 2 1 2 1 2 1 2 1 1 2 2 1 1 2 2 1 1 1 2 1 1 1 2 1 1 1 2 1 1 2 2 2 2 2 2 2 2 1 1 0 0 1 2 1 1 1 1 1 2 2 2 1 1 1 2 1 2 1 1 2 2 0 0 1 2 2 2 1 1 1 2 2 2 1 2 1 1 1 2 1 2 0 0 2 2 1 1 2 2 1 1 1 1 1 1 1 2 1 2 1 2 1 1 1 2 1 1 2 2 1 1 1 1 2 2 1 2 1 1 0 0 1 2 1 1 2 2 1 1 1 1 0 0 0 0 1 1 2 2 2 2 2 2 1 1 1 2 2 2 1 1 1 1 2 2 1 2 2 2 1 1 1 2 1 2 2 2 1 1 2 2 2 2 1 2 1 2 1 2 1 2 1 1 1 1 1 1 1 2 1 1 1 2 1 1 1 1 2 2 1 2 1 2 1 1 1 2 1 2 0 0 1 2 1 1 1 1 1 2 2 2 2 2 0 0 0 0 1 1 1 2 1 2 1 2 1 2 1 2 2 2 2 2 1 2 1 1 1 2 1 2 1 1 1 2 1 2 1 2 1 2 1 2 2 2 1 2 1 2 1 2 1 1 1 2 2 2 1 2 2 2 1 2 2 2 1 2 2 2 1 2 2 2 1 2 1 2 1 2 1 1 0 0 1 2 1 2 1 2 1 1 1 1 1 2 1 1 0 0 1 2 1 1 1 2 1 1 1 2 0 0 1 1 1 1 1 1 1 2 2 2 1 2 1 1 1 2 1 2 1 1 1 2 1 2 1 1 1 2 1 2 0 0 1 1 1 1 1 1 2 2 1 1 1 2 1 2 1 1 2 2 1 1 1 1 1 2 1 2 1 1 1 2 1 2 1 2 1 2 1 1 1 1 1 1 1 1 1 1 2 2 1 1 1 2 1 1 1 1 1 1 1 1 2 2 1 2 1 2 1 1 1 1 1 1 1 1 2 2 1 2 1 2 1 1 2 2 2 2 1 2 1 2 1 1 1 2 1 2 1 1 2 2 1 1 1 1 1 1 2 2 1 2 2 2 1 1 1 2 2 2 2 2 1 1 1 2 1 1 2 2 1 1 1 2 1 1 1 1 1 1 1 1 1 2 1 2 1 1 1 2 0 0 1 1 1 1 2 2 1 1 1 2 1 1 2 2 1 2 1 1 1 2 1 2 1 1 0 0 1 2 1 2 1 1 2 2 1 1 1 2 1 2 1 2 1 1 1 2 1 2 1 1 1 2 1 2 1 1 1 1 1 2 1 2 1 1 1 2 1 1 2 2 2 2 1 1 1 1 2 2 1 2 1 1 2 2 1 1 1 2 2 2 1 2 1 1 1 2 1 1 0 0 1 1 1 1 2 2 1 2 1 2 1 1 1 2 1 1 1 2 0 0 2 2 1 2 1 2 1 1 1 1 2 2 0 0 1 1 1 1 1 2 2 2 1 1 1 1 2 2 1 1 2 2 2 2 1 2 2 2 2 2 1 1 1 2 1 1 1 1 1 2 1 2 1 1 2 2 1 2 1 2 1 1 1 2 2 2 0 0 1 2 1 1 1 1 1 1 1 1 1 2 1 2 2 2 1 2 1 2 1 1 2 2 1 1 1 1 1 2 1 1 1 2 1 2 1 2 1 2 1 2 1 2 1 1 1 1 2 2 1 2 1 1 1 1 2 2 1 1 1 1 1 1 1 1 1 1 2 2 1 1 1 2 1 2 1 1 2 2 1 1 2 2 2 2 1 2 1 2 2 2 1 2 2 2 1 1 1 1 2 2 2 2 2 2 1 1 1 2 1 2 1 2 1 2 1 2 2 2 1 1 1 1 1 2 1 1 1 2 1 2 1 1 2 2 2 2 2 2 1 1 1 2 1 1 1 2 1 2 1 1 1 2 1 1 0 0 1 2 1 2 1 1 1 2 1 2 2 2 2 2 1 1 1 1 1 2 1 2 1 2 1 2 1 2 1 2 1 2 1 1 1 2 1 1 1 1 2 2 1 1 2 2 1 1 1 2 1 1 1 1 1 1 1 1 0 0 1 2 1 2 1 2 2 2 1 2 1 2 1 1 1 1 0 0 1 2 1 2 0 0 1 2 1 1 2 2 1 1 2 2 1 2 1 1 1 1 1 1 2 2 1 2 1 2 1 2 1 1 1 1 0 0 1 2 1 2 1 2 1 2 1 2 1 1 1 1 1 1 1 1 1 2 1 2 1 2 1 1 1 2 1 1 1 2 1 2 1 1 1 1 1 1 1 1 1 1 1 2 0 0 2 2 1 1 1 1 2 2 1 1 1 1 1 1 1 1 1 1 0 0 1 2 1 1 1 1 1 2 1 2 0 0 1 2 0 0 2 2 1 1 1 2 2 2 1 2 2 2 1 2 1 2 1 1 2 2 1 2 1 1 2 2 1 2 1 2 2 2 1 1 1 2 1 2 1 1 1 1 1 1 2 2 1 1 0 0 1 2 1 1 1 2 1 1 1 1 1 1 1 2 1 2 1 2 1 2 1 2 2 2 1 2 1 2 1 2 1 1 1 2 1 2 2 2 0 0 1 2 1 1 1 2 1 1 1 2 2 2 2 2 1 1 0 0 1 2 2 2 1 2 1 1 2 2 1 2 1 1 1 2 1 1 1 1 1 1 1 1 1 2 1 2 1 2 1 1 2 2 1 2 1 2 2 2 1 2 1 2 1 2 1 1 1 1 0 0 1 2 1 2 1 2 2 2 1 1 1 1 1 2 1 2 1 2 1 1 2 2 1 2 1 2 1 1 2 2 1 1 0 0 1 9 2 9 1 9 1 9 1 9 1 9 0 0 2 9 2 9 2 9 1 9 1 9 1 9 1 9 1 9 0 0 2 9 2 9 0 0 1 9 1 9 2 9 0 0 1 9 2 9 1 9 1 9 1 9 2 9 1 9 1 9 1 9 1 9 0 0 2 9 1 9 1 9 2 9 1 9 1 9 2 9 1 9 1 9 2 9 2 9 2 9 1 9 1 9 1 9 0 0 2 9 0 0 1 9 0 0 0 0 2 9 0 0 2 9 1 9 1 9 0 0 1 9 0 0 1 9 1 9 2 9 0 0 1 9 1 9 0 0 1 1 1 2 0 0 1 1 2 2 1 1 1 1 1 1 1 2 1 2 1 1 1 1 0 0 1 2 1 1 1 1 1 1 2 2 0 0 1 2 1 1 2 2 1 1 1 1 1 2 1 1 2 2 1 2 1 1 1 1 1 2 1 2 1 1 0 0 2 2 2 2 1 1 1 2 2 2 2 2 1 1 2 2 1 1 1 1 1 1 1 1 1 2 2 2 1 1 2 2 1 2 1 1 1 2 1 2 2 2 1 2 1 1 1 1 1 2 1 1 2 2 1 1 1 2 1 2 1 1 1 2 1 1 1 1 1 2 1 1 1 2 1 2 1 2 1 1 1 2 1 1 1 1 2 2 2 2 0 0 0 0 1 2 2 2 1 1 1 2 2 2 1 2 1 2 2 2 1 2 1 1 1 1 1 1 1 1 1 1 1 1 1 2 1 2 1 2 1 1 1 2 1 1 1 2 1 2 2 2 1 2 1 2 1 2 0 0 1 2 2 2 1 1 1 2 1 2 2 2 1 1 1 1 1 2 0 0 2 2 1 1 1 1 1 2 1 1 1 1 1 1 1 1 1 1 1 2 1 2 1 2 1 2 1 1 1 2 1 2 1 1 1 2 1 1 1 2 2 2 2 2 2 2 1 2 1 2 1 2 1 2 2 2 1 2 1 1 1 1 1 2 1 1 1 1 2 2 1 2 1 1 1 2 2 2 2 2 1 2 1 2 1 1 1 1 1 2 1 1 1 2 1 2 1 1 1 2 1 1 0 0 2 2 1 2 2 2 1 2 2 2 1 1 1 1 1 1 1 2 1 1 0 0 1 1 1 2 1 2 1 2 1 1 2 2 1 1 1 1 1 2 1 1 2 2 0 0 1 2 1 2 1 2 2 2 1 2 1 1 0 0 1 2 1 1 1 1 0 0 1 1 1 1 1 1 1 1 0 0 1 2 2 2 2 2 2 2 2 2 1 2 1 1 2 2 1 2 0 0 1 2 1 2 1 2 2 2 1 1 1 1 1 1 1 1 1 2 2 2 1 2 1 2 1 2 0 0 1 1 1 1 2 2 1 2 1 2 1 2 1 2 2 2 0 0 1 2 1 2 1 1 1 1 1 1 1 2 1 2 1 1 2 2 1 2 1 1 0 0 1 1 2 2 2 2 1 1 1 2 1 1 1 2 2 2 1 2 1 2 1 2 1 1 0 0 1 1 1 2 1 2 1 1 1 2 1 2 1 2 1 2 1 1 1 1 1 2 2 2 1 1 1 1 1 1 1 1 1 1 1 1 2 2 1 1 1 2 1 2 1 2 2 2 1 1
210001 1 2 2 2 1 1 1 1 1 1 1 2 1 2 1 2 1 1 1 1 1 1 1 1 1 2 1 2 1 2 1 2 1 1 2 2 1 2 1 1 1 2 1 1 1 1 1 2 1 2 1 1 2 2 1 2 1 2 1 1 1 1 1 2 1 1 0 0 1 1 0 0 1 2 1 2 1 2 0 0 1 1 2 2 1 1 2 2 1 2 1 2 1 2 1 1 1 2 1 1 1 1 2 2 1 2 1 1 1 2 2 2 1 1 1 1 1 1 0 0 1 1 2 2 1 1 1 1 1 1 1 2 1 1 2 2 1 2 1 2 1 2 1 1 1 2 2 2 2 2 2 2 2 2 1 1 1 1 1 2 1 1 0 0 1 2 1 1 2 2 1 1 1 2 2 2 1 2 1 1 0 0 1 2 1 1 1 2 1 2 1 2 2 2 1 1 2 2 1 2 1 2 1 1 0 0 1 1 1 1 1 2 1 1 1 2 1 1 2 2 1 1 1 2 1 1 2 2 1 2 1 1 1 2 1 2 1 2 1 1 2 2 1 2 1 2 1 1 1 1 1 1 2 2 2 2 1 1 0 0 1 2 2 2 1 1 1 1 1 1 1 2 0 0 1 1 1 1 0 0 1 2 1 2 1 1 1 2 1 1 1 2 1 1 1 1 1 1 1 1 1 2 2 2 1 1 0 0 2 2 1 2 1 1 1 2 1 1 1 2 1 2 1 1 1 1 1 1 1 1 0 0 1 2 1 1 1 2 2 2 1 1 1 1 1 1 1 2 1 1 1 1 2 2 1 2 1 2 1 1 1 1 1 2 1 1 1 2 1 2 1 1 1 1 1 1 1 2 2 2 1 1 1 1 1 1 1 1 2 2 1 2 1 1 1 1 1 1 1 2 1 2 1 1 2 2 1 1 2 2 1 2 1 2 1 1 1 1 0 0 1 2 1 2 1 2 1 1 1 2 1 1 1 2 1 2 1 2 1 1 0 0 2 2 0 0 1 2 2 2 0 0 1 2 1 1 2 2 1 2 1 1 0 0 1 2 0 0 1 1 2 2 1 1 1 1 2 2 0 0 1 1 1 1 1 2 2 2 1 2 1 2 1 1 1 1 2 2 1 1 1 2 1 2 2 2 1 1 2 2 1 1 1 1 1 2 1 1 1 2 1 1 1 1 1 1 0 0 2 2 1 1 2 2 1 2 1 1 0 0 1 1 1 1 1 2 1 2 1 1 0 0 0 0 1 2 1 1 1 1 1 1 1 1 1 1 1 1 1 1 1 2 1 1 2 2 1 1 1 1 1 1 1 1 1 1 0 0 1 1 1 2 1 1 1 2 1 2 1 1 2 2 1 1 1 1 1 2 2 2 1 2 1 2 2 2 1 1 1 2 1 2 1 2 1 2 1 1 1 1 1 2 1 2 2 2 1 2 1 1 1 2 1 1 1 2 1 2 1 1 1 1 0 0 2 2 1 1 1 1 1 2 1 1 1 2 1 2 0 0 1 2 1 2 0 0 2 2 1 1 1 2 2 2 1 1 1 1 1 1 1 1 1 1 1 2 1 1 1 1 1 1 1 2 1 2 1 2 1 2 1 2 1 2 1 1 2 2 1 2 1 1 1 1 1 1 1 1 1 2 1 1 1 1 2 2 2 2 1 2 2 2 2 2 2 2 1 2 1 2 1 1 1 1 1 2 2 2 2 2 1 1 1 1 0 0 1 1 1 1 1 2 2 2 1 1 1 2 1 1 2 2 1 1 1 2 1 1 0 0 1 1 1 2 1 1 1 2 1 1 2 2 1 2 1 2 1 1 1 1 1 1 1 1 1 1 1 1 1 1 1 1 1 2 2 2 2 2 1 2 1 1 1 1 1 2 1 2 1 1 2 2 1 1 1 1 1 1 1 1 1 2 1 1 0 0 2 2 2 2 1 1 2 2 1 1 1 2 0 0 2 2 1 2 1 2 2 2 1 2 1 1 1 1 1 2 1 2 1 1 1 1 1 2 0 0 1 2 1 1 1 2 1 1 1 2 1 1 1 2 1 1 1 1 1 2 1 1 1 1 1 2 2 2 2 2 1 2 1 2 1 1 0 0 1 1 1 2 1 1 1 2 1 2 0 0 1 1 1 1 1 1 1 2 1 1 2 2 2 2 1 2 1 2 2 2 1 1 1 1 1 2 1 2 1 1 1 1 1 1 1 2 1 2 1 1 1 2 1 2 1 1 2 2 1 2 2 2 2 2 1 2 1 2 1 1 1 1 2 2 1 1 1 2 2 2 2 2 0 0 1 1 1 1 2 2 1 1 1 1 1 1 2 2 1 2 2 2 1 1 1 1 1 2 1 2 1 2 1 2 1 1 2 2 1 2 1 1 2 2 1 2 2 2 1 2 2 2 1 1 1 1 2 2 1 2 2 2 1 1 1 2 0 0 2 2 1 1 1 2 1 2 2 2 1 1 1 2 2 2 2 2 1 1 1 1 1 2 1 2 1 1 1 2 1 2 1 1 1 1 1 2 1 2 1 1 2 2 1 2 1 1 1 1 2 2 1 1 1 2 1 2 1 1 1 2 1 2 1 1 1 2 1 1 1 1 1 1 1 2 1 2 1 2 1 2 2 2 1 1 2 2 1 2 1 1 1 1 1 1 2 2 2 2 1 1 2 2 0 0 1 1 1 1 1 2 1 1 2 2 2 2 1 2 2 2 1 1 2 2 1 1 1 2 1 2 1 2 1 1 1 2 1 1 1 2 1 2 2 2 1 1 1 2 1 2 1 2 1 1 1 2 2 2 1 1 1 2 1 2 1 1 1 2 1 2 2 2 1 1 1 2 1 2 1 1 1 1 2 2 1 1 1 1 1 1 2 2 1 1 1 1 2 2 1 1 1 2 0 0 1 1 1 2 2 2 2 2 2 2 1 2 1 1 0 0 1 1 1 1 0 0 0 0 1 2 1 1 2 2 1 1 1 2 1 1 2 2 1 1 1 2 1 2 1 1 1 1 1 2 1 2 1 1 1 2 0 0 1 2 1 2 2 2 1 1 1 1 1 1 1 2 1 1 1 1 2 2 1 2 1 1 1 1 1 1 1 1 1 1 1 2 1 1 1 2 1 1 1 2 1 1 1 1 1 1 1 1 1 1 2 2 2 2 1 2 1 2 0 0 1 2 1 2 1 2 1 2 1 2 1 2 2 2 2 2 1 2 0 0 1 1 1 2 1 2 1 2 1 1 1 2 2 2 1 2 0 0 1 2 1 1 0 0 1 1 2 2 2 2 1 1 1 1 1 2 1 2 1 1 1 2 1 1 1 1 1 1 1 1 0 0 2 2 2 2 1 2 1 2 2 2 1 2 2 2 1 2 1 2 1 1 2 2 2 2 0 0 2 2 1 1 1 1 2 2 1 2 1 2 1 2 2 2 1 1 1 1 0 0 1 1 1 1 1 2 2 2 1 1 1 1 1 1 1 1 1 2 2 2 2 2 2 2 0 0 1 2 1 1 1 1 1 2 2 2 0 0 1 1 1 1 1 1 1 1 1 2 1 1 2 2 1 1 1 2 0 0 1 1 1 1 1 1 1 1 1 1 1 2 2 2 1 2 2 2 2 2 1 1 1 2 1 2 1 2 1 2 0 0 1 1 1 2 2 2 1 1 0 0 1 2 1 2 1 1 0 0 1 2 1 2 2 2 1 2 2 2 1 1 1 2 1 2 1 2 1 1 1 2 1 2 1 1 1 2 1 2 1 2 2 2 1 1 1 1 0 0 1 2 1 2 0 0 1 2 1 1 2 2 1 2 1 2 1 1 1 2 1 1 1 2 1 1 2 2 1 1 2 2 1 2 1 1 1 2 2 2 1 2 1 1 1 2 2 2 1 2 2 2 1 1 0 0 2 2 1 2 2 2 1 2 1 2 0 0 2 2 1 2 2 2 1 1 1 1 0 0 2 2 1 1 2 2 1 1 1 2 1 1 1 1 1 2 1 2 1 1 1 2 2 2 1 2 1 2 1 1 1 2 1 2 2 2 1 1 1 2 1 1 1 1 1 2 1 1 1 2 1 1 1 1 0 0 1 1 1 1 1 2 1 1 1 1 1 2 1 2 0 0 1 1 2 2 1 2 2 2 1 1 1 2 1 2 1 1 1 1 2 2 2 2 2 2 1 2 1 2 0 0 1 2 2 2 1 2 1 2 1 2 1 2 1 1 1 1 1 2 2 2 1 2 1 2 2 2 1 2 0 0 1 2 1 2 1 1 1 2 2 2 2 2 1 2 1 2 0 0 0 0 1 1 1 1 0 0 1 1 1 2 1 1 1 2 0 0 1 1 1 1 1 1 1 2 1 2 1 2 1 1 1 2 2 2 2 2 1 2 1 2 1 1 1 2 1 1 2 2 1 2 1 1 1 1 1 1 1 2 1 1 1 1 1 1 0 0 2 2 0 0 1 2 2 2 1 2 1 1 1 1 1 2 1 2 1 1 1 2 1 2 1 1 2 2 1 1 1 2 1 2 1 2 1 2 1 1 1 1 1 2 1 2 1 1 1 1 2 2 1 1 1 1 1 2 1 1 1 2 1 2 0 0 2 2 1 2 1 2 1 2 2 2 2 2 1 1 1 2 1 2 0 0 0 0 1 1 1 1 1 1 0 0 1 2 1 2 2 2 1 1 1 1 1 2 1 2 1 2 2 2 1 2 2 2 2 2 2 2 1 2 2 2 1 2 1 2 1 2 1 1 1 2 1 2 1 1 1 2 1 1 1 1 1 2 1 2 1 2 2 2 1 2 1 2 2 2 1 2 1 2 0 0 1 1 0 0 1 2 2 2 1 2 2 2 1 1 1 2 2 2 1 2 1 1 1 2 1 2 2 2 1 2 2 2 1 2 2 2 0 0 1 1 1 2 1 1 1 2 2 2 1 1 1 2 2 2 1 1 1 2 1 1 1 1 1 2 2 2 1 1 1 1 1 1 1 2 1 2 1 2 1 2 2 2 1 2 1 1 1 2 2 2 1 2 0 0 1 2 2 2 1 1 1 2 1 2 1 2 1 1 1 2 1 2 1 1 1 2 1 2 1 2 1 1 1 1 1 1 1 2 2 2 1 2 1 1 1 1 1 1 0 0 1 2 1 1 2 2 1 1 1 2 1 1 0 0 2 2 1 1 1 2 2 2 1 1 2 2 1 2 1 2 2 2 1 1 1 2 0 0 2 2 1 1 1 2 1 2 1 2 1 2 1 2 1 1 1 2 1 1 1 2 2 2 1 2 1 2 1 1 1 1 1 1 2 2 2 2 1 1 1 1 1 1 1 2 1 1 2 2 1 1 1 2 1 1 1 2 1 2 1 1 1 2 1 1 1 2 1 2 2 2 1 1 1 2 1 2 1 1 2 2 1 2 2 2 2 2 1 1 1 2 2 2 1 1 2 2 1 2 2 2 1 2 1 1 1 2 1 1 1 2 1 2 1 1 1 1 2 2 1 1 0 0 1 1 1 2 2 2 2 2 1 1 1 2 2 2 1 2 1 1 1 2 1 1 1 1 0 0 1 1 0 0 1 2 1 2 1 2 1 1 1 2 1 2 1 2 0 0 1 1 1 1 1 2 1 2 2 2 1 2 1 2 1 2 1 1 1 2 1 2 1 2 1 1 2 2 2 2 2 2 2 2 2 2 2 2 1 2 1 1 2 2 2 2 2 2 1 1 0 0 0 0 1 1 1 2 1 1 1 1 2 2 1 1 1 2 1 2 1 1 1 2 1 2 1 2 1 1 1 1 1 1 2 2 2 2 1 1 1 2 2 2 2 2 2 2 1 2 1 1 1 2 1 1 1 2 1 2 0 0 1 1 1 2 1 1 1 1 2 2 0 0 2 2 1 1 1 2 1 2 0 0 1 2 2 2 0 0 1 2 1 2 2 2 1 2 1 1 1 1 1 2 1 1 1 2 1 1 1 1 1 2 1 1 1 2 1 2 1 2 2 2 1 2 1 2 1 1 1 1 0 0 2 2 1 1 0 0 1 1 1 2 0 0 0 0 0 0 1 2 1 1 1 2 1 2 1 1 0 0 1 1 1 2 1 1 1 1 2 2 2 2 2 2 1 2 1 1 1 1 2 2 1 2 1 1 1 1 1 1 1 1 2 2 2 2 1 1 2 2 1 1 1 2 2 2 1 1 1 2 2 2 1 1 1 2 1 1 1 2 1 1 1 2 1 2 1 2 1 2 1 1 1 2 1 1 1 2 1 1 1 1 2 2 1 1 1 2 1 2 1 1 1 2 1 2 2 2 1 1 1 2 2 2 1 1 1 2 1 1 1 2 1 2 2 2 1 1 1 1 1 1 1 1 2 2 1 1 2 2 1 2 1 1 1 1 1 2 2 2 1 2 1 2 1 1 1 2 1 1 1 1 1 1 1 1 1 1 1 2 2 2 2 2 1 1 1 2 1 2 1 2 1 1 1 2 1 1 1 1 1 2 1 1 2 2 1 2 1 1 2 2 1 2 1 2 0 0 1 2 1 2 0 0 1 2 1 1 1 2 1 2 1 2 1 2 1 1 1 2 1 2 1 2 1 2 0 0 1 2 1 1 2 2 1 2 1 1 1 1 2 2 1 2 1 1 2 2 1 2 1 2 1 2 1 1 1 2 0 0 1 1 1 1 1 2 0 0 1 2 1 1 0 0 2 2 2 2 1 1 1 2 1 1 1 1 1 2 1 2 1 2 1 1 1 1 1 1 1 1 1 2 1 2 1 1 1 2 1 1 1 2 1 2 1 1 1 2 1 1 1 1 0 0 1 2 1 2 1 2 1 1 1 2 2 2 1 2 1 2 2 2 2 2 1 1 1 1 1 2 1 1 1 2 1 1 1 2 1 1 1 2 1 1 1 2 1 1 2 2 1 2 1 1 1 1 1 1 1 2 1 1 2 2 1 2 2 2 2 2 1 1 1 2 1 2 1 2 0 0 1 1 1 1 1 2 1 2 0 0 2 2 1 1 1 1 2 2 1 2 2 2 1 1 2 2 1 1 0 0 1 1 2 2 2 2 1 2 1 2 1 2 1 2 1 2 1 1 1 2 2 2 1 1 2 2 2 2 1 2 1 1 2 2 1 2 0 0 1 2 1 2 1 1 0 0 1 1 1 2 1 1 2 2 1 1 1 2 1 1 2 2 0 0 1 1 1 1 1 2 0 0 1 1 1 1 1 2 1 2 1 2 0 0 1 1 2 2 1 1 0 0 2 2 2 2 1 1 1 2 1 1 1 1 2 2 2 2 1 1 1 1 0 0 0 0 1 1 1 1 1 2 1 2 2 2 1 2 2 2 0 0 1 2 1 2 1 1 0 0 1 2 1 2 1 1 1 1 2 2 1 2 1 2 1 1 1 2 1 2 1 2 1 1 2 2 1 1 2 2 1 1 2 2 1 2 2 2 1 1 1 2 2 2 1 1 1 2 1 1 1 1 1 2 1 2 0 0 1 2 1 1 1 2 2 2 1 1 1 1 1 2 1 2 1 1 1 1 2 2 1 1 1 2 1 2 1 2 1 1 1 1 1 1 1 2 0 0 0 0 2 2 1 2 0 0 1 1 1 1 2 2 1 1 1 1 2 2 1 2 1 2 1 2 1 2 1 2 1 1 0 0 0 0 2 2 1 1 1 2 0 0 2 2 0 0 1 1 1 1 1 1 2 2 1 1 0 0 1 2 1 2 1 2 2 2 1 1 1 2 1 1 1 2 1 2 1 2 0 0 2 2 1 2 2 2 1 2 1 2 0 0 1 1 0 0 1 2 1 1 1 2 1 1 1 1 1 1 1 2 2 2 1 2 0 0 2 2 1 2 1 2 0 0 1 1 1 1 1 1 0 0 1 1 2 2 1 2 1 1 1 1 1 2 1 1 1 2 1 2 1 2 2 2 1 2 0 0 2 2 2 2 2 2 1 1 2 2 1 1 2 2 1 2 2 2 1 1 1 2 2 2 1 1 2 2 1 1 1 1 1 1 2 2 1 1 1 1 2 2 1 1 2 2 1 2 1 1 2 2 1 2 2 2 1 1 1 1 1 2 1 2 1 1 1 1 2 2 1 1 1 1 1 2 2 2 2 2 1 2 1 2 1 2 1 1 1 2 1 1 1 2 1 1 1 1 1 1 1 1 1 2 2 2 1 1 2 2 2 2 1 2 1 1 1 2 1 1 1 1 2 2 1 1 1 1 1 1 2 2 1 1 1 2 1 2 1 2 1 1 1 1 1 2 1 1 1 1 1 1 1 1 1 1 1 2 1 1 1 2 1 2 1 2 1 2 1 1 1 1 2 2 1 2 1 2 2 2 2 2 0 0 2 2 1 1 1 1 1 1 1 2 1 2 1 2 1 1 1 2 1 2 2 2 1 1 1 1 1 1 1 2 1 2 1 2 1 1 2 2 1 2 1 2 1 2 1 2 1 1 1 1 2 2 1 1 1 2 1 2 2 2 1 2 1 1 2 2 1 1 1 2 1 2 1 1 1 2 1 1 1 2 1 1 1 2 2 2 1 1 2 2 1 2 1 1 1 2 1 2 2 2 1 2 0 0 2 2 1 2 1 1 2 2 1 2 1 1 1 2 2 2 1 2 1 1 1 1 1 1 0 0 1 2 1 1 1 1 1 2 2 2 1 1 1 2 1 1 1 2 1 2 1 2 1 1 1 2 1 1 1 2 1 2 1 2 1 2 0 0 1 1 1 1 1 1 0 0 2 2 1 2 0 0 1 2 1 1 0 0 0 0 2 2 1 1 2 2 1 1 1 2 1 1 1 2 1 2 1 1 1 2 1 1 1 2 1 2 1 1 0 0 1 2 1 1 2 2 1 1 1 1 2 2 2 2 2 2 1 2 1 1 1 2 2 2 1 2 1 1 0 0 2 2 2 2 0 0 1 1 1 1 0 0 1 2 1 2 1 2 1 1 0 0 1 1 1 2 1 2 1 1 1 1 1 2 1 2 2 2 0 0 1 2 1 1 1 2 1 1 1 1 1 2 1 1 1 1 1 1 1 2 2 2 1 1 1 2 1 1 1 1 1 1 2 2 1 2 1 2 2 2 1 1 2 2 1 1 2 2 1 2 1 1 2 2 0 0 2 2 2 2 0 0 1 1 1 2 1 1 1 1 1 1 1 1 2 2 1 1 1 1 1 2 2 2 1 1 2 2 1 1 2 2 2 2 1 2 1 2 1 1 1 2 1 2 2 2 1 1 1 1 1 1 1 1 1 1 0 0 1 2 2 2 1 2 1 1 1 1 1 1 1 2 0 0 1 1 1 2 1 1 1 2 1 2 2 2 1 2 0 0 1 1 1 1 1 2 2 2 1 1 2 2 0 0 1 1 1 2 1 2 1 1 1 1 1 2 1 1 1 2 1 1 2 2 2 2 1 1 1 2 1 2 2 2 1 1 1 1 1 2 1 1 1 2 1 1 2 2 1 2 1 2 1 2 0 0 2 2 1 2 1 1 1 2 1 2 1 2 1 2 1 2 1 1 2 2 1 2 1 1 1 2 2 2 1 2 1 2 1 1 1 2 2 2 1 2 2 2 2 2 1 1 1 1 1 1 1 1 1 2 1 1 2 2 1 1 1 1 1 2 1 2 1 2 1 2 1 2 1 1 1 1 2 2 1 2 2 2 1 1 0 0 2 2 1 1 1 1 1 1 1 2 1 1 1 2 1 2 1 2 1 1 1 2 1 2 2 2 1 1 1 1 1 1 1 2 1 1 1 2 1 1 1 2 1 2 1 1 1 2 2 2 1 2 2 2 1 2 1 2 1 1 0 0 1 1 1 1 2 2 2 2 2 2 1 1 1 2 1 2 1 1 1 2 1 1 1 1 1 2 2 2 1 1 0 0 2 2 1 1 2 2 1 2 1 2 0 0 0 0 1 2 0 0 1 1 1 1 2 2 1 2 1 2 1 2 1 1 1 2 1 2 0 0 2 2 1 2 1 2 2 2 0 0 2 2 1 1 1 2 1 2 1 2 1 1 1 2 1 2 1 1 0 0 0 0 1 1 1 1 2 2 1 1 1 1 1 2 2 2 1 2 1 2 2 2 0 0 2 2 2 2 1 2 2 2 2 2 1 1 1 2 1 1 1 2 1 2 1 2 2 2 1 2 1 2 1 2 1 2 1 2 0 0 2 2 2 2 1 1 1 2 1 1 2 2 1 1 1 1 1 1 2 2 1 2 1 2 1 1 1 2 2 2 1 1 1 1 1 1 1 1 1 1 0 0 2 2 2 2 1 1 0 0 1 1 2 2 2 2 1 1 1 2 0 0 1 1 2 2 1 1 1 2 1 1 1 1 2 2 1 2 1 2 2 2 2 2 1 2 1 2 0 0 0 0 2 2 1 2 2 2 1 2 1 2 1 2 1 2 1 1 1 1 1 1 1 2 1 1 1 1 1 1 1 2 2 2 1 1 2 2 1 2 0 0 1 2 1 1 1 1 2 2 1 2 0 0 1 1 1 2 0 0 1 1 2 2 1 1 2 2 1 2 1 2 1 2 1 1 2 2 1 1 1 2 0 0 2 2 1 1 2 2 1 1 1 2 2 2 1 1 1 2 1 2 1 1 1 1 1 1 1 2 1 1 1 1 1 2 2 2 0 0 0 0 0 0 1 2 0 0 1 1 1 1 1 1 1 1 1 1 1 1 2 2 1 1 2 2 1 2 1 1 2 2 1 2 1 2 1 2 1 2 1 2 1 1 1 2 0 0 1 1 1 1 1 1 1 1 1 1 1 1 1 2 2 2 1 2 1 2 1 1 1 1 1 1 1 2 1 2 1 2 1 2 1 2 1 1 0 0 2 2 1 1 2 2 1 2 1 1 1 1 1 2 1 1 1 1 2 2 1 1 1 2 1 2 1 1 2 2 1 2 0 0 1 2 1 1 1 2 1 1 1 1 0 0 1 1 1 2 1 2 1 2 1 2 1 1 1 1 1 2 1 1 1 1 0 0 1 1 2 2 1 2 1 2 1 1 1 1 1 1 1 2 1 2 1 1 1 1 1 1 1 2 1 1 0 0 1 1 1 1 1 1 1 2 0 0 1 2 2 2 1 1 1 2 1 2 1 2 2 2 1 2 1 1 1 1 1 2 2 2 1 2 1 2 1 1 0 0 0 0 1 2 1 1 1 2 1 2 1 2 0 0 1 1 1 1 1 2 1 2 0 0 1 1 0 0 0 0 0 0 1 2 1 2 1 1 1 2 1 2 2 2 1 1 1 1 1 1 1 2 2 2 1 1 1 1 1 1 2 2 0 0 2 2 1 1 0 0 1 2 1 1 2 2 1 2 1 2 1 2 1 2 1 1 1 1 2 2 0 0 1 2 1 2 1 1 1 2 1 2 1 2 1 2 1 1 1 1 2 2 2 2 1 2 1 2 1 2 1 2 1 1 1 2 1 1 1 1 1 1 1 1 2 2 1 2 1 2 1 1 1 1 1 2 1 2 1 1 1 2 1 2 1 2 1 2 1 1 2 2 1 1 1 2 1 1 1 1 1 2 1 1 0 0 1 2 1 1 1 1 0 0 1 1 1 1 1 2 1 1 1 2 1 1 1 2 2 2 2 2 0 0 1 2 1 2 0 0 1 2 1 2 2 2 1 2 0 0 1 2 1 1 1 1 1 1 1 1 2 2 1 1 1 1 2 2 1 2 1 2 2 2 1 1 1 2 1 1 1 1 1 2 0 0 1 2 2 2 1 1 1 1 2 2 0 0 1 1 1 1 1 2 1 1 1 1 1 1 0 0 1 1 1 2 2 2 2 2 2 2 1 1 1 1 1 1 0 0 1 1 1 1 2 2 1 2 0 0 1 2 1 1 1 1 1 1 1 2 1 2 1 2 2 2 2 2 2 2 0 0 1 2 1 1 2 2 0 0 1 2 1 2 1 2 1 2 2 2 0 0 1 1 1 1 1 2 1 1 1 2 2 2 1 2 1 2 1 2 1 2 2 2 1 2 1 2 1 2 1 2 1 1 1 1 1 2 1 1 1 1 2 2 1 2 2 2 1 1 1 2 1 1 0 0 2 2 0 0 1 2 1 1 1 2 1 1 1 2 2 2 1 2 1 1 1 1 2 2 1 2 1 2 1 1 1 2 1 1 1 1 2 2 1 2 1 1 1 2 1 2 1 2 2 2 0 0 1 1 1 2 1 2 1 1 0 0 1 1 1 2 1 1 2 2 1 2 1 2 1 2 1 1 1 2 1 1 0 0 2 2 1 2 1 1 2 2 1 2 1 1 1 2 1 1 1 2 1 1 1 1 2 2 1 1 0 0 0 0 1 1 2 2 1 2 1 1 1 1 1 1 1 1 0 0 1 2 1 1 1 1 1 2 1 1 1 1 1 2 1 1 1 1 2 2 1 1 1 1 1 1 1 2 2 2 2 2 2 2 0 0 1 2 1 1 1 1 1 1 1 1 2 2 1 1 1 1 1 1 1 1 0 0 1 2 1 1 1 2 1 1 1 1 1 1 1 2 1 1 1 1 1 1 2 2 2 2 0 0 1 2 1 2 1 1 1 1 0 0 2 2 1 1 1 2 2 2 1 1 0 0 1 2 1 1 1 1 2 2 1 2 1 1 1 2 2 2 1 1 1 2 1 1 1 2 1 1 1 1 1 1 1 1 2 2 1 2 1 1 1 1 1 2 1 1 1 2 1 1 1 1 1 1 1 2 1 2 2 2 1 1 1 2 1 1 1 2 2 2 1 1 1 1 1 1 1 2 0 0 2 2 1 1 2 2 2 2 1 1 1 2 1 2 1 2 0 0 2 2 1 2 1 1 1 1 1 2 2 2 1 1 1 1 1 1 1 1 1 1 1 1 2 2 1 2 1 2 1 2 1 2 1 2 0 0 0 0 1 1 1 1 1 1 0 0 1 1 1 2 1 2 1 1 1 2 1 1 2 2 1 2 1 2 0 0 2 2 2 2 2 2 1 1 1 2 1 2 1 2 1 2 0 0 2 9 2 9 1 9 1 9 1 9 1 9 1 9 1 9 2 9 1 9 0 0 0 0 2 9 1 9 0 0 0 0 2 9 0 0 0 0 0 0 1 9 2 9 0 0 2 9 1 9 1 9 1 9 1 9 1 9 1 9 1 9 1 9 1 9 1 9 1 9 1 9 1 9 1 9 1 9 1 9 2 9 1 9 1 9 0 0 1 9 1 9 1 9 1 9 0 0 1 9 2 9 0 0 1 9 1 9 0 0 2 9 1 9 0 0 1 9 1 9 0 0 1 9 0 0 1 9 0 0 0 0 0 0 1 9 1 9 2 2 1 1 1 1 0 0 1 2 2 2 1 2 1 2 2 2 1 1 2 2 1 1 1 1 2 2 2 2 2 2 1 2 1 1 2 2 1 2 1 2 1 2 1 2 1 1 1 1 1 2 1 2 1 2 1 1 1 2 1 1 1 2 1 1 1 2 1 1 2 2 1 2 1 1 1 1 2 2 1 2 1 2 2 2 1 2 1 1 1 1 1 2 2 2 1 1 1 1 1 2 1 2 1 2 1 2 1 1 1 1 1 1 1 2 0 0 1 1 1 1 2 2 1 1 2 2 1 1 0 0 1 1 1 2 1 2 1 2 1 1 1 1 1 2 1 2 1 2 1 2 2 2 1 2 1 2 1 2 1 1 0 0 1 1 1 2 1 2 2 2 2 2 2 2 2 2 2 2 1 2 1 1 1 1 1 1 1 1 0 0 1 1 1 1 2 2 0 0 1 2 1 2 1 2 2 2 1 1 0 0 0 0 1 1 1 2 0 0 0 0 1 2 2 2 1 1 1 2 2 2 1 2 1 1 1 2 1 2 2 2 1 1 1 1 2 2 1 1 1 1 1 2 1 2 1 2 1 2 1 2 1 2 2 2 1 1 2 2 1 1 1 2 2 2 0 0 0 0 2 2 1 2 2 2 1 2 1 2 2 2 1 1 2 2 2 2 1 2 1 1 1 2 1 1 1 2 1 2 1 1 1 2 1 2 1 1 1 2 1 1 1 1 1 2 0 0 1 1 1 1 1 1 1 1 1 2 1 2 1 2 1 2 0 0 1 2 1 2 2 2 1 2 1 1 1 1 1 2 1 1 1 1 0 0 1 1 1 2 1 1 1 1 1 1 0 0 1 1 1 2 1 1 1 2 1 2 0 0 1 2 1 1 1 2 1 2 1 2 1 1 0 0 1 2 1 1 1 1 1 2 1 1 2 2 1 1 1 1 1 2 2 2 1 1 1 2 1 2 1 2 1 1 1 1 1 2 1 2 2 2 1 2 1 2 1 1 1 2 1 2 1 1 0 0 1 1 0 0 1 2 1 1 1 1 1 1 1 1 1 1 1 2 2 2 1 1 1 2 1 2 1 1 2 2 2 2 1 1 1 2 1 1 1 1 1 1 1 1 1 1 1 2 2 2 0 0 1 1 1 1 1 1 1 1 1 2 1 2 1 2 1 2 1 1 1 1 1 2 1 2 1 1 1 1 1 2 1 1 1 2 0 0 2 2 1 1 1 1 1 2 2 2 1 1 1 1 2 2 1 1 1 1 1 2 2 2 1 1 2 2 2 2 1 2 1 1 2 2 2 2 1 2 2 2 1 1
210002 1 1 1 2 1 1 1 2 1 1 1 2 1 1 1 2 1 1 1 1 1 1 1 2 1 1 2 2 0 0 1 2 1 1 1 1 1 2 1 1 1 1 1 1 1 2 1 2 2 2 1 1 2 2 1 2 1 2 2 2 1 1 1 2 1 2 0 0 1 1 1 1 1 2 2 2 1 1 2 2 2 2 1 1 1 2 1 2 2 2 1 1 1 1 1 2 2 2 2 2 1 2 1 2 1 2 1 1 1 1 0 0 1 1 0 0 1 2 1 1 1 1 2 2 1 2 1 1 2 2 1 2 1 1 1 1 1 2 1 2 1 1 1 2 1 2 1 2 2 2 2 2 2 2 1 1 1 1 2 2 0 0 0 0 1 1 1 1 1 2 1 1 1 2 1 2 1 1 0 0 1 2 1 2 1 2 1 1 1 1 0 0 2 2 1 1 1 1 1 1 1 1 1 1 2 2 1 1 1 2 1 2 0 0 1 2 1 2 1 1 1 1 1 1 1 1 1 2 0 0 1 1 1 1 0 0 2 2 1 2 2 2 1 2 1 2 1 1 1 2 1 2 2 2 1 2 1 2 1 2 1 1 2 2 1 1 1 1 0 0 0 0 1 2 1 1 1 1 1 1 1 2 0 0 1 2 1 2 1 2 0 0 1 2 2 2 1 2 1 2 1 2 1 2 1 1 1 1 1 1 1 1 2 2 1 1 1 1 1 1 0 0 1 2 1 1 1 1 1 1 1 1 1 1 2 2 2 2 1 1 1 1 0 0 1 2 1 2 2 2 1 2 1 2 1 1 1 1 1 1 1 2 1 1 1 1 1 2 2 2 1 1 1 2 1 2 1 2 1 2 1 1 1 1 1 2 1 1 1 1 0 0 1 1 1 1 0 0 0 0 1 1 1 2 2 2 1 1 2 2 1 1 1 1 0 0 0 0 1 2 2 2 1 1 1 1 1 1 2 2 1 1 1 2 2 2 1 2 1 2 0 0 1 1 1 1 1 2 2 2 1 2 1 1 1 1 1 2 1 1 0 0 1 2 1 1 1 1 1 2 2 2 1 1 1 1 1 2 1 1 2 2 1 1 0 0 1 2 1 1 1 2 1 2 1 1 1 2 1 1 1 1 2 2 1 2 1 1 1 1 0 0 1 1 1 2 1 2 1 2 1 2 1 1 1 2 1 1 1 2 1 1 1 1 1 2 1 1 1 2 1 1 0 0 1 2 1 2 1 1 2 2 1 1 1 2 1 1 1 1 1 2 1 1 1 1 1 2 0 0 1 2 1 2 1 2 1 2 1 2 1 1 1 1 1 1 1 1 1 1 1 2 2 2 1 2 1 2 1 1 1 2 1 1 1 1 1 2 2 2 0 0 2 2 0 0 1 1 1 2 2 2 1 1 1 1 1 1 1 1 1 2 2 2 1 1 0 0 1 2 1 1 1 1 2 2 2 2 1 1 1 1 1 1 0 0 0 0 1 1 1 1 1 2 1 2 0 0 2 2 1 1 0 0 1 1 1 2 1 1 1 2 1 2 0 0 1 2 1 1 1 2 1 1 1 2 1 1 1 1 1 1 1 2 1 2 2 2 1 2 0 0 1 2 1 1 1 1 1 2 1 2 1 2 0 0 1 2 1 2 1 1 1 2 1 2 1 2 1 1 1 2 1 2 1 1 2 2 1 1 1 1 1 2 1 1 1 2 1 2 1 2 1 2 1 1 0 0 1 2 1 1 1 2 1 1 1 1 0 0 2 2 2 2 0 0 1 2 1 1 0 0 1 1 1 2 2 2 0 0 1 1 1 1 2 2 1 2 1 1 1 2 1 2 1 1 1 2 1 2 1 1 1 2 1 1 0 0 2 2 1 1 1 1 1 1 1 2 1 1 1 1 2 2 1 2 1 1 1 1 1 2 1 2 1 2 0 0 1 2 1 2 1 2 2 2 1 1 2 2 1 2 1 2 1 1 1 1 1 1 1 1 1 1 1 1 1 1 1 2 0 0 2 2 1 1 1 2 1 2 0 0 1 2 1 1 1 2 0 0 1 1 1 1 2 2 1 2 1 2 2 2 2 2 1 2 1 2 1 2 1 1 1 1 1 2 1 2 1 1 0 0 2 2 1 2 2 2 1 1 1 1 1 2 1 1 1 2 2 2 1 2 1 1 2 2 1 1 1 2 2 2 1 2 1 2 1 2 1 1 1 1 1 1 1 2 1 2 1 2 1 2 1 2 1 1 2 2 1 1 1 1 2 2 1 1 2 2 2 2 1 1 1 2 1 2 1 2 1 1 1 2 1 1 1 2 1 1 1 2 1 2 2 2 1 1 1 2 0 0 1 1 0 0 1 2 1 2 2 2 1 1 0 0 2 2 1 1 0 0 1 1 1 2 2 2 2 2 1 2 1 2 1 2 1 2 1 2 2 2 1 1 1 1 1 1 1 2 1 2 1 2 1 2 1 1 1 2 2 2 1 1 1 1 1 2 0 0 1 2 1 1 1 1 0 0 1 1 1 1 2 2 0 0 1 1 2 2 1 1 1 1 1 2 1 2 1 2 1 1 1 2 1 1 1 2 0 0 1 1 1 2 1 2 1 1 1 2 1 1 1 1 1 2 1 2 0 0 2 2 1 1 1 2 1 2 0 0 1 2 0 0 1 2 1 1 1 2 1 1 1 1 1 1 2 2 1 2 1 2 1 2 1 1 2 2 1 1 1 2 0 0 2 2 1 2 1 2 1 2 1 1 1 1 1 1 1 2 1 1 1 2 1 2 0 0 1 2 1 2 1 1 1 2 0 0 1 1 1 2 1 1 1 1 1 1 1 2 1 1 1 2 1 1 2 2 1 2 1 1 1 1 1 2 1 2 1 2 1 2 1 2 1 1 2 2 1 1 1 1 1 2 1 2 1 2 1 1 0 0 1 2 1 1 1 1 1 1 1 1 2 2 1 2 1 1 1 1 0 0 1 2 1 2 1 1 0 0 1 1 1 2 1 2 1 2 1 2 1 1 1 2 1 1 2 2 1 1 1 2 0 0 1 1 1 1 1 2 1 2 1 2 2 2 1 1 1 1 2 2 1 2 1 2 0 0 0 0 1 1 1 1 1 1 1 2 1 1 1 1 1 2 1 1 1 1 1 1 1 2 1 2 1 2 1 1 1 2 2 2 1 1 2 2 1 2 1 1 0 0 1 2 1 1 1 2 1 1 1 1 1 2 1 1 1 2 1 1 1 1 1 1 2 2 1 2 2 2 1 2 1 1 1 1 0 0 0 0 1 2 1 1 0 0 1 2 1 1 1 2 1 1 1 2 1 1 1 1 1 2 2 2 2 2 2 2 0 0 1 1 1 2 1 1 1 2 1 1 0 0 1 2 2 2 1 1 1 2 1 2 1 1 1 1 2 2 0 0 1 1 1 2 1 2 1 1 1 1 1 1 1 2 1 2 1 2 2 2 1 2 1 2 2 2 1 2 1 2 1 2 1 2 1 2 2 2 1 1 2 2 1 2 1 2 1 1 0 0 1 1 1 2 1 2 1 2 1 2 2 2 2 2 1 1 0 0 1 1 1 2 1 2 0 0 1 1 2 2 1 2 0 0 2 2 1 2 2 2 2 2 1 1 1 1 0 0 0 0 1 2 1 1 1 2 1 2 1 1 1 2 1 2 0 0 1 2 1 1 1 1 1 2 2 2 1 2 2 2 1 1 2 2 1 2 1 2 1 1 2 2 1 2 1 2 2 2 1 1 2 2 1 2 1 2 1 2 1 2 2 2 1 2 1 1 1 2 1 2 1 2 2 2 1 1 1 1 2 2 1 1 1 2 1 1 2 2 2 2 2 2 1 1 0 0 1 1 1 1 1 1 1 2 1 2 1 2 1 1 1 2 1 1 1 2 2 2 1 1 2 2 1 1 0 0 1 1 1 2 1 2 2 2 1 1 1 1 1 1 2 2 1 1 1 2 1 1 1 2 1 1 0 0 2 2 1 2 1 2 1 2 2 2 1 1 1 2 1 1 1 2 1 2 1 1 1 1 0 0 1 2 1 2 1 2 0 0 0 0 1 1 0 0 1 2 1 1 0 0 0 0 1 2 1 1 1 1 2 2 1 2 0 0 1 2 1 2 2 2 1 1 0 0 0 0 1 1 2 2 1 2 2 2 2 2 2 2 2 2 1 1 1 1 1 1 1 1 1 2 1 1 1 2 1 2 0 0 1 2 1 2 2 2 1 1 1 2 1 1 0 0 1 2 2 2 1 1 1 2 1 2 1 2 2 2 1 2 1 2 1 2 1 1 1 1 1 1 2 2 1 2 1 1 0 0 1 2 1 2 1 1 1 1 1 2 1 2 2 2 1 2 1 1 1 2 0 0 1 2 1 1 1 2 1 1 1 1 1 2 2 2 2 2 1 1 1 1 2 2 1 2 2 2 1 2 1 1 2 2 1 2 1 2 2 2 1 2 0 0 1 2 1 2 1 2 1 1 1 2 1 2 1 1 1 2 1 2 1 2 1 2 1 2 0 0 1 2 1 1 1 2 1 1 1 1 1 1 1 1 1 1 1 2 2 2 1 1 1 1 2 2 1 1 2 2 1 2 1 1 1 1 1 2 1 2 0 0 1 2 1 2 1 1 1 1 2 2 1 2 1 1 1 1 0 0 1 1 1 1 1 1 1 1 1 1 1 2 1 2 2 2 1 2 2 2 2 2 1 2 1 1 1 1 1 1 1 2 1 1 1 1 2 2 0 0 1 2 1 2 0 0 1 2 1 1 1 1 0 0 1 2 1 1 1 2 1 2 1 1 1 1 1 2 1 1 1 2 1 1 2 2 1 1 1 2 1 2 1 2 1 1 1 2 1 2 1 1 1 2 0 0 1 2 1 2 1 2 1 2 1 1 2 2 1 2 1 1 2 2 0 0 1 2 2 2 2 2 1 1 1 1 1 1 0 0 2 2 2 2 1 2 1 2 1 1 1 2 1 2 1 2 0 0 0 0 1 1 1 1 1 1 1 2 1 2 1 2 1 2 0 0 0 0 1 2 1 2 1 1 1 1 1 1 1 2 1 1 1 2 2 2 1 2 1 2 1 1 1 2 2 2 1 2 1 1 1 2 1 2 1 1 1 2 2 2 1 2 1 2 2 2 1 2 1 1 1 1 2 2 1 2 1 2 1 1 1 1 1 2 1 2 1 1 1 2 1 2 1 2 1 2 2 2 2 2 1 1 1 1 1 2 1 2 1 2 2 2 1 1 1 2 1 2 1 2 0 0 1 2 1 1 1 2 1 2 2 2 1 2 2 2 1 1 1 1 1 1 1 1 0 0 2 2 1 1 1 2 1 2 1 2 1 1 2 2 1 2 0 0 1 1 1 2 1 1 1 2 1 1 1 2 2 2 0 0 2 2 1 2 1 2 2 2 0 0 1 1 2 2 1 2 2 2 1 2 1 1 1 2 1 2 1 1 1 1 1 1 1 1 2 2 0 0 1 2 1 2 1 1 2 2 0 0 1 2 1 2 1 2 0 0 1 1 0 0 1 2 1 1 2 2 1 2 1 2 1 1 1 2 0 0 1 1 0 0 1 2 1 1 1 1 1 1 1 1 0 0 2 2 2 2 1 1 1 1 1 1 1 2 1 2 0 0 0 0 1 2 1 2 2 2 1 2 0 0 1 2 0 0 0 0 1 2 1 1 1 2 1 1 1 2 1 2 0 0 1 2 1 1 1 1 1 2 2 2 1 1 1 1 1 2 1 1 1 1 1 1 2 2 1 1 1 1 1 1 1 2 1 2 1 1 1 2 1 1 2 2 2 2 1 2 1 1 1 2 0 0 2 2 1 1 1 1 1 2 1 2 1 1 0 0 1 1 1 2 1 1 1 1 1 1 1 2 1 1 1 2 1 1 2 2 1 1 1 2 0 0 1 2 1 1 1 2 1 1 1 1 1 2 1 1 0 0 1 2 1 1 2 2 2 2 1 1 2 2 1 2 2 2 0 0 1 2 1 2 1 2 1 1 2 2 1 2 1 1 1 1 1 2 0 0 1 1 1 1 1 2 2 2 1 1 1 2 1 1 2 2 1 1 1 1 1 2 2 2 1 1 1 2 1 2 1 1 1 2 0 0 1 1 0 0 1 2 1 2 1 2 1 2 1 2 2 2 1 1 0 0 1 2 1 2 1 2 2 2 1 1 0 0 1 2 2 2 1 1 1 2 1 1 1 1 2 2 1 2 1 2 1 1 1 1 1 2 1 2 0 0 1 2 1 2 0 0 1 2 1 2 1 1 1 1 1 1 1 2 1 2 1 1 1 2 1 1 1 2 1 1 1 1 1 2 0 0 1 1 1 2 1 1 1 2 1 1 2 2 1 2 0 0 2 2 2 2 1 2 1 2 1 2 1 2 1 2 1 2 2 2 1 2 1 1 1 1 1 2 1 2 1 2 1 2 1 2 2 2 0 0 1 1 1 2 1 1 1 2 1 1 0 0 2 2 1 1 2 2 1 2 1 2 1 2 1 2 1 2 0 0 1 2 1 1 1 1 1 1 1 2 1 2 1 1 1 2 1 1 1 2 1 1 1 1 1 2 2 2 1 2 1 2 1 2 1 1 1 1 2 2 1 1 1 2 1 2 1 2 2 2 1 1 1 2 1 2 1 1 0 0 1 1 1 2 2 2 0 0 1 1 0 0 2 2 1 1 1 1 1 2 2 2 0 0 0 0 1 1 0 0 1 1 1 1 1 2 1 2 1 2 1 1 0 0 1 2 2 2 1 1 1 2 0 0 1 1 1 2 1 2 1 2 1 2 2 2 1 1 1 2 2 2 1 2 0 0 0 0 1 2 2 2 1 1 1 2 1 1 1 1 1 1 2 2 1 1 1 2 1 1 1 1 1 2 1 2 2 2 1 1 0 0 1 2 2 2 1 1 1 2 2 2 2 2 0 0 0 0 1 2 1 1 0 0 1 2 1 1 1 1 0 0 1 2 1 1 2 2 2 2 1 1 1 2 0 0 2 2 1 2 2 2 0 0 1 2 1 1 2 2 2 2 1 2 1 1 1 1 1 2 1 2 1 2 1 2 1 2 1 1 1 2 2 2 1 2 1 2 1 2 1 1 1 2 1 1 2 2 1 1 1 2 0 0 1 2 1 1 2 2 1 1 1 1 0 0 1 2 2 2 1 1 1 1 0 0 0 0 2 2 1 1 1 1 1 1 1 2 1 1 1 2 1 2 1 1 1 2 2 2 1 1 1 1 1 2 1 2 1 1 2 2 1 1 1 1 1 2 1 2 2 2 1 1 1 1 1 2 1 2 1 2 1 1 1 1 1 1 1 1 1 2 1 1 1 1 1 2 2 2 1 1 1 2 1 2 1 2 2 2 2 2 2 2 1 1 0 0 1 2 2 2 1 2 1 1 1 2 2 2 1 1 2 2 1 1 1 2 1 1 1 1 1 1 0 0 1 1 1 1 0 0 1 1 1 2 1 1 1 1 1 2 1 1 1 2 2 2 1 1 1 1 1 1 0 0 1 1 1 1 1 2 2 2 0 0 1 1 1 1 1 1 2 2 1 2 2 2 1 2 1 1 1 2 1 2 2 2 1 2 1 2 1 2 0 0 1 1 2 2 1 1 1 2 1 1 1 2 0 0 0 0 1 1 1 2 2 2 1 1 1 1 1 1 1 1 1 1 2 2 1 1 1 1 1 2 2 2 1 1 1 2 1 1 1 1 1 1 1 1 1 2 1 2 1 2 1 2 1 2 1 2 1 2 2 2 1 1 1 2 1 1 1 2 1 2 1 1 1 1 1 2 1 1 2 2 1 2 1 2 1 1 1 2 2 2 1 1 1 2 1 1 1 2 1 2 1 2 1 2 1 1 1 1 1 1 1 1 0 0 1 1 2 2 1 2 1 2 1 2 2 2 1 2 2 2 1 2 1 2 1 1 1 2 1 2 2 2 1 2 1 2 1 2 1 2 1 2 2 2 1 1 0 0 1 1 1 1 1 2 1 1 2 2 1 2 1 1 1 1 1 2 1 1 0 0 1 2 2 2 1 2 1 2 1 1 1 1 1 1 1 1 2 2 1 2 1 1 1 1 1 2 1 2 0 0 0 0 1 2 1 1 1 1 1 2 1 1 1 1 1 2 1 2 1 1 0 0 1 2 1 2 0 0 1 1 1 2 0 0 1 2 1 2 1 2 1 2 0 0 1 2 1 1 0 0 1 2 1 1 1 1 1 2 1 2 1 1 1 2 1 2 2 2 1 2 1 1 1 1 2 2 2 2 1 2 1 2 1 2 0 0 1 2 1 1 2 2 1 2 1 1 0 0 1 2 0 0 2 2 1 1 1 2 1 2 2 2 2 2 1 1 1 1 1 2 1 2 1 2 1 2 1 1 1 1 1 2 0 0 1 1 1 2 1 2 1 2 1 2 1 1 1 1 1 1 1 1 0 0 1 1 1 2 1 2 1 2 1 2 1 1 1 2 2 2 0 0 0 0 0 0 2 2 1 2 2 2 2 2 1 1 2 2 1 1 1 1 1 2 0 0 2 2 1 2 2 2 1 1 1 2 2 2 1 1 1 1 1 1 0 0 1 1 2 2 2 2 1 2 1 2 1 1 1 1 1 1 2 2 0 0 1 2 1 1 2 2 1 2 0 0 1 2 1 1 2 2 1 1 1 2 1 2 1 1 2 2 2 2 2 2 1 1 1 1 1 1 2 2 1 2 1 1 1 2 1 1 2 2 1 1 1 1 1 1 1 2 0 0 1 2 1 1 1 1 1 1 2 2 1 2 0 0 2 2 0 0 1 2 0 0 1 2 1 2 1 1 1 2 1 2 0 0 1 1 2 2 2 2 1 2 2 2 1 1 1 1 1 2 2 2 2 2 1 2 1 2 1 2 1 2 1 2 1 1 1 1 2 2 1 2 1 1 1 1 1 1 1 1 1 2 1 2 1 1 1 1 1 1 0 0 2 2 1 1 0 0 2 2 2 2 1 1 1 1 1 1 1 2 1 1 1 1 1 1 0 0 1 2 1 1 1 1 1 2 1 2 1 1 1 1 1 2 1 1 1 2 1 2 1 1 1 1 0 0 1 2 1 1 1 2 1 2 2 2 1 2 1 1 1 1 0 0 1 1 1 2 1 2 1 1 2 2 0 0 1 2 0 0 1 2 0 0 1 2 1 1 0 0 1 1 2 2 0 0 1 1 0 0 1 2 2 2 1 1 2 2 2 2 1 1 1 2 1 1 0 0 2 2 1 2 1 1 1 2 1 2 1 1 1 2 0 0 1 1 1 1 1 1 0 0 1 1 1 1 1 1 0 0 1 1 1 2 1 1 1 2 1 1 2 2 1 1 1 2 1 1 0 0 1 1 2 2 1 1 2 2 1 2 0 0 1 2 1 1 0 0 1 1 1 2 1 1 2 2 1 1 1 1 2 2 1 1 2 2 1 2 1 2 2 2 1 1 0 0 1 2 1 2 1 2 1 1 1 1 1 2 1 1 0 0 2 2 1 2 1 1 2 2 2 2 1 2 2 2 1 1 2 2 2 2 2 2 1 2 0 0 1 1 1 2 1 1 2 2 1 1 1 1 0 0 1 2 1 1 1 1 1 2 1 1 1 2 1 2 1 2 1 2 1 2 2 2 2 2 1 2 2 2 2 2 1 1 1 1 0 0 0 0 1 2 1 1 1 1 1 1 2 2 0 0 1 2 0 0 1 2 1 1 1 1 2 2 1 1 1 1 1 1 2 2 1 2 2 2 1 1 1 2 1 1 1 2 0 0 1 1 1 1 1 2 1 1 1 1 2 2 1 2 1 2 1 1 1 1 1 1 1 2 2 2 1 2 1 1 1 1 1 2 1 1 1 2 1 2 1 1 1 2 1 2 1 2 1 1 1 2 1 2 1 2 1 1 1 1 0 0 1 2 1 2 1 1 1 2 1 2 0 0 1 2 1 1 1 1 1 2 1 2 1 1 2 2 1 1 0 0 1 2 1 2 2 2 1 1 1 1 1 1 1 2 1 2 1 2 1 1 2 2 1 2 1 2 2 2 1 2 1 1 1 2 1 2 1 2 1 1 1 2 1 1 1 1 2 2 1 1 1 2 1 1 1 2 1 2 1 2 2 2 1 2 1 1 1 1 1 1 1 1 1 1 1 2 1 2 1 1 1 2 1 2 2 2 1 2 0 0 1 1 2 2 1 1 1 2 1 1 1 1 1 1 0 0 1 1 1 2 1 1 1 1 1 2 1 2 2 2 1 2 1 2 1 2 0 0 2 2 0 0 2 2 1 1 1 1 2 2 1 1 2 2 1 1 1 2 1 1 0 0 0 0 1 2 1 1 1 2 2 2 1 2 0 0 1 2 1 2 0 0 0 0 1 2 1 1 2 2 1 2 1 2 1 1 1 1 1 1 1 1 1 1 2 2 2 2 2 2 1 2 0 0 2 2 1 2 1 1 1 2 1 2 1 2 1 1 1 1 1 2 0 0 1 1 1 2 1 1 1 2 1 2 1 2 1 1 1 2 1 2 1 1 1 2 1 1 1 2 1 1 0 0 1 2 1 2 1 2 1 2 1 1 1 2 1 2 1 2 0 0 1 2 1 1 1 1 1 2 2 2 1 1 1 1 1 1 1 1 2 2 1 1 1 2 0 0 1 1 1 2 1 1 2 2 1 2 2 2 1 1 1 2 1 2 0 0 1 2 2 2 0 0 1 1 1 2 1 1 2 2 2 2 1 1 1 1 2 2 1 1 2 2 1 1 2 2 0 0 1 2 1 1 1 1 1 1 1 1 1 1 1 1 1 2 1 2 1 1 1 1 0 0 1 1 2 2 1 1 1 2 1 1 1 2 2 2 1 2 1 2 1 2 1 1 0 0 1 1 1 2 1 2 1 2 1 2 1 1 1 2 1 2 1 1 1 1 0 0 1 2 2 2 1 2 1 2 0 0 1 2 1 2 0 0 1 2 1 1 1 1 1 2 1 2 1 2 0 0 1 2 1 1 1 2 1 2 1 2 1 1 1 2 1 1 1 2 1 2 1 2 1 1 1 2 1 2 1 1 1 1 0 0 1 1 1 1 1 2 1 1 2 2 0 0 1 1 1 1 1 2 1 1 1 1 1 2 1 1 1 2 1 1 1 2 1 1 1 1 1 2 1 2 1 2 2 2 2 2 2 2 2 2 1 2 1 1 1 1 0 0 1 1 1 1 1 2 1 1 1 1 2 2 1 2 1 1 1 2 1 2 0 0 2 2 1 1 1 1 1 2 2 2 1 1 1 2 1 1 1 2 1 1 1 1 2 2 1 1 1 2 1 2 1 2 1 1 1 1 2 2 1 1 1 2 1 2 1 2 1 2 1 1 1 2 1 2 0 0 1 2 2 2 2 2 1 1 1 1 1 1 2 2 0 0 1 2 1 1 1 2 1 1 1 1 1 2 1 2 1 2 1 1 1 2 2 2 2 2 1 2 1 2 1 2 1 1 1 1 1 1 2 2 1 2 1 2 2 2 1 1 1 1 2 2 1 2 1 1 1 1 0 0 1 2 1 1 1 1 1 2 1 1 1 2 1 1 0 0 1 2 0 0 1 2 1 2 2 2 2 2 1 1 1 2 2 2 2 2 2 2 1 2 1 1 1 2 1 1 1 1 2 2 1 1 1 1 0 0 1 1 1 2 1 2 2 2 1 2 1 1 1 1 1 2 1 1 1 2 2 2 1 1 2 2 0 0 1 2 1 1 1 1 1 1 1 1 1 1 2 2 1 1 1 2 0 0 2 2 0 0 1 2 2 2 1 1 1 1 1 1 1 2 1 1 1 2 1 1 1 1 1 2 1 2 1 1 1 1 0 0 2 2 1 1 1 2 0 0 1 2 1 1 1 2 1 1 1 2 1 2 2 2 1 2 1 1 2 2 1 2 1 1 1 1 1 2 1 2 1 2 2 2 1 2 1 2 0 0 1 1 2 2 2 2 1 2 1 2 1 2 1 2 1 2 2 2 2 2 1 1 1 1 0 0 1 2 1 2 1 1 1 2 2 2 1 1 2 2 1 2 1 1 1 2 0 0 1 1 1 2 1 2 1 2 2 2 1 2 2 2 0 0 0 0 0 0 0 0 1 1 1 1 0 0 1 1 1 1 1 1 1 1 2 2 2 2 1 2 1 1 1 1 1 2 1 2 1 2 2 2 1 2 1 2 2 2 2 2 1 1 1 1 1 1 1 1 1 1 1 1 1 2 1 2 1 1 1 2 1 2 1 2 1 2 1 1 0 0 1 2 1 1 2 2 1 1 1 1 1 2 1 1 1 2 0 0 1 1 1 1 1 2 1 2 1 2 0 0 1 2 1 2 1 1 1 2 0 0 2 2 1 1 1 1 2 2 0 0 1 2 1 1 1 1 2 2 1 2 0 0 1 1 1 2 1 1 1 2 1 2 1 1 1 1 1 1 1 1 1 1 1 1 1 2 1 2 1 1 1 2 1 2 1 1 1 1 2 2 1 1 0 0 1 1 2 2 1 2 0 0 2 2 1 1 1 1 1 2 1 2 1 1 1 1 1 2 1 2 1 2 1 2 2 2 1 1 1 2 1 1 0 0 1 2 2 2 1 2 1 2 1 1 1 1 1 2 2 2 1 2 1 1 1 1 2 2 1 2 1 1 1 1 1 2 2 2 1 1 0 0 1 2 1 2 0 0 1 2 0 0 1 1 1 2 2 2 1 2 2 2 1 1 1 1 1 2 1 2 2 2 2 2 0 0 2 2 1 2 0 0 1 2 2 2 1 1 1 1 1 2 1 1 1 2 1 2 1 1 1 2 1 1 1 2 2 2 1 1 1 1 1 1 1 1 1 2 1 2 0 0 1 2 2 2 1 1 2 2 1 2 0 0 1 2 0 0 1 1 1 1 0 0 1 2 2 2 1 2 1 1 1 2 2 2 1 1 1 2 1 1 2 2 0 0 1 2 0 0 2 2 0 0 1 1 1 2 2 2 1 1 1 1 1 2 1 1 1 1 0 0 0 0 1 2 1 1 1 1 1 1 0 0 0 0 1 1 2 2 2 2 1 1 2 2 1 1 1 2 1 1 1 1 1 1 1 1 1 1 1 2 1 2 1 1 1 1 1 1 1 2 1 1 0 0 1 1 1 2 1 2 1 1 1 1 1 1 1 2 2 2 1 1 1 1 1 1 0 0 1 1 1 2 1 1 0 0 2 2 1 1 0 0 0 0 1 2 1 1 2 2 1 1 1 1 0 0 1 1 1 2 1 1 0 0 1 2 1 1 1 1 1 1 2 2 2 2 1 1 1 1 1 1 2 2 1 1 1 2 1 2 1 2 2 2 0 0 1 1 1 2 1 2 1 2 1 2 1 1 0 0 1 2 1 2 1 2 1 1 1 1 1 1 1 2 1 1 0 0 1 1 1 1 1 2 1 1 2 2 1 1 1 1 1 2 2 2 1 1 1 2 2 2 2 2 1 1 1 2 1 2 1 1 1 1 1 1 1 1 1 1 1 1 1 1 1 2 0 0 1 2 1 2 1 2 1 1 1 1 1 2 1 2 1 1 1 2 1 1 0 0 1 1 2 2 0 0 1 1 1 2 1 2 1 1 2 2 1 2 1 1 1 1 1 1 2 2 1 1 2 2 0 0 1 1 2 2 1 1 2 2 1 1 1 2 2 2 1 2 1 2 1 2 2 2 1 1 1 1 1 2 1 1 1 2 1 1 1 2 1 1 1 1 1 1 1 2 1 1 2 2 0 0 2 2 1 2 1 2 1 1 1 2 1 2 2 2 1 1 2 2 2 2 1 2 1 2 1 2 1 2 2 2 2 2 1 1 1 2 1 1 1 1 1 1 1 2 2 2 1 2 1 2 1 1 2 2 1 2 0 0 1 2 1 2 0 0 1 1 1 1 2 2 2 2 2 2 1 2 1 2 1 2 1 2 1 2 2 2 2 2 1 1 1 2 1 2 0 0 1 2 2 2 1 1 1 1 1 2 1 1 1 2 1 2 1 1 1 2 1 2 1 2 1 2 1 2 1 2 1 2 1 2 2 2 2 2 2 2 0 0 1 2 0 0 1 2 1 1 1 1 1 1 1 1 1 1 2 2 1 1 1 2 1 1 1 2 0 0 0 0 1 1 1 2 1 1 1 1 2 2 2 2 1 1 1 1 1 2 1 2 1 1 0 0 1 1 0 0 1 2 1 2 0 0 2 2 1 2 1 2 1 1 1 2 1 2 2 2 0 0 0 0 1 1 1 2 1 1 1 2 1 1 2 2 2 2 2 2 1 2 2 2 2 2 1 1 1 1 1 1 1 1 1 2 1 1 1 2 1 1 1 1 1 1 1 2 2 2 1 2 1 1 1 2 0 0 1 2 1 2 2 2 0 0 1 1 1 2 1 2 2 2 1 1 0 0 2 2 1 2 1 1 1 1 1 2 1 1 1 2 1 2 0 0 1 2 0 0 1 2 1 2 1 1 0 0 1 1 1 2 1 1 1 2 1 2 1 2 0 0 1 1 1 2 1 2 1 2 1 2 1 1 1 1 1 1 1 1 1 1 1 1 1 1 1 2 0 0 1 1 2 2 0 0 1 2 2 2 1 1
220001 1 1 1 2 1 1 0 0 1 1 1 1 1 2 1 2 1 1 1 1 1 2 1 1 1 1 2 2 1 2 1 2 1 1 0 0 1 2 1 2 1 1 0 0 1 1 2 2 2 2 1 1 1 2 1 2 1 2 1 2 1 1 1 2 0 0 2 2 1 2 1 1 2 2 1 1 1 2 1 2 0 0 0 0 1 2 1 2 1 2 1 1 1 2 1 1 2 2 1 2 0 0 2 2 2 2 1 2 0 0 2 2 0 0 1 1 1 2 0 0 1 1 1 2 0 0 1 2 1 2 1 2 1 1 0 0 2 2 2 2 1 2 1 2 2 2 0 0 0 0 0 0 1 2 1 1 1 2 2 2 0 0 1 2 0 0 1 1 2 2 2 2 1 2 1 2 1 2 1 2 0 0 1 2 1 1 1 2 1 1 1 1 1 2 1 2 1 1 2 2 1 1 1 1 1 1 1 1 1 1 1 2 1 1 1 2 0 0 1 2 1 1 1 1 1 1 1 2 1 2 0 0 1 2 0 0 1 2 1 2 1 1 0 0 2 2 1 1 1 1 1 1 2 2 0 0 1 1 0 0 0 0 1 2 1 1 1 1 1 1 1 1 0 0 1 2 0 0 0 0 2 2 2 2 0 0 1 2 1 1 0 0 1 1 1 1 1 1 1 1 1 1 2 2 1 1 1 2 2 2 1 2 2 2 1 1 1 1 1 1 1 2 0 0 1 2 1 1 1 2 1 2 2 2 1 1 1 2 0 0 1 1 1 1 2 2 0 0 0 0 2 2 2 2 1 1 1 2 0 0 1 1 1 1 0 0 2 2 2 2 1 1 1 1 1 2 1 1 0 0 0 0 1 1 1 1 0 0 1 2 2 2 1 1 2 2 1 1 2 2 1 2 1 2 0 0 1 2 0 0 2 2 1 2 1 2 2 2 0 0 1 2 1 1 1 1 1 1 1 2 1 1 1 2 2 2 0 0 1 1 1 1 1 1 1 2 0 0 1 2 0 0 1 2 1 2 1 2 1 1 1 1 2 2 1 1 1 1 1 2 2 2 1 1 1 2 2 2 1 1 0 0 0 0 0 0 1 1 1 2 1 1 0 0 0 0 1 2 1 1 1 1 2 2 2 2 0 0 1 2 1 1 1 1 1 2 1 2 2 2 1 1 1 1 1 1 0 0 1 1 1 2 1 2 1 1 1 2 0 0 1 1 1 1 1 2 1 2 1 1 0 0 1 2 1 2 1 1 1 1 1 2 1 1 1 1 1 2 0 0 1 2 0 0 1 1 0 0 1 1 1 1 1 1 1 1 2 2 0 0 1 2 1 1 1 1 1 2 1 1 2 2 1 1 1 1 1 1 1 2 1 2 2 2 2 2 1 1 0 0 1 1 0 0 1 2 1 1 1 1 1 1 1 2 1 2 1 2 0 0 1 2 1 1 1 2 1 2 1 1 1 1 2 2 2 2 0 0 1 1 0 0 1 1 2 2 1 2 0 0 0 0 1 1 1 2 1 2 0 0 1 2 2 2 1 2 0 0 1 1 2 2 0 0 0 0 1 1 1 1 1 2 1 2 1 1 2 2 1 1 1 2 1 1 1 1 0 0 2 2 1 1 0 0 1 2 1 1 1 2 1 1 1 1 1 2 1 1 1 1 2 2 2 2 1 2 2 2 0 0 1 1 1 2 1 1 1 2 1 2 1 1 0 0 2 2 1 2 1 1 1 1 1 2 1 1 1 2 1 2 1 1 1 1 2 2 1 1 0 0 1 1 1 2 1 2 1 1 1 2 1 1 1 2 1 2 1 2 1 1 1 2 1 1 1 1 1 1 1 1 1 1 0 0 1 2 1 2 1 2 1 1 1 1 1 1 2 2 1 1 1 2 0 0 2 2 1 1 1 2 1 1 0 0 0 0 2 2 2 2 1 2 2 2 1 2 1 1 2 2 2 2 1 1 1 2 0 0 1 1 1 1 1 2 0 0 1 1 2 2 0 0 0 0 0 0 0 0 1 1 1 1 1 1 1 1 1 1 2 2 0 0 1 1 2 2 1 1 1 1 2 2 2 2 2 2 0 0 1 1 2 2 0 0 1 1 2 2 1 1 1 1 2 2 0 0 1 2 1 1 1 2 0 0 0 0 2 2 2 2 1 2 1 1 0 0 1 1 1 1 1 2 1 1 2 2 1 2 1 1 2 2 1 1 1 2 0 0 1 1 1 1 2 2 0 0 2 2 1 1 0 0 2 2 0 0 1 2 2 2 1 1 1 2 1 2 0 0 0 0 0 0 1 2 1 1 1 1 0 0 0 0 2 2 1 2 1 2 0 0 0 0 2 2 2 2 2 2 1 1 1 1 1 2 1 2 0 0 1 1 1 1 2 2 0 0 2 2 1 1 2 2 0 0 0 0 1 2 0 0 1 2 0 0 2 2 1 1 2 2 2 2 2 2 0 0 0 0 1 2 1 2 2 2 1 1 1 2 1 2 1 2 0 0 1 1 1 2 0 0 1 1 1 1 1 2 0 0 1 1 1 1 0 0 2 2 1 1 1 1 1 2 0 0 2 2 0 0 1 2 1 2 1 1 1 1 1 1 0 0 1 2 0 0 2 2 2 2 1 2 1 2 1 2 1 1 1 2 1 2 1 2 2 2 1 1 1 1 0 0 1 1 0 0 2 2 0 0 1 1 2 2 1 2 0 0 2 2 0 0 1 1 1 2 0 0 2 2 1 2 1 2 1 1 1 1 1 2 0 0 2 2 1 2 1 1 2 2 0 0 1 1 2 2 0 0 1 2 1 2 1 2 1 1 1 2 1 1 1 1 1 2 1 1 2 2 1 1 2 2 1 1 1 1 1 1 2 2 0 0 1 2 0 0 1 2 1 1 1 2 1 1 2 2 0 0 1 2 0 0 0 0 1 2 0 0 1 1 1 1 1 1 1 1 1 1 1 1 2 2 1 2 2 2 1 1 2 2 1 1 2 2 1 2 1 1 2 2 1 1 2 2 1 1 1 2 1 2 1 1 1 2 0 0 1 1 1 2 1 1 2 2 1 2 1 1 1 2 1 2 1 2 1 2 1 1 1 2 2 2 1 1 1 1 1 1 1 1 1 2 0 0 0 0 1 1 1 1 1 1 1 2 1 2 1 1 0 0 2 2 1 1 1 1 1 1 1 1 1 1 1 1 2 2 1 1 1 1 1 1 1 2 1 2 1 2 1 2 0 0 1 1 2 2 2 2 2 2 2 2 1 1 0 0 1 2 1 2 1 2 0 0 1 1 1 2 1 1 0 0 0 0 1 2 1 1 1 1 1 1 0 0 2 2 1 2 0 0 0 0 1 2 1 1 2 2 1 2 1 1 2 2 2 2 1 2 0 0 1 1 1 1 1 1 2 2 0 0 0 0 0 0 2 2 1 1 1 2 1 2 1 1 1 2 1 2 2 2 0 0 0 0 1 2 1 1 1 1 0 0 2 2 2 2 2 2 1 1 1 2 1 2 1 1 1 1 1 1 1 2 1 1 1 1 1 1 0 0 1 1 1 1 1 1 1 2 0 0 1 2 0 0 0 0 0 0 1 2 0 0 1 2 0 0 1 2 1 1 1 2 1 2 1 1 2 2 1 2 0 0 1 1 2 2 1 2 1 1 1 1 2 2 1 2 1 2 0 0 1 1 1 1 0 0 1 1 1 2 1 1 2 2 2 2 0 0 1 1 2 2 1 1 1 2 2 2 0 0 1 2 1 2 1 1 1 2 0 0 0 0 1 1 1 1 1 1 0 0 2 2 1 1 1 1 1 1 1 2 1 2 1 2 1 2 1 2 2 2 1 1 0 0 0 0 1 1 1 1 1 2 1 2 1 2 0 0 1 2 0 0 1 2 0 0 2 2 1 1 2 2 1 1 1 2 0 0 2 2 1 2 2 2 0 0 1 1 0 0 2 2 1 2 0 0 0 0 0 0 1 1 1 1 2 2 1 1 0 0 1 2 1 2 1 2 2 2 1 1 1 2 0 0 2 2 0 0 1 1 1 2 1 2 1 1 1 1 0 0 1 1 1 1 0 0 1 1 1 1 1 2 1 2 1 1 1 1 1 2 0 0 0 0 1 1 0 0 2 2 1 1 0 0 1 2 1 1 1 1 2 2 2 2 2 2 2 2 2 2 1 2 0 0 2 2 2 2 1 1 1 2 0 0 1 1 1 1 1 1 2 2 1 2 1 2 1 2 1 2 1 2 1 2 2 2 1 1 1 2 2 2 2 2 1 1 1 2 1 1 0 0 1 2 1 2 0 0 2 2 0 0 1 1 2 2 1 2 1 2 1 1 1 1 1 1 2 2 2 2 1 1 1 2 1 1 1 2 2 2 1 1 0 0 0 0 1 1 2 2 0 0 0 0 1 2 1 2 1 2 0 0 2 2 1 2 1 2 0 0 0 0 1 1 1 2 1 2 1 1 1 1 0 0 1 1 1 1 1 2 2 2 1 2 1 2 1 2 1 1 1 2 0 0 1 2 1 2 1 1 0 0 1 2 1 2 1 2 1 2 1 1 1 1 1 2 1 1 1 1 0 0 1 1 1 2 1 2 1 1 2 2 1 2 0 0 0 0 0 0 1 2 1 1 0 0 2 2 1 2 1 2 1 1 1 2 1 1 0 0 1 2 1 2 1 1 0 0 0 0 1 2 1 1 1 2 1 2 0 0 1 2 0 0 1 2 1 1 1 2 0 0 0 0 1 1 1 2 1 1 1 2 2 2 1 1 1 1 1 2 2 2 0 0 1 2 2 2 0 0 1 2 0 0 1 1 1 2 1 1 1 1 1 1 1 2 1 1 1 1 1 1 1 2 1 1 1 1 1 2 2 2 1 1 1 1 1 2 1 2 0 0 1 2 0 0 1 1 0 0 1 1 1 2 0 0 2 2 0 0 0 0 1 1 1 1 2 2 0 0 1 1 1 1 0 0 2 2 1 2 1 2 0 0 1 2 2 2 1 1 1 1 1 2 1 1 0 0 1 2 2 2 2 2 1 2 2 2 0 0 1 1 1 1 0 0 2 2 1 2 1 1 1 1 1 2 1 2 1 2 2 2 1 2 1 1 1 1 1 1 0 0 0 0 0 0 1 2 2 2 1 2 2 2 1 2 0 0 1 2 1 2 1 2 1 1 1 1 1 2 1 1 1 2 1 2 1 2 0 0 1 1 2 2 1 1 1 2 1 2 2 2 2 2 1 2 2 2 0 0 0 0 1 2 1 2 1 2 1 2 0 0 1 2 1 1 2 2 1 2 1 1 1 1 1 1 2 2 2 2 1 2 1 2 1 2 0 0 0 0 1 1 1 1 0 0 1 2 2 2 0 0 1 2 1 1 1 2 0 0 1 1 2 2 1 2 0 0 0 0 1 2 0 0 2 2 1 2 1 2 1 1 1 2 1 1 1 2 0 0 1 1 1 1 1 2 1 1 1 2 1 2 1 1 0 0 1 1 1 1 2 2 1 2 1 2 1 1 1 1 1 1 0 0 0 0 0 0 1 1 0 0 1 1 1 1 1 1 0 0 1 1 1 1 1 2 1 2 1 2 0 0 1 1 1 2 1 2 2 2 2 2 1 1 1 2 1 2 1 2 1 2 1 2 1 1 0 0 1 1 2 2 2 2 2 2 0 0 1 2 0 0 1 1 2 2 1 2 1 2 1 1 1 2 0 0 0 0 1 2 1 2 1 2 1 2 1 2 1 2 1 1 0 0 1 2 1 2 1 2 1 1 1 1 1 1 1 2 2 2 1 1 2 2 0 0 2 2 2 2 2 2 1 1 1 2 1 1 1 1 1 2 1 2 1 1 2 2 1 1 1 2 1 2 0 0 1 2 1 1 2 2 1 2 0 0 1 2 1 2 1 1 1 1 1 2 1 1 1 1 1 1 1 1 1 1 1 2 1 2 1 2 1 1 1 2 1 1 0 0 0 0 2 2 1 2 1 1 1 2 1 1 1 2 0 0 2 2 1 1 2 2 1 2 2 2 0 0 1 2 1 1 1 1 1 1 0 0 0 0 1 2 0 0 1 1 1 2 1 1 1 1 1 2 1 2 1 2 1 2 1 1 1 2 1 2 1 1 1 1 1 2 0 0 1 2 1 1 1 2 0 0 1 2 0 0 1 2 1 2 1 1 0 0 2 2 1 1 1 2 1 1 0 0 1 1 1 1 1 2 1 2 1 2 0 0 1 2 1 1 0 0 1 1 1 2 2 2 1 1 1 1 1 2 0 0 1 1 0 0 1 1 1 2 1 1 1 2 1 1 2 2 1 1 0 0 1 1 1 2 1 2 1 1 1 1 1 2 0 0 1 2 1 2 2 2 1 2 1 1 1 1 1 2 1 2 0 0 0 0 1 1 1 1 2 2 1 2 1 1 2 2 1 1 2 2 1 1 0 0 1 1 1 1 1 2 1 1 1 1 1 1 1 2 1 1 1 1 1 1 1 2 1 1 1 2 2 2 1 1 2 2 2 2 1 1 0 0 1 1 1 1 2 2 1 1 0 0 2 2 1 2 2 2 2 2 1 1 1 1 0 0 2 2 1 1 1 2 1 2 2 2 1 1 0 0 1 1 1 1 1 1 1 1 1 2 1 2 1 1 1 1 1 2 1 1 1 2 1 2 0 0 2 2 1 1 1 1 2 2 2 2 1 1 0 0 1 1 1 1 2 2 1 2 2 2 2 2 1 1 1 1 1 2 1 1 0 0 0 0 1 2 1 2 0 0 2 2 1 2 2 2 0 0 2 2 0 0 2 2 0 0 2 2 0 0 1 2 2 2 2 2 0 0 1 2 2 2 1 2 1 1 2 2 0 0 1 1 1 1 2 2 1 2 1 1 1 2 1 1 1 1 0 0 2 2 1 1 1 1 0 0 2 2 1 1 0 0 2 2 2 2 2 2 1 1 1 2 1 2 1 2 0 0 1 1 1 1 0 0 1 2 1 2 2 2 1 2 1 1 1 2 1 1 2 2 1 1 1 2 1 1 0 0 1 1 1 2 2 2 1 1 1 1 0 0 0 0 1 1 1 2 0 0 1 2 1 2 1 2 2 2 1 2 0 0 0 0 1 1 0 0 1 2 1 2 1 1 0 0 0 0 1 2 1 2 1 2 1 1 1 2 1 2 2 2 2 2 1 1 1 2 1 2 1 2 1 2 1 1 1 2 1 2 1 2 1 2 1 1 0 0 1 1 2 2 1 1 0 0 0 0 1 1 1 1 1 2 2 2 2 2 0 0 1 1 1 1 1 2 1 1 2 2 1 1 1 2 1 2 1 1 2 2 1 1 1 2 0 0 0 0 0 0 2 2 0 0 1 1 1 1 1 2 1 1 2 2 0 0 2 2 1 2 1 2 0 0 2 2 1 1 0 0 1 1 0 0 2 2 2 2 1 1 1 2 1 2 1 1 1 1 1 2 0 0 1 1 1 2 0 0 2 2 1 1 1 1 2 2 0 0 1 2 2 2 0 0 1 2 1 1 1 2 1 1 1 1 2 2 1 2 1 2 1 2 1 1 1 2 1 2 1 2 1 2 1 1 0 0 1 2 1 2 2 2 0 0 1 1 2 2 1 1 1 1 1 2 1 2 1 2 1 1 0 0 0 0 1 2 1 1 0 0 0 0 1 2 0 0 0 0 1 1 1 2 2 2 1 1 1 1 1 2 2 2 0 0 1 2 1 2 1 1 1 2 2 2 1 1 0 0 0 0 2 2 1 1 1 1 1 2 1 1 1 1 1 2 0 0 1 1 2 2 1 1 1 1 1 1 1 2 0 0 1 1 1 2 0 0 2 2 0 0 1 1 1 2 1 1 1 2 1 2 1 1 1 1 1 2 1 1 1 1 1 2 2 2 1 1 2 2 0 0 0 0 0 0 1 2 0 0 1 1 1 2 1 2 0 0 1 1 1 1 1 2 2 2 1 2 1 2 2 2 1 1 1 1 1 1 1 1 1 2 1 1 1 2 1 2 1 2 2 2 0 0 1 2 2 2 1 1 2 2 1 1 1 1 2 2 1 1 1 2 1 2 1 1 1 1 0 0 1 2 1 2 0 0 1 2 1 1 1 2 0 0 2 2 0 0 1 1 1 2 1 1 0 0 1 1 1 2 2 2 1 1 1 1 1 1 1 2 1 1 1 1 1 1 1 1 2 2 2 2 0 0 2 2 1 2 1 1 1 2 1 2 1 1 0 0 1 2 1 1 1 2 2 2 0 0 1 2 1 2 1 1 1 2 0 0 1 2 0 0 1 2 1 1 0 0 1 2 1 2 0 0 0 0 1 2 0 0 0 0 1 1 1 1 1 1 1 2 1 2 2 2 2 2 1 1 0 0 1 1 1 2 2 2 1 1 1 2 1 1 2 2 1 1 1 1 1 1 1 2 1 2 2 2 1 1 1 2 1 2 1 1 2 2 0 0 1 2 2 2 1 1 0 0 1 1 1 2 1 2 1 2 1 2 1 1 1 1 1 2 1 1 1 2 1 1 0 0 1 1 2 2 2 2 1 2 1 1 0 0 2 2 1 2 0 0 1 2 1 1 1 1 1 2 2 2 1 2 1 1 1 2 1 2 1 1 0 0 1 1 1 1 0 0 1 1 1 2 1 1 2 2 1 1 0 0 2 2 1 1 1 2 1 2 1 1 1 2 1 2 0 0 1 2 0 0 2 2 1 2 1 1 1 2 1 2 1 2 2 2 1 2 2 2 0 0 1 2 1 1 0 0 2 2 1 1 2 2 1 1 1 1 1 2 1 2 0 0 2 2 1 2 1 2 1 1 1 2 0 0 2 2 1 1 1 2 0 0 1 2 0 0 1 2 2 2 0 0 0 0 2 2 1 2 2 2 2 2 1 1 0 0 2 2 2 2 0 0 1 1 1 2 0 0 1 2 0 0 1 1 2 2 0 0 1 1 2 2 1 2 0 0 1 2 0 0 2 2 1 2 1 2 2 2 1 2 1 2 1 1 1 1 2 2 1 2 1 1 0 0 1 2 1 1 1 1 1 1 0 0 1 2 1 2 2 2 1 2 1 2 1 2 0 0 1 2 2 2 1 1 1 1 1 2 0 0 0 0 1 1 1 2 1 2 1 1 1 1 1 1 0 0 1 1 1 1 1 2 0 0 1 2 1 1 2 2 1 2 0 0 1 1 1 2 0 0 1 1 1 2 1 1 1 1 2 2 1 2 0 0 2 2 1 2 1 1 2 2 1 1 1 1 1 2 1 2 1 1 1 1 1 1 1 1 0 0 1 2 1 2 1 2 0 0 1 2 1 2 1 2 0 0 2 2 0 0 0 0 2 2 1 2 2 2 1 1 1 1 2 2 1 1 1 1 1 1 2 2 1 1 2 2 0 0 1 2 0 0 1 1 1 1 1 1 1 1 0 0 1 2 1 1 1 1 2 2 1 1 2 2 2 2 0 0 1 2 1 1 2 2 1 2 1 1 1 2 1 2 2 2 1 2 1 1 1 2 1 2 1 2 1 2 2 2 0 0 1 2 1 2 1 1 1 2 2 2 1 1 2 2 2 2 1 2 1 2 1 1 0 0 0 0 0 0 0 0 1 1 0 0 1 1 0 0 1 1 2 2 2 2 0 0 2 2 2 2 0 0 2 2 1 1 1 2 2 2 1 2 1 1 1 1 1 1 0 0 0 0 1 1 1 2 0 0 1 1 0 0 2 2 1 1 2 2 1 1 1 2 1 1 1 2 0 0 0 0 0 0 1 2 1 2 1 2 0 0 1 2 1 2 1 1 2 2 0 0 1 1 2 2 1 2 1 2 1 2 0 0 1 1 0 0 1 1 1 2 1 1 1 1 1 1 1 2 0 0 0 0 2 2 1 2 2 2 1 2 0 0 0 0 1 2 1 2 0 0 1 1 1 1 2 2 2 2 0 0 1 1 1 2 1 2 2 2 0 0 1 2 0 0 1 2 1 2 0 0 2 2 1 2 1 1 1 2 1 2 2 2 1 2 1 1 1 1 1 2 0 0 1 1 1 1 2 2 1 1 1 1 1 2 1 1 1 1 0 0 0 0 0 0 2 2 1 2 1 2 2 2 1 2 2 2 1 2 1 2 1 1 2 2 0 0 2 2 1 1 1 1 2 2 1 2 1 2 0 0 1 1 2 2 1 1 1 2 1 2 1 2 1 1 1 2 1 2 0 0 0 0 1 2 1 1 1 2 1 1 1 2 0 0 1 2 1 1 1 2 1 2 2 2 2 2 1 1 0 0 1 1 1 1 1 2 1 2 2 2 0 0 1 1 1 2 1 1 1 2 1 1 1 2 2 2 1 1 2 2 1 2 2 2 1 2 1 1 1 2 0 0 2 2 0 0 1 2 1 1 0 0 2 2 0 0 1 2 1 1 0 0 1 2 1 1 0 0 1 1 1 2 2 2 1 1 1 2 1 2 2 2 2 2 2 2 1 1 1 1 1 2 0 0 1 1 1 2 2 2 1 2 0 0 1 2 1 1 1 1 1 1 2 2 2 2 0 0 1 1 1 2 0 0 2 2 1 1 2 2 0 0 1 2 2 2 1 1 1 2 0 0 1 1 2 2 1 2 1 1 1 2 1 1 1 1 1 1 1 1 0 0 0 0 0 0 0 0 0 0 1 1 1 2 1 1 1 2 1 2 0 0 0 0 1 2 1 1 0 0 1 2 2 2 1 2 1 2 2 2 1 2 0 0 1 1 0 0 2 2 2 2 1 1 1 1 2 2 2 2 1 2 2 2 2 2 0 0 1 1 1 2 1 2 1 1 1 2 1 2 1 1 2 2 1 1 1 1 2 2 1 2 2 2 2 2 1 1 1 2 1 2 0 0 1 1 0 0 2 2 1 1 1 1 1 1 0 0 2 2 1 2 1 2 1 2 1 1 1 1 1 1 1 1 1 1 1 1 2 2 0 0 0 0 1 2 1 2 1 1 2 2 1 2 1 2 1 2 1 2 0 0 1 2 0 0 1 2 1 1 1 1 2 2 1 1 1 2 1 2 1 2 1 2 1 1 1 2 1 1 1 2 2 2 1 1 1 1 0 0 1 1 1 1 1 2 1 1 1 2 1 2 0 0 1 2 1 1 2 2 2 2 0 0 1 1 1 1 0 0 1 2 1 1 1 1 2 2 1 2 0 0 2 2 1 2 0 0 2 2 1 1 1 2 0 0 1 1 1 2 1 1 1 2 0 0 1 1 0 0 1 2 1 1 1 1 1 1 1 1 1 2 1 2 1 1 1 2 1 2 0 0 2 2 1 1 0 0 1 1 1 1 0 0 0 0 0 0 1 1 2 2 0 0 0 0 2 2 1 1 1 2 1 2 1 2 2 2 1 2 2 2 1 2 0 0 1 1 2 2 1 2 1 2 0 0 1 1 1 2 1 1 0 0 0 0 1 1 1 2 1 1 0 0 0 0 1 1 1 1 2 2 1 2 2 2 2 2 1 2 1 1 0 0 1 2 0 0 1 2 0 0 1 2 1 2 1 2 1 2 1 2 0 0 1 2 1 2 1 2 1 2 1 1 1 1 1 1 0 0 2 2 1 1 2 2 1 2 1 2 0 0 0 0 0 0 2 2 1 2 1 1 0 0 1 2 0 0 1 1 1 1 1 2 1 1 0 0 0 0 1 1 1 1 1 2 1 1 2 2 1 2 1 2 1 2 1 1 1 1 1 1 2 2 1 2 1 2 0 0 1 2 1 2 0 0 1 2 1 1 1 2 1 2 1 1 1 1 0 0 1 2 1 2 2 2 2 2 1 1 1 1 1 2 1 1 1 2 0 0 1 1 1 2 1 2 1 1 1 2 1 2 1 2 0 0 1 1 1 2 0 0 1 1 1 2 1 2 1 2 1 1 2 2 1 1 0 0 2 2 1 1 1 2 2 2 1 2 1 2 1 1 1 1 2 2 1 2 1 2 2 2 1 1 1 2 1 2 1 2 1 1 2 2 1 2 0 0 1 2 1 2 1 2 1 2 1 1 1 2 1 1 0 0 0 0 0 0 1 2 1 2 1 1 0 0 1 2 1 1 1 1 1 1 1 1 2 2 0 0 0 0 1 1 1 2 0 0 2 2 1 2 1 2 1 2 1 2 1 1 2 2 1 1 1 1 1 2 2 2 1 1 2 2 1 1 1 1 0 0 0 0 1 2 1 2 1 2 1 1 2 2 0 0 1 2 1 2 0 0 1 2 2 2 1 1 0 0 1 2 1 2 1 2 1 1 1 1 1 1 1 2 1 2 0 0 1 1 1 2 0 0 1 1 1 1 0 0 1 1 2 2 1 2 1 1 1 1 1 2 1 1 0 0 1 2 1 1 1 1 1 2 1 2 1 1 1 2 1 1 1 1 1 2 1 1 1 2 1 1 1 1 2 2 2 2 1 2 0 0 2 2 1 1 1 2 1 1 1 2 1 2 1 2 1 2 1 1 1 1 1 2 1 2 0 0 1 1 1 2 0 0 1 1 2 2 0 0 1 2 0 0 1 1 1 1 1 1 2 2 2 2 1 2 1 1 0 0 1 2 1 1 1 2 1 2 1 2 0 0 1 2 2 2 1 1 1 2 1 2 1 2 1 2 2 2 1 1 1 1 1 1 0 0 1 1 1 2 1 1 1 2 2 2 0 0 1 1 1 2 1 1 2 2 1 1 1 1 1 1 1 1 1 2 0 0 2 2 0 0 1 1 1 1 1 1 0 0 1 1 0 0 1 2 1 1 0 0 1 1 1 2 1 2 0 0 1 2 1 2 2 2 1 1 0 0 1 1 1 1 1 1 1 2 0 0 1 1 1 2 0 0 1 2 0 0 0 0 1 1 0 0 2 2 1 2 1 1 1 2 1 1 0 0 0 0 2 2 1 2 1 2 0 0 0 0 0 0 1 2 1 2 0 0 0 0 1 2 2 2 2 2 0 0 1 2 0 0 1 2 1 2 1 1 1 2 2 2 1 1 0 0 1 9 0 0 1 9 2 9 1 9 0 0 1 9 0 0 0 0 0 0 2 9 1 9 0 0 1 9 0 0 0 0 2 9 1 9 2 9 2 9 0 0 1 9 0 0 2 9 2 9 0 0 2 9 1 9 0 0 1 9 0 0 0 0 0 0 0 0 0 0 0 0 0 0 1 9 1 9 1 9 2 9 2 9 1 9 0 0 1 9 0 0 0 0 2 9 0 0 0 0 0 0 0 0 0 0 0 0 1 9 0 0 0 0 2 9 1 9 0 0 0 0 1 9 0 0 0 0 0 0 0 0 0 0 1 9 0 0 2 2 1 2 1 1 1 2 1 1 2 2 1 1 1 1 1 1 1 2 1 2 1 2 1 1 1 1 1 2 0 0 1 1 1 1 2 2 1 2 1 2 1 1 1 2 1 1 1 2 1 2 1 2 1 2 1 1 1 1 0 0 0 0 1 2 1 2 1 2 2 2 1 2 1 1 0 0 2 2 2 2 2 2 2 2 0 0 0 0 0 0 1 1 2 2 0 0 0 0 2 2 1 1 1 2 1 2 1 1 1 2 2 2 2 2 1 2 1 1 1 2 2 2 1 2 1 1 0 0 0 0 2 2 1 2 1 2 2 2 1 1 1 2 1 2 1 2 1 2 1 1 0 0 0 0 2 2 1 1 1 2 0 0 1 2 2 2 1 2 1 2 0 0 1 1 1 1 1 2 1 1 0 0 0 0 1 2 1 1 1 1 1 1 1 1 2 2 2 2 1 1 2 2 1 2 1 2 1 1 0 0 0 0 1 2 1 1 0 0 1 1 1 2 1 1 1 2 2 2 2 2 1 2 1 2 2 2 1 2 0 0 0 0 0 0 1 1 1 1 1 1 1 1 1 1 1 1 2 2 1 1 1 2 2 2 0 0 0 0 1 2 1 2 1 1 0 0 1 2 2 2 2 2 2 2 1 2 1 1 1 2 0 0 1 2 0 0 1 2 1 1 1 2 1 1 1 2 2 2 1 1 1 1 1 2 1 1 1 2 1 1 0 0 2 2 2 2 1 1 1 2 1 2 1 2 1 2 2 2 2 2 2 2 0 0 1 2 2 2 1 1 1 2 0 0 1 1 1 1 1 1 1 1 2 2 1 2 2 2 1 1 1 2 0 0 1 2 1 1 2 2 1 2 1 1 2 2 0 0 2 2 1 2 1 1 2 2 1 1 1 1 1 2 0 0 1 2 1 1 0 0 1 2 2 2 1 2 1 1 1 2 1 2 0 0 1 1 2 2 1 1 1 1 1 1 0 0 2 2 0 0 1 2 2 2 1 1 1 1 2 2 1 1 1 1 1 1 0 0 2 2 1 1 0 0 0 0 1 1 1 1 1 2 0 0 0 0 1 1 2 2 1 2 2 2 1 2 2 2 1 1 0 0 0 0 0 0 1 1 1 1 1 2 0 0 1 2 1 1 1 2 1 1 1 2 1 2 2 2 0 0 0 0 1 2 0 0 1 2 2 2 1 2 1 1 1 2 0 0 0 0 1 1 0 0 1 2 1 1 1 1 1 1 0 0 1 1 1 2 0 0 1 2 1 1 1 1 1 2 1 1 2 2 1 1 0 0 0 0 1 1 0 0 2 2 1 1
220002 1 1 2 2 2 2 1 1 1 1 0 0 1 1 1 2 1 2 1 1 1 1 1 1 1 2 1 1 1 2 1 2 1 1 1 2 2 2 1 1 1 1 1 2 1 1 1 2 2 2 1 2 2 2 2 2 1 1 2 2 1 1 2 2 1 2 1 1 1 2 1 1 1 1 2 2 1 1 2 2 1 2 1 2 1 1 2 2 2 2 1 1 1 1 1 1 1 2 1 2 1 2 0 0 0 0 1 2 1 1 2 2 1 1 1 1 0 0 0 0 1 1 2 2 2 2 1 1 1 2 2 2 1 1 1 2 1 1 1 1 2 2 1 1 1 2 1 1 0 0 2 2 2 2 1 1 1 1 1 1 1 1 1 1 1 2 1 1 1 2 1 2 1 2 1 1 1 1 1 1 0 0 1 2 1 1 1 1 1 1 1 2 2 2 1 2 1 1 1 1 1 1 1 1 1 2 1 1 1 2 1 1 1 1 1 1 2 2 2 2 1 1 1 2 1 1 1 2 2 2 1 1 1 1 1 2 1 2 1 2 0 0 1 1 1 2 1 1 1 1 1 2 1 2 1 1 1 2 2 2 1 2 1 1 1 2 1 1 1 1 1 1 1 1 2 2 1 1 1 1 1 2 1 2 1 1 1 2 1 1 1 2 1 1 1 1 1 2 2 2 1 1 2 2 1 1 1 2 1 1 1 1 2 2 1 1 1 1 1 1 1 2 1 1 1 2 1 1 1 1 1 1 1 2 1 2 1 2 1 1 1 1 2 2 2 2 1 2 1 2 1 2 2 2 1 1 1 1 1 2 1 2 1 1 0 0 1 1 1 2 1 2 1 1 2 2 1 2 2 2 1 1 1 1 1 1 1 1 1 2 2 2 1 1 1 1 1 1 1 1 2 2 1 1 1 2 1 1 2 2 0 0 1 2 1 1 1 1 0 0 2 2 1 1 1 1 1 1 1 2 1 1 1 1 2 2 1 2 2 2 1 2 1 1 1 2 1 1 1 1 1 1 2 2 1 2 2 2 1 1 1 2 1 2 1 1 1 1 2 2 2 2 1 1 1 2 2 2 2 2 0 0 1 2 1 1 2 2 1 1 1 2 1 1 1 1 2 2 1 1 2 2 1 2 2 2 1 2 2 2 1 2 1 1 1 2 1 2 1 1 1 1 1 1 1 1 1 1 2 2 0 0 1 2 2 2 1 1 1 2 1 1 1 1 2 2 1 1 1 1 0 0 1 2 2 2 1 1 1 1 1 2 1 1 1 1 1 1 2 2 1 2 1 2 1 2 1 2 1 1 1 1 1 1 1 1 2 2 1 1 1 1 1 1 1 1 2 2 1 1 2 2 1 1 1 1 1 2 1 2 1 2 1 2 2 2 1 1 1 1 1 1 1 1 1 1 1 2 1 1 1 1 1 2 1 1 1 2 2 2 1 2 2 2 1 2 2 2 1 2 1 2 1 1 1 2 0 0 1 1 1 2 1 1 1 2 1 2 0 0 1 2 2 2 1 1 1 2 1 1 2 2 1 2 1 1 1 1 1 1 1 2 1 2 0 0 1 1 1 2 1 1 1 1 1 2 0 0 1 1 1 2 0 0 1 2 1 2 2 2 1 1 1 1 1 2 1 1 2 2 1 1 1 1 1 1 1 1 1 2 1 2 1 2 1 2 2 2 2 2 1 2 0 0 2 2 2 2 2 2 1 1 0 0 1 1 1 1 1 1 1 1 1 2 1 2 1 1 1 2 2 2 1 2 1 2 1 1 1 1 1 1 2 2 1 2 1 2 1 2 1 1 1 2 2 2 1 1 1 1 1 2 1 1 1 1 1 1 1 2 1 1 2 2 1 1 1 2 1 2 1 2 1 1 1 2 2 2 1 2 2 2 1 2 1 2 1 1 1 2 1 1 1 1 1 1 1 2 1 2 1 2 1 2 1 1 1 1 2 2 1 2 1 2 2 2 1 1 1 2 1 1 1 1 1 1 1 1 1 1 1 2 1 2 1 1 1 2 1 1 1 2 1 2 1 1 1 2 2 2 1 1 1 2 1 2 1 1 1 1 1 1 2 2 1 1 1 2 1 1 1 1 1 1 1 1 1 2 1 1 1 1 1 2 0 0 1 2 1 1 1 1 2 2 1 1 2 2 2 2 1 1 1 1 2 2 1 2 1 1 1 1 1 1 1 2 1 2 1 1 2 2 1 1 1 1 1 1 0 0 1 1 2 2 1 1 2 2 1 1 1 2 2 2 1 2 1 2 2 2 1 1 0 0 1 2 2 2 0 0 1 2 1 2 2 2 1 1 1 1 1 2 0 0 1 2 1 2 1 1 1 1 2 2 1 2 1 2 1 2 1 2 2 2 1 1 1 2 1 1 2 2 1 2 1 2 2 2 1 1 1 1 1 1 2 2 0 0 0 0 1 2 1 1 2 2 1 1 2 2 2 2 1 2 1 1 1 2 1 1 2 2 1 1 1 2 1 2 2 2 1 1 1 1 1 2 1 1 0 0 1 1 0 0 1 1 1 1 1 2 1 1 1 1 2 2 1 2 1 2 1 2 1 1 1 2 1 1 1 1 1 2 1 1 1 1 1 1 1 1 2 2 2 2 1 2 2 2 0 0 1 2 1 1 1 1 1 1 1 1 2 2 2 2 1 1 1 2 1 1 1 1 1 1 1 2 1 2 1 2 1 2 1 2 1 2 1 2 1 1 1 2 1 1 2 2 0 0 1 1 1 1 1 1 1 1 1 2 1 1 1 1 2 2 2 2 1 2 0 0 1 2 2 2 1 1 1 1 1 1 1 2 1 1 2 2 1 2 1 1 1 2 2 2 1 2 1 2 1 2 1 1 1 2 1 2 1 1 1 1 1 2 1 1 1 1 1 1 1 1 1 2 1 2 2 2 2 2 1 2 1 2 1 2 1 2 1 1 1 1 1 1 1 2 1 2 1 1 2 2 1 1 2 2 1 2 1 2 1 1 1 1 1 2 2 2 0 0 2 2 2 2 1 1 1 2 1 1 2 2 1 2 0 0 2 2 1 2 1 2 2 2 1 1 1 1 2 2 1 1 2 2 0 0 1 2 1 2 1 2 2 2 1 1 1 2 1 1 1 2 0 0 2 2 1 1 1 2 1 1 1 1 1 2 1 1 1 2 1 2 1 1 2 2 1 2 1 1 1 1 1 2 1 2 1 1 1 1 1 2 2 2 1 2 2 2 2 2 1 1 1 1 1 2 1 2 1 2 1 2 1 1 0 0 1 1 1 2 2 2 1 2 1 1 2 2 2 2 1 2 1 1 1 2 2 2 1 1 1 1 0 0 2 2 2 2 2 2 1 2 1 2 1 2 1 2 2 2 2 2 2 2 2 2 2 2 0 0 1 2 1 1 1 1 1 2 2 2 2 2 1 2 2 2 1 1 1 2 1 1 1 2 1 2 2 2 1 2 1 2 1 1 1 1 1 1 2 2 1 2 2 2 1 2 2 2 1 1 2 2 2 2 1 1 2 2 1 1 1 2 1 1 1 1 1 1 1 2 1 2 2 2 1 2 2 2 1 1 1 1 1 2 1 1 1 1 1 1 1 2 1 2 1 2 1 2 1 2 1 1 1 1 1 1 1 2 0 0 2 2 1 1 2 2 1 2 2 2 1 2 1 1 1 2 1 1 1 1 1 1 1 1 2 2 2 2 2 2 1 1 2 2 2 2 1 1 1 2 1 2 1 2 1 1 1 2 1 1 2 2 2 2 1 1 1 2 1 1 2 2 1 1 1 2 1 2 1 2 2 2 1 2 1 2 1 2 2 2 1 1 1 1 1 2 1 2 0 0 2 2 0 0 1 2 1 2 1 1 1 1 0 0 1 2 1 2 2 2 1 2 1 1 1 2 2 2 1 2 0 0 1 1 1 2 1 1 1 2 1 2 2 2 1 1 1 1 2 2 2 2 1 1 2 2 0 0 2 2 1 1 2 2 1 2 1 2 1 1 1 2 1 2 1 1 1 2 1 1 1 2 1 1 1 2 1 1 1 1 1 1 1 1 1 1 1 1 1 1 1 1 1 1 0 0 1 1 1 1 1 2 1 2 1 1 1 1 1 2 1 1 1 1 1 1 1 1 2 2 0 0 2 2 2 2 1 1 1 1 2 2 2 2 2 2 2 2 2 2 1 1 1 2 1 2 2 2 1 2 1 2 1 1 1 1 1 2 1 1 2 2 1 1 1 1 2 2 1 1 1 1 1 2 2 2 1 1 1 1 2 2 2 2 1 2 1 2 1 1 1 1 1 2 1 1 0 0 1 2 1 1 1 1 2 2 2 2 1 1 1 1 1 1 1 2 2 2 1 1 1 2 1 1 1 2 1 1 1 2 1 1 1 1 1 1 1 1 1 2 1 2 2 2 1 1 1 1 1 1 2 2 1 2 1 2 0 0 2 2 1 1 1 2 2 2 1 2 1 1 1 1 1 1 1 2 1 2 1 1 1 1 1 2 1 1 1 1 1 2 1 1 2 2 2 2 1 2 1 1 1 1 1 1 1 2 1 1 2 2 1 1 2 2 1 2 1 2 1 1 2 2 1 1 1 1 1 1 2 2 1 2 1 2 1 1 1 2 1 2 1 1 1 1 1 1 2 2 2 2 1 2 1 1 1 2 1 2 1 2 1 1 1 1 1 1 2 2 2 2 2 2 1 2 1 2 1 1 1 2 1 1 1 1 1 1 1 2 1 1 1 1 1 2 1 2 1 1 2 2 1 2 1 2 1 2 1 1 1 1 2 2 1 2 0 0 2 2 0 0 1 2 0 0 1 1 0 0 1 1 1 1 1 2 0 0 1 1 1 1 1 1 1 1 1 2 1 2 0 0 2 2 1 2 1 2 2 2 1 1 2 2 1 1 1 2 1 2 2 2 1 2 1 1 1 1 2 2 1 2 1 1 1 1 1 1 2 2 2 2 2 2 1 1 1 1 2 2 1 2 1 1 1 1 1 2 1 1 1 1 1 1 1 1 1 1 2 2 1 1 1 2 1 1 1 1 1 1 1 2 1 1 1 1 1 1 1 2 2 2 2 2 1 2 1 1 1 1 1 2 1 2 1 2 2 2 1 1 1 1 0 0 1 2 1 2 1 2 2 2 1 1 2 2 1 1 1 1 1 1 1 1 2 2 1 2 1 1 2 2 2 2 2 2 1 2 1 1 1 2 1 2 1 2 1 2 2 2 1 1 1 2 2 2 1 2 1 2 1 2 1 2 1 2 1 1 1 2 0 0 1 1 1 2 2 2 1 2 1 2 1 2 1 1 1 1 1 1 1 1 1 2 1 2 2 2 2 2 1 2 1 1 1 1 2 2 1 2 2 2 1 1 1 2 1 1 1 1 1 2 1 1 2 2 1 1 2 2 2 2 2 2 1 2 2 2 1 1 1 1 1 1 1 2 1 1 1 1 1 1 1 1 1 1 1 1 1 1 1 1 1 1 1 2 0 0 1 1 1 2 1 2 1 2 2 2 2 2 1 1 2 2 1 1 2 2 1 1 1 2 0 0 1 2 1 2 2 2 1 1 1 1 1 2 2 2 1 2 1 2 1 1 0 0 1 2 1 2 2 2 2 2 1 2 1 1 1 1 1 1 1 2 1 2 1 2 2 2 1 2 1 2 2 2 2 2 2 2 2 2 1 1 0 0 1 2 1 1 1 1 1 1 1 1 1 1 1 2 1 1 0 0 1 1 1 2 1 1 1 1 1 2 1 1 2 2 1 1 0 0 1 2 1 1 1 1 1 1 1 2 1 2 1 2 1 1 2 2 2 2 2 2 1 2 0 0 1 1 2 2 1 2 1 2 1 1 2 2 1 1 1 2 2 2 0 0 1 1 1 1 1 1 2 2 1 2 1 1 1 2 1 2 1 1 1 2 1 1 1 1 1 2 1 2 1 1 1 1 2 2 1 2 2 2 2 2 1 1 1 1 2 2 2 2 1 2 1 2 1 2 1 1 1 1 2 2 2 2 1 2 2 2 1 2 1 2 1 1 1 2 1 2 1 2 1 1 1 2 0 0 1 1 1 2 1 1 1 2 1 1 1 1 1 2 2 2 1 2 1 1 1 1 0 0 1 2 2 2 1 1 1 2 1 2 1 2 1 2 2 2 1 1 1 2 1 2 2 2 1 2 1 1 1 2 2 2 1 1 1 2 1 1 2 2 1 1 1 1 1 2 1 1 1 2 2 2 1 2 1 1 1 1 1 1 1 2 1 2 0 0 2 2 1 1 1 2 1 1 0 0 1 1 1 1 1 2 1 2 1 2 2 2 1 2 2 2 1 2 1 2 1 1 1 1 1 1 1 2 2 2 1 2 1 1 2 2 1 1 1 2 1 1 2 2 1 1 2 2 1 1 1 2 1 1 2 2 0 0 1 1 1 1 2 2 1 2 2 2 1 2 1 2 1 1 1 2 1 1 2 2 1 2 1 1 1 1 1 1 1 2 1 2 0 0 1 1 1 2 1 2 1 2 1 2 1 2 0 0 0 0 1 1 1 2 1 2 1 2 1 2 0 0 1 2 1 2 1 2 1 1 1 2 2 2 1 2 1 2 1 2 2 2 1 1 1 2 2 2 1 1 1 1 1 2 1 1 2 2 1 1 1 1 2 2 1 1 1 1 1 1 1 1 2 2 2 2 1 1 1 2 2 2 1 1 1 1 1 1 1 2 1 2 1 1 1 1 1 1 1 2 0 0 1 2 1 1 2 2 1 1 1 1 1 1 1 2 1 1 0 0 2 2 1 1 2 2 1 1 2 2 2 2 1 2 1 2 1 1 2 2 1 2 1 2 1 2 2 2 1 2 1 1 1 2 1 1 1 1 1 1 2 2 1 2 2 2 1 1 1 1 1 2 1 2 0 0 1 2 1 1 1 1 2 2 1 1 2 2 2 2 2 2 1 1 1 2 1 2 2 2 2 2 1 1 1 2 2 2 2 2 1 2 2 2 2 2 1 2 1 1 2 2 0 0 1 2 1 2 1 2 1 1 0 0 1 1 1 1 0 0 1 1 1 1 1 1 1 2 1 2 1 1 1 1 2 2 1 2 1 1 1 2 1 1 1 2 1 1 1 2 1 1 2 2 2 2 1 1 1 2 1 2 2 2 1 1 1 2 1 1 1 2 1 2 1 2 2 2 1 1 1 2 2 2 2 2 1 1 1 1 1 2 1 1 2 2 1 1 1 1 1 1 1 2 1 1 1 1 1 2 1 1 1 2 1 1 1 1 2 2 1 2 1 1 1 1 1 1 2 2 1 1 2 2 1 1 2 2 1 2 1 2 1 2 1 1 1 2 1 2 1 1 0 0 1 1 0 0 1 1 1 1 1 2 1 1 1 1 0 0 2 2 1 1 1 2 2 2 1 2 1 2 1 1 1 2 2 2 1 1 2 2 1 2 1 2 1 2 1 2 1 1 2 2 1 2 1 2 1 2 1 1 1 1 1 1 1 1 1 2 1 1 1 1 1 2 1 2 1 2 1 2 2 2 1 1 1 1 1 2 2 2 2 2 1 2 1 1 1 2 0 0 2 2 1 1 1 2 1 1 1 1 1 1 2 2 1 1 1 1 1 1 1 1 1 2 2 2 1 1 1 1 1 1 0 0 1 1 1 2 1 1 2 2 2 2 1 2 1 1 1 2 1 1 1 1 2 2 1 1 1 1 2 2 1 2 1 1 1 1 1 2 1 1 1 1 2 2 2 2 1 2 1 2 1 1 1 1 2 2 0 0 1 2 1 1 1 2 1 1 1 1 1 1 1 1 0 0 1 1 1 1 1 2 2 2 2 2 1 1 2 2 1 2 0 0 1 2 1 1 2 2 1 1 1 1 1 1 1 2 1 1 1 1 1 1 2 2 1 2 2 2 1 2 1 2 2 2 1 2 2 2 1 2 1 1 1 2 0 0 1 2 1 1 2 2 1 2 2 2 1 2 1 2 1 2 1 2 1 1 2 2 1 1 1 2 1 2 1 2 1 1 0 0 1 1 0 0 1 2 1 1 2 2 1 2 1 2 1 1 1 2 1 1 1 1 2 2 1 1 2 2 1 1 1 1 1 1 2 2 1 1 2 2 1 2 1 2 1 1 1 1 1 2 1 1 1 1 1 1 1 1 1 1 1 1 1 1 0 0 2 2 2 2 1 1 1 2 1 2 1 1 1 2 2 2 2 2 1 2 1 1 2 2 1 2 1 1 1 1 2 2 1 1 1 1 1 1 1 2 1 1 1 2 1 1 1 1 2 2 1 1 1 1 1 2 1 2 1 1 2 2 1 1 2 2 2 2 1 1 0 0 2 2 1 1 2 2 1 2 1 1 1 1 0 0 2 2 1 2 1 1 1 1 2 2 2 2 1 2 1 2 1 1 1 2 1 2 0 0 2 2 2 2 1 1 1 1 1 2 1 1 1 1 1 1 2 2 2 2 1 1 2 2 1 2 1 2 1 1 1 2 1 1 1 2 1 2 1 1 2 2 1 1 2 2 1 2 1 1 1 2 1 1 2 2 1 2 1 1 2 2 2 2 2 2 1 1 0 0 2 2 1 2 1 2 2 2 1 2 1 2 1 1 2 2 1 1 1 2 1 1 1 2 1 2 0 0 1 1 1 2 1 2 0 0 1 2 1 2 1 1 1 1 2 2 1 2 1 2 2 2 1 2 1 1 0 0 1 2 1 2 1 2 1 1 1 2 1 2 2 2 1 2 1 1 1 1 1 2 1 1 1 2 1 1 1 2 1 1 1 1 1 1 1 1 2 2 1 2 1 1 2 2 2 2 1 2 2 2 1 2 1 1 1 2 1 2 0 0 2 2 2 2 1 1 2 2 0 0 2 2 0 0 1 1 2 2 0 0 2 2 1 1 1 2 1 1 2 2 1 1 1 1 1 1 0 0 0 0 1 2 1 2 1 2 1 1 1 1 1 2 1 1 1 1 1 1 1 2 1 1 2 2 1 2 2 2 2 2 1 2 1 1 1 2 1 2 1 1 1 1 1 1 2 2 1 2 1 1 1 1 1 2 2 2 1 2 2 2 1 1 1 2 2 2 1 2 2 2 1 1 1 1 1 1 1 2 1 2 0 0 1 1 2 2 1 1 1 1 1 1 1 1 1 1 1 2 1 1 1 2 1 1 1 1 1 2 1 1 1 2 2 2 1 1 1 2 1 2 1 2 1 2 1 1 1 1 2 2 1 2 1 2 2 2 1 2 1 1 1 1 1 2 1 2 2 2 0 0 1 1 1 2 1 1 1 1 1 1 1 1 0 0 2 2 1 2 1 2 1 2 1 2 1 2 1 1 1 1 2 2 2 2 1 1 1 1 2 2 1 1 1 2 1 1 1 2 1 2 1 2 1 1 1 1 1 2 2 2 1 2 1 2 1 2 1 1 2 2 1 1 1 1 1 1 1 1 1 2 1 1 2 2 0 0 2 2 1 2 1 2 2 2 1 1 1 2 0 0 1 1 2 2 1 2 1 1 1 2 2 2 1 2 1 2 2 2 1 2 1 2 2 2 1 2 1 1 2 2 1 1 2 2 2 2 1 2 1 1 1 1 1 2 1 2 1 2 1 2 1 1 1 1 1 1 1 2 1 2 1 2 1 1 1 1 2 2 2 2 2 2 1 2 1 2 1 2 1 2 1 2 1 1 1 2 1 2 1 2 1 1 1 1 1 1 1 2 2 2 2 2 2 2 1 2 1 2 1 2 1 2 1 1 1 1 1 1 2 2 1 1 1 2 1 2 1 1 1 2 1 2 1 2 1 1 2 2 1 1 1 1 1 1 1 2 1 2 1 2 1 2 1 1 1 2 1 1 2 2 1 1 1 1 1 2 1 2 1 1 1 2 1 2 1 1 2 2 1 2 2 2 0 0 1 1 1 1 1 2 1 1 0 0 1 2 1 2 1 1 1 1 1 1 1 2 2 2 1 2 1 1 1 1 2 2 1 2 1 1 1 2 1 1 1 2 1 1 1 2 2 2 1 1 2 2 1 1 1 2 1 2 1 1 1 2 2 2 1 1 1 1 2 2 1 1 1 2 2 2 2 2 1 1 1 2 1 2 1 1 1 2 2 2 1 1 1 1 2 2 1 2 1 1 0 0 2 2 1 2 2 2 1 2 1 1 2 2 1 1 2 2 1 2 1 2 1 1 1 1 1 2 1 2 1 2 1 1 2 2 1 1 1 1 1 1 1 1 1 2 1 2 1 1 1 2 1 1 1 1 1 1 0 0 1 2 1 1 0 0 1 1 1 2 2 2 1 1 2 2 0 0 1 1 2 2 1 1 2 2 1 1 1 2 1 2 1 2 1 2 1 2 2 2 1 1 1 1 1 1 1 1 2 2 0 0 1 2 1 2 1 2 1 1 1 2 1 1 1 2 1 1 1 2 1 2 1 1 1 1 1 2 1 2 2 2 2 2 1 1 1 1 1 2 2 2 1 1 1 2 0 0 1 1 1 1 1 1 1 2 1 1 1 1 0 0 2 2 1 2 1 2 1 2 1 2 1 2 1 1 2 2 1 1 2 2 1 1 1 2 1 1 1 1 2 2 2 2 1 2 1 2 1 1 2 2 1 1 1 2 2 2 1 1 1 2 1 2 1 1 2 2 1 1 1 1 1 1 1 1 1 2 1 1 1 1 0 0 2 2 2 2 1 2 2 2 1 1 2 2 1 1 1 1 0 0 1 1 1 2 1 1 0 0 1 1 1 2 2 2 1 1 1 1 1 2 1 2 1 1 2 2 2 2 1 2 2 2 1 1 1 1 1 1 1 1 1 1 1 1 1 2 1 1 1 2 1 2 1 2 1 1 2 2 1 2 1 1 1 1 1 1 1 1 1 1 1 1 1 1 1 1 1 2 1 2 2 2 1 2 1 1 1 2 1 2 1 1 1 2 1 1 1 1 1 2 2 2 2 2 0 0 1 1 1 1 1 2 1 1 1 2 2 2 1 1 1 1 2 2 1 1 1 2 1 2 1 2 1 1 1 1 2 2 0 0 1 1 2 2 1 1 1 1 1 2 2 2 1 1 1 1 1 2 1 2 1 1 2 2 1 1 1 1 1 2 1 2 1 2 1 2 1 2 1 2 1 1 1 2 1 2 2 2 1 1 1 2 1 1 1 1 1 1 1 1 1 2 2 2 2 2 1 2 1 2 1 2 1 1 1 2 1 2 1 2 1 2 1 2 1 2 1 1 1 1 1 2 1 1 1 1 1 1 2 2 1 1 1 2 1 2 1 2 1 2 1 1 1 2 1 1 2 2 1 1 1 1 2 2 1 1 2 2 1 2 0 0 1 1 1 2 1 2 1 1 2 2 1 1 1 1 1 2 1 2 2 2 1 1 1 2 1 1 1 1 1 1 1 2 2 2 1 1 2 2 1 1 1 2 1 1 0 0 1 1 1 2 1 2 1 1 1 1 1 2 1 2 1 1 1 2 1 2 1 2 1 2 1 2 1 1 1 1 1 2 1 2 1 2 2 2 1 1 2 2 1 1 1 2 1 2 0 0 1 1 1 1 1 1 1 1 1 1 1 1 1 2 1 1 1 2 1 1 2 2 2 2 1 2 1 2 2 2 1 2 2 2 1 1 1 1 0 0 2 2 0 0 1 1 1 2 0 0 1 2 1 1 2 2 1 1 1 1 1 2 1 1 2 2 2 2 1 2 1 2 1 2 1 1 1 1 2 2 2 2 2 2 1 2 1 2 1 1 1 1 1 1 1 2 1 1 1 1 2 2 2 2 1 2 1 1 1 1 2 2 1 2 1 2 1 1 2 2 1 1 1 1 0 0 1 1 2 2 1 1 1 2 2 2 1 2 1 1 1 2 1 2 1 1 1 2 1 1 1 1 2 2 1 2 1 2 1 1 2 2 1 2 2 2 0 0 0 0 1 2 2 2 1 2 1 1 1 2 1 1 1 2 2 2 2 2 0 0 1 2 1 2 1 2 1 2 1 2 1 1 1 1 2 2 0 0 1 2 1 2 1 2 1 2 1 2 1 1 1 2 1 1 1 2 2 2 1 1 2 2 1 1 1 2 1 1 2 2 1 2 1 2 1 1 1 1 1 2 1 1 2 2 2 2 1 2 1 2 1 1 1 1 1 2 2 2 1 1 1 2 1 1 2 2 1 2 2 2 2 2 1 1 2 2 1 1 1 2 1 1 1 2 2 2 1 2 2 2 1 2 1 2 1 1 1 2 2 2 1 1 2 2 1 1 1 2 1 1 2 2 2 2 2 2 1 2 1 1 1 2 1 1 1 2 2 2 1 2 1 2 1 1 1 1 2 2 1 2 0 0 1 1 1 2 1 1 1 1 1 2 1 2 1 2 1 1 1 2 1 1 2 2 1 1 1 1 1 2 1 2 1 1 1 1 1 2 2 2 1 2 2 2 1 1 1 2 1 1 1 2 1 1 1 1 1 2 1 2 1 1 1 1 1 1 1 2 1 1 1 1 1 1 1 2 1 1 1 1 2 2 1 1 2 2 1 1 1 2 2 2 1 1 2 2 1 1 1 1 2 2 1 1 1 2 1 2 1 2 2 2 1 1 1 2 1 2 1 2 1 1 1 2 1 2 1 2 2 2 1 2 1 2 2 2 1 1 1 2 1 2 1 1 1 2 1 1 2 2 1 1 1 2 1 1 1 2 1 1 1 1 1 1 1 1 2 2 1 2 2 2 1 2 2 2 0 0 1 2 1 2 2 2 1 1 1 2 1 2 2 2 0 0 2 2 1 1 1 2 1 2 1 2 1 2 2 2 1 1 0 0 1 1 1 2 1 2 1 1 1 2 1 2 1 1 1 2 1 2 1 1 1 1 1 1 1 2 1 1 1 1 1 1 1 2 2 2 0 0 1 2 2 2 1 2 2 2 1 1 1 2 1 1 1 1 1 2 1 2 1 1 1 1 1 1 1 1 1 2 2 2 1 2 2 2 1 2 1 1 1 1 2 2 1 1 0 0 2 2 1 1 1 1 1 1 1 1 1 2 1 1 1 2 2 2 1 1 1 2 1 2 1 2 1 2 1 1 1 1 2 2 1 2 1 1 2 2 1 1 1 2 1 1 1 2 1 1 0 0 1 2 1 1 1 2 1 1 1 2 1 1 2 2 1 2 1 2 1 2 0 0 1 1 1 1 1 1 2 2 1 2 1 1 1 2 1 2 1 2 1 1 1 2 0 0 1 1 2 2 2 2 1 1 1 2 0 0 1 2 1 2 1 2 1 1 1 2 1 2 1 1 1 2 1 1 1 2 0 0 0 0 1 1 1 1 1 2 1 2 1 1 1 1 1 2 2 2 1 2 1 2 1 1 1 2 1 2 1 2 1 1 2 2 2 2 2 2 1 1 1 1 2 2 0 0 1 2 1 1 1 2 1 1 1 2 1 2 1 2 2 2 1 2 1 1 0 0 0 0 1 2 1 2 1 1 1 1 1 2 1 1 1 2 2 2 1 2 1 2 1 2 2 2 1 1 1 1 1 1 1 1 1 1 1 1 2 2 2 2 1 2 1 2 1 2 1 2 0 0 0 0 1 2 1 1 1 2 1 2 1 1 1 1 2 2 0 0 1 2 1 1 1 2 2 2 1 1 2 2 1 2 2 2 1 1 1 2 1 2 1 2 1 2 1 2 1 1 0 0 1 1 1 2 1 2 2 2 2 2 1 1 1 1 1 1 1 2 0 0 1 1 1 1 1 1 1 2 1 1 1 1 2 2 1 2 1 1 2 2 1 2 1 2 1 1 0 0 2 2 1 1 1 1 1 2 2 2 1 2 1 1 2 2 1 2 2 2 1 1 1 2 1 1 1 2 2 2 1 1 1 1 1 1 1 1 1 1 1 1 1 1 1 2 1 2 0 0 2 2 1 2 1 1 1 1 1 2 2 2 1 2 0 0 2 2 2 2 2 2 2 2 2 2 1 2 2 2 1 2 1 1 2 2 1 1 1 1 1 2 1 1 1 2 2 2 1 1 1 1 1 2 1 1 1 1 1 2 1 1 1 1 1 1 0 0 1 2 1 2 1 2 1 2 0 0 2 2 1 1 1 2 2 2 1 1 1 1 2 2 1 1 1 1 1 1 1 1 1 1 1 2 1 2 1 2 1 1 1 1 1 1 1 2 1 2 1 2 1 1 1 2 2 2 2 2 1 1 1 1 0 0 2 2 1 1 1 2 1 1 0 0 1 1 1 1 1 2 1 2 1 1 1 2 1 1 0 0 1 2 1 1 1 1 2 2 1 1 1 1 1 1 1 1 1 1 1 2 1 2 0 0 1 2 1 2 1 2 1 1 1 1 1 1 0 0 1 2 1 2 1 1 1 2 1 1 1 2 1 2 2 2 0 0 2 2 2 2 1 2 2 2 0 0 2 2 1 2 1 1 1 1 1 2 1 2 1 2 1 1 1 2 1 1 1 1 1 1 1 2 2 2 1 1 1 1 1 1 1 1 1 2 1 1 0 0 1 2 1 1 1 1 1 1 1 1 1 2 2 2 1 1 2 2 1 1 2 2 1 1 1 1 1 1 2 2 1 1 1 1 1 2 1 2 0 0 1 1 2 2 1 2 1 1 1 2 1 2 1 1 2 2 1 1
230001 1 1 2 2 1 2 1 1 1 2 1 2 0 0 2 2 1 1 1 1 1 1 1 1 1 2 1 1 0 0 2 2 1 2 0 0 0 0 1 1 1 2 1 1 1 1 1 2 2 2 1 2 2 2 1 2 2 2 1 2 0 0 2 2 1 1 2 2 1 1 0 0 0 0 2 2 1 2 0 0 0 0 1 2 1 1 0 0 1 2 1 2 1 1 1 1 1 2 1 2 1 2 0 0 1 2 1 1 1 1 1 2 2 2 1 1 1 2 0 0 1 1 1 2 0 0 1 1 1 2 0 0 1 2 2 2 0 0 1 2 1 2 1 2 1 1 1 2 2 2 0 0 1 1 1 1 1 1 1 2 1 1 0 0 1 1 1 2 2 2 1 1 1 1 1 1 1 1 1 1 0 0 1 2 1 2 1 2 1 1 1 1 2 2 1 2 1 2 1 2 1 2 1 2 0 0 1 1 1 1 1 2 1 1 0 0 0 0 1 2 1 1 1 2 1 1 2 2 1 2 0 0 1 2 0 0 1 2 0 0 2 2 1 2 1 2 1 1 1 1 2 2 1 2 1 2 0 0 0 0 0 0 1 2 0 0 1 1 1 1 1 1 0 0 1 1 1 1 1 1 1 1 1 2 1 1 1 2 1 1 0 0 1 2 1 1 1 2 0 0 1 1 1 2 0 0 1 1 1 2 1 2 1 1 1 1 1 1 1 1 0 0 1 1 2 2 1 2 1 2 1 1 1 1 0 0 0 0 0 0 1 2 0 0 0 0 0 0 0 0 2 2 2 2 1 2 1 1 0 0 1 1 1 1 0 0 0 0 1 2 1 2 1 2 2 2 2 2 2 2 1 1 1 1 0 0 1 1 0 0 1 2 0 0 2 2 0 0 0 0 1 2 1 1 0 0 1 2 2 2 1 1 2 2 0 0 1 2 0 0 2 2 1 1 1 1 0 0 2 2 1 1 1 2 1 2 1 1 0 0 1 1 1 1 1 1 0 0 2 2 0 0 1 1 1 1 2 2 1 1 1 1 1 2 1 1 0 0 1 2 2 2 1 1 1 2 1 2 1 2 0 0 0 0 1 1 1 1 1 1 1 1 1 1 0 0 0 0 1 1 1 1 2 2 2 2 0 0 1 1 1 1 1 2 1 2 1 2 1 1 1 1 1 1 1 1 0 0 1 1 0 0 1 1 1 1 1 2 1 2 1 1 1 1 2 2 1 2 1 1 0 0 1 2 2 2 1 2 1 2 1 2 1 1 1 2 1 1 0 0 1 2 0 0 1 2 1 2 1 2 1 1 1 1 1 1 1 1 1 1 0 0 1 1 1 1 2 2 0 0 1 2 1 2 1 2 1 2 2 2 1 1 2 2 2 2 1 1 1 1 1 1 1 1 1 2 1 2 1 2 1 1 1 2 1 2 1 1 1 2 1 1 1 2 1 1 2 2 1 1 1 1 1 2 2 2 1 1 1 1 0 0 1 2 2 2 0 0 0 0 0 0 1 2 2 2 1 2 1 1 2 2 1 2 1 1 0 0 0 0 1 2 1 2 2 2 1 2 1 2 0 0 0 0 2 2 0 0 1 1 2 2 0 0 1 2 1 1 0 0 2 2 0 0 0 0 1 1 0 0 1 1 1 1 1 1 0 0 2 2 1 2 1 1 0 0 1 2 0 0 0 0 1 2 1 1 0 0 1 2 1 1 0 0 2 2 0 0 1 2 1 1 1 1 1 1 1 1 2 2 2 2 1 1 1 2 1 1 0 0 1 2 1 1 1 1 2 2 1 1 0 0 1 2 1 2 1 2 0 0 1 1 1 1 1 2 0 0 1 2 1 1 2 2 0 0 2 2 1 2 1 1 1 1 1 2 1 2 1 1 1 2 0 0 2 2 0 0 1 2 1 1 0 0 0 0 1 1 1 2 2 2 1 2 1 2 1 1 0 0 2 2 0 0 0 0 0 0 1 2 1 1 1 1 1 1 1 1 1 2 1 2 0 0 1 1 0 0 1 2 1 1 1 2 1 1 1 2 2 2 0 0 1 1 1 1 0 0 1 1 1 2 2 2 2 2 1 2 1 1 1 2 1 2 0 0 1 2 1 2 1 1 2 2 0 0 1 1 1 1 1 1 0 0 0 0 2 2 2 2 1 1 0 0 2 2 1 1 0 0 1 2 1 2 1 2 0 0 1 2 2 2 1 1 1 2 1 1 1 1 1 2 0 0 1 2 2 2 1 2 0 0 1 2 1 1 1 2 2 2 1 1 1 1 0 0 1 1 0 0 1 1 1 1 2 2 1 1 2 2 0 0 0 0 1 2 0 0 1 2 1 2 1 2 2 2 2 2 2 2 0 0 1 2 2 2 0 0 1 2 1 2 2 2 1 2 2 2 1 2 2 2 0 0 0 0 1 2 0 0 1 1 0 0 2 2 1 1 0 0 1 2 1 2 1 1 0 0 1 1 1 2 1 2 1 1 0 0 2 2 1 1 1 2 1 2 1 1 0 0 1 2 1 1 1 2 1 2 1 1 1 1 0 0 2 2 1 2 1 1 1 2 0 0 0 0 1 2 1 1 1 2 1 2 1 2 1 1 0 0 1 2 1 2 1 2 1 2 0 0 1 2 1 2 1 1 1 2 1 1 0 0 1 2 0 0 0 0 0 0 1 1 0 0 2 2 0 0 0 0 1 2 1 1 1 1 1 2 1 1 1 1 1 2 0 0 0 0 1 1 1 2 1 2 1 1 1 1 0 0 1 2 0 0 0 0 2 2 0 0 1 1 1 1 1 2 2 2 1 2 0 0 1 1 1 1 1 1 1 1 2 2 1 2 1 1 0 0 1 2 1 1 0 0 2 2 1 2 1 1 0 0 0 0 0 0 1 1 1 1 1 1 1 2 0 0 1 2 0 0 2 2 1 1 0 0 1 1 1 1 1 2 1 1 1 2 0 0 0 0 1 1 1 2 1 1 1 1 1 1 2 2 2 2 1 1 0 0 1 1 1 2 1 2 1 2 0 0 2 2 1 1 1 1 1 1 1 2 1 1 2 2 1 2 0 0 2 2 1 1 1 2 0 0 1 1 1 2 1 2 1 1 1 1 1 2 1 1 2 2 1 1 1 2 1 2 1 2 0 0 1 2 1 1 1 1 0 0 0 0 1 1 1 1 1 2 1 1 1 1 1 2 1 2 1 2 1 2 1 1 2 2 0 0 0 0 1 1 1 1 1 1 2 2 2 2 1 1 1 1 1 1 0 0 1 1 1 1 2 2 0 0 1 1 2 2 1 2 0 0 1 1 0 0 1 1 1 2 2 2 0 0 2 2 1 2 0 0 1 2 1 2 1 2 1 1 1 2 1 2 0 0 2 2 1 2 0 0 0 0 1 2 1 1 1 2 2 2 0 0 1 1 2 2 1 1 1 2 0 0 1 1 1 2 1 2 2 2 0 0 0 0 1 1 0 0 0 0 1 2 0 0 1 2 0 0 0 0 1 2 0 0 0 0 1 2 0 0 1 1 1 1 1 1 1 2 2 2 1 2 1 1 1 1 1 2 0 0 2 2 1 2 0 0 0 0 0 0 1 2 0 0 0 0 0 0 2 2 2 2 1 2 1 1 1 2 0 0 0 0 0 0 1 2 1 2 1 2 0 0 0 0 0 0 1 1 0 0 0 0 1 1 0 0 0 0 1 2 1 2 2 2 1 1 2 2 1 1 2 2 1 2 1 1 2 2 1 1 1 1 1 2 1 1 1 1 0 0 0 0 1 2 1 2 0 0 1 2 2 2 2 2 1 2 1 1 2 2 1 1 1 2 1 1 0 0 1 2 2 2 1 1 0 0 1 1 1 2 1 2 1 1 1 2 0 0 2 2 0 0 1 1 0 0 2 2 2 2 0 0 1 2 1 1 0 0 0 0 1 2 0 0 1 2 1 1 0 0 2 2 1 1 2 2 0 0 0 0 0 0 2 2 1 2 1 2 1 2 1 1 2 2 1 1 2 2 1 1 2 2 0 0 1 2 1 2 1 2 1 1 1 1 1 1 1 1 0 0 1 1 1 1 0 0 1 1 1 1 2 2 1 2 1 2 1 1 1 2 0 0 1 2 1 2 0 0 1 2 0 0 2 2 2 2 1 1 1 1 2 2 1 2 2 2 1 1 0 0 0 0 1 1 1 2 1 1 2 2 1 1 0 0 0 0 0 0 1 2 1 2 1 1 0 0 1 2 1 2 1 2 1 2 1 2 1 1 2 2 2 2 1 2 1 2 1 2 0 0 1 2 1 2 1 1 0 0 1 2 1 2 1 2 0 0 1 2 1 2 1 1 1 2 1 1 2 2 2 2 1 1 2 2 1 2 1 1 1 2 0 0 0 0 0 0 1 1 1 1 2 2 0 0 1 1 1 1 1 1 1 2 2 2 0 0 1 2 1 2 1 1 1 2 1 2 2 2 1 2 1 1 1 1 1 1 1 2 2 2 1 2 1 1 1 2 2 2 1 2 0 0 2 2 0 0 1 1 1 1 0 0 1 2 1 1 1 2 2 2 1 1 1 1 1 2 1 1 1 1 1 2 1 1 0 0 1 2 1 1 0 0 1 1 1 1 1 2 2 2 2 2 1 2 1 2 2 2 1 2 1 2 1 1 1 2 0 0 0 0 2 2 0 0 1 2 0 0 1 1 1 2 1 1 0 0 1 2 0 0 1 2 1 2 1 1 1 2 1 1 1 2 0 0 2 2 2 2 0 0 0 0 0 0 1 1 0 0 1 2 0 0 0 0 1 1 0 0 1 1 2 2 1 2 1 2 1 1 1 1 1 2 1 1 1 2 1 2 1 2 1 1 1 2 1 2 1 2 1 2 1 2 2 2 1 1 2 2 1 2 1 2 1 2 1 1 1 1 1 2 0 0 1 1 1 1 2 2 0 0 0 0 1 1 1 1 1 2 0 0 2 2 0 0 1 2 1 2 1 2 2 2 0 0 1 2 1 1 1 1 0 0 0 0 0 0 1 2 2 2 1 2 1 2 1 2 2 2 0 0 0 0 1 1 0 0 1 2 1 2 2 2 1 1 1 1 1 1 0 0 2 2 1 2 1 2 0 0 1 2 0 0 1 2 1 2 1 1 2 2 0 0 1 2 1 2 1 1 1 2 1 1 2 2 1 2 1 2 2 2 2 2 1 2 1 2 0 0 1 2 1 2 2 2 1 1 1 2 1 1 2 2 2 2 1 2 1 2 1 2 0 0 1 1 1 1 1 2 0 0 1 2 1 2 0 0 2 2 0 0 1 2 1 1 1 2 1 1 1 2 2 2 2 2 1 1 2 2 1 1 1 1 1 1 0 0 1 2 0 0 0 0 1 2 1 1 1 2 1 2 1 1 2 2 1 1 1 2 0 0 1 1 2 2 2 2 0 0 2 2 0 0 1 1 1 1 0 0 0 0 1 1 0 0 2 2 0 0 1 2 1 2 1 1 0 0 1 1 1 1 2 2 1 2 0 0 1 2 1 2 2 2 1 2 1 2 1 1 1 1 0 0 0 0 2 2 1 1 1 1 0 0 1 1 0 0 1 2 1 2 1 1 0 0 0 0 2 2 2 2 0 0 1 2 0 0 1 1 1 1 0 0 1 2 1 2 0 0 1 2 1 1 2 2 1 2 0 0 1 2 0 0 1 1 0 0 1 2 1 1 1 1 1 1 2 2 0 0 1 1 1 1 1 1 2 2 1 1 2 2 0 0 1 2 1 1 1 1 2 2 2 2 1 1 1 1 1 2 1 2 1 1 1 2 1 1 2 2 0 0 0 0 1 1 1 2 1 1 1 1 1 2 1 1 1 2 2 2 1 1 1 2 2 2 1 2 1 1 1 1 1 1 2 2 1 1 1 1 1 2 1 2 1 1 1 1 0 0 1 1 1 1 1 2 1 2 1 2 1 2 1 1 1 2 2 2 1 1 0 0 2 2 0 0 1 2 1 1 2 2 1 1 1 1 0 0 0 0 1 2 0 0 1 1 1 2 0 0 1 2 1 1 2 2 1 2 1 1 0 0 1 2 1 2 1 1 1 1 1 1 1 1 1 1 2 2 2 2 1 2 1 1 1 2 1 2 0 0 1 1 1 1 1 1 0 0 1 1 2 2 0 0 1 2 0 0 1 2 2 2 1 1 0 0 2 2 1 1 0 0 1 1 0 0 1 1 1 1 1 1 1 2 1 1 2 2 1 1 0 0 0 0 1 2 0 0 1 2 1 2 1 1 0 0 1 1 1 2 0 0 1 1 1 1 1 2 1 2 0 0 2 2 1 1 0 0 0 0 1 1 1 1 1 1 1 1 1 2 1 2 1 2 1 1 0 0 1 2 0 0 0 0 0 0 1 2 1 1 1 2 0 0 1 1 1 1 2 2 0 0 1 2 0 0 2 2 0 0 1 2 1 2 2 2 0 0 0 0 1 2 1 2 1 1 1 1 1 1 1 2 2 2 0 0 1 1 1 1 2 2 1 1 0 0 2 2 0 0 1 2 1 1 1 1 1 2 0 0 1 1 1 1 1 1 0 0 0 0 0 0 1 1 1 2 0 0 0 0 1 1 1 2 1 1 0 0 1 1 1 2 1 2 1 1 1 1 2 2 0 0 1 1 1 1 1 1 1 1 0 0 0 0 2 2 2 2 0 0 1 2 2 2 1 2 0 0 1 1 1 1 1 2 1 2 1 2 1 2 1 1 1 2 2 2 0 0 1 2 0 0 1 2 0 0 1 2 1 1 1 1 1 1 0 0 1 2 0 0 1 2 0 0 2 2 0 0 1 2 2 2 0 0 0 0 2 2 1 2 1 2 0 0 2 2 0 0 1 1 1 1 2 2 1 2 2 2 0 0 1 1 1 1 1 1 2 2 1 1 1 1 1 1 2 2 1 1 0 0 1 2 1 1 0 0 1 2 2 2 2 2 2 2 0 0 1 1 1 2 0 0 1 1 0 0 0 0 0 0 1 1 2 2 1 2 2 2 1 1 2 2 1 1 0 0 1 1 2 2 1 2 2 2 1 1 2 2 0 0 1 1 2 2 1 1 1 2 1 2 1 2 1 2 1 2 0 0 0 0 1 2 0 0 2 2 1 2 1 1 1 1 0 0 1 2 1 2 2 2 1 2 1 2 1 2 2 2 1 2 1 1 2 2 2 2 2 2 1 2 1 1 0 0 1 1 1 2 0 0 1 2 1 1 1 2 1 2 1 2 0 0 1 1 1 2 0 0 1 2 2 2 0 0 1 1 1 2 1 1 2 2 2 2 1 1 1 1 1 2 0 0 1 1 1 2 1 2 1 1 1 2 1 1 0 0 2 2 2 2 1 1 1 1 2 2 0 0 1 2 2 2 2 2 1 2 0 0 0 0 2 2 1 1 1 2 0 0 0 0 1 1 2 2 1 2 1 2 1 1 1 1 1 1 1 2 0 0 1 2 1 2 0 0 0 0 1 1 1 2 1 1 1 1 1 2 1 1 1 1 1 1 1 1 1 2 1 2 0 0 2 2 1 2 1 1 1 1 1 1 1 2 0 0 1 2 0 0 1 1 0 0 1 1 1 1 1 2 0 0 1 2 1 2 1 1 1 1 1 2 1 1 2 2 1 1 0 0 0 0 1 2 1 1 1 2 0 0 1 1 0 0 1 1 1 2 1 2 2 2 0 0 2 2 0 0 1 2 1 2 1 2 1 1 0 0 1 1 1 2 1 2 1 1 1 2 1 2 1 1 1 2 1 1 1 2 0 0 1 2 1 2 1 1 1 2 0 0 1 2 1 2 1 2 0 0 0 0 0 0 0 0 1 1 2 2 0 0 1 2 1 1 1 2 1 2 0 0 0 0 1 2 1 1 1 2 1 1 1 2 1 1 2 2 0 0 2 2 0 0 2 2 2 2 1 1 1 2 1 1 0 0 0 0 1 2 1 2 2 2 1 2 1 1 2 2 1 1 0 0 1 2 0 0 1 2 1 2 1 2 1 2 1 1 0 0 1 2 1 2 1 2 1 1 2 2 1 2 1 2 1 2 1 2 2 2 1 1 1 1 1 1 2 2 1 2 1 1 1 1 2 2 0 0 1 1 1 1 2 2 0 0 1 2 0 0 1 1 1 1 0 0 1 1 0 0 1 2 0 0 0 0 1 2 0 0 1 1 2 2 1 1 1 2 1 1 0 0 1 2 1 2 2 2 2 2 1 1 1 1 1 1 2 2 1 1 1 2 1 2 1 1 0 0 1 2 1 1 1 2 2 2 1 2 1 1 1 2 1 1 0 0 0 0 1 1 0 0 1 2 1 2 0 0 0 0 0 0 1 2 1 1 1 2 1 2 2 2 1 2 1 1 0 0 1 1 2 2 2 2 1 1 1 2 1 1 0 0 0 0 0 0 1 1 1 2 1 2 1 1 0 0 1 2 1 2 1 2 2 2 0 0 0 0 1 2 1 2 1 2 1 1 1 2 1 2 1 2 0 0 1 1 0 0 1 1 1 2 1 2 1 1 0 0 1 1 2 2 2 2 2 2 1 1 2 2 1 2 1 2 0 0 2 2 1 1 1 1 0 0 0 0 1 1 2 2 0 0 1 2 1 1 1 1 0 0 0 0 0 0 1 2 1 1 1 1 1 2 1 1 0 0 1 2 2 2 2 2 1 1 0 0 0 0 1 2 1 2 0 0 2 2 1 1 1 1 1 1 1 1 1 2 1 2 0 0 1 1 1 2 0 0 1 1 0 0 1 1 2 2 0 0 1 1 1 1 1 1 2 2 1 2 1 1 1 2 1 1 0 0 1 1 1 1 0 0 1 2 1 2 1 2 0 0 1 1 0 0 1 2 0 0 2 2 1 2 1 2 1 1 2 2 0 0 1 1 1 2 1 2 0 0 0 0 0 0 1 1 0 0 1 2 1 2 1 2 1 2 0 0 1 1 2 2 1 1 0 0 1 2 1 2 2 2 1 1 1 1 0 0 0 0 2 2 1 1 1 1 2 2 1 2 1 2 0 0 0 0 1 2 1 1 1 2 1 2 2 2 1 2 1 1 1 2 1 2 2 2 1 2 1 2 1 2 1 2 1 1 1 2 1 2 1 2 1 2 1 2 0 0 0 0 1 2 0 0 0 0 1 1 1 2 2 2 1 1 1 2 1 1 1 1 1 2 1 1 2 2 2 2 0 0 1 2 0 0 1 1 0 0 2 2 2 2 0 0 2 2 2 2 1 1 1 1 1 1 1 2 2 2 1 1 1 1 0 0 1 1 1 1 0 0 1 1 2 2 1 1 0 0 1 2 1 1 1 1 0 0 1 2 1 2 2 2 1 2 1 1 2 2 1 2 1 2 0 0 1 1 1 1 0 0 1 2 1 1 1 2 0 0 2 2 0 0 1 2 1 2 1 1 1 2 0 0 2 2 1 2 1 1 1 2 1 2 1 2 2 2 0 0 0 0 0 0 2 2 0 0 0 0 1 1 0 0 1 2 2 2 0 0 1 2 0 0 1 2 1 2 0 0 0 0 1 1 2 2 1 1 1 1 1 2 1 2 2 2 0 0 0 0 1 2 1 1 0 0 0 0 0 0 0 0 1 2 1 1 1 1 0 0 1 1 1 1 1 2 1 2 1 1 0 0 1 2 2 2 1 1 0 0 1 2 0 0 1 2 1 1 1 1 0 0 0 0 1 1 1 1 1 2 1 2 0 0 0 0 1 1 1 2 1 1 1 2 1 1 0 0 0 0 1 1 0 0 1 1 2 2 1 2 0 0 2 2 1 1 1 1 1 2 0 0 2 2 1 1 0 0 1 2 1 1 0 0 1 1 1 2 1 2 0 0 1 1 1 2 1 1 2 2 1 1 2 2 1 2 1 2 2 2 1 2 0 0 0 0 1 1 1 1 0 0 1 1 1 1 1 1 2 2 1 1 1 1 1 2 1 2 2 2 0 0 0 0 0 0 2 2 1 1 0 0 1 1 0 0 2 2 2 2 1 2 0 0 2 2 1 1 1 2 1 2 0 0 1 1 1 1 1 2 1 1 2 2 1 1 1 2 1 2 2 2 2 2 0 0 1 1 1 1 1 2 1 2 0 0 1 1 0 0 0 0 1 1 1 2 1 2 1 2 0 0 1 1 1 1 1 2 2 2 0 0 1 2 1 2 0 0 1 2 2 2 1 1 1 2 1 2 1 1 2 2 1 1 1 2 1 1 1 1 1 1 1 1 2 2 1 2 1 1 1 1 0 0 1 1 2 2 1 2 0 0 0 0 1 1 1 2 0 0 2 2 1 1 1 1 2 2 1 1 2 2 0 0 1 2 1 2 1 1 1 2 2 2 1 2 0 0 2 2 1 1 1 2 2 2 0 0 0 0 1 2 0 0 1 1 0 0 2 2 1 1 0 0 0 0 1 1 1 2 0 0 1 2 1 2 1 1 1 2 2 2 0 0 1 1 2 2 0 0 1 2 1 2 0 0 1 1 1 2 0 0 0 0 0 0 0 0 0 0 1 2 1 2 2 2 1 1 0 0 1 1 1 2 0 0 2 2 0 0 1 2 0 0 1 2 1 2 2 2 1 2 1 2 1 1 1 2 1 1 1 2 1 2 1 1 1 2 2 2 1 1 0 0 0 0 1 2 0 0 0 0 1 2 1 2 2 2 1 1 2 2 2 2 0 0 1 2 1 2 0 0 1 2 2 2 0 0 1 1 2 2 1 1 0 0 1 1 1 2 1 2 1 1 0 0 1 1 1 1 1 2 1 2 2 2 1 2 0 0 0 0 1 1 1 2 1 2 1 1 1 2 0 0 1 1 2 2 1 1 2 2 1 2 1 2 1 1 1 1 1 2 1 1 1 1 1 2 2 2 1 2 0 0 2 2 1 2 0 0 1 2 0 0 1 1 1 1 2 2 1 1 0 0 0 0 1 1 2 2 2 2 0 0 1 2 1 2 1 1 0 0 1 2 1 2 0 0 1 2 0 0 0 0 1 2 2 2 0 0 0 0 1 1 1 2 2 2 0 0 2 2 1 2 1 1 1 1 0 0 1 1 1 1 1 1 1 1 1 2 0 0 1 1 1 1 0 0 1 2 2 2 1 2 1 2 1 2 1 1 0 0 2 2 0 0 1 1 0 0 0 0 1 1 1 1 1 1 1 2 1 1 0 0 1 2 0 0 0 0 1 2 1 2 1 1 0 0 1 2 1 1 1 2 0 0 0 0 2 2 2 2 1 1 1 1 0 0 2 2 1 2 0 0 1 1 1 1 1 2 2 2 0 0 1 2 1 1 0 0 0 0 1 1 1 2 0 0 0 0 1 2 0 0 0 0 0 0 0 0 1 1 0 0 1 1 2 2 1 2 1 2 2 2 1 1 0 0 0 0 2 2 1 2 1 2 1 1 0 0 2 2 1 1 0 0 0 0 0 0 1 1 1 1 0 0 1 2 0 0 1 1 1 2 1 2 1 1 1 2 1 1 0 0 0 0 1 1 0 0 2 2 0 0 1 2 2 2 1 1 1 1 1 2 1 2 1 1 1 2 1 1 0 0 1 2 1 1 2 2 1 1 2 2 0 0 1 1 0 0 1 2 0 0 0 0 1 2 2 2 1 2 1 1 0 0 1 1 0 0 1 1 1 2 0 0 0 0 1 1 1 2 1 1 0 0 0 0 2 2 1 2 1 2 2 2 1 2 0 0 1 2 1 2 2 2 2 2 0 0 1 2 1 1 1 1 0 0 2 2 0 0 1 1 1 1 1 1 1 2 0 0 1 1 0 0 1 2 1 1 1 2 1 1 1 2 1 1 0 0 0 0 0 0 2 2 1 1 1 2 0 0 2 2 1 2 1 1 1 1 1 2 2 2 2 2 1 2 1 1 1 1 1 1 1 1 1 2 1 1 1 2 1 1 0 0 1 2 1 2 1 2 1 2 1 2 2 2 1 1 2 2 1 2 1 2 1 2 1 2 0 0 0 0 2 2 0 0 2 2 2 2 2 2 2 2 2 2 1 1 0 0 1 2 0 0 0 0 1 1 1 2 1 1 0 0 0 0 2 2 1 2 1 2 1 1 1 1 1 2 0 0 0 0 0 0 1 2 0 0 1 2 1 1 0 0 1 1 0 0 1 1 0 0 1 1 2 2 1 1 1 2 1 1 1 2 2 2 0 0 1 2 0 0 1 1 2 2 1 2 1 2 2 2 0 0 1 2 1 1 1 1 1 1 1 2 0 0 1 1 1 2 1 1 1 2 2 2 1 2 1 1 1 1 1 2 0 0 1 2 2 2 2 2 1 2 1 2 0 0 1 1 2 2 2 2 0 0 1 1 0 0 0 0 0 0 0 0 2 2 1 1 2 2 1 2 0 0 1 2 1 2 1 1 0 0 0 0 1 2 1 1 1 1 0 0 2 2 1 1 1 1 1 2 1 1 2 2 2 2 1 1 1 2 1 2 0 0 1 1 1 1 1 1 1 1 1 1 1 2 1 1 0 0 1 2 1 2 1 1 0 0 2 2 1 1 1 1 1 1 1 2 1 1 1 2 0 0 0 0 1 2 1 1 1 2 2 2 0 0 0 0 1 2 1 2 1 2 1 2 1 2 1 2 1 2 0 0 1 2 0 0 0 0 1 2 1 2 2 2 1 2 1 2 1 2 1 2 1 1 1 1 1 1 0 0 0 0 1 1 1 2 2 2 1 2 0 0 1 2 0 0 1 2 1 1 2 2 2 2 1 1 1 2 1 2 1 2 0 0 0 0 1 1 1 2 0 0 0 0 0 0 2 2 2 2 1 2 2 2 2 2 1 2 1 1 0 0 2 2 1 1 2 2 1 2 0 0 1 1 1 2 0 0 1 2 0 0 0 0 2 2 2 2 0 0 0 0 2 2 0 0 2 2 1 1 1 1 0 0 1 2 2 2 0 0 0 0 1 1 1 1 2 2 0 0 2 2 0 0 2 2 1 1 0 0 1 2 2 2 1 2 0 0 1 9 0 0 0 0 1 9 1 9 1 9 0 0 1 9 0 0 0 0 0 0 0 0 1 9 1 9 0 0 0 0 2 9 2 9 0 0 2 9 0 0 2 9 0 0 0 0 1 9 2 9 1 9 1 9 2 9 1 9 0 0 1 9 1 9 0 0 0 0 1 9 0 0 0 0 1 9 1 9 2 9 1 9 1 9 0 0 0 0 2 9 0 0 2 9 0 0 1 9 0 0 0 0 0 0 0 0 0 0 0 0 0 0 2 9 1 9 1 9 0 0 0 0 0 0 0 0 0 0 0 0 0 0 0 0 0 0 1 2 1 1 0 0 0 0 1 1 2 2 0 0 1 2 1 2 2 2 1 1 1 2 1 1 1 2 2 2 0 0 1 1 0 0 1 1 1 1 1 2 2 2 1 1 1 1 1 1 1 2 1 2 1 2 1 2 1 1 1 2 0 0 1 1 1 2 1 1 2 2 2 2 1 1 2 2 2 2 0 0 1 2 2 2 0 0 0 0 1 2 1 1 1 1 0 0 0 0 0 0 1 2 1 2 2 2 0 0 0 0 0 0 1 2 0 0 2 2 1 1 1 2 1 1 2 2 0 0 0 0 2 2 1 1 2 2 0 0 1 2 1 1 1 2 1 1 1 2 2 2 1 2 0 0 1 2 0 0 1 1 0 0 1 1 0 0 1 2 2 2 2 2 1 2 1 1 2 2 1 1 1 1 1 1 1 1 1 1 0 0 1 1 1 1 1 1 1 2 1 2 1 2 1 1 2 2 1 1 0 0 1 2 2 2 1 2 0 0 1 1 2 2 1 2 2 2 1 2 0 0 1 1 1 2 1 2 1 1 0 0 1 1 0 0 1 1 1 1 1 2 1 1 1 2 2 2 1 1 1 2 2 2 1 2 0 0 1 1 1 1 0 0 1 1 0 0 2 2 1 2 2 2 1 2 2 2 1 2 1 2 0 0 2 2 0 0 1 2 1 2 1 2 1 1 1 2 1 2 1 1 1 2 2 2 1 2 1 2 1 1 1 2 1 2 1 2 1 1 1 1 1 2 0 0 1 2 2 2 0 0 1 1 0 0 1 2 1 2 0 0 2 2 1 2 1 1 0 0 0 0 1 2 2 2 1 1 0 0 2 2 1 1 1 2 2 2 1 1 1 2 1 2 1 2 2 2 1 2 1 1 1 2 1 2 2 2 1 2 1 1 0 0 0 0 1 2 1 2 2 2 1 1 2 2 1 1 1 1 0 0 1 1 0 0 1 1 1 2 1 1 1 2 1 2 1 2 1 2 0 0 2 2 1 2 0 0 1 2 0 0 1 1 1 2 1 1 0 0 2 2 1 1 0 0 0 0 0 0 1 1 1 1 0 0 1 2 1 1 1 2 0 0 2 2 1 2 1 2 1 1 1 2 0 0 0 0 2 2 1 2 1 2 0 0 1 2 1 1 0 0 1 2 1 2 2 2 0 0 1 1 0 0 0 0 1 2 1 1 1 2 0 0 1 1 1 1 0 0 0 0 0 0 1 1 2 2 1 1 2 2 1 2 0 0 1 2 1 1 1 2 1 1 1 2 1 2 0 0 1 1 0 0 1 2 0 0 0 0 1 1 0 0 2 2 1 2
230002 1 1 2 2 1 1 1 2 1 1 1 1 1 1 0 0 1 1 1 1 1 1 1 1 1 1 1 2 1 2 0 0 1 1 2 2 2 2 1 2 1 1 1 1 1 2 2 2 0 0 1 1 0 0 1 2 2 2 2 2 1 1 0 0 1 2 1 1 0 0 1 2 1 2 2 2 1 1 1 2 2 2 1 2 1 1 1 1 0 0 1 2 1 2 1 2 0 0 1 1 1 2 1 2 1 2 1 2 1 2 2 2 1 2 1 1 1 2 1 2 1 2 1 2 1 1 1 1 2 2 1 1 1 2 1 2 1 2 0 0 1 1 1 1 0 0 1 1 2 2 2 2 0 0 1 2 1 1 2 2 0 0 1 2 1 2 2 2 1 2 0 0 1 2 1 2 1 1 1 1 1 1 1 2 1 2 0 0 1 1 1 1 1 2 1 1 1 2 1 2 0 0 1 1 0 0 1 1 1 2 1 1 1 1 1 2 1 2 0 0 1 1 1 1 1 2 2 2 1 2 1 1 2 2 1 2 2 2 0 0 0 0 1 2 0 0 1 2 1 1 1 2 2 2 0 0 1 2 1 2 1 2 1 1 1 2 1 1 1 1 1 2 1 1 1 2 1 1 1 1 2 2 0 0 1 1 1 1 0 0 1 2 2 2 1 2 1 1 1 2 1 2 0 0 1 2 2 2 2 2 0 0 1 2 0 0 1 2 1 1 1 1 1 1 0 0 1 1 1 2 1 1 1 2 1 2 1 1 2 2 1 1 0 0 1 2 1 2 1 1 0 0 1 2 1 2 1 2 1 1 0 0 1 1 1 1 1 1 2 2 1 1 1 2 2 2 2 2 1 2 1 1 1 2 1 2 1 1 1 2 2 2 1 2 0 0 0 0 1 1 0 0 1 1 2 2 0 0 2 2 2 2 0 0 1 2 1 1 0 0 1 2 1 2 1 2 1 1 0 0 1 1 2 2 2 2 2 2 1 1 2 2 2 2 1 2 1 2 1 2 1 2 1 2 1 1 0 0 0 0 0 0 1 2 1 1 1 1 0 0 1 2 1 1 0 0 2 2 1 2 1 2 1 1 1 1 1 1 1 1 1 2 2 2 1 1 1 2 0 0 1 1 2 2 2 2 1 2 1 1 1 1 1 1 0 0 1 1 1 1 0 0 1 2 1 1 1 1 2 2 1 2 1 2 1 1 0 0 1 1 1 2 0 0 1 2 1 1 1 2 2 2 1 2 1 2 1 1 1 2 1 1 1 2 1 2 0 0 1 1 0 0 1 1 1 2 1 1 0 0 1 1 1 1 1 1 1 2 0 0 1 1 1 2 1 1 0 0 1 2 1 2 1 2 1 1 1 1 2 2 0 0 1 2 0 0 0 0 1 1 0 0 1 2 1 2 1 2 0 0 1 1 1 2 1 1 1 1 1 2 1 1 1 1 2 2 2 2 0 0 0 0 2 2 0 0 1 1 1 1 1 1 1 2 1 1 1 1 2 2 1 2 1 2 1 1 1 2 1 1 2 2 1 1 0 0 1 1 1 1 1 2 1 1 2 2 1 2 0 0 1 1 2 2 2 2 2 2 1 2 1 2 2 2 1 2 1 2 2 2 1 1 1 1 0 0 1 2 1 2 1 1 1 1 1 2 1 2 1 2 1 2 1 2 1 2 2 2 1 2 1 2 0 0 1 1 2 2 1 1 1 2 1 2 1 2 1 1 1 2 0 0 1 1 1 1 2 2 1 2 1 2 1 2 2 2 1 1 1 1 1 1 1 1 1 2 0 0 1 1 1 1 1 1 0 0 1 2 1 1 0 0 1 2 1 1 0 0 1 1 0 0 1 2 0 0 0 0 0 0 1 1 1 1 1 1 0 0 0 0 2 2 1 2 1 2 0 0 1 2 1 1 1 2 2 2 0 0 1 2 1 1 1 2 1 2 1 2 1 2 2 2 1 1 1 2 1 2 2 2 1 1 0 0 1 1 1 1 0 0 1 2 1 1 0 0 1 2 1 1 0 0 0 0 1 2 0 0 1 2 1 1 0 0 0 0 1 1 0 0 1 2 1 2 1 2 1 1 1 2 1 2 1 1 1 1 2 2 0 0 1 1 2 2 1 2 0 0 1 1 1 1 2 2 1 2 1 2 1 2 1 2 1 2 1 2 1 1 1 1 2 2 1 1 2 2 1 2 1 2 2 2 1 2 1 2 1 1 1 1 1 1 1 2 1 1 0 0 1 1 1 2 2 2 1 1 2 2 2 2 1 1 1 2 1 2 1 2 1 1 1 1 1 2 0 0 1 1 1 2 1 1 2 2 2 2 0 0 1 1 0 0 1 2 2 2 0 0 1 2 0 0 0 0 1 2 1 2 1 1 0 0 1 2 2 2 2 2 0 0 2 2 1 2 1 2 1 2 1 2 1 1 1 2 2 2 1 2 1 1 2 2 0 0 1 1 2 2 2 2 1 2 1 2 1 1 1 2 1 2 1 2 1 1 1 1 1 1 1 1 0 0 1 1 1 1 1 1 1 2 1 1 1 2 1 2 1 2 1 2 1 2 1 1 1 2 1 2 0 0 0 0 1 1 1 1 1 1 0 0 1 1 0 0 1 2 0 0 1 1 1 2 1 1 1 2 0 0 1 2 2 2 1 2 1 2 1 1 1 1 1 1 1 1 1 2 1 2 1 1 2 2 1 1 1 1 1 1 1 1 0 0 1 2 2 2 1 2 1 2 1 2 1 1 1 1 2 2 1 2 1 2 1 2 0 0 1 2 1 2 0 0 1 1 1 2 1 2 2 2 1 1 0 0 1 1 2 2 1 2 2 2 1 1 1 2 1 2 1 2 1 1 1 1 0 0 1 2 1 1 2 2 0 0 1 2 1 1 1 1 1 1 0 0 0 0 2 2 2 2 0 0 1 1 1 2 1 1 0 0 1 1 1 1 1 1 1 1 0 0 1 1 2 2 0 0 1 1 0 0 0 0 1 2 1 1 1 1 1 2 1 2 1 1 1 1 1 1 2 2 0 0 1 1 0 0 1 1 1 1 1 2 1 2 0 0 1 1 0 0 1 2 1 2 0 0 1 1 0 0 1 1 1 2 1 1 1 2 1 1 1 1 1 2 0 0 1 1 1 2 1 2 1 2 1 1 1 1 2 2 1 1 1 1 2 2 1 2 0 0 1 1 0 0 0 0 1 2 1 2 0 0 1 2 1 1 1 1 1 1 1 1 0 0 1 2 2 2 0 0 1 1 1 2 0 0 1 1 2 2 1 1 0 0 1 2 1 1 2 2 1 1 0 0 1 2 0 0 1 1 1 1 0 0 0 0 1 1 1 1 1 1 1 1 1 2 1 2 1 1 1 1 2 2 1 2 1 1 1 1 1 1 1 1 1 2 1 2 0 0 2 2 1 2 1 1 1 2 1 1 1 2 1 2 1 2 2 2 1 2 1 2 1 1 1 2 1 2 0 0 1 2 1 2 1 2 1 1 1 2 2 2 1 1 1 2 1 1 1 1 1 1 1 2 1 1 2 2 1 1 2 2 1 1 2 2 1 1 0 0 0 0 1 1 1 1 1 2 1 2 2 2 1 2 2 2 1 2 1 2 1 2 0 0 0 0 2 2 2 2 1 1 2 2 1 2 1 2 1 2 1 2 0 0 1 1 1 1 1 1 0 0 2 2 1 1 0 0 0 0 2 2 2 2 1 2 0 0 1 2 1 2 1 1 1 2 1 2 1 2 0 0 0 0 1 1 1 1 1 2 1 2 2 2 1 1 1 2 2 2 2 2 2 2 1 2 2 2 2 2 2 2 1 1 1 2 2 2 2 2 1 2 1 2 0 0 1 1 0 0 1 1 1 1 1 2 2 2 2 2 1 1 1 1 2 2 1 2 2 2 1 2 0 0 1 2 1 2 1 2 2 2 0 0 1 1 2 2 2 2 0 0 2 2 1 1 1 2 1 1 0 0 0 0 1 2 1 1 2 2 2 2 1 2 2 2 1 2 2 2 1 2 2 2 0 0 1 2 1 2 1 2 1 1 1 1 1 1 1 1 0 0 1 2 1 1 1 1 0 0 1 1 1 1 1 1 1 2 2 2 1 1 0 0 0 0 2 2 1 2 2 2 1 2 1 1 2 2 1 2 0 0 1 2 2 2 2 2 1 2 1 1 1 2 1 1 2 2 0 0 1 2 0 0 1 2 1 2 1 2 2 2 1 1 2 2 1 1 0 0 0 0 0 0 1 2 2 2 2 2 2 2 0 0 0 0 1 2 1 1 1 2 0 0 1 1 2 2 1 1 0 0 2 2 1 2 1 2 0 0 1 1 1 2 2 2 1 1 1 1 2 2 1 2 1 1 1 2 1 1 1 1 1 2 0 0 1 2 1 2 1 1 0 0 0 0 1 2 1 2 0 0 1 2 1 2 0 0 1 2 0 0 2 2 1 1 1 1 1 1 1 1 0 0 0 0 0 0 0 0 1 2 0 0 1 1 1 1 1 1 1 2 1 2 1 2 1 2 1 1 1 2 1 1 1 2 1 2 1 2 1 1 0 0 1 2 1 2 1 2 1 1 1 2 1 2 1 1 2 2 1 2 1 2 1 2 1 2 1 2 1 1 1 2 2 2 0 0 1 1 1 1 2 2 1 1 1 1 1 1 1 1 1 1 0 0 1 2 0 0 1 2 1 2 1 1 1 1 1 1 1 2 1 2 1 2 1 2 0 0 1 1 1 2 1 1 1 1 1 2 1 1 1 1 1 2 0 0 2 2 1 1 1 2 2 2 1 2 1 2 0 0 1 1 1 2 0 0 1 1 1 1 1 1 1 2 1 1 1 2 1 2 1 1 0 0 1 1 1 2 1 2 1 1 0 0 1 1 1 2 2 2 1 1 1 1 0 0 1 2 0 0 1 2 2 2 1 2 0 0 1 1 1 1 1 1 1 2 1 2 1 1 1 1 0 0 1 1 1 2 1 1 1 2 0 0 0 0 1 1 1 2 1 2 2 2 1 2 1 2 2 2 0 0 1 2 1 1 1 2 1 1 1 2 2 2 1 2 2 2 1 1 2 2 1 2 0 0 1 2 0 0 1 2 1 2 0 0 1 2 1 2 1 2 1 1 2 2 1 2 2 2 1 2 1 1 1 2 1 1 2 2 0 0 1 1 0 0 2 2 1 1 1 2 1 2 1 2 1 1 2 2 1 2 1 2 2 2 0 0 0 0 2 2 1 2 1 2 1 2 1 1 0 0 0 0 2 2 1 1 1 1 1 2 0 0 2 2 1 2 1 1 1 2 1 2 0 0 0 0 1 2 1 2 1 1 2 2 2 2 0 0 1 2 0 0 1 1 1 1 2 2 1 2 1 2 1 1 1 1 1 2 1 2 1 1 2 2 2 2 1 2 0 0 1 1 1 2 1 2 0 0 1 1 1 1 1 2 1 1 1 1 1 2 0 0 1 2 1 2 1 1 1 2 0 0 1 1 1 2 0 0 2 2 0 0 1 2 1 2 1 2 1 2 1 1 0 0 2 2 1 1 0 0 1 2 1 2 1 1 1 2 1 2 1 2 1 2 1 2 1 2 1 1 1 2 1 2 2 2 1 1 0 0 1 1 0 0 2 2 1 2 1 2 1 2 0 0 2 2 1 2 1 1 1 1 1 1 1 1 1 2 1 2 0 0 1 1 0 0 1 2 1 2 1 1 1 1 1 2 1 1 1 2 1 1 2 2 1 1 1 1 1 2 1 1 1 2 1 2 1 1 1 1 1 2 0 0 0 0 1 2 1 1 1 2 1 1 2 2 0 0 2 2 0 0 1 2 1 2 1 2 0 0 1 2 1 1 1 2 0 0 1 2 1 1 1 1 1 2 1 2 1 2 1 2 1 2 1 2 1 1 1 2 1 1 1 1 1 1 1 1 1 2 1 2 1 2 1 1 0 0 1 1 1 1 1 2 2 2 1 1 2 2 0 0 2 2 0 0 0 0 2 2 2 2 1 2 2 2 0 0 1 1 2 2 1 2 1 2 1 2 1 1 1 2 0 0 1 2 0 0 1 1 0 0 1 1 1 1 1 2 1 1 0 0 1 2 1 1 1 2 0 0 1 1 0 0 0 0 1 2 0 0 1 2 1 2 1 1 0 0 1 1 0 0 2 2 1 1 2 2 0 0 1 1 0 0 1 2 1 2 1 1 1 2 1 1 1 2 1 1 0 0 1 2 1 1 0 0 2 2 1 1 2 2 0 0 2 2 1 2 0 0 2 2 1 2 1 1 1 1 1 2 0 0 0 0 2 2 1 2 1 2 0 0 0 0 1 2 0 0 1 1 1 1 2 2 1 1 1 2 1 2 1 2 2 2 1 1 1 1 2 2 2 2 1 2 0 0 0 0 2 2 1 2 1 1 1 2 1 2 2 2 0 0 2 2 1 2 1 2 1 2 0 0 2 2 1 2 1 1 0 0 1 1 1 2 1 2 1 1 0 0 2 2 0 0 0 0 2 2 1 1 1 1 1 1 0 0 0 0 1 1 2 2 2 2 1 2 2 2 2 2 1 1 1 1 1 2 2 2 1 1 1 2 0 0 1 2 0 0 1 1 0 0 1 1 1 1 0 0 1 2 1 2 1 1 1 2 0 0 1 1 0 0 2 2 1 2 0 0 2 2 1 1 0 0 2 2 1 1 1 1 1 2 0 0 0 0 1 2 1 2 1 2 0 0 0 0 2 2 1 2 2 2 1 1 0 0 0 0 1 2 1 2 1 1 0 0 1 1 1 2 1 1 2 2 1 2 1 2 1 1 1 2 0 0 1 1 1 1 1 2 2 2 2 2 1 1 1 1 0 0 1 1 1 1 0 0 1 1 0 0 1 1 1 1 0 0 1 2 2 2 1 1 1 2 1 1 2 2 0 0 2 2 0 0 2 2 1 1 0 0 0 0 1 2 2 2 0 0 1 2 1 2 1 1 1 2 0 0 0 0 1 1 0 0 2 2 1 2 1 2 1 2 2 2 1 1 1 2 1 2 1 1 2 2 0 0 1 1 1 1 1 2 1 1 1 1 1 2 0 0 1 1 1 2 1 2 1 2 1 1 2 2 1 2 2 2 1 2 0 0 1 1 1 1 0 0 1 2 2 2 2 2 1 1 1 1 0 0 0 0 0 0 1 1 1 2 2 2 1 2 1 2 1 1 1 1 1 2 1 1 0 0 1 1 0 0 1 1 1 2 0 0 1 2 1 1 1 2 0 0 0 0 2 2 2 2 1 1 1 1 1 1 1 2 1 1 1 2 1 2 1 1 2 2 1 1 2 2 1 2 0 0 1 1 1 2 1 2 0 0 2 2 0 0 1 1 0 0 1 2 0 0 1 2 2 2 1 1 0 0 2 2 1 2 1 2 1 1 1 1 1 2 1 2 2 2 1 1 1 2 1 2 1 1 1 1 2 2 1 2 1 1 1 2 1 1 1 2 1 2 0 0 2 2 1 1 1 1 1 2 1 2 1 1 1 2 1 2 1 1 0 0 1 2 0 0 1 2 1 1 0 0 1 2 2 2 2 2 1 2 2 2 1 1 0 0 1 1 2 2 1 1 1 2 2 2 0 0 1 2 2 2 1 1 1 2 1 1 1 2 1 2 2 2 1 1 2 2 1 1 1 1 1 2 1 1 1 1 1 1 0 0 1 2 1 2 0 0 0 0 1 1 1 2 1 1 1 1 1 1 1 2 1 2 1 2 0 0 0 0 1 2 0 0 1 2 1 1 1 2 0 0 1 2 1 1 1 2 1 1 2 2 0 0 1 2 1 1 0 0 1 2 1 1 1 2 2 2 1 1 1 2 1 1 2 2 1 1 1 2 1 1 1 2 1 1 1 2 1 2 2 2 0 0 2 2 1 2 1 2 1 1 1 1 1 1 2 2 0 0 1 2 1 1 1 2 1 1 2 2 0 0 0 0 1 1 0 0 0 0 1 2 1 1 2 2 1 1 1 1 2 2 1 2 1 2 1 2 1 2 1 1 1 2 0 0 0 0 1 2 0 0 1 2 1 2 1 2 0 0 1 2 0 0 1 2 0 0 1 2 1 1 0 0 1 2 0 0 1 2 0 0 1 1 1 1 1 1 1 1 1 1 1 1 1 1 1 2 1 2 1 2 1 2 2 2 1 1 1 1 2 2 1 1 1 1 1 2 2 2 1 2 1 2 0 0 1 2 1 1 0 0 1 1 0 0 0 0 1 2 1 2 1 1 1 1 1 2 1 1 0 0 1 2 2 2 1 1 1 2 1 1 1 1 0 0 1 1 2 2 2 2 1 2 1 2 2 2 1 1 1 1 1 2 0 0 1 2 0 0 1 2 1 2 1 1 1 1 1 2 1 2 1 1 1 2 1 1 2 2 1 1 1 2 1 2 2 2 2 2 1 2 1 2 0 0 1 2 1 1 0 0 1 1 0 0 1 2 1 1 2 2 1 1 1 2 0 0 1 2 1 2 0 0 0 0 0 0 1 2 1 2 0 0 2 2 1 1 2 2 1 2 0 0 1 2 1 2 1 2 1 2 0 0 0 0 2 2 1 2 2 2 1 2 1 1 1 1 2 2 1 2 1 1 1 1 1 1 1 2 1 2 0 0 1 1 1 1 1 2 1 2 0 0 0 0 1 1 0 0 1 1 1 1 2 2 1 2 2 2 1 2 1 1 0 0 1 1 1 1 1 1 1 1 1 1 2 2 0 0 1 1 0 0 1 1 2 2 1 2 0 0 1 1 1 2 1 1 0 0 1 2 1 2 1 1 1 2 1 2 1 2 0 0 2 2 1 1 1 2 2 2 1 1 1 2 1 1 1 2 0 0 2 2 2 2 1 1 1 2 0 0 1 2 1 2 1 1 1 2 1 2 2 2 1 1 1 1 1 1 1 1 1 1 1 2 1 2 1 2 1 1 1 1 2 2 1 2 1 2 0 0 1 2 1 1 1 1 1 2 2 2 2 2 1 2 1 2 1 2 1 2 1 2 1 1 1 2 2 2 1 1 1 1 1 1 1 1 1 2 1 1 2 2 0 0 0 0 1 1 1 2 1 1 1 1 1 1 1 1 1 2 1 2 1 2 0 0 2 2 1 1 1 1 1 2 1 1 1 1 0 0 1 1 0 0 1 1 2 2 1 2 1 1 0 0 1 2 0 0 1 2 0 0 1 1 1 1 1 2 0 0 0 0 0 0 1 2 2 2 1 2 1 1 1 1 1 1 0 0 1 2 1 1 0 0 1 2 1 1 2 2 1 1 1 1 2 2 1 1 0 0 0 0 1 2 2 2 1 2 0 0 0 0 1 2 0 0 1 1 0 0 1 1 0 0 1 2 1 1 1 2 1 1 1 2 1 2 1 1 1 2 1 1 2 2 1 1 1 2 1 1 1 2 2 2 2 2 1 2 0 0 0 0 1 1 0 0 2 2 2 2 1 1 2 2 2 2 1 1 1 1 2 2 1 2 1 2 1 1 1 1 1 1 2 2 1 2 1 2 1 2 1 2 1 1 1 2 1 1 2 2 1 2 1 2 0 0 1 2 1 1 0 0 1 2 1 2 2 2 1 1 1 2 1 2 1 2 1 1 1 1 1 1 1 2 0 0 1 1 1 1 2 2 1 2 2 2 1 2 2 2 1 2 1 1 0 0 1 1 0 0 1 2 1 2 1 1 1 2 2 2 2 2 1 1 0 0 2 2 1 1 1 1 2 2 1 2 1 1 1 2 0 0 1 2 1 1 1 2 2 2 1 2 1 2 1 2 1 2 0 0 1 1 1 1 0 0 2 2 0 0 1 1 1 1 1 2 1 2 1 1 1 2 2 2 1 1 0 0 2 2 1 1 1 2 2 2 1 2 1 2 1 2 1 2 1 2 1 2 1 1 1 2 0 0 1 1 1 2 2 2 1 2 1 1 1 1 0 0 1 2 1 1 1 1 1 1 1 2 1 2 1 1 1 2 1 2 1 2 0 0 0 0 2 2 1 2 0 0 1 2 1 2 1 2 1 2 1 1 2 2 1 2 1 1 1 2 0 0 1 2 2 2 2 2 2 2 1 2 1 2 1 2 0 0 1 2 1 2 1 2 1 2 0 0 1 1 0 0 2 2 1 2 1 2 0 0 1 2 0 0 1 1 1 2 2 2 1 1 1 1 0 0 2 2 1 2 0 0 1 1 0 0 1 1 2 2 1 1 0 0 1 2 0 0 1 2 1 2 1 1 1 2 1 1 1 2 1 2 1 2 1 1 1 2 0 0 1 1 1 2 1 2 1 1 1 2 1 2 1 1 0 0 1 1 1 2 2 2 1 1 1 2 2 2 2 2 1 2 1 1 2 2 1 2 1 2 1 2 0 0 0 0 0 0 1 1 1 2 1 1 1 1 1 2 1 1 1 2 1 1 1 1 1 2 2 2 2 2 1 2 1 2 1 1 1 1 1 2 1 1 0 0 1 2 1 2 0 0 1 1 1 2 1 2 1 1 1 2 0 0 1 2 1 2 0 0 2 2 2 2 1 2 1 2 1 1 2 2 0 0 2 2 1 1 1 2 0 0 0 0 1 1 1 2 0 0 2 2 1 2 0 0 0 0 1 1 1 1 2 2 1 1 1 1 1 2 1 1 2 2 1 1 1 2 0 0 1 1 1 2 1 2 1 1 2 2 0 0 0 0 1 1 1 2 1 2 2 2 2 2 2 2 1 2 1 2 1 2 1 2 1 1 0 0 0 0 1 1 1 1 1 2 1 2 1 2 1 2 1 2 1 1 1 2 1 2 1 1 1 2 0 0 0 0 0 0 1 1 1 2 2 2 1 1 1 2 1 2 1 1 1 2 1 1 1 2 1 1 2 2 1 2 2 2 2 2 1 1 1 2 0 0 1 2 0 0 1 2 0 0 1 2 1 1 1 1 1 1 0 0 0 0 1 2 1 1 1 1 2 2 1 1 1 1 0 0 1 1 0 0 1 2 2 2 1 2 1 2 1 1 1 2 1 2 0 0 1 2 0 0 1 2 1 1 1 1 1 2 0 0 1 1 1 2 0 0 1 1 1 1 2 2 0 0 0 0 1 2 1 1 1 2 1 1 1 2 1 1 2 2 2 2 1 2 2 2 1 1 1 1 1 2 0 0 1 1 1 1 0 0 1 1 2 2 1 2 0 0 2 2 1 1 1 1 1 2 0 0 1 1 1 1 1 2 1 2 1 1 1 1 1 2 1 1 1 1 1 2 1 1 1 2 2 2 1 2 1 2 0 0 1 2 1 1 2 2 1 2 1 2 0 0 1 1 2 2 1 1 1 1 1 2 1 2 1 1 1 1 0 0 1 1 1 2 0 0 1 2 1 2 1 2 0 0 2 2 1 1 1 1 0 0 1 2 1 1 1 1 1 1 0 0 0 0 1 2 1 1 1 2 1 1 1 2 1 2 0 0 0 0 1 1 2 2 2 2 1 2 0 0 1 2 1 1 1 2 0 0 1 2 2 2 1 1 1 1 2 2 1 2 1 2 1 2 1 2 0 0 1 1 0 0 1 2 1 2 1 1 0 0 1 2 1 1 1 1 0 0 1 2 2 2 1 2 1 2 1 2 0 0 1 1 1 1 2 2 2 2 1 2 1 1 0 0 1 1 0 0 1 2 1 2 1 1 1 2 0 0 1 1 1 2 0 0 1 2 1 2 2 2 1 1 0 0 0 0 2 2 1 2 1 1 1 2 0 0 1 2 0 0 1 1 1 1 1 1 0 0 1 1 1 2 0 0 0 0 1 2 2 2 1 2 1 1 2 2 1 2 1 1 1 1 1 1 2 2 1 2 1 2 1 2 1 1 1 1 1 1 0 0 0 0 1 2 0 0 0 0 1 2 1 1 1 1 1 1 1 2 0 0 2 2 0 0 1 1 1 2 0 0 1 2 1 1 0 0 1 2 1 2 2 2 0 0 1 1 1 2 1 2 2 2 1 2 1 2 1 1 1 1 0 0 2 2 2 2 0 0 1 1 2 2 1 1 1 2 1 2 0 0 0 0 1 2 1 1 2 2 2 2 0 0 0 0 2 2 2 2 2 2 1 2 1 2 1 2 1 1 1 2 2 2 1 2 1 2 1 2 1 1 1 1 2 2 1 1 1 2 1 1 1 2 1 2 1 2 2 2 1 1 2 2 1 1 0 0 1 2 1 2 1 1 1 2 1 2 1 2 1 2 1 1 1 2 1 2 1 2 0 0 1 2 0 0 1 1 2 2 0 0 1 2 1 1 1 1 1 2 1 2 2 2 0 0 1 1 1 1 1 2 1 1 1 2 0 0 1 1 1 1 1 2 1 2 1 2 1 2 1 2 1 1 1 1 1 2 1 1 2 2 1 1 0 0 2 2 1 2 1 1 1 1 1 1 1 2 1 2 1 2 1 2 0 0 1 1 1 2 1 1 1 1 1 2 1 2 1 2 1 1 1 1 1 2 1 1 1 1 1 2 1 1 1 1 1 1 0 0 1 1 0 0 1 2 2 2 0 0 0 0 1 2 1 2 0 0 1 2 1 1 1 2 1 1 2 2 2 2 2 2 1 2 1 1 1 1 1 1 1 2 1 2 2 2 2 2 1 2 0 0 1 2 1 2 1 2 1 2 1 2 1 1 1 2 2 2 1 1 1 1 1 2 1 2 1 1 1 1 1 1 1 1 1 2 1 1 1 2 2 2 2 2 1 1 1 1 1 2 0 0 1 1 1 1 2 2 1 2 1 2 1 1 2 2 2 2 1 2 1 1 1 2 1 2 1 2 1 1 1 2 2 2 1 1 1 1 2 2 1 2 1 2 1 2 1 2 1 2 1 2 1 1 1 2 0 0 1 2 1 1 1 2 1 2 1 1 1 2 1 2 0 0 1 2 1 2 1 1 1 1 0 0 0 0 1 2 1 2 1 1 0 0 1 2 1 2 2 2 1 1 0 0 0 0 1 2 0 0 1 2 2 2 1 1 2 2 2 2 1 1 1 2 1 1 1 1 1 1 0 0 1 1 1 1 1 1 1 1 1 2 1 1 0 0 1 1 1 2 1 2 2 2 2 2 1 1 1 2 1 1 0 0 1 2 1 2 1 1 1 1 0 0 1 1 1 1 1 1 1 1 1 1 0 0 1 1 1 2 1 2 1 2 1 1 0 0 1 1 1 1 0 0 0 0 1 1 0 0 1 1 1 1 1 1 0 0 2 2 1 1 0 0 0 0 0 0 1 2 2 2 1 2 0 0 1 2 1 2 2 2 1 1 0 0 2 2 1 1 1 1 1 1 1 2 1 2 0 0 1 1 1 1 1 2 1 2 1 2 1 1 1 2 0 0 0 0 0 0 1 2 1 2 1 1 1 1 0 0 1 2 1 1 1 2 2 2 0 0 1 1 1 1 1 2 2 2 2 2 1 1 1 1 0 0 2 2 1 2 1 1 1 2 1 2 2 2 1 1 1 1 1 2 0 0 1 2 1 2 1 2 1 1 1 1 1 1 1 2 1 2 1 1 2 2 2 2 0 0 1 2 0 0 1 2 1 2 1 1 1 1 1 2 1 1 1 2 1 1 0 0 1 2 1 2 0 0 1 2 2 2 2 2 1 1 1 2 1 2 1 1 1 1 0 0 2 2 1 1 1 2 1 2 1 1 0 0 0 0 2 2 2 2 1 2 2 2 1 2 1 1 2 2 0 0 2 2 1 1 1 2 1 2 1 2 2 2 1 2 1 1 0 0 1 1 1 2 1 1 0 0 0 0 0 0 1 2 1 1 0 0 2 2 1 1 0 0 1 1 0 0 2 2 0 0 1 2 1 1 2 2 1 2 2 2 0 0 1 1 0 0 1 2 1 1 1 2 1 2 1 2 1 2 1 1 1 2 2 2 1 1 2 2 1 2 1 2 1 1 1 1 2 2 1 2 1 2 2 2 2 2 1 2 1 2 1 2 0 0 1 2 1 2 0 0 1 1 0 0 1 1 1 1 1 1 1 1 0 0 0 0 0 0 1 2 1 2 1 1 1 1 1 1 1 1 1 1 1 1 1 1 0 0 1 2 1 2 1 2 1 2 1 2 0 0 1 2 1 1 1 1 1 1 1 2 1 2 2 2 1 2 1 2 1 1 2 2 0 0 1 1 1 2 1 1 1 1 0 0 2 2 2 2 1 1 1 1 1 1 1 2 1 1 0 0 1 1 1 1 0 0 1 1 2 2 2 2 2 2 1 1 1 1 1 1 1 1 1 1 1 2 1 2 1 2 1 2 1 2 1 2 1 1 2 2 1 2 1 2 1 1 1 1 1 2 1 2 1 1 1 1 1 2 1 2 1 1 1 2 0 0 1 1 1 1 1 1 1 2 1 2 1 2 1 2 1 2 1 2 1 2 2 2 1 1 0 0 1 1 1 1 1 2 1 2 1 2 2 2 1 2 0 0 1 1 1 1 2 2 1 1 1 1 1 2 1 2 1 2 2 2 1 2 2 2 1 2 1 1 1 2 1 1 1 2 2 2 1 1 2 2 0 0 1 2 1 2 1 2 0 0 1 2 1 2 1 1 1 1 1 2 1 2 1 1 0 0 1 2 1 1 1 1 1 1 1 1 2 2 1 1
240001 1 1 0 0 1 1 1 2 0 0 1 2 1 1 1 2 1 2 0 0 1 1 1 1 1 1 2 2 0 0 2 2 1 1 0 0 1 2 0 0 0 0 1 1 1 1 1 2 0 0 2 2 0 0 2 2 1 2 2 2 1 1 0 0 1 1 0 0 1 2 1 2 2 2 1 2 1 1 1 2 1 1 1 1 1 1 1 2 0 0 1 2 2 2 1 2 1 2 2 2 1 2 0 0 1 1 0 0 0 0 2 2 0 0 0 0 1 1 1 1 1 1 1 2 1 2 1 1 1 2 0 0 0 0 1 2 1 1 1 2 1 1 0 0 0 0 1 1 2 2 0 0 0 0 1 2 1 1 2 2 1 1 1 2 1 2 1 1 2 2 0 0 2 2 1 1 1 1 0 0 1 1 0 0 1 1 0 0 1 2 0 0 2 2 0 0 1 2 2 2 0 0 1 1 0 0 1 1 2 2 1 1 1 1 1 1 1 2 1 1 1 1 1 1 1 2 2 2 2 2 0 0 0 0 1 2 1 2 1 1 0 0 1 2 2 2 0 0 0 0 0 0 0 0 1 2 1 1 1 2 0 0 0 0 1 2 0 0 1 1 0 0 1 1 0 0 1 1 1 1 0 0 2 2 1 2 0 0 1 1 1 1 2 2 1 2 1 1 1 2 1 1 0 0 0 0 1 2 1 2 2 2 0 0 1 1 1 1 0 0 2 2 0 0 0 0 1 1 0 0 1 2 0 0 1 1 0 0 2 2 1 1 0 0 0 0 0 0 0 0 1 2 1 2 1 1 0 0 1 1 1 1 1 1 1 1 1 2 2 2 1 2 2 2 0 0 0 0 2 2 1 1 1 1 1 2 1 2 0 0 1 2 0 0 2 2 0 0 0 0 1 1 1 1 2 2 0 0 2 2 2 2 0 0 1 2 0 0 0 0 2 2 0 0 1 1 0 0 0 0 1 2 1 2 1 2 1 2 2 2 1 1 1 2 0 0 1 1 1 2 1 1 1 1 1 2 0 0 1 1 0 0 0 0 0 0 1 1 0 0 2 2 1 1 1 2 1 2 1 2 2 2 1 1 0 0 1 2 1 2 1 1 1 1 1 1 1 2 0 0 0 0 1 2 0 0 0 0 0 0 0 0 1 2 1 1 2 2 2 2 1 1 0 0 1 2 1 1 1 2 1 2 0 0 1 1 0 0 1 2 1 1 1 2 0 0 1 1 1 1 1 2 1 2 1 1 1 1 1 1 0 0 0 0 1 2 1 1 0 0 2 2 1 1 1 2 0 0 1 2 1 2 1 2 0 0 1 1 1 1 1 2 1 1 1 2 1 2 0 0 1 1 1 2 1 2 0 0 0 0 0 0 2 2 2 2 0 0 2 2 0 0 0 0 1 2 1 1 0 0 1 1 1 2 0 0 2 2 1 1 1 1 0 0 0 0 2 2 1 1 0 0 1 2 2 2 1 1 1 1 1 1 1 2 1 2 0 0 1 2 1 2 0 0 0 0 1 1 0 0 1 1 1 2 1 1 1 1 0 0 1 2 0 0 2 2 1 2 1 2 2 2 1 2 1 1 1 2 0 0 2 2 0 0 0 0 0 0 0 0 0 0 1 1 0 0 0 0 0 0 0 0 1 2 1 2 0 0 1 2 1 2 0 0 1 1 1 2 2 2 0 0 1 2 1 1 0 0 0 0 1 1 0 0 1 2 1 1 1 2 1 1 2 2 0 0 0 0 0 0 1 1 1 1 1 2 0 0 1 2 1 1 0 0 0 0 0 0 0 0 1 1 1 2 1 1 0 0 1 1 0 0 1 1 0 0 1 1 1 1 1 1 1 2 0 0 0 0 0 0 1 1 1 2 1 1 2 2 1 2 2 2 1 1 1 2 0 0 1 1 0 0 1 1 1 1 0 0 1 2 1 2 0 0 1 1 0 0 1 2 0 0 1 2 0 0 0 0 1 2 0 0 1 2 1 1 1 2 1 1 0 0 2 2 1 1 1 1 0 0 0 0 1 2 1 1 1 2 1 2 1 1 1 1 1 2 0 0 1 1 2 2 1 2 2 2 2 2 1 1 1 2 1 1 1 1 2 2 0 0 0 0 1 2 1 2 0 0 1 1 1 1 2 2 0 0 1 2 2 2 0 0 0 0 0 0 0 0 1 1 2 2 0 0 1 2 1 2 0 0 2 2 1 2 0 0 1 1 1 2 1 1 2 2 0 0 0 0 0 0 1 2 0 0 1 2 0 0 2 2 1 2 0 0 1 2 0 0 1 1 1 1 1 2 0 0 1 2 1 2 1 2 0 0 0 0 1 2 1 1 1 2 0 0 1 2 0 0 0 0 0 0 0 0 2 2 0 0 0 0 1 2 1 2 1 2 0 0 1 1 0 0 0 0 0 0 1 2 1 1 1 2 1 2 0 0 1 2 2 2 2 2 2 2 1 2 2 2 1 2 1 2 0 0 1 1 1 2 1 1 0 0 1 2 0 0 0 0 0 0 2 2 1 1 1 1 1 2 0 0 1 2 2 2 2 2 0 0 1 2 1 2 1 2 1 1 0 0 1 1 1 1 1 1 1 1 1 2 1 2 1 1 0 0 1 2 1 2 0 0 0 0 1 1 0 0 0 0 0 0 1 2 1 2 0 0 0 0 1 2 0 0 1 1 1 1 1 1 0 0 0 0 0 0 1 1 1 1 1 2 0 0 1 1 1 1 1 2 1 1 1 2 1 1 0 0 1 2 1 1 1 1 0 0 0 0 2 2 1 2 1 1 2 2 1 1 1 1 2 2 1 2 0 0 0 0 2 2 1 2 0 0 0 0 0 0 0 0 1 1 1 1 1 1 1 1 0 0 1 1 0 0 1 1 1 1 0 0 1 2 0 0 0 0 2 2 2 2 0 0 0 0 1 2 1 2 1 1 1 1 1 2 1 1 1 1 0 0 2 2 2 2 1 2 2 2 0 0 0 0 0 0 2 2 0 0 1 2 0 0 0 0 1 1 1 2 1 2 0 0 0 0 1 2 0 0 2 2 1 1 0 0 1 1 1 1 0 0 0 0 1 2 1 1 1 1 0 0 1 2 1 2 1 1 0 0 1 1 2 2 1 1 1 2 0 0 1 2 1 2 0 0 1 1 1 1 0 0 1 2 0 0 0 0 2 2 1 2 1 1 2 2 0 0 0 0 1 1 1 1 0 0 0 0 1 1 1 1 0 0 0 0 0 0 1 2 1 2 0 0 0 0 1 1 1 1 0 0 0 0 1 1 0 0 0 0 1 2 2 2 1 1 0 0 0 0 1 2 0 0 2 2 1 2 1 2 1 1 1 1 1 2 1 2 0 0 1 2 1 2 1 2 2 2 1 1 2 2 0 0 1 1 1 1 0 0 1 1 1 2 0 0 2 2 1 1 1 2 1 1 1 1 1 2 2 2 1 2 0 0 1 1 1 1 1 1 2 2 0 0 1 2 1 2 0 0 1 1 1 2 1 2 1 1 1 1 2 2 1 1 1 2 1 2 0 0 0 0 1 1 2 2 0 0 1 2 1 2 1 2 0 0 1 2 1 1 0 0 2 2 0 0 0 0 2 2 0 0 0 0 1 2 0 0 0 0 1 2 1 2 1 1 0 0 2 2 0 0 1 1 0 0 1 1 1 1 1 1 2 2 1 1 2 2 0 0 0 0 0 0 0 0 1 2 0 0 1 2 2 2 2 2 0 0 1 2 0 0 1 2 1 2 1 1 1 2 1 2 2 2 2 2 1 2 0 0 0 0 2 2 0 0 1 2 1 2 1 2 1 1 0 0 1 2 0 0 1 2 2 2 0 0 0 0 2 2 0 0 1 1 0 0 1 2 0 0 1 1 0 0 1 2 2 2 2 2 1 1 0 0 0 0 0 0 1 1 1 1 1 2 0 0 0 0 1 1 1 2 2 2 0 0 1 2 0 0 0 0 1 2 1 2 2 2 2 2 1 2 2 2 2 2 2 2 0 0 0 0 0 0 1 2 0 0 0 0 0 0 1 2 2 2 1 2 1 1 0 0 1 2 1 2 1 2 1 2 1 1 0 0 1 2 1 1 1 1 1 2 2 2 1 1 0 0 1 1 1 2 1 1 0 0 1 2 0 0 0 0 0 0 2 2 1 1 2 2 1 1 1 1 0 0 1 2 1 2 1 1 1 2 1 1 1 1 1 2 1 1 2 2 0 0 0 0 2 2 1 1 0 0 1 1 0 0 1 1 0 0 2 2 0 0 0 0 0 0 1 2 1 1 1 1 1 2 1 2 1 1 0 0 0 0 0 0 1 2 1 2 0 0 1 1 1 2 1 2 1 2 1 1 1 1 1 1 0 0 0 0 1 1 1 1 1 1 1 1 1 2 0 0 1 2 1 1 1 1 2 2 2 2 0 0 1 1 0 0 1 2 1 1 1 1 1 2 1 2 1 2 1 2 1 1 1 2 0 0 0 0 0 0 1 1 1 2 1 1 0 0 1 2 1 2 0 0 0 0 1 2 1 1 1 2 1 1 0 0 1 2 1 2 1 1 2 2 1 1 1 1 1 1 1 1 1 1 0 0 0 0 1 2 1 1 1 1 0 0 0 0 0 0 0 0 1 1 0 0 1 2 1 1 1 1 1 1 1 1 1 1 1 1 0 0 1 2 1 2 0 0 0 0 1 2 1 1 0 0 0 0 1 1 1 2 0 0 0 0 1 1 0 0 1 1 0 0 0 0 1 1 1 1 0 0 1 1 1 1 0 0 1 2 1 1 1 1 0 0 1 1 0 0 0 0 1 2 0 0 0 0 1 1 1 2 1 1 1 1 0 0 0 0 1 2 1 1 1 1 1 2 0 0 1 1 1 2 0 0 1 2 1 2 0 0 1 1 1 1 1 2 0 0 0 0 0 0 0 0 1 2 1 2 0 0 0 0 2 2 1 2 0 0 1 1 1 2 0 0 2 2 0 0 0 0 0 0 1 1 1 2 1 1 0 0 1 2 0 0 1 2 2 2 1 2 2 2 1 2 1 1 1 1 1 1 1 2 0 0 1 2 1 2 1 2 0 0 0 0 0 0 1 2 0 0 0 0 1 1 0 0 1 2 1 2 2 2 1 1 2 2 1 2 0 0 1 2 1 1 1 1 1 2 2 2 1 1 0 0 1 2 1 1 1 2 1 2 0 0 1 1 1 2 2 2 1 1 1 2 1 2 0 0 2 2 1 2 1 2 1 2 1 2 1 1 0 0 0 0 0 0 0 0 1 1 0 0 1 2 0 0 0 0 1 1 0 0 1 1 0 0 1 2 0 0 2 2 1 1 0 0 1 1 1 1 1 2 0 0 0 0 1 1 1 2 1 1 1 1 1 2 0 0 1 2 0 0 0 0 2 2 1 1 0 0 1 2 1 1 1 2 2 2 0 0 0 0 1 2 1 1 1 1 0 0 1 1 0 0 1 1 0 0 1 1 1 1 0 0 0 0 2 2 0 0 0 0 2 2 0 0 0 0 0 0 2 2 0 0 0 0 2 2 1 1 0 0 1 1 1 1 0 0 0 0 0 0 1 2 1 2 0 0 1 1 1 1 0 0 1 1 2 2 1 1 1 2 1 1 0 0 1 2 1 2 1 1 0 0 1 1 2 2 1 2 0 0 2 2 1 2 2 2 1 1 1 1 0 0 0 0 0 0 0 0 1 2 1 1 1 1 1 1 1 1 1 2 1 1 0 0 1 1 1 1 1 2 1 1 0 0 1 2 1 1 1 1 0 0 1 2 0 0 2 2 1 2 2 2 0 0 2 2 0 0 0 0 1 1 1 1 1 1 1 2 0 0 2 2 1 2 1 1 1 1 1 1 1 2 1 1 2 2 1 1 2 2 1 1 1 2 0 0 0 0 0 0 0 0 1 1 1 2 1 2 0 0 2 2 2 2 1 1 2 2 2 2 0 0 1 2 2 2 1 1 2 2 0 0 2 2 0 0 1 1 2 2 1 2 1 1 2 2 2 2 0 0 1 2 2 2 1 2 1 2 0 0 0 0 0 0 1 1 1 2 0 0 0 0 1 2 1 1 0 0 2 2 0 0 1 2 0 0 1 1 2 2 0 0 0 0 0 0 0 0 0 0 1 2 1 2 1 2 0 0 0 0 1 2 1 1 0 0 2 2 0 0 0 0 2 2 1 1 1 2 1 1 1 2 0 0 1 1 0 0 1 2 0 0 1 1 0 0 1 1 1 1 0 0 0 0 1 2 0 0 0 0 1 2 1 1 1 1 1 2 0 0 1 1 0 0 2 2 0 0 2 2 1 2 1 2 1 2 0 0 1 1 1 1 1 1 1 2 1 2 0 0 0 0 0 0 0 0 0 0 0 0 0 0 1 1 1 1 1 1 0 0 1 2 1 2 1 2 1 1 1 1 1 2 1 2 0 0 1 2 0 0 0 0 2 2 1 1 1 1 1 1 1 1 1 2 0 0 0 0 0 0 1 2 1 2 1 2 1 2 1 2 2 2 1 2 0 0 0 0 1 2 1 2 1 2 1 1 0 0 1 2 1 2 1 2 1 2 2 2 2 2 1 2 2 2 0 0 1 1 1 1 1 1 1 1 1 1 0 0 2 2 1 2 0 0 1 2 1 2 1 1 0 0 0 0 1 2 2 2 1 2 1 1 2 2 2 2 1 1 0 0 0 0 2 2 0 0 1 1 1 1 1 2 1 1 0 0 0 0 1 2 1 1 1 2 2 2 0 0 2 2 1 2 1 1 1 2 1 1 0 0 0 0 0 0 1 1 2 2 1 1 1 1 1 2 2 2 1 2 1 2 1 2 1 2 0 0 1 2 1 2 1 1 1 1 1 2 1 2 2 2 0 0 0 0 1 2 2 2 0 0 1 1 0 0 1 1 0 0 1 1 0 0 0 0 1 2 2 2 0 0 1 2 0 0 0 0 2 2 1 1 1 1 0 0 0 0 0 0 1 2 2 2 0 0 1 2 0 0 1 2 0 0 0 0 1 1 0 0 0 0 2 2 2 2 1 2 1 1 1 2 1 2 0 0 1 2 1 2 2 2 1 2 2 2 0 0 1 2 1 2 2 2 0 0 2 2 1 2 1 2 1 1 0 0 1 2 2 2 1 1 2 2 1 1 1 1 1 2 1 2 1 2 1 1 2 2 1 2 1 1 1 2 1 2 1 1 1 1 0 0 0 0 1 1 0 0 1 1 1 2 1 1 1 1 0 0 1 1 1 1 1 1 1 2 1 2 1 2 1 1 0 0 2 2 0 0 1 1 1 1 2 2 0 0 1 1 1 2 0 0 0 0 1 1 0 0 0 0 1 1 2 2 0 0 1 1 0 0 1 1 0 0 1 1 0 0 1 1 0 0 2 2 1 2 1 1 0 0 1 2 0 0 0 0 1 2 1 1 0 0 1 2 1 1 0 0 2 2 0 0 1 1 1 2 1 2 1 2 1 1 1 1 0 0 1 1 1 2 1 2 1 2 1 1 1 1 1 2 1 1 1 1 2 2 0 0 0 0 1 1 1 1 0 0 2 2 0 0 2 2 1 1 1 1 0 0 1 1 2 2 1 2 1 1 2 2 0 0 1 1 1 2 1 1 1 1 1 1 0 0 0 0 0 0 0 0 0 0 2 2 0 0 0 0 1 1 1 1 0 0 2 2 0 0 1 1 1 2 1 2 1 2 1 1 1 2 0 0 0 0 1 2 1 2 0 0 0 0 0 0 2 2 2 2 0 0 1 2 0 0 1 1 1 1 1 1 0 0 1 1 1 2 1 2 1 1 2 2 0 0 1 2 0 0 0 0 0 0 0 0 2 2 1 1 1 2 1 1 0 0 1 1 1 2 1 1 1 1 1 2 2 2 0 0 1 2 2 2 1 1 0 0 1 2 1 2 0 0 0 0 1 1 1 1 1 1 1 2 2 2 0 0 1 2 1 2 0 0 0 0 0 0 1 2 0 0 1 1 1 2 2 2 1 1 1 2 1 2 1 1 1 1 1 2 1 1 0 0 0 0 2 2 0 0 1 2 1 1 0 0 1 1 1 2 1 2 1 1 1 2 0 0 0 0 1 1 0 0 1 1 1 2 1 1 0 0 0 0 1 2 1 1 0 0 1 1 1 2 0 0 1 1 1 2 0 0 1 1 1 2 1 2 0 0 1 2 0 0 0 0 0 0 1 1 0 0 2 2 1 2 0 0 1 2 1 1 1 1 1 1 0 0 1 2 1 1 1 1 1 1 1 2 1 2 0 0 1 1 1 2 1 1 1 2 1 1 1 1 1 2 2 2 1 1 1 2 0 0 0 0 2 2 1 1 1 1 2 2 0 0 0 0 1 1 1 1 1 1 2 2 1 2 1 2 1 1 1 1 0 0 1 1 0 0 0 0 2 2 0 0 1 2 2 2 0 0 1 1 1 1 0 0 1 1 0 0 2 2 1 1 0 0 1 1 1 1 0 0 2 2 0 0 0 0 1 2 0 0 1 2 1 2 1 2 1 2 1 1 0 0 0 0 0 0 0 0 2 2 1 2 1 1 1 2 0 0 0 0 1 2 0 0 2 2 1 1 0 0 0 0 1 1 0 0 1 1 0 0 1 1 1 2 0 0 2 2 1 1 2 2 0 0 0 0 1 2 0 0 1 2 0 0 1 1 0 0 1 1 1 2 1 2 1 1 1 2 1 2 1 2 1 2 1 1 1 1 2 2 1 1 1 2 1 1 1 2 0 0 0 0 0 0 0 0 0 0 1 1 1 1 1 2 1 1 1 1 1 2 1 2 0 0 0 0 0 0 2 2 1 2 0 0 1 1 2 2 1 2 1 1 2 2 1 2 1 2 1 1 1 1 0 0 0 0 2 2 1 1 1 1 0 0 1 2 1 2 1 2 1 2 0 0 1 1 1 2 1 1 1 2 0 0 1 1 0 0 0 0 1 2 1 2 0 0 0 0 1 1 1 1 2 2 1 2 1 2 1 1 1 1 2 2 1 2 1 1 2 2 1 1 1 2 1 2 1 1 1 2 1 1 1 1 1 2 0 0 2 2 1 2 1 1 1 1 2 2 0 0 1 1 0 0 2 2 1 1 1 2 2 2 1 1 1 2 1 2 1 1 1 1 0 0 1 1 2 2 1 2 0 0 1 2 1 2 1 2 0 0 1 2 0 0 0 0 1 2 1 2 0 0 1 2 1 2 0 0 0 0 2 2 2 2 1 1 1 1 1 2 1 2 2 2 1 1 0 0 0 0 1 1 1 1 1 1 0 0 1 2 1 1 0 0 0 0 1 2 0 0 1 1 1 2 0 0 2 2 2 2 1 2 0 0 1 1 0 0 2 2 2 2 0 0 0 0 0 0 1 2 0 0 2 2 1 2 0 0 0 0 1 2 1 1 0 0 0 0 1 2 1 1 1 1 2 2 1 2 2 2 0 0 2 2 1 1 1 1 0 0 1 1 1 1 0 0 1 2 1 1 0 0 1 1 1 2 0 0 1 1 0 0 2 2 2 2 1 1 1 2 1 1 1 1 0 0 1 2 2 2 0 0 1 1 1 1 1 1 0 0 1 2 0 0 0 0 0 0 1 2 1 1 0 0 0 0 0 0 2 2 0 0 1 2 2 2 1 2 1 1 1 2 0 0 1 1 0 0 0 0 1 2 0 0 1 1 1 1 1 1 1 1 0 0 2 2 1 2 1 2 1 1 1 1 1 1 2 2 1 1 2 2 0 0 0 0 1 2 1 1 2 2 0 0 0 0 1 2 1 1 0 0 2 2 1 1 1 1 1 2 0 0 1 2 2 2 0 0 0 0 0 0 0 0 0 0 1 2 1 1 1 2 0 0 1 2 1 2 1 2 0 0 0 0 1 2 1 2 1 2 0 0 1 2 1 2 2 2 1 1 0 0 1 2 0 0 0 0 1 2 0 0 2 2 1 2 1 2 1 1 0 0 1 1 1 2 1 2 0 0 1 1 1 2 2 2 2 2 1 1 0 0 1 1 1 2 1 1 0 0 1 1 2 2 2 2 0 0 1 2 1 1 0 0 0 0 1 2 1 1 2 2 0 0 2 2 1 2 2 2 0 0 2 2 1 2 0 0 1 2 0 0 0 0 0 0 0 0 2 2 0 0 2 2 1 1 1 2 2 2 0 0 1 1 0 0 1 2 0 0 1 2 1 2 0 0 1 1 0 0 1 1 0 0 0 0 0 0 0 0 1 2 1 1 0 0 0 0 0 0 0 0 1 2 1 1 0 0 0 0 1 2 0 0 0 0 1 2 0 0 2 2 1 2 1 2 0 0 1 2 2 2 1 2 1 2 0 0 2 2 1 1 1 2 2 2 1 1 0 0 1 2 0 0 0 0 0 0 1 2 0 0 1 1 2 2 0 0 1 2 1 1 1 1 1 1 1 2 0 0 0 0 1 2 2 2 0 0 1 2 0 0 1 1 0 0 1 2 0 0 1 1 0 0 1 2 1 1 0 0 0 0 0 0 0 0 1 2 0 0 1 2 1 1 1 1 0 0 1 1 0 0 0 0 0 0 1 2 1 2 0 0 0 0 2 2 0 0 2 2 2 2 0 0 1 2 1 1 1 2 1 2 1 2 1 1 2 2 1 1 1 1 0 0 1 1 0 0 0 0 2 2 1 2 2 2 0 0 2 2 1 2 1 1 1 1 1 1 1 2 1 1 1 1 1 2 1 2 1 1 0 0 1 2 2 2 1 2 0 0 1 1 1 2 1 2 1 2 2 2 0 0 1 2 0 0 1 1 1 1 0 0 0 0 0 0 1 2 0 0 1 1 1 1 1 2 1 2 2 2 1 2 1 1 1 1 1 1 1 1 1 1 1 2 1 1 1 2 0 0 0 0 1 2 1 2 1 1 0 0 1 1 1 1 1 1 0 0 0 0 0 0 1 2 2 2 1 2 0 0 0 0 1 1 1 2 2 2 1 2 1 1 2 2 0 0 2 2 0 0 0 0 0 0 1 2 0 0 1 2 1 2 0 0 2 2 1 1 1 2 1 2 1 2 1 1 0 0 1 2 1 1 1 1 2 2 0 0 0 0 1 2 1 1 2 2 2 2 1 2 1 2 1 1 2 2 2 2 2 2 1 1 0 0 1 2 0 0 1 2 1 2 0 0 1 2 2 2 0 0 1 2 2 2 0 0 0 0 1 2 1 2 1 1 1 1 0 0 2 2 1 1 0 0 1 1 0 0 1 1 0 0 1 2 1 2 1 2 1 2 1 2 1 1 1 2 1 1 0 0 1 1 0 0 0 0 0 0 2 2 1 2 1 1 0 0 1 2 1 1 1 1 2 2 1 1 1 2 0 0 0 0 1 2 0 0 0 0 1 2 0 0 0 0 0 0 1 2 0 0 0 0 2 2 2 2 1 1 1 2 1 1 0 0 0 0 0 0 1 1 2 2 0 0 1 1 2 2 1 2 1 2 1 2 1 2 1 1 1 2 1 2 1 1 2 2 0 0 0 0 2 2 2 2 1 1 1 2 1 2 0 0 1 2 0 0 0 0 1 1 0 0 0 0 2 2 0 0 0 0 0 0 0 0 0 0 2 2 0 0 1 2 2 2 1 2 1 1 2 2 0 0 2 2 1 1 1 2 1 1 0 0 1 1 0 0 1 1 1 2 0 0 0 0 0 0 0 0 1 1 2 2 0 0 1 1 0 0 0 0 1 2 1 2 1 1 1 1 1 2 1 1 1 2 0 0 1 1 0 0 1 1 0 0 1 2 0 0 1 1 2 2 2 2 1 2 1 1 1 2 0 0 1 1 0 0 1 2 2 2 0 0 1 1 1 2 0 0 1 1 1 1 1 1 0 0 0 0 0 0 0 0 2 2 0 0 1 1 1 1 1 2 0 0 0 0 1 1 0 0 1 2 1 2 1 2 0 0 0 0 1 2 1 2 0 0 1 2 1 2 0 0 1 2 1 2 1 2 1 2 1 1 1 2 0 0 0 0 2 2 0 0 1 1 2 2 0 0 1 1 1 2 1 1 0 0 1 2 1 1 0 0 1 2 1 1 0 0 0 0 1 1 1 2 1 2 1 1 0 0 1 1 0 0 0 0 1 1 0 0 0 0 2 2 1 1 0 0 1 2 1 2 0 0 0 0 1 2 1 2 1 2 1 1 1 1 0 0 1 1 1 2 0 0 1 2 1 1 1 2 2 2 1 2 1 1 1 1 1 2 0 0 1 2 1 2 0 0 0 0 1 2 0 0 1 1 1 2 1 1 1 2 0 0 1 2 0 0 1 1 1 1 1 2 1 1 2 2 0 0 1 1 1 2 1 1 0 0 1 1 0 0 0 0 0 0 0 0 1 1 0 0 0 0 1 1 0 0 2 2 1 1 1 2 0 0 1 2 2 2 2 2 1 1 1 1 2 2 1 1 0 0 1 1 1 2 1 2 1 1 0 0 1 1 0 0 1 1 0 0 1 2 1 1 2 2 1 1 1 1 0 0 0 0 0 0 0 0 0 0 1 1 0 0 1 1 1 2 0 0 1 2 1 1 1 2 1 1 0 0 2 2 0 0 2 2 1 2 1 2 1 1 1 1 0 0 2 2 2 2 1 2 1 2 0 0 1 1 0 0 1 1 0 0 1 1 1 2 1 2 2 2 1 1 0 0 1 2 0 0 1 2 1 1 1 2 2 2 0 0 0 0 0 0 0 0 0 0 1 1 1 1 0 0 1 1 1 1 0 0 1 1 1 1 0 0 1 1 2 2 2 2 0 0 1 2 1 2 1 1 0 0 0 0 1 2 1 1 0 0 1 1 2 2 1 1 1 2 0 0 1 2 0 0 0 0 0 0 0 0 0 0 1 2 2 2 1 2 1 1 1 2 1 2 0 0 0 0 0 0 1 2 0 0 0 0 1 2 0 0 1 2 1 2 0 0 2 2 1 2 2 2 0 0 2 2 1 1 0 0 0 0 1 2 0 0 0 0 0 0 0 0 2 9 1 9 0 0 1 9 1 9 0 0 2 9 1 9 0 0 1 9 0 0 0 0 0 0 0 0 2 9 0 0 1 9 2 9 0 0 2 9 0 0 0 0 1 9 0 0 1 9 1 9 0 0 0 0 1 9 0 0 1 9 1 9 0 0 1 9 0 0 2 9 0 0 0 0 0 0 0 0 0 0 0 0 0 0 1 9 0 0 0 0 1 9 0 0 0 0 0 0 0 0 0 0 0 0 0 0 0 0 2 9 1 9 0 0 0 0 1 9 0 0 0 0 0 0 0 0 0 0 0 0 0 0 2 2 1 2 1 2 1 1 1 1 1 2 0 0 1 1 1 1 0 0 2 2 0 0 0 0 0 0 0 0 1 2 0 0 0 0 1 2 0 0 1 2 0 0 1 2 1 1 1 2 0 0 1 1 0 0 1 1 1 2 1 1 2 2 0 0 0 0 1 2 0 0 1 2 1 1 0 0 0 0 0 0 1 1 0 0 1 2 1 1 1 1 1 2 0 0 1 1 1 1 1 2 1 2 1 1 1 2 0 0 0 0 1 2 1 1 0 0 1 2 2 2 2 2 1 1 1 2 1 2 1 2 1 1 1 2 1 2 0 0 1 1 1 1 0 0 2 2 1 2 0 0 2 2 0 0 0 0 0 0 1 1 0 0 0 0 1 2 1 1 2 2 0 0 1 1 2 2 1 1 1 1 1 1 0 0 1 1 1 1 1 1 0 0 1 1 2 2 0 0 0 0 0 0 1 2 1 2 0 0 2 2 1 2 1 1 1 1 1 2 0 0 0 0 0 0 0 0 2 2 1 2 0 0 1 2 1 2 0 0 1 2 0 0 1 1 0 0 1 1 1 1 1 1 1 1 1 1 2 2 0 0 1 2 2 2 0 0 0 0 1 1 0 0 0 0 0 0 2 2 2 2 2 2 2 2 0 0 1 2 1 2 0 0 2 2 1 2 0 0 1 2 1 2 1 2 1 2 1 2 0 0 1 2 1 2 1 2 1 2 1 2 1 1 2 2 2 2 0 0 1 2 2 2 1 1 1 2 1 2 0 0 1 2 0 0 0 0 0 0 0 0 2 2 1 1 1 1 0 0 0 0 1 1 2 2 1 1 0 0 1 1 1 1 0 0 0 0 1 1 0 0 1 1 1 2 1 2 0 0 1 2 1 1 1 1 1 2 1 2 0 0 0 0 1 2 0 0 1 1 0 0 1 2 2 2 1 1 1 2 1 1 0 0 1 2 1 2 1 2 0 0 0 0 1 1 1 1 1 1 0 0 2 2 1 2 0 0 1 2 1 2 1 1 1 1 1 1 0 0 1 2 1 2 0 0 1 1 1 1 1 1 1 1 2 2 0 0 1 2 1 2 0 0 1 2 0 0 2 2 1 2 0 0 0 0 2 2 1 2 1 1 0 0 1 2 0 0 1 2 1 2 1 2 1 2 1 2 1 2 0 0 0 0 0 0 1 1 0 0 1 2 1 2 1 1 2 2 1 1 0 0 1 1 0 0 0 0 1 2 0 0 1 2 0 0 1 1 1 2 1 1 0 0 1 1 1 2 1 2 1 2 1 1 2 2 1 1 1 2 1 2 2 2 2 2 0 0
240002 1 2 1 2 1 2 1 2 1 1 1 1 1 1 2 2 1 1 1 2 1 2 1 1 1 2 1 2 1 2 1 2 1 1 2 2 0 0 1 2 1 2 1 2 1 2 1 1 1 2 1 2 2 2 1 1 1 1 1 2 0 0 1 2 0 0 1 2 1 2 1 1 1 2 1 2 1 1 1 2 1 2 0 0 1 2 1 1 1 2 1 2 1 1 1 1 1 1 2 2 1 2 1 2 1 2 2 2 1 1 2 2 1 1 1 1 1 2 0 0 1 2 1 2 1 1 2 2 2 2 2 2 1 2 0 0 1 1 1 2 1 2 1 1 1 2 1 1 2 2 1 2 1 1 1 2 1 1 1 1 1 2 1 1 1 2 1 1 2 2 1 2 1 1 1 1 1 1 1 2 0 0 1 1 1 1 1 2 1 1 1 1 2 2 1 1 2 2 1 2 1 1 1 2 1 2 1 1 2 2 1 1 1 2 1 1 2 2 1 2 0 0 1 2 1 1 1 2 2 2 1 1 1 2 1 1 1 2 1 1 1 2 1 2 2 2 1 2 1 2 1 1 1 2 1 2 1 2 1 2 1 2 2 2 1 2 1 1 1 1 1 2 0 0 2 2 1 2 0 0 1 2 1 2 1 1 1 2 1 2 1 2 1 2 1 1 1 2 0 0 1 1 2 2 1 1 1 2 1 2 1 1 1 2 1 1 1 1 1 2 1 2 1 1 2 2 1 1 1 1 1 1 1 1 1 2 1 2 2 2 1 1 1 2 1 2 1 2 2 2 1 2 2 2 1 2 1 1 1 2 1 1 1 1 1 1 2 2 1 2 1 1 2 2 1 2 1 2 2 2 1 1 1 2 1 1 1 1 1 2 2 2 1 1 2 2 1 2 1 2 2 2 1 1 2 2 1 2 0 0 1 2 1 1 1 1 2 2 0 0 1 2 1 2 1 2 1 1 1 2 1 1 0 0 1 2 1 2 0 0 1 1 1 2 1 2 1 1 2 2 1 1 0 0 1 2 2 2 1 2 1 2 1 1 1 2 1 1 1 1 1 2 1 1 1 1 1 1 0 0 0 0 2 2 1 1 1 1 1 2 1 1 0 0 0 0 1 2 1 1 1 2 2 2 1 2 0 0 1 1 1 2 1 1 0 0 1 2 1 1 1 1 1 2 1 1 1 1 1 2 1 1 1 2 1 1 1 2 1 1 1 1 1 1 2 2 1 1 1 1 0 0 1 2 1 1 0 0 1 1 1 2 1 2 1 1 1 1 1 1 2 2 1 1 1 1 1 2 1 2 1 1 1 1 1 1 1 1 1 1 1 2 1 2 1 1 2 2 2 2 0 0 1 2 1 1 1 2 2 2 2 2 1 2 2 2 1 1 1 1 1 1 0 0 1 1 0 0 1 2 1 1 1 2 2 2 1 1 0 0 1 1 1 1 1 1 2 2 1 2 1 1 2 2 2 2 0 0 1 2 0 0 1 2 0 0 0 0 0 0 0 0 1 1 1 2 1 2 1 2 1 1 1 2 1 1 0 0 1 1 1 1 1 2 1 2 1 1 1 1 1 1 0 0 1 2 0 0 1 1 1 2 1 1 1 1 0 0 1 1 2 2 0 0 1 1 1 2 2 2 1 1 1 1 2 2 1 1 2 2 1 2 1 1 0 0 1 2 0 0 2 2 2 2 1 1 2 2 1 2 1 1 0 0 1 2 1 2 1 1 1 1 2 2 1 2 1 1 1 1 1 2 1 1 1 2 1 2 0 0 1 1 1 1 1 2 1 1 1 1 1 2 1 1 1 2 1 2 1 1 2 2 1 1 1 1 0 0 1 1 1 1 0 0 1 2 2 2 2 2 1 1 1 1 1 2 1 2 1 1 1 2 1 2 2 2 1 2 1 2 1 1 1 1 1 1 1 2 1 2 1 2 1 2 2 2 1 2 0 0 2 2 1 2 1 2 0 0 1 2 1 1 1 1 1 1 1 1 2 2 1 1 2 2 1 1 0 0 2 2 1 1 1 1 1 1 1 2 1 2 1 1 1 1 1 2 1 1 1 1 1 1 2 2 1 2 0 0 1 1 1 1 1 2 1 1 2 2 1 1 1 1 2 2 0 0 1 1 1 1 1 1 1 2 0 0 1 2 2 2 1 2 1 2 1 2 1 1 1 2 2 2 1 1 2 2 1 2 1 2 1 2 1 1 1 2 2 2 1 1 1 2 0 0 1 2 2 2 2 2 1 1 1 2 0 0 2 2 2 2 1 2 1 2 1 1 1 2 0 0 1 2 1 2 2 2 1 2 2 2 2 2 0 0 1 2 1 1 1 1 0 0 1 2 2 2 1 1 1 2 1 1 2 2 2 2 1 2 0 0 2 2 2 2 1 2 2 2 1 2 1 2 1 2 1 2 1 2 0 0 1 2 2 2 2 2 1 2 1 1 1 2 1 2 1 1 2 2 1 1 1 2 1 2 1 1 1 2 1 1 1 1 1 1 1 1 1 1 1 1 1 2 0 0 1 2 1 1 1 1 1 1 1 1 1 2 1 2 1 1 1 1 0 0 1 1 1 2 1 2 1 2 1 2 1 1 1 1 0 0 1 1 1 2 1 2 0 0 2 2 2 2 1 2 1 2 1 1 1 2 1 2 2 2 1 1 2 2 1 2 1 2 1 1 1 2 1 1 1 2 2 2 1 1 1 1 2 2 1 1 1 1 2 2 1 1 1 1 1 1 1 1 1 1 1 1 1 1 1 1 2 2 2 2 1 1 1 2 1 1 1 1 1 1 1 1 1 2 1 1 1 1 1 2 1 1 2 2 1 1 1 2 0 0 2 2 2 2 1 1 1 1 0 0 1 1 1 1 1 1 1 2 0 0 1 1 1 1 1 2 1 1 1 2 1 2 1 2 2 2 2 2 2 2 1 1 1 1 1 2 1 2 1 1 1 2 1 1 2 2 2 2 1 2 1 1 2 2 1 1 1 1 1 1 1 1 1 1 1 1 1 2 1 1 1 2 1 1 1 2 1 2 1 1 1 1 2 2 1 1 2 2 1 2 1 1 1 2 1 2 1 2 2 2 1 1 1 1 1 1 1 2 1 1 1 1 1 1 0 0 1 1 1 2 1 2 1 1 1 1 1 2 1 1 1 1 1 1 1 2 1 1 1 1 2 2 1 1 1 1 1 1 1 1 1 2 1 1 1 1 1 2 0 0 0 0 1 1 1 1 1 1 2 2 1 2 2 2 1 2 1 1 0 0 1 1 1 2 1 2 1 1 1 1 2 2 1 1 1 2 1 2 1 1 1 2 1 1 0 0 0 0 2 2 1 2 1 1 1 1 1 2 1 1 1 1 2 2 2 2 1 2 2 2 1 2 0 0 1 1 0 0 1 1 1 2 1 2 1 2 2 2 1 2 1 1 1 2 1 1 1 2 1 1 1 2 0 0 1 2 0 0 1 1 1 1 2 2 2 2 2 2 1 2 2 2 1 1 2 2 1 2 1 1 2 2 1 1 1 1 1 1 1 1 1 1 1 2 1 1 2 2 1 1 2 2 0 0 1 2 1 2 0 0 1 1 1 1 0 0 2 2 2 2 2 2 2 2 2 2 1 1 1 1 1 1 0 0 1 2 1 2 1 2 2 2 1 2 1 2 0 0 1 1 1 1 0 0 1 1 1 2 2 2 1 1 1 2 1 1 1 2 0 0 1 1 1 1 2 2 1 2 1 1 2 2 1 1 0 0 1 2 1 1 1 1 0 0 0 0 1 1 2 2 1 2 1 2 0 0 2 2 1 2 1 1 2 2 1 2 1 1 1 1 2 2 1 2 2 2 1 1 1 1 1 2 1 2 1 2 1 1 1 2 0 0 1 2 1 1 1 1 1 1 2 2 1 2 1 2 1 1 1 1 0 0 1 1 1 2 2 2 1 2 1 1 1 2 1 2 1 1 2 2 0 0 0 0 1 1 0 0 1 2 1 1 1 1 2 2 2 2 0 0 1 2 1 1 2 2 1 1 1 2 1 2 1 1 1 1 0 0 1 1 1 1 0 0 1 1 1 1 0 0 1 1 1 2 2 2 1 2 1 1 1 1 1 2 1 2 1 2 1 1 1 2 1 2 1 2 2 2 1 2 1 2 0 0 2 2 2 2 1 1 2 2 2 2 1 1 1 1 2 2 2 2 2 2 1 1 1 1 1 2 1 1 1 1 2 2 1 1 1 2 1 2 1 1 1 1 1 1 1 2 0 0 1 2 2 2 2 2 0 0 1 2 1 2 2 2 1 1 1 1 0 0 1 2 1 1 2 2 1 2 1 2 1 1 1 1 1 1 1 2 2 2 1 1 1 1 1 1 2 2 1 2 1 1 1 1 1 1 1 1 1 1 1 2 1 2 0 0 1 1 2 2 1 1 1 1 1 2 0 0 1 2 2 2 2 2 1 2 1 2 1 1 1 1 1 2 1 1 1 1 1 2 2 2 1 2 1 1 1 2 1 1 1 2 1 2 1 1 1 1 0 0 0 0 1 1 1 1 1 2 1 2 1 1 1 1 1 1 2 2 1 2 1 1 1 2 1 1 2 2 0 0 1 1 0 0 1 1 1 2 1 2 1 2 1 1 1 2 1 1 2 2 1 2 1 2 1 1 1 2 1 1 1 1 1 2 1 1 1 1 0 0 1 2 1 2 1 2 0 0 1 2 2 2 1 1 1 2 1 1 1 1 1 1 0 0 1 2 1 2 0 0 1 2 1 2 1 1 1 1 1 1 1 2 0 0 0 0 0 0 0 0 1 1 1 1 1 1 1 1 0 0 1 1 2 2 1 1 1 1 1 1 1 1 1 2 1 2 1 1 1 2 2 2 1 2 1 2 1 1 1 2 2 2 2 2 1 2 1 1 1 1 1 2 0 0 1 1 1 2 2 2 0 0 1 2 1 1 1 1 2 2 0 0 1 2 0 0 1 1 1 2 1 2 1 1 1 2 1 1 1 2 1 1 1 1 2 2 1 2 0 0 1 2 1 1 1 2 1 1 2 2 1 1 1 1 1 1 0 0 1 2 1 2 2 2 1 1 1 1 1 1 1 2 1 1 1 2 2 2 1 2 1 2 1 2 1 2 2 2 1 1 2 2 1 2 1 2 1 1 1 1 1 2 1 1 1 2 1 2 1 1 1 1 2 2 1 2 1 2 1 1 1 2 1 1 2 2 1 1 1 2 1 1 2 2 1 2 2 2 1 1 0 0 1 2 1 2 1 2 2 2 0 0 1 1 1 2 1 1 2 2 2 2 1 1 1 1 1 1 1 1 1 2 2 2 1 1 2 2 1 2 1 1 1 2 1 1 0 0 1 2 1 2 1 1 1 2 1 1 1 1 1 1 2 2 1 2 1 1 1 2 2 2 2 2 1 1 1 2 1 1 1 2 1 1 2 2 1 1 1 1 1 1 1 2 1 1 1 1 1 2 1 1 1 2 1 1 0 0 1 1 1 2 2 2 1 2 0 0 1 2 1 2 2 2 1 1 1 1 1 2 1 2 0 0 1 1 1 2 2 2 1 2 1 2 1 1 2 2 1 2 1 1 0 0 0 0 1 1 2 2 2 2 2 2 1 2 1 2 1 1 1 1 1 1 1 2 1 2 1 1 1 1 0 0 1 2 1 2 0 0 1 2 0 0 1 2 2 2 1 1 1 1 1 1 1 2 1 2 1 1 1 1 1 2 1 1 1 2 0 0 1 2 0 0 1 1 2 2 1 1 0 0 2 2 1 1 1 2 1 1 1 2 1 2 1 1 1 1 1 2 2 2 2 2 1 2 1 1 1 1 1 2 1 2 1 2 1 2 2 2 1 2 1 2 1 2 0 0 1 1 1 2 1 1 1 1 1 1 1 1 1 1 1 2 1 1 1 2 0 0 1 2 1 1 1 2 1 2 1 2 1 2 1 2 1 2 1 2 1 1 2 2 2 2 1 1 1 2 1 1 1 2 1 1 1 1 0 0 1 2 1 1 2 2 1 1 2 2 2 2 0 0 1 2 1 2 1 1 1 1 1 2 1 2 2 2 1 1 0 0 1 2 1 1 1 2 1 1 2 2 1 2 1 1 1 1 2 2 1 1 0 0 1 2 1 1 1 2 1 2 1 1 1 1 2 2 0 0 1 2 0 0 1 1 0 0 2 2 1 2 1 2 1 1 0 0 1 1 1 1 1 1 1 1 2 2 1 2 0 0 1 1 1 1 1 2 1 2 2 2 1 1 1 2 1 1 1 2 1 2 0 0 1 1 1 1 2 2 1 1 1 2 1 2 1 1 2 2 1 2 1 1 1 1 0 0 1 1 1 1 1 1 1 2 1 1 2 2 1 1 0 0 1 2 2 2 1 2 1 2 1 1 0 0 1 1 2 2 1 1 1 1 1 2 1 1 1 1 1 2 1 1 0 0 1 1 1 1 1 1 2 2 1 1 1 1 1 2 1 1 1 2 1 2 1 1 1 2 1 2 1 2 1 2 1 2 1 2 0 0 1 2 1 2 1 2 1 2 1 2 1 2 1 1 1 2 1 2 0 0 1 1 1 2 1 2 1 2 0 0 1 1 1 1 1 1 1 1 1 1 1 1 1 1 1 1 1 2 1 2 1 1 1 2 1 1 1 1 0 0 2 2 0 0 1 2 0 0 1 2 2 2 2 2 1 1 1 1 1 1 1 2 1 1 2 2 1 2 1 2 1 1 1 2 1 2 2 2 1 2 1 1 2 2 1 1 2 2 2 2 1 1 1 2 0 0 1 2 1 1 1 2 1 1 2 2 0 0 1 2 2 2 0 0 1 2 1 2 1 2 1 1 1 1 1 2 0 0 1 2 1 1 2 2 1 1 1 1 1 2 1 2 1 2 2 2 2 2 1 1 0 0 1 2 2 2 1 1 2 2 2 2 1 2 1 2 2 2 2 2 1 1 1 2 0 0 1 1 1 1 1 1 1 1 1 2 2 2 1 1 1 1 1 2 1 2 2 2 1 1 2 2 1 1 1 2 1 2 1 2 2 2 1 1 1 2 1 1 0 0 2 2 0 0 0 0 2 2 1 1 1 2 1 2 1 2 1 1 1 1 1 1 2 2 1 1 2 2 1 1 1 2 2 2 1 2 1 1 2 2 1 2 1 1 1 2 1 2 0 0 1 1 1 2 2 2 1 2 1 1 1 1 1 2 1 1 2 2 1 1 1 1 1 2 1 1 1 2 1 1 0 0 1 1 1 2 1 1 1 2 2 2 1 2 1 2 1 2 0 0 2 2 1 1 1 1 1 1 1 2 2 2 1 2 2 2 1 1 1 1 1 1 1 1 0 0 1 2 2 2 1 1 0 0 0 0 1 1 1 2 2 2 1 2 1 1 1 1 1 2 2 2 1 1 1 2 1 1 2 2 2 2 2 2 1 1 1 1 1 2 1 1 1 1 1 1 1 2 1 1 1 1 1 1 0 0 1 1 1 1 1 2 0 0 1 1 2 2 1 1 1 1 1 2 2 2 1 1 1 1 2 2 2 2 1 1 1 1 1 1 1 1 1 2 1 2 1 2 1 1 1 1 2 2 0 0 2 2 1 2 1 2 2 2 1 1 1 1 2 2 1 1 1 2 1 1 0 0 0 0 1 2 1 1 2 2 0 0 1 1 1 2 1 1 1 1 1 2 2 2 1 1 1 1 1 1 1 2 1 1 1 2 1 1 0 0 1 1 1 2 1 2 1 1 1 2 2 2 2 2 2 2 1 2 1 1 1 2 1 2 0 0 1 1 1 1 1 1 2 2 1 1 1 2 0 0 2 2 1 2 1 1 1 2 1 1 1 2 2 2 1 1 1 2 1 2 2 2 1 1 2 2 1 1 1 1 1 2 1 2 1 1 2 2 1 2 0 0 1 2 1 2 0 0 1 1 2 2 1 2 0 0 2 2 1 1 2 2 2 2 2 2 1 1 2 2 1 2 1 2 1 1 1 2 1 1 1 1 2 2 1 1 0 0 1 2 1 1 1 1 1 2 1 1 1 1 1 2 1 1 1 1 1 1 1 2 0 0 1 1 1 1 1 2 1 1 1 2 1 1 2 2 1 1 1 1 1 1 1 2 0 0 1 2 1 1 1 1 1 1 1 1 1 2 1 2 1 2 0 0 1 1 1 2 2 2 1 1 1 1 1 2 1 1 1 1 1 2 1 2 2 2 1 1 2 2 1 1 1 1 1 1 2 2 1 2 1 1 2 2 0 0 1 1 0 0 1 1 2 2 2 2 1 1 1 1 1 1 1 2 1 1 1 2 1 1 2 2 1 2 0 0 1 2 1 2 1 1 2 2 1 1 1 2 1 2 1 2 1 2 1 2 0 0 1 2 1 1 2 2 1 2 1 1 1 2 1 2 1 2 0 0 1 2 2 2 2 2 1 1 2 2 1 1 1 2 1 1 1 1 1 1 1 2 1 2 1 2 2 2 1 1 1 2 1 1 2 2 2 2 1 1 2 2 1 1 1 1 1 1 0 0 2 2 1 1 1 2 1 1 1 2 1 1 2 2 1 2 1 1 0 0 2 2 1 1 1 1 1 1 0 0 1 1 1 2 1 2 1 2 1 1 1 1 1 1 0 0 2 2 1 1 1 2 1 1 0 0 1 2 2 2 1 2 1 1 0 0 1 2 0 0 1 2 1 1 1 2 0 0 1 2 1 2 1 1 1 1 1 1 1 2 1 1 1 1 1 1 2 2 0 0 1 1 1 1 2 2 1 2 0 0 1 2 1 1 1 1 1 2 1 2 1 2 1 2 1 2 1 2 1 2 1 2 0 0 1 2 1 1 1 2 0 0 1 1 1 2 1 2 2 2 2 2 1 1 1 2 1 2 2 2 1 2 1 1 1 2 2 2 1 2 2 2 1 1 1 1 1 1 1 1 0 0 1 2 1 2 0 0 1 2 1 2 0 0 1 1 1 2 1 1 2 2 1 2 1 1 2 2 2 2 1 2 1 1 1 1 1 2 0 0 1 2 2 2 0 0 1 2 1 1 1 1 1 2 2 2 0 0 1 2 1 2 1 2 0 0 1 2 1 2 1 2 1 2 1 1 1 1 1 1 1 2 2 2 2 2 0 0 1 1 1 1 1 1 1 2 2 2 1 1 2 2 1 1 1 2 1 1 1 2 1 1 1 2 0 0 2 2 1 1 1 2 2 2 1 1 1 2 1 2 1 2 0 0 0 0 1 2 1 2 1 1 1 1 1 2 2 2 1 1 1 2 1 1 1 1 1 1 1 1 1 1 2 2 1 1 1 1 1 2 1 2 0 0 1 1 2 2 1 1 2 2 1 1 1 1 1 2 1 1 1 1 1 2 1 1 1 2 1 2 1 1 1 2 1 2 0 0 1 2 1 2 1 1 1 1 1 1 1 2 1 1 1 2 1 1 1 2 1 2 1 1 1 2 1 2 2 2 0 0 0 0 1 2 1 2 1 2 2 2 1 1 1 2 1 2 1 1 1 2 1 2 2 2 1 1 2 2 0 0 1 1 1 2 0 0 1 2 0 0 1 2 2 2 1 2 1 1 2 2 1 1 0 0 0 0 1 1 1 2 1 1 1 2 1 1 0 0 1 1 1 2 1 2 0 0 0 0 1 2 2 2 1 2 1 1 2 2 0 0 1 1 1 2 1 1 1 2 1 1 1 2 1 1 1 2 2 2 1 1 1 1 1 2 1 1 1 1 1 1 1 2 0 0 1 2 0 0 2 2 1 2 1 2 0 0 1 2 1 1 1 2 1 1 1 1 1 2 1 1 1 1 1 1 1 2 1 2 1 2 1 2 1 1 1 1 1 2 0 0 1 2 0 0 2 2 1 2 1 1 1 2 2 2 1 2 1 2 1 1 1 1 0 0 1 1 1 2 1 2 1 1 1 1 1 1 1 2 1 2 1 1 1 2 2 2 2 2 0 0 1 2 1 2 1 2 2 2 1 1 1 2 1 1 1 2 1 2 1 2 2 2 1 2 1 2 1 2 2 2 0 0 1 1 1 1 1 2 1 2 1 1 1 1 1 2 1 1 2 2 2 2 0 0 1 1 1 2 1 1 1 1 2 2 1 2 1 2 1 2 1 2 1 2 1 1 1 2 0 0 1 1 1 2 1 2 2 2 1 1 1 2 2 2 1 1 1 2 1 1 1 2 1 2 1 1 1 1 0 0 1 1 1 2 1 1 1 2 1 1 1 1 1 2 1 1 1 1 1 2 1 2 1 1 2 2 1 1 0 0 2 2 1 2 1 2 1 2 2 2 1 2 1 1 1 2 1 1 2 2 1 1 1 1 0 0 1 2 2 2 2 2 2 2 2 2 1 2 0 0 1 1 1 2 1 2 1 1 1 2 0 0 2 2 1 2 1 2 1 1 1 1 2 2 1 2 1 2 1 1 1 1 1 2 2 2 1 2 2 2 0 0 1 1 1 2 1 1 1 2 2 2 0 0 1 1 1 2 1 2 1 1 1 1 0 0 2 2 1 2 1 2 2 2 1 2 2 2 2 2 1 2 0 0 0 0 1 2 2 2 0 0 1 1 1 1 1 1 1 2 2 2 1 2 2 2 1 1 1 1 1 2 1 1 1 1 1 2 0 0 1 2 1 2 2 2 0 0 1 1 1 1 2 2 2 2 1 2 1 2 1 1 2 2 2 2 1 2 1 2 2 2 1 2 1 1 1 2 2 2 2 2 1 2 1 1 0 0 1 2 1 1 1 2 1 1 1 2 2 2 1 2 2 2 1 2 2 2 1 1 1 1 1 1 1 2 1 2 1 1 1 1 2 2 0 0 1 2 2 2 1 1 2 2 1 1 1 1 1 2 1 2 1 1 1 2 1 1 1 2 1 1 1 2 1 1 0 0 2 2 0 0 1 2 1 1 1 2 0 0 1 1 1 1 1 1 2 2 2 2 1 1 1 2 1 1 1 1 1 1 2 2 1 2 1 2 1 2 1 2 0 0 1 2 2 2 1 2 1 2 1 1 1 2 0 0 1 1 1 2 1 1 1 1 1 1 1 2 1 2 1 2 2 2 0 0 1 1 0 0 1 2 1 1 1 2 2 2 1 2 1 2 1 2 1 1 1 1 2 2 2 2 2 2 1 1 1 2 1 2 1 2 1 2 1 1 2 2 1 2 1 2 2 2 2 2 0 0 2 2 1 2 2 2 2 2 1 2 1 1 1 2 1 2 1 1 2 2 1 2 1 2 1 1 1 1 1 1 0 0 1 2 1 2 1 1 2 2 2 2 1 1 1 2 1 1 1 2 1 1 1 1 1 2 1 1 0 0 1 1 1 2 1 1 1 2 2 2 1 1 2 2 1 2 1 1 1 2 1 2 2 2 1 2 1 2 1 2 1 2 2 2 1 2 1 1 1 2 2 2 0 0 1 1 1 1 0 0 1 1 1 2 1 2 0 0 1 1 1 2 2 2 1 2 1 1 1 1 1 2 1 1 2 2 1 1 1 1 2 2 0 0 1 1 1 2 1 2 1 2 1 2 1 2 1 1 1 1 1 1 2 2 1 2 1 1 2 2 1 1 1 2 1 1 2 2 2 2 1 2 0 0 2 2 0 0 2 2 1 2 1 1 0 0 2 2 1 2 1 2 1 2 0 0 1 1 1 2 2 2 0 0 1 2 2 2 2 2 2 2 1 2 2 2 1 2 2 2 1 1 2 2 2 2 1 2 0 0 1 2 1 1 1 2 1 2 1 2 0 0 1 2 1 1 1 2 1 2 1 1 1 2 1 1 2 2 1 2 1 2 1 1 1 2 1 2 1 2 1 1 1 1 1 2 1 1 2 2 1 1 1 1 1 1 1 1 0 0 1 1 0 0 1 1 1 1 2 2 1 1 1 1 1 2 1 2 0 0 2 2 1 1 0 0 1 2 1 2 0 0 1 1 1 2 1 2 1 2 1 2 2 2 1 1 2 2 1 1 1 1 0 0 2 2 1 1 1 2 1 1 1 2 2 2 1 2 0 0 1 1 1 1 1 2 1 2 1 1 2 2 1 2 0 0 2 2 1 2 1 2 1 2 0 0 1 2 1 2 1 2 1 1 1 1 1 1 1 2 0 0 1 2 1 1 1 2 0 0 1 1 2 2 1 2 1 2 1 1 1 1 1 2 0 0 1 2 0 0 1 2 0 0 1 2 1 2 1 2 2 2 2 2 0 0 1 2 1 2 0 0 1 2 2 2 1 1 1 1 2 2 1 1 1 1 1 2 1 2 1 1 1 1 1 1 0 0 1 2 1 1 2 2 1 2 1 2 0 0 1 2 2 2 1 1 1 1 1 1 0 0 1 2 0 0 1 2 1 1 1 2 1 1 1 2 1 1 0 0 1 1 2 2 1 2 1 1 1 2 1 1 0 0 1 2 1 1 1 2 0 0 2 2 1 2 1 2 1 1 1 2 2 2 2 2 0 0 1 2 1 1 1 1 1 2 0 0 1 1 1 1 1 2 1 1 1 2 2 2 1 1 1 1 2 2 1 2 1 2 2 2 2 2 1 1 2 2 0 0 1 2 1 1 1 1 2 2 1 2 2 2 1 2 1 1 1 2 1 2 1 1 1 2 1 2 1 2 1 2 1 1 1 1 0 0 1 2 1 2 1 1 1 2 1 2 1 1 1 1 1 2 1 2 1 2 1 2 1 1 1 1 1 1 1 2 1 2 2 2 0 0 1 2 1 1 2 2 2 2 1 1 1 1 1 2 2 2 1 2 1 1 2 2 1 2 2 2 1 1 1 2 1 2 1 2 0 0 1 1 2 2 2 2 1 2 2 2 1 2 1 1 2 2 2 2 0 0 0 0 1 2 1 2 1 2 1 2 1 1 2 2 2 2 1 1 2 2 1 2 0 0 1 2 0 0 1 1 0 0 1 1 1 2 0 0 1 2 1 1 0 0 1 2 1 1 2 2 1 1 1 1 1 2 0 0 1 1 1 2 2 2 0 0 1 2 2 2 1 1 2 2 1 1 1 2 1 2 2 2 2 2 1 1 0 0 1 1 1 1 1 2 1 2 1 1 1 2 1 1 1 2 2 2 1 1 1 1 1 1 1 2 1 2 1 1 1 1 1 1 1 2 1 1 1 1 1 1 2 2 1 2 2 2 1 1 1 2 1 1 1 1 1 1 2 2 1 2 1 2 2 2 2 2 1 1 1 1 1 1 1 1 1 1 2 2 2 2 0 0 1 2 1 1 1 1 1 1 1 1 1 1 1 1 0 0 1 1 0 0 1 2 1 1 0 0 0 0 1 1 1 1 2 2 1 1 1 1 1 1 1 2 2 2 1 2 1 1 1 1 1 2 1 2 2 2 1 1 2 2 1 2 0 0 1 1 1 2 2 2 1 2 1 2 1 2 1 2 1 2 1 2 1 1 1 1 1 2 1 1 1 2 1 2 1 2 0 0 1 1 1 2 1 2 1 2 1 1 0 0 1 2 1 2 1 1 2 2 1 1 1 1 1 1 1 1 1 2 1 2 1 1 0 0 1 2 1 2 1 1 2 2 1 2 2 2 1 1 0 0 2 2 1 1 0 0 1 1 1 2 1 1 0 0 1 2 1 2 1 2 1 1 1 2 1 2 1 2 0 0 1 1 1 2 2 2 1 2 1 2 1 2 1 2 2 2 1 1 0 0 1 2 1 2 1 2 1 2 1 1 1 2 1 2 0 0 1 2 1 1 1 1 0 0 1 2 1 1 1 2 1 1 1 1 0 0 2 2 1 2 1 2 1 1 1 2 1 1 1 2 1 1 1 1 2 2 1 1 1 2 2 2 1 2 1 1 1 1 1 2 1 1 0 0 1 2 0 0 1 2 1 1 1 1 1 1 1 2 1 2 1 2 1 1 1 2 2 2 1 2 0 0 1 1 1 1 1 1 0 0 2 2 2 2 1 2 2 2 2 2 1 1 2 2 1 1 2 2 2 2 1 1 1 1 1 2 1 1 1 1 1 1 1 1 1 1 1 2 1 2 2 2 1 2 0 0 1 1 1 1 1 1 1 1 2 2 1 1 1 2 2 2 1 1 1 2 2 2 1 2 1 2 1 1 2 2 1 1 1 2 1 2 1 2 1 1 2 2 1 1 0 0 2 2 1 1 1 1 2 2 1 2 1 1 1 1 2 2 2 2 0 0 1 2 1 1 1 1 2 2 1 2 1 1 1 1 0 0 1 2 1 1 0 0 1 2 1 2 0 0 1 1 0 0 1 2 0 0 1 1 2 2 1 2 1 1 1 1 1 2 1 1 0 0 2 2 1 2 0 0 1 2 2 2 1 1 1 1 1 2 1 2 2 2 1 1 0 0 0 0 0 0 1 1 1 2 0 0 1 2 1 1 0 0 2 2 1 1 1 2 1 1 1 2 1 1 1 1 0 0 1 2 1 1 1 2 0 0 1 1 1 2 1 1 1 1 2 2 2 2 2 2 1 1 1 2 2 2 1 2 1 1 2 2 1 2 1 1 1 1 1 1 1 1 1 2 1 2 0 0 1 1 1 2 2 2 1 1 1 1 1 2 1 2 1 1 1 1 1 1 1 2 2 2 0 0 1 1 0 0 1 1 1 2 2 2 1 2 2 2
[truncated: 6,988,858 more chars]
