# Supplementary material for: Regulatory Architecture of Gene Expression Variation in the Threespine Stickleback Gasterosteus aculeatus
Source: G3 (Bethesda). 2016 Nov 10;7(1):165–78. doi: 10.1534/g3.116.033241 (PMC5217106; doi:10.1534/g3.116.033241)
Supplement: Supplementary file 6 [file 165FileS2.txt]

40711 40712 40713 40714 40715 40716 40721 40724 40813 40814 40815 40816 40821 40822 40823 50912 50913 50914 50915 50916 50921 50922 50924 51011 51012 51013 51014 51016 51021 51022 51023 51024 71313 71315 71316 71322 71323 71324 71411 71412 71414 71415 71416 71421 71422 71423 71424 112111 112112 112113 112114 112116 112121 112122 112123 112124 112215 112216 112221 112223 112224 122313 122314 122315 122321 122322 122323 122324 122413 122414 122415 122416 122421 122423 122424 132511 132512 132513 132514 132515 132516 132521 132522 132523 132524 132611 132612 132613 132614 132615 132616 132621 132622 132623 132624 142711 142712 142713 142714 142715 142716 142721 142722 142723 142724 142811 142812 142813 142814 142815 142816 142821 142822 142823 152911 152912 152913 152914 152915 152916 152921 152923 152924 153012 153013 153014 153015 153016 153021 153023 153024 163111 163112 163113 163114 163115 163116 163121 163122 163123 163124 163211 163214 163215 163216 163221 163222 163224 173311 173312 173313 173314 173315 173316 173321 173322 173323 173324 173411 173412 173413 173414 173415 173416 173421 173422 173423 173424 183511 183513 183514 183515 183516 183521 183522 183523 183524 183611 183612 183614 183615 183616 183621 183622 183623 183624 193711 193712 193713 193714 193715 193721 193722 193723 193724 193811 193812 193813 193814 193816 193821 193822 193823 203911 203912 203913 203914 203915 203916 203921 203922 203923 203924 204011 204012 204013 204014 204015 204016 204022 204023 204024 214111 214112 214113 214114 214115 214116 214121 214122 214123 214124 214211 214212 214215 214216 214221 214222 214223 214224 224312 224314 224315 224316 224321 224323 224324 224413 224414 224415 224416 224421 224424 234513 234514 234521 234522 234523 234524 234611 234612 234613 234614 234615 234616 234621 234623 244711 244712 244713 244714 244715 244716 244721 244722 244723 244811 244812 244813 244814 244816 244821 244822 244824 275311 275312 275313 275314 275315 275316 275322 275323 275411 275412 275414 275422 275423 275424 285511 285512 285513 285514 285515 285516 285521 285522 285523 285524 285614 285622 285623 285624 295711 295712 295714 295716 295721 295722 295723 295724 295812 295813 295814 295815 295816 295821 295822 295823 295824 305911 305912 305913 305915 305921 305922 305924 306011 306012 306013 306014 306016 306021 306022 306023 306024 316111 316112 316113 316116 316121 316123 316124 316211 316212 316213 316214 316215 316216 316221 316222 316223 316224 326311 326312 326313 326314 326315 326316 326321 326323 326324 326411 326412 326413 326416 326421 326422 336512 336513 336514 336516 336522 336523 336524 336611 336612 336621 346711 346712 346713 346715 346721 346722 346723 346724 346812 346813 346814 346816 346822 346824 367111 367114 367121 367122 367215 377311 377312 377314 377315 377316 377321 377322 377323 377412 377413 377415 377416 377421 377424 387511 387512 387513 387514 387515 387516 387521 387522 387524 387611 387613 387614 387616 387622 387623 387624 397711 397712 397713 397714 397715 397716 397721 397722 397723 397724 397811 397812 397813 397814 397815 397816 397821 397822 397823 397824 407912 407913 407914 407915 407916 407921 407922 407923 407924 408011 408012 408013 408014 408016 408021 408023 408024
Sex 2 2 2 2 2 1 1 1 1 1 2 1 1 1 1 2 1 2 2 2 2 1 1 2 2 1 1 2 1 1 1 1 2 2 1 1 1 1 2 1 2 2 1 1 2 1 2 2 2 2 2 1 2 2 2 1 2 2 1 2 2 1 2 2 2 2 2 1 2 2 2 1 2 2 2 1 2 2 1 2 2 2 1 1 1 2 2 2 2 2 2 1 1 2 1 2 1 2 2 1 1 2 1 1 1 2 2 2 2 2 2 1 2 2 1 2 1 2 1 2 2 2 1 2 1 2 1 2 2 1 2 2 1 2 2 2 1 1 1 2 2 2 1 1 2 1 2 2 1 2 1 2 2 2 1 2 2 2 1 2 2 2 2 1 1 2 1 2 2 2 2 2 2 2 1 2 2 2 1 2 2 1 1 1 2 2 2 2 1 2 2 2 2 2 2 2 1 1 2 1 2 2 2 2 1 1 1 1 2 2 2 2 1 2 2 1 2 2 2 2 2 2 2 2 2 1 2 1 2 2 1 1 1 2 2 2 1 2 2 2 1 1 1 1 1 1 2 2 2 2 1 1 1 1 1 2 1 2 1 1 1 1 1 2 1 1 1 1 2 1 2 1 1 2 2 1 1 2 1 1 2 1 2 1 2 1 2 1 1 2 1 2 1 1 1 1 1 2 1 1 1 2 2 2 1 2 1 1 2 2 2 1 2 2 1 2 1 2 1 1 1 2 1 1 1 1 2 2 1 1 1 2 2 1 2 2 2 1 2 2 2 1 1 2 2 1 2 2 1 1 1 2 2 2 1 2 1 1 1 2 2 1 1 1 1 1 1 1 2 1 1 1 1 1 1 2 1 2 2 1 2 2 1 2 2 1 1 2 1 2 2 1 2 2 1 2 2 1 1 2 1 2 2 1 2 1 1 2 2 2 1 1 2 1 2 2 2 2 1 2 1 1 1 2 2 1 2 1 1 1 1 1 2 1 2 2 1 2 2 2 2 1 2 2 2 1 1 1 1 1 2 2 1 2 2 2 2 1 2 2 1 1 2 2 2 2 2 1 2 1 1 2 2
Temp 2 1 2 1 2 1 2 1 2 1 2 1 2 1 2 1 2 1 2 1 2 1 1 2 1 2 1 1 2 1 2 1 2 2 1 1 2 1 2 1 1 2 1 2 1 2 1 2 1 2 1 1 2 1 2 1 2 1 2 2 1 2 1 2 2 1 2 1 2 1 2 1 2 2 1 2 1 2 1 2 1 2 1 2 1 2 1 2 1 2 1 2 1 2 1 2 1 2 1 2 1 2 1 2 1 2 1 2 1 2 1 2 1 2 2 1 2 1 2 1 2 2 1 1 2 1 2 1 2 2 1 2 1 2 1 2 1 2 1 2 1 2 1 2 1 2 1 1 2 1 2 1 2 1 2 1 2 1 2 1 2 1 2 1 2 1 2 1 2 2 1 2 1 2 1 2 1 2 1 1 2 1 2 1 2 1 2 1 2 1 2 2 1 2 1 2 1 2 1 1 2 1 2 2 1 2 1 2 1 2 1 2 1 2 1 2 1 2 1 1 2 1 2 1 2 1 2 1 2 1 2 1 2 1 2 1 2 1 2 1 1 1 2 1 2 2 1 2 1 2 1 2 1 2 1 2 1 2 1 2 1 2 1 2 1 2 2 2 1 2 1 2 1 2 1 2 2 1 2 1 1 2 1 1 2 1 2 1 2 1 1 2 2 1 1 1 2 1 2 1 2 1 2 1 2 1 2 1 1 1 2 1 2 1 1 1 2 1 2 1 1 2 1 2 1 2 1 2 1 2 1 2 2 2 1 1 2 1 2 1 1 2 1 2 1 2 1 2 1 2 2 1 2 1 2 1 2 1 2 1 2 1 2 1 2 1 2 1 2 2 1 2 1 2 1 2 1 1 2 1 1 1 2 1 2 1 2 2 1 2 2 2 1 2 1 1 2 1 1 1 1 2 1 2 1 2 2 1 1 2 1 2 1 2 1 2 2 1 2 1 2 1 2 1 2 1 2 1 1 2 2 1 1 1 2 1 2 1 2 1 2 1 2 1 2 1 2 1 2 1 2 1 2 1 2 1 1 2 1 2 1 2 1 2 1 2 1 2 1 1 2 2 1
Dye 2 1 1 2 2 2 2 2 1 1 1 2 2 1 1 1 1 2 1 2 2 1 1 2 2 2 1 2 2 1 1 2 2 1 2 2 1 2 1 1 2 2 1 2 2 1 1 2 2 1 1 1 2 1 1 2 1 2 1 2 1 2 1 2 1 2 1 2 2 2 2 1 1 2 1 2 1 1 2 2 1 2 2 1 1 1 1 1 2 1 1 2 2 2 2 1 1 2 1 2 1 2 2 1 2 1 2 2 1 2 2 1 1 1 2 2 2 1 2 1 1 1 2 1 2 1 1 2 1 1 2 1 2 2 1 2 2 1 1 2 2 2 2 1 1 1 1 2 2 1 1 2 2 1 1 2 1 2 2 2 2 1 2 2 1 1 1 1 1 2 1 1 2 2 1 2 1 2 2 1 2 2 2 2 1 1 2 2 1 1 1 1 2 2 1 1 2 2 2 2 1 1 2 1 1 2 2 2 1 1 2 1 2 2 2 1 2 2 1 1 1 1 2 2 1 1 1 1 1 1 2 2 1 2 1 1 2 2 2 1 1 1 2 1 1 1 1 2 1 2 1 1 2 2 2 1 2 1 1 1 2 1 1 2 1 1 2 1 1 2 1 1 2 2 2 1 2 2 1 1 2 1 1 1 2 1 1 2 2 1 2 1 2 2 1 1 1 2 2 2 1 1 1 1 1 2 2 1 2 2 2 2 1 2 1 2 2 2 1 1 1 1 1 2 2 2 1 1 2 1 1 2 2 2 1 2 1 2 2 1 1 1 2 1 2 2 2 1 1 1 1 1 1 1 2 2 2 2 2 2 1 1 1 1 1 2 1 1 2 2 2 2 1 2 2 2 2 1 1 1 2 1 2 1 2 1 2 2 2 2 1 1 2 2 1 2 2 2 1 1 1 2 1 2 2 2 1 2 2 1 1 2 1 1 2 2 2 1 1 2 2 2 1 2 1 1 2 1 2 2 2 1 1 1 1 2 1 1 2 2 2 1 1 2 2 2 2 1 1 2 1 1 2 2 1 1 2 2 1 1 2 2 2 1 1 2 1 1 1 2 1 2 1
EG00005 8.643644742 10.03292504 9.991581147 9.450195304 9.918178829 9.903878265 10.17849062 10.110537 10.3109707 9.733474818 8.720495415 9.607459838 10.25413762 10.03141826 9.809295991 8.367397039 9.262881989 9.899737744 8.842932468 9.460708792 8.956302055 10.35399369 9.964154206 10.03125384 9.514446896 10.31795605 9.429553588 9.107664665 9.765059915 9.874987108 10.00020125 8.958601687 10.2501816 9.917645223 9.635157572 10.305349 10.37537484 9.903882554 9.59458276 8.412677368 8.772666596 10.14873038 9.498746395 10.09950231 9.560682898 9.8741599 9.344440143 9.260068224 9.954000285 10.66316431 10.187919 9.977071186 10.07801669 8.334324811 10.94697773 9.386761102 9.827644196 8.774746834 10.21715789 10.13693263 9.209690354 9.739413524 10.49530059 9.42345533 9.77529847 9.769385474 10.35134784 9.655739131 10.24737988 9.67063814 9.96268041 9.373941048 10.33380902 10.51104679 10.01817439 9.761549361 9.422494036 10.48928629 9.460535821 9.689152347 9.82860112 9.748754631 9.66803412 10.12537097 9.390582485 10.23802809 9.469244578 10.69922532 9.417521407 9.677383924 8.703011169 9.8165037 9.872535849 9.797064546 9.885575131 10.6585617 9.610550538 10.34910813 10.09307277 10.39264458 10.61739444 9.765615931 10.11053044 10.5546005 9.719822433 8.399113959 9.469387868 9.772050867 10.10737204 9.88571091 9.742673886 10.37547986 10.39604462 10.25649275 9.71493824 9.225181138 9.02863837 10.25898887 9.57632392 9.465877632 9.808791843 10.44631903 9.40672884 9.94540634 9.852288516 9.202100742 9.367069071 8.952166386 9.439655472 10.03284466 9.772396587 10.23431362 9.560354831 10.38387195 9.081221468 10.00018185 9.202843524 10.08873694 9.659423282 10.15475348 9.602415591 10.14587032 9.474507851 10.60059725 9.661640855 11.30737112 9.772603924 9.69814689 9.730215186 9.359948457 10.47568785 9.692030894 9.337635796 9.932204382 9.728715661 9.704313975 9.45565957 9.348635924 10.12299286 9.822231036 10.62840828 9.725276941 10.02800266 10.10143005 10.53465955 9.373535292 10.63429546 9.379767448 9.481215343 9.964825081 9.867819976 10.17933297 9.483670241 9.890065947 10.32182082 10.42384558 9.690046859 10.16803054 10.23398407 9.59868487 9.550839764 9.806785263 9.6504645 9.912320104 9.256990362 9.662836221 9.801396602 9.727509844 10.6839647 9.205482634 10.17282512 10.15300246 9.673404002 9.832405896 10.05907222 9.798775712 9.577783222 10.43495262 9.510895843 9.589489267 10.03001877 9.88974914 10.08437511 10.2565402 10.00577369 10.68526927 10.76035394 10.42904655 10.28654616 10.46626431 9.619631868 10.55820184 9.295146004 9.313542559 9.593112264 10.50585785 9.612105027 9.992790789 9.184800435 10.03821844 11.10794478 10.20375355 9.933682974 7.59778357 9.606565088 10.68047861 10.48688183 9.842950841 9.934019172 9.967865053 10.12563952 9.926596622 9.736609068 8.560020564 10.29110628 8.858723503 9.851909236 9.766859095 9.265382352 9.009313638 10.05146658 9.015743535 9.094344368 9.563089985 9.905037513 10.06180718 9.183043237 9.440396784 9.238333471 10.04148821 9.9060699 9.367743152 9.145948826 9.850069151 9.953958967 10.30264379 9.593022896 9.701607799 9.254057854 10.12488393 10.04388454 9.941705629 9.903947964 9.279556268 8.283984407 9.926708426 8.917012512 9.481695343 9.011405532 9.646397622 9.517384258 9.765491914 9.123219821 9.847339239 9.53495354 10.12646317 9.166477561 8.710194531 10.23003648 10.08833866 8.48824719 10.26535938 9.26078085 9.475713532 9.495798598 10.52484942 10.63968918 9.616106454 10.31299219 9.405147016 9.981466725 10.00150129 9.962494298 9.336250974 9.58041614 9.98844496 9.938917736 9.141257432 9.786893709 9.455407003 10.02561204 9.618189276 10.42282358 9.659431945 10.05082409 9.864257669 9.56413886 9.58937308 9.208571923 8.961768253 9.170622719 9.556169571 9.37417978 7.812326435 9.507932212 9.891414555 9.804002098 9.420241833 9.553385933 9.587788801 9.784281136 10.44154395 10.46296684 9.734325698 9.259665594 10.0959579 8.770049688 10.02698728 9.314870821 8.74336465 9.004454162 9.062043966 10.30721988 9.582695952 9.823862577 9.160041456 9.508099473 9.301676412 10.33438933 8.738081585 9.725783415 11.07819604 9.255399764 10.43891862 9.228996533 10.01824993 9.560544221 9.881562288 9.554578823 9.885714278 9.970599316 9.157916337 9.824020682 8.557222466 9.652111757 9.326745491 8.880494077 9.399964587 9.128391314 9.472859427 9.319888687 8.975884579 10.09543958 8.654534887 9.750389111 10.27909601 10.30029691 9.579583109 10.12444208 10.21453853 9.480326649 9.839347722 9.820038595 10.22520425 9.763220967 10.03321474 9.381134952 8.448040486 9.762579445 9.87796862 9.694752701 9.25263344 9.780205755 9.540851074 9.833461573 10.43214071 9.953071037 9.475279125 9.754058219 10.04624878 9.85983422 10.43255749 9.586590242 9.308532847 9.455487391 9.104010251 9.54189727 9.127351375 8.948148242 9.347414651 9.56877566 9.886945362 9.5361635 10.40560875 9.76372699 10.04840052 9.59365344 9.616300845 9.353657835 10.0769802 9.252246456 10.1858636 9.699564893 8.727704407 8.902717972 10.02551078 9.313959486 9.601880355 10.64757334 9.913230922 10.09877009 9.862169864 10.2419794 9.218594488 9.729736986 9.816606961 9.931897111 9.724958791 9.959537479 10.02853229 9.915218408 9.293359807 9.937005415 9.957200742 9.823256599 9.956487493 9.646082367 8.653605904 8.547821682 9.290102084 9.622393041 9.774258268 9.954014094 9.249324494 9.407902833 9.196696079 10.28073172 10.20982346 10.43579108 9.308706035 9.567003516 9.878876011 9.499145626 9.721164104 10.1302914 9.914494533 9.623163454 9.992672047 9.380393437 9.638330204 9.556135267 10.10545469 9.470140006 9.559670608 9.550098761 9.852102793 9.144884196 9.58998664 9.309840994 9.537428702 9.85975512 10.72315538 9.676173337
EG00007 15.14514012 14.38239454 13.37536025 13.63541917 13.89513016 14.14576113 14.87542076 14.83959417 15.61470024 14.60833753 15.14454127 14.81757745 15.30385645 15.33542362 15.53777476 14.37116351 15.11103191 14.60009874 15.23452648 14.66676087 14.84747352 15.08297909 15.27379537 13.99600194 14.4125648 14.78165486 14.5604484 14.50881115 14.35861342 15.04112029 14.36956171 14.31814871 14.88636824 15.21250227 14.91918769 14.88805367 15.6903939 15.1157663 15.02303631 14.84950977 14.11960404 15.18633093 14.63236856 14.67777196 14.88993427 14.9420212 14.64770262 14.99600614 14.99592333 14.88918678 15.37870293 15.82238768 15.6761708 15.15219241 15.34892234 15.50295787 15.70991188 15.12770985 15.64914441 15.71486908 15.56302713 14.90984961 14.54888242 14.99173895 14.55657361 14.66410135 15.09549009 14.8960061 14.60952652 14.64431276 14.56994712 15.16162728 15.71191396 14.92431464 14.46940196 14.94124263 15.22133051 15.17378646 15.31934909 15.06636708 14.01738226 15.03317749 14.76261798 16.09607349 15.50522964 15.69264476 13.4955667 14.85143431 15.08562427 14.90049338 14.323796 16.01476912 15.30135971 15.29392831 14.88902968 14.37724154 15.30501755 14.91175876 14.44858999 14.92801544 15.05144007 15.15547736 15.09715795 15.51782919 14.95452887 14.9743331 14.54591771 15.2313836 14.88630578 14.87462255 14.72185584 15.70515492 15.22468122 15.35841513 14.88431899 14.7318186 15.43507328 14.78702882 15.13235817 14.55935148 14.87953176 15.18561854 14.73171482 14.28709726 15.17973274 15.24794991 14.97222568 14.67456641 15.41547048 15.43401076 14.85660675 14.59621768 14.24057939 15.02877745 14.96833184 15.46918072 14.80594222 14.89210797 14.27361069 15.02806744 14.48312247 14.62526791 14.82604535 15.30106608 14.65323214 14.99237328 14.77412943 14.53163456 14.70187756 14.15677077 15.79445505 14.23287793 14.5595479 14.37418401 14.65574891 13.53990075 15.56966395 14.51229369 15.19482794 14.50928087 14.69028935 14.11885069 14.86409853 14.55603833 15.83629871 14.57484811 14.89583936 13.90597191 14.96737977 15.13539312 14.21742342 15.1647834 14.76568423 14.77446125 14.13658971 15.04246805 14.06536843 14.83783608 14.96749967 14.79620872 15.12735399 14.94204093 14.55909208 14.53602682 14.9675168 14.7597679 14.22406899 14.28192602 15.00947231 14.37358346 14.59282075 14.52157368 14.22112057 15.20205251 14.63504625 12.57643385 12.36985718 15.56034859 14.78679715 13.00002453 14.87306474 14.7611046 14.00473135 14.33827623 13.75749461 15.67679055 14.80396131 15.4052999 15.03379219 15.67901777 15.1919159 15.42968911 14.73307702 14.38518782 13.91871795 15.17694644 14.53108051 15.52505664 14.84564066 14.68731114 15.54825272 14.82235451 14.45648674 14.1880012 15.61528355 14.80529649 15.28235461 14.82504673 15.5746317 14.50838316 15.20934722 14.94098434 13.82131011 13.94457499 15.48334241 14.11329775 15.04406902 13.86049829 15.13064402 14.07109122 14.56897198 14.9455173 14.68232735 14.91430478 15.07439698 15.49167888 14.15431307 15.03950521 14.98293691 14.47978223 14.70462702 15.78968769 14.62793045 15.09945084 14.37944057 14.68385566 14.70130995 14.34486641 14.43138038 14.24446145 14.21973844 15.64825681 14.87900674 14.90736055 14.77187781 14.53065126 14.8176211 14.12224014 14.39477084 15.46265414 14.84243676 15.26321406 14.31229394 15.45106439 14.85838361 15.29624354 15.26426647 14.36084805 15.11397483 15.09402854 15.1302421 15.69956691 14.87164534 14.80631695 14.90307759 14.5137992 15.42109556 14.89628682 15.41200744 14.87466892 14.88675473 15.04754474 15.02437517 14.6382874 15.11253219 15.59641319 15.66526312 14.64007685 14.66986556 14.17735565 15.5992001 15.47036017 15.44325718 13.57116365 15.29579667 14.32115985 14.24646316 14.91771179 14.63357564 14.89737992 14.69662066 14.7846198 14.30513199 14.70101758 14.52764624 14.65886087 15.70524285 14.60269518 14.65161323 15.00020234 15.23468365 15.89103393 14.96694976 15.57060043 14.29507977 14.98893717 13.97359376 15.00262186 14.62134158 14.67051486 14.14677943 14.95051626 15.23344498 15.77169506 15.25238925 15.06137357 14.92029387 15.00108141 15.32549266 15.18613635 15.03138181 15.15785026 14.88091741 15.80509744 14.78429478 14.74347226 14.5737353 15.41492136 14.39381232 15.37271431 15.11054683 14.6954083 15.6293501 14.12208541 15.36827581 15.16333439 15.09497951 15.09714116 14.76028714 14.04313004 14.63195737 14.07551046 14.94566393 14.46579893 15.60997515 14.86801592 15.63871594 15.25923649 14.73804224 15.5315059 14.55945681 13.82076011 14.09835649 15.03757203 14.38949647 14.41976369 14.06890314 14.62322926 15.02297171 15.13084408 14.19731771 13.71875385 15.3956198 14.24235609 13.50572858 13.89358313 15.17186413 14.70720449 14.97522336 14.74125262 14.96044651 15.10808806 14.23663786 14.56472608 15.18070041 14.27384242 15.35720118 14.28803856 14.46656285 13.95469137 14.40530297 15.10086252 14.77512492 15.28998427 14.4876005 15.76092865 14.27404041 13.84344839 14.34015454 15.48829797 14.79338869 14.46368442 15.10753347 15.65282728 13.0404601 14.70500524 14.17332885 14.71041089 14.51152893 14.63377052 14.8815532 14.37765581 15.75083855 14.54326378 15.25188007 14.69530367 14.400242 13.8719722 14.49772649 14.34529214 14.88340154 14.81033168 14.34653568 14.20982143 14.79118841 14.34160862 15.31937738 14.16951232 14.67211289 14.93323498 14.89793793 15.27671769 15.95517267 15.19885544 15.04498211 14.88819819 14.91700244 14.53595014 14.75981883 15.06624077 15.35815177 14.63472476 15.10375832 14.65718639 14.78107727 14.54570631 14.32594893 15.0523255 14.17196038 14.60271424 14.34145379 14.83134055 14.60696623 13.37017883 14.64116012 14.38583224 13.99710401 14.64177063 14.19591859 14.94702972 14.57642 14.53138274 14.29201346
EG00008 4.077335657 4.847892429 4.283925976 5.478983449 5.00125666 4.982325625 4.618659943 5.035844277 5.797279015 6.332369132 4.809614964 5.025697909 5.41933283 4.679299249 5.727190346 6.893955879 5.958017586 6.418067343 7.923161356 6.031686503 8.096377996 4.733531281 5.212836642 7.807970698 6.650613928 7.888528339 4.619935657 6.230887186 5.420285245 6.486653465 7.370430292 4.043741912 7.872368277 7.829520352 7.638902042 7.149070807 7.772663617 6.737292865 8.423778442 7.286806601 7.973755992 8.044449686 7.412357565 8.723488184 7.015089777 8.069714404 7.042451051 5.504768008 5.346619868 5.690022272 5.593615747 5.438585292 5.94502512 5.10551939 5.246303223 4.204262345 7.1113068 6.080075801 6.918937928 6.598757141 5.861478563 4.366839818 3.575894861 5.419601183 4.646936355 4.657620087 5.083384738 5.428975483 5.367598618 5.206800521 4.978810271 5.334116653 4.246938829 5.803198358 5.406907967 6.398487797 6.467947237 6.578160838 5.599997528 4.323015566 4.470560246 7.56344439 5.892541943 6.897699334 4.718392006 7.884399979 8.147830856 7.67699028 6.990527584 6.672238492 7.379767523 8.41774745 7.071704574 7.133989455 7.092310625 6.043088226 4.641165101 5.456521977 5.527993965 5.873254979 6.353006325 5.389744283 4.82211511 5.444937498 6.118280125 6.072980452 4.552408284 5.445652411 5.149830744 5.894186404 5.249285344 5.696763817 5.151542903 7.990812636 5.521272018 4.979387925 8.899872783 5.171956591 5.056631927 4.932945345 8.312683258 8.029835957 7.840910933 3.860616362 8.479108446 4.367314064 5.214538647 7.249829954 7.827674502 6.745408487 6.680003848 5.147035078 5.407166261 5.126562528 4.37529389 6.056463851 5.285053129 5.537046509 4.616795735 5.108562341 4.799896739 5.32220149 6.023565216 4.571681224 6.769668523 7.167539592 6.900310975 4.614972651 8.081305138 7.03265631 7.294657066 8.400973243 7.636572321 7.614900519 7.011719584 7.866889108 6.891599564 6.274474344 7.524830109 7.256587629 8.485382786 6.765193295 8.66127332 6.839111124 6.876351021 6.059049319 6.912366095 6.371725143 4.464094054 5.484201381 8.433433402 8.178775221 7.820592147 9.075324167 6.193413528 7.736967961 5.366482555 6.504142232 6.46607208 4.335049052 7.537875929 6.032547798 4.800457199 6.672086347 4.801298261 6.327659251 6.941444023 5.37641784 5.772543879 5.296415903 7.176056623 6.920257306 7.535799475 7.374655144 5.335915829 4.659967214 6.671130887 4.651559208 5.099574179 5.311336602 5.040878784 7.290961883 7.25672728 6.948841983 4.437732803 6.971632599 6.631226391 4.987899862 4.027992021 6.841597987 7.082794598 7.771019219 5.033429804 7.9689826 6.664907907 7.215556294 6.340940569 8.314499119 6.453514821 6.784365728 5.844073377 6.636179869 7.846125106 7.981994137 7.44198414 7.393520987 7.300077059 7.194950747 8.171434435 7.284679291 7.189616638 6.927861653 6.999223918 7.932200027 7.361840058 7.182831383 8.893734003 7.654604655 7.370512177 6.979893739 5.520161513 5.123611713 6.072664432 4.6969583 5.192153246 4.876028444 3.319221746 5.182970693 4.34788456 5.452602736 4.96240405 5.220107588 5.621794763 4.744697556 4.870006171 4.84465597 4.276829982 4.688606364 4.980923979 5.607523544 5.586533968 5.41241912 4.006685562 5.06964723 4.773068072 4.431938004 4.679363451 4.485195675 4.641988103 4.937982339 4.606993096 5.099238545 4.868769956 4.858152438 3.758089764 4.638914255 6.33297024 5.643881356 6.448468023 5.612776369 6.224277343 8.616933359 6.549319576 6.391031782 5.779178526 7.020402187 5.623902978 6.399424149 5.792924476 5.077664092 5.164596702 5.591949017 5.955090838 7.113933147 6.458396884 5.295609958 5.703707082 6.615233822 7.590150944 5.811634178 5.180587839 4.487721331 5.510974904 7.090260413 7.685647101 8.609898176 8.10537878 6.363110337 4.491675496 7.067927109 7.949799099 5.680417851 7.007409504 5.725414489 6.78158707 6.075857311 7.17333541 6.70070679 8.364439612 5.553634279 4.981488332 6.853150752 5.326306991 5.461951836 5.782397093 6.680513573 5.522692362 7.100152482 6.972673112 4.29224931 4.794786868 4.582156526 5.444732321 5.183720342 5.454778527 4.647363529 5.901207018 5.734491274 6.706853154 5.882446572 5.958519275 4.947408192 5.081898096 5.012850931 4.609248873 3.954224186 5.575933332 7.145840447 6.702953151 7.66048446 6.795388261 6.516573333 7.549987393 6.282356764 7.065689788 5.953867391 6.991370959 6.166590734 5.636332894 6.310618217 6.033350579 5.630743343 6.564554658 4.260394756 4.649471656 4.818354653 8.628303031 5.022017141 4.803483188 5.744698901 5.145616949 4.896956944 4.760423995 6.772885343 6.205671611 4.871936192 5.296305348 6.654199288 7.686992631 6.400958488 7.400395556 6.865666582 7.009045724 5.441979497 8.213765918 6.536742828 7.345800322 5.353345721 5.311395441 4.431961854 4.637920016 5.792210492 5.465841351 5.288145397 5.101115994 5.447198025 4.058473619 4.535346601 4.908307025 3.89261853 4.971856513 4.916797833 3.342222713 4.465348311 5.482878451 5.412623417 5.631766833 5.527286378 7.500108739 5.651869831 7.67317121 5.015731781 5.099255698 6.001729455 5.351206362 4.770882732 9.161342919 3.777873709 4.655684592 8.595246962 4.963726251 5.194466659 4.618260883 4.34167177 4.415461908 4.304531801 4.544664766 4.826774233 5.253066621 4.844978795 4.47853265 4.625629218 4.63739267 4.688263013 4.680949477 4.286573739 4.858988999 4.910945252 5.155286814 4.765190372 8.659518579 4.779274842 5.189574845 4.645074237 4.640228446 4.504866503 9.054267725 4.624952397 8.180548743 7.441033457 9.448574723 4.238565237 8.420207528 8.078107625 9.879788156 8.254723635 6.425707107 7.901032424 6.548482418 7.351713085 5.558492251 7.742560594 5.919673717 8.226844023 6.091915658 9.953640687 8.220336373 6.889072505 8.45186186 6.616878433 6.724941838 6.925030614 6.15322587
EG00011 12.63617672 12.91476257 13.11002376 13.60666117 12.7871906 13.45152528 12.67968898 12.9893709 12.30323006 12.54677555 12.72292973 12.62668993 12.26091968 12.91128695 12.27470124 12.77118681 12.24584399 12.50503101 12.61053065 13.02542272 12.60793671 12.76367896 12.73596298 13.18072191 13.05888761 12.790572 12.9323885 12.91114813 12.75472909 13.1098283 12.29524542 12.91455075 12.35215644 12.44353961 12.81836979 12.78592974 11.81747361 12.65999257 12.21659925 12.82292668 13.18562194 12.49248951 12.21270515 12.84456738 13.10092166 12.38458902 13.05138606 12.87908096 13.10805967 12.58564326 12.78314576 12.77367917 12.7319202 13.33654488 12.34528884 12.73007158 12.28977524 13.03500204 12.15526565 12.33277812 12.60901986 12.69337696 13.75131243 12.35872723 12.5380601 12.76386152 12.09563124 12.81905939 12.75052733 13.40603847 13.22441753 12.81436696 12.54596852 12.83698567 13.02077589 12.60386495 12.90097509 12.05452518 12.80820862 12.77612453 13.63323457 12.40912549 12.5202641 11.86460985 12.1914861 12.28783855 13.31384483 12.70787441 13.25786179 12.69372811 13.69732508 12.38764232 12.69835924 12.55810357 12.61269124 12.92058106 12.99954694 12.82411637 13.22865272 12.6795075 13.00761346 12.21295682 12.46018208 12.33637245 12.55336324 12.85448248 13.00201171 12.1698864 12.64485109 12.73763828 13.18556504 12.24660727 12.49789118 12.20794879 12.71406114 13.15930001 12.39730377 13.09683228 12.61903715 13.02705237 12.42387735 12.50520199 13.06983254 13.19526094 12.62655957 12.45479945 12.38349363 13.02953146 11.96866269 12.30983422 12.6021446 13.11449427 13.03878477 12.49590682 12.70921421 12.34095249 12.74618405 12.40100111 12.97412202 12.61377599 12.91555623 13.12904737 13.12220237 12.5681167 12.90241253 12.46011935 13.39456149 14.05594732 12.6875529 13.30258493 12.17326639 13.52910329 13.12993398 13.52154017 12.57696233 13.71399637 11.94869066 13.24754772 12.46212137 12.87991861 12.74323135 13.28098124 12.89893963 12.64132801 11.97729945 12.92553113 12.4700681 12.99309518 12.75916036 12.29937639 13.20758684 12.42276722 13.4233281 12.69120686 12.8635058 12.4408239 13.74845513 13.0631481 13.30068281 13.28654765 12.29690766 12.86175355 12.7608978 12.87534336 12.85704932 12.93579822 12.79440357 13.48168898 12.27056431 12.93399455 12.51082553 12.48137559 13.28768566 12.64358539 13.19298322 13.29834806 13.94237747 12.44700641 12.76602978 12.97058857 12.29888563 13.13906625 12.96862826 12.76470199 13.70624642 12.57005425 12.85189259 12.51656185 12.68740441 12.35851773 13.05775254 12.58013355 13.20478584 12.52249683 13.14667892 12.06824702 12.94138393 12.52701281 12.81229512 12.8766369 12.39555644 12.91096967 13.20816863 13.13612254 11.93399403 12.85662716 12.26531487 12.95367276 12.49499854 12.87231519 12.48111667 12.73343882 12.84301463 13.15507266 12.80936603 13.25187083 12.51409683 13.13537732 12.3215327 12.97657858 12.7216929 12.87040049 12.52321949 12.73731166 11.93186282 11.98904361 12.84286726 13.06048801 13.16208308 12.61064671 12.48576712 12.23903573 12.74439242 12.18370422 13.13221469 12.39957147 13.12926954 12.71316355 12.70923252 12.74479259 13.28082625 12.43736022 13.22438558 12.59150922 12.91616446 12.34732157 12.34367028 12.70749047 13.33437559 12.50644726 12.40426541 11.9938586 12.94046703 12.70574404 12.97867629 12.1404261 12.13655068 12.8389436 12.95340296 12.66958732 13.0361595 12.12097177 12.97419231 12.40222202 12.58706338 12.77466343 12.0486574 12.82288374 12.14977767 13.13715094 12.85928872 12.3694888 12.88004369 12.89853405 12.49668131 12.65073907 12.32219022 13.03739652 12.75982599 13.92162425 12.19921533 12.62886799 12.39409819 13.3368002 12.48495679 13.69140908 12.66317321 12.93179824 13.10358805 12.78542497 12.2297356 13.20497145 12.84130339 12.83794127 13.4049726 12.77788582 12.45306035 12.89662526 12.7532182 12.53939227 12.61275223 12.2199443 12.92849927 12.38627257 13.00901698 12.71261114 12.63374316 12.24700672 12.79214513 12.70041364 12.93570125 12.71149035 12.33039544 12.37416388 13.00762127 12.80034232 12.47064149 12.98481001 12.45340165 12.648081 12.77305576 12.43011049 12.9037508 12.03919856 12.64192913 13.05321265 12.74307849 12.31348497 12.76045012 12.34819468 12.14620607 13.24125778 11.98275657 13.44974755 12.64307645 13.00268535 12.55137513 13.10824066 12.48379233 13.74295633 12.61541845 12.88314208 12.7625247 13.21228214 12.38651748 12.95798382 12.1622042 12.80925942 12.90055123 12.41665558 12.77984464 12.91267229 13.28585296 12.43279325 12.44725624 13.05626734 13.01825728 13.24863064 12.46497304 12.84085167 12.94834648 14.12101734 12.24160678 13.4862918 13.35973847 13.19531908 12.49678864 12.77333396 12.54109034 12.3843459 12.41492332 12.90976972 13.00134362 12.3879493 12.49812953 13.11210054 12.45055342 12.93893582 12.75272957 13.54346638 12.66509423 12.48853776 12.59627112 12.33104547 12.94767661 12.3683995 12.74996332 13.62238366 13.15618344 12.0878407 12.83908464 12.64224609 13.14301015 12.16076296 14.04544331 12.72884558 12.88485575 12.3502769 12.57891341 13.23205832 12.46779532 13.14222776 12.39414798 12.93145681 11.93999903 12.84430799 12.64252185 12.90695857 12.89916412 12.51048077 12.86749162 13.10355008 12.96973656 12.73565112 12.00237338 13.14988953 12.53634544 13.7515491 12.43810206 12.94681716 12.51090912 12.51485587 12.42779416 12.50561338 12.37039382 13.14112688 12.87017636 13.35449958 12.59105904 12.88051252 12.17175144 12.76893355 12.42304169 12.75148054 13.01403783 12.74038253 12.8413267 12.48282197 13.09470658 12.33176022 12.7596213 12.91594235 13.17139829 13.1079242 12.74141172 12.90373921 13.61803483 12.47077017 13.28696574 12.64534608 12.70770096 12.56909004 12.96583702
EG00013 11.958614 13.09926909 12.34949857 12.66221541 12.49909266 12.05528266 12.11398635 12.6088676 12.04980402 12.04464024 11.43825979 12.69810101 11.60192315 12.04073052 11.00203122 12.00557441 11.64948703 11.79225754 11.26943045 11.67120442 10.8696705 12.44887245 11.8710998 12.38651154 12.58605337 13.03301947 11.42727967 12.22096112 12.6416483 11.84257162 11.90113704 12.43953277 12.04066096 12.0748246 12.15951765 12.50371158 12.33728992 11.65256793 11.82637519 13.33015158 12.16694084 11.79656626 12.12095952 12.56719186 12.11182943 12.31803355 12.08529241 9.333039667 12.52647126 11.64671922 11.34807315 12.26238858 11.66436066 11.69910593 11.40345446 11.74924909 11.46475345 11.36533713 11.84098216 11.69249164 11.56754892 11.44713926 11.5794744 11.58747849 11.33527657 11.85305398 11.51056172 11.82795519 11.83691135 11.99870457 11.67609185 10.91677968 11.85801623 11.84227427 12.03296514 11.97369061 12.74219363 11.6257467 12.87261837 11.33781678 12.12767672 11.88892139 12.25941024 11.84849299 11.43617342 11.6229623 10.34774765 11.14019032 12.03512557 10.84690638 11.15031327 12.0792679 11.89691255 11.32975546 11.42278316 11.84273229 13.34276995 12.08031522 11.80426634 11.20751066 11.91767198 11.69072515 12.26938738 11.69237091 11.92300651 10.30925679 11.77628434 10.57572848 11.73251021 11.84445898 12.30362445 11.70006413 11.75946693 11.8006489 12.43010009 12.8759657 12.24294113 11.70735692 11.82282424 12.08307455 12.30499284 11.70789095 11.2552758 12.63168995 12.40504232 12.10835727 12.21656766 11.75974905 11.97774482 11.89424065 12.37174939 12.77439108 13.0097107 11.62890393 11.20577696 11.49229139 12.02271006 12.24706514 12.73273284 12.07500688 12.73804079 11.84709031 12.2757813 12.15305746 11.64139131 12.46981995 12.44646204 11.03183989 12.62249838 11.11134217 12.05291219 11.94050848 11.71337043 11.54489364 12.49536183 12.89893725 11.72075469 12.3855752 12.3751445 12.27928844 12.24252009 11.7275391 11.56716598 12.15436018 12.04525928 11.9489722 12.5696905 12.00415441 10.6887595 11.88812901 11.64013431 11.96857746 12.25331558 12.59519469 13.24133648 11.99050743 11.73862715 11.62088208 11.61679709 11.71252662 11.92633943 11.67936702 12.91991989 12.81029271 11.80637248 11.46370834 10.29806611 13.0452864 12.128754 11.60285409 12.02960005 11.92174331 11.1565714 12.16782186 12.65016799 11.03961828 12.58652814 12.23160495 12.15493934 11.56262146 10.99171774 11.59881899 11.91560235 10.68968979 10.89411952 11.19291664 11.87686633 11.42746686 11.3557293 10.74537097 11.49220084 11.42667118 11.4793165 11.97696241 10.09239556 11.89729487 11.80001822 11.12238165 10.95557827 12.16624222 11.66840237 11.91211769 12.09224822 10.8951783 11.74001507 12.06531169 11.2268193 11.63341122 11.92824873 11.27162988 12.11047707 12.16794419 10.43083896 12.91108927 11.24211765 12.25281173 11.94770933 10.51081526 11.62349991 11.00597714 11.67721369 11.2860354 11.69769611 11.88313466 12.30483558 11.55032376 11.5564654 11.50433017 12.28275306 9.80865654 12.61294549 11.29505123 11.68845421 11.86015345 12.58267464 11.80739817 12.56891457 11.60721883 11.88316707 12.86622615 11.78358835 11.55308821 11.85408171 11.53132047 12.54235796 10.4616535 11.98648704 13.28422525 12.33467095 11.54881789 11.80539013 11.22278589 12.4260046 11.87225574 12.13501893 11.82072216 10.62716198 11.88009278 12.07528773 11.58389991 11.54398932 12.03135904 11.75296309 10.96238449 10.95459832 12.92904859 11.55968979 12.52582781 11.60337652 12.04756964 11.90298684 11.23086231 12.30449345 12.76877603 12.39950778 12.21587755 11.5640374 11.8996254 11.21368462 12.52930771 11.80007584 11.69233571 12.05916724 11.6284909 12.33750565 12.05639456 12.38384759 11.60224111 11.4839465 11.55796616 11.22685093 11.93943571 10.1033877 10.59746352 11.29780982 12.4870158 11.53407694 12.50766237 11.9513368 12.83879697 12.71536553 11.35066632 12.51280653 11.72186523 11.50704318 10.62249923 11.37486904 11.18151692 11.60766582 10.13967358 9.742686894 11.38891196 9.945939726 11.69834814 11.5350962 11.84475026 12.04267362 12.52822953 11.63088036 11.02856368 11.61852594 11.94277196 11.52945074 11.40474397 11.16076953 12.75041409 10.50906948 11.77545049 12.16255058 12.3590717 11.95385645 11.40129418 11.94899232 11.41659098 11.90463405 11.67562399 11.96077675 12.09343833 11.93356487 11.83626725 11.31366126 11.20094896 11.91211179 11.13493386 11.48930931 11.41886427 11.6076443 11.73315436 11.75847798 11.64052951 11.02308003 11.9716406 12.95835134 11.82942868 12.67256537 12.10354585 11.75201932 11.28764456 11.05391286 11.84049556 12.3026341 12.10895614 12.57502324 12.0832165 12.35813507 13.5824043 12.57483104 11.6274856 13.38487202 12.01979679 12.10493953 12.23373103 12.50287721 12.382325 11.28440929 12.23265478 11.6042289 12.22476075 12.07284501 12.3199604 11.8122372 12.28546121 11.80365489 12.44945487 11.99363944 12.17947033 11.36160788 12.47737337 11.66575354 11.4533331 11.748355 13.38698942 11.28893926 11.73565337 10.7497368 11.34305189 11.67467008 12.1563861 12.80073209 12.15806799 13.00764818 11.3549652 11.7917346 11.95175929 12.14146485 11.57567933 12.96736023 12.24365466 12.83387329 12.73754512 11.71348479 11.9635528 12.06703421 12.85398716 12.4044077 11.70723963 12.17169158 11.85478578 11.49019409 11.51951501 11.80816921 12.47874193 11.7499655 12.19386833 11.82896771 12.74340867 12.24859938 13.62525833 12.6203782 11.95542043 11.59402709 11.81424242 12.28567725 12.11601918 12.30932509 13.09846605 13.07992389 11.6725733 12.07736778 12.69652627 12.56149141 11.70518665 13.12813789 11.87084803 12.66879692 12.50236011 11.70062872 12.39745046 12.67156559 12.57777157 12.1444628 11.83373425 11.48418479
EG00015 11.40072611 11.51630815 11.40483472 11.5122593 11.67298365 11.20020089 11.28026667 11.46828447 11.70350998 11.4865469 11.39340405 11.39723448 11.42008815 11.51746154 11.62665936 11.6488284 11.62406582 11.31715938 11.13303177 11.18626139 10.86840554 11.31887942 11.01981871 11.37781289 11.14582271 11.63390585 11.13789828 11.32316479 11.51522476 11.82873114 11.51381076 11.53987128 11.41753278 11.27990448 11.45534329 11.15001965 11.50577469 11.20486207 11.41699767 11.99101809 11.57118003 11.38843882 11.51038536 11.46868071 11.29203373 11.42336431 11.30388328 10.91267797 11.31721137 11.23343654 11.1971303 11.30486217 11.52696645 10.7824057 11.30263579 11.28929749 11.55114809 11.40307906 10.94569213 11.08072419 10.96973754 11.33855563 11.24242356 11.59720778 11.01457803 10.64275054 10.8745111 10.7869931 11.22810037 11.36987727 11.52063071 11.23902918 11.01836466 10.81671032 11.24524361 11.47005461 11.51374334 11.38162177 11.54741974 11.50230865 11.19833919 11.02608233 11.18776442 11.18867025 10.9587576 11.25137758 11.20521031 11.54388676 11.29538609 11.26419948 11.39317754 11.37795068 10.93803159 11.18721532 10.91947882 11.53119606 11.50010655 11.22425549 11.43615873 11.50666782 11.29609159 11.1576448 11.11602628 11.36317787 11.16419909 11.16544207 11.32506844 11.13251232 11.16033547 11.38059596 11.24492335 10.93967528 11.05674179 11.21081585 11.58040226 11.30404527 11.59366379 11.35817073 11.31089131 11.12462735 11.26709865 11.25724925 11.31775477 11.57281758 11.37997798 11.33314872 11.28830855 11.20364424 11.60600241 11.38275709 11.45160758 11.24214113 11.53313885 11.29324838 11.0689626 11.04683882 11.25389187 11.40383061 12.03081992 11.3580672 11.12887037 11.45092604 11.30933901 11.38583135 11.29736557 11.40609918 11.19383332 11.05494672 11.54700793 10.94661022 11.1659982 11.19303963 11.25123697 11.14250648 11.63472112 11.1946882 11.403799 11.19536201 11.37622867 11.33157281 11.27841554 11.18488547 11.51644783 11.51998728 11.25557871 11.02424648 11.4230394 11.15049411 11.14533732 11.24453619 11.05868038 11.11763629 10.88871055 11.33364876 11.42322903 11.38131402 11.00841032 11.2855418 11.06219446 11.18345984 11.56344621 11.43859971 11.767832 11.60565768 11.72659039 11.23127577 10.52049039 11.666621 11.56993523 11.24388499 11.18738739 11.80693549 10.69690162 11.32132608 11.35385458 11.02344478 11.61543765 11.24866034 11.22601761 11.5335349 11.26870566 11.14466216 11.4263565 11.30096808 11.22332421 10.98457069 11.16433178 11.57325265 11.2806587 11.58947136 11.34972038 11.38183863 11.22147822 11.80277858 10.86168023 11.61558062 11.2942514 11.24779877 11.17038017 11.22474852 11.2728701 11.28822771 11.2885431 11.6941844 11.35297815 11.0456369 11.63381926 11.44275694 11.47679345 11.22870514 11.4195675 11.57367509 10.71470784 11.65667127 10.88255012 11.48514903 11.43257224 11.0139376 11.65727226 11.64953815 11.17233137 11.48873747 11.56271324 11.23692195 11.82325983 11.43337753 11.2385852 11.30756605 11.37862828 10.59844246 11.45850667 11.28691385 11.01203843 11.52107373 11.34792416 11.54551812 11.25187897 11.19154083 11.52555381 11.69409271 11.46883687 11.20792537 10.92381219 11.27581195 11.76898407 10.89484227 11.63410444 11.78027819 11.59385669 11.31377283 11.45740239 11.62834317 11.31704235 11.62987999 11.64381068 11.65301974 11.35706341 11.61873124 11.13369533 11.62848466 11.49174045 11.4550662 11.59571112 11.39290972 11.2472631 11.11593184 11.23020602 11.5779552 11.3038701 11.34141863 11.36129726 11.31145046 11.80607906 11.44716658 11.43030745 11.44517017 11.46958744 11.3211884 11.13106903 11.20616257 11.36416633 11.2761957 11.03400814 11.22452526 11.48181517 11.04716655 11.58586198 11.06218797 11.12608906 11.0322403 11.21733213 10.7435136 10.79409996 11.01819631 10.95624147 11.35834857 11.29045408 11.47997594 11.39866483 11.36699366 11.49839811 11.39399415 11.25674528 11.17617105 11.17211874 10.52132803 10.93439753 11.15201263 10.90516026 10.72450275 10.38786422 11.17044548 10.54879152 11.24733916 11.22508643 11.27604388 11.73142319 11.30393801 11.43508701 11.36014106 11.30986463 11.09536413 11.41247988 11.15760947 11.11619309 11.25777969 10.95517901 11.33910286 11.48130564 11.33662699 11.49584803 11.2126662 11.66722809 11.25793717 11.24410278 11.41438703 11.40464025 11.22363178 11.47764092 11.24200979 11.15838198 11.17370995 11.42525665 11.14541658 10.86257742 11.2888798 11.3018223 11.46402906 11.35190702 11.27621504 11.19039341 11.48062076 11.42100668 11.50314824 11.55540075 11.30269931 11.2294828 11.35549596 11.44434625 11.34146661 11.45945133 11.33975049 11.34223799 11.71270476 11.35344645 11.22166848 11.32235995 11.51955691 11.75534998 11.54923025 11.42013164 11.49149217 11.60179252 11.4825728 11.28152685 11.18002665 11.35920406 11.25599838 11.54502652 11.2235113 11.31021658 11.74723357 11.46223816 11.25938918 11.4433372 11.19192037 11.30811416 11.77833693 11.6886332 11.57344412 11.99232018 11.82365033 11.32544627 11.80435907 11.42026457 11.54839919 12.02582774 11.8191197 11.73486604 11.41519019 11.77157349 11.0473375 11.64926648 11.3767124 11.60185882 11.30250633 11.60708289 11.05487398 11.18043123 11.93786778 11.5090873 11.34000373 11.17586191 11.39792463 11.9002759 11.09563501 11.39519486 11.32303428 11.61938608 11.42105338 11.53007212 11.5322293 11.22648108 11.34489701 11.35204057 11.39819809 11.42025173 11.47178099 11.46432875 11.20385968 11.53922707 11.10164009 11.56343772 11.32222042 11.37082949 11.41311785 11.63361312 11.34786883 11.32731874 11.39092306 11.46860177 11.1186332 11.45156934 11.33245104 11.69766094 11.43846573 11.27771373 11.4866413 11.72117654 11.68367973 11.43960776 11.15644446 11.5740575
EG00016 6.429464721 6.4497518 6.510580783 6.643249958 5.918987953 5.936211677 6.675487211 6.392500541 6.425300329 6.790123747 5.731796727 6.498277108 6.111342592 6.451944707 6.1772055 6.207297931 6.472406282 6.23405607 6.251341185 6.081190305 5.532602738 6.988076491 6.906062529 5.95980678 6.281772 6.365659827 7.235930992 6.614858747 6.79521361 6.226721047 6.815223219 6.555084656 6.637936932 5.999855034 5.959761381 6.738482645 6.613353724 6.741550782 6.671588012 6.730414299 5.229145161 5.958846485 6.676298622 6.684750292 6.392728008 7.060070941 5.96826778 5.618448645 6.595105868 6.380148053 6.331806367 6.476080122 5.880283502 5.713260738 6.473764725 5.949463267 6.197222689 6.123582749 6.670353193 5.923956908 6.774902903 5.694751913 6.465841676 6.015990821 6.29260541 6.554230879 6.708788954 6.463045113 6.49729056 6.042219282 5.812269481 7.009603887 6.402914718 5.704924712 6.339936026 5.793744817 6.944675867 6.820068486 6.566648044 5.902532517 6.013454366 6.40023139 6.403617711 6.430535202 7.069742755 6.380614153 6.117326429 6.790323834 5.824592432 5.72165405 5.895921972 5.958756115 6.108663658 5.604739835 6.418327667 6.148405965 7.36714216 5.851666326 6.07813383 6.528742774 6.402463637 6.634545326 6.819025086 6.15038367 6.734898971 5.813822762 5.787852432 5.645878033 6.623832037 5.554531008 6.253215093 6.667265048 6.871586593 6.92846887 6.243291342 6.100685992 6.456070214 6.103444287 6.455349002 6.591708727 6.272602849 6.184976532 6.057383328 7.234532307 6.196808889 6.907100621 6.560433584 6.239339159 6.261274746 6.752303535 5.834853299 7.03626891 6.204221751 6.452640966 6.150827821 5.756087588 6.429435988 6.142555163 6.440308809 6.130871868 6.452092827 6.3927003 6.135773776 6.860193312 5.92040575 6.83707597 6.756936744 6.524273555 6.080861794 6.859621734 6.687695921 5.942110045 5.668309268 5.872199664 6.359670864 5.840099751 6.247127383 6.167721322 6.556328118 6.404034879 6.252678147 5.900595074 5.614133118 6.749787937 6.441384341 6.059620075 6.775291965 6.101880113 5.751717953 6.549242956 6.223189171 6.129494586 6.085699411 6.134898605 7.371787022 6.538759136 6.184322712 6.102487631 5.492451996 6.09845249 6.204156349 5.809976696 5.896048039 6.510210151 6.750525343 6.069806594 5.050369383 6.690327096 7.182581212 5.794087239 6.489786351 6.696929312 6.230110186 6.419490782 7.013676976 7.718839441 6.664497602 6.611840465 6.53867211 6.389525485 6.034372672 6.776728268 6.275653798 6.119470327 5.681827566 5.607560998 6.693456577 6.294680054 6.014496791 5.509543488 6.011376408 6.1410613 5.82999162 5.572836958 5.119940006 6.377714009 5.50661491 5.596417091 5.815594761 6.979979789 6.38929748 5.567908955 6.515056186 5.553805235 6.128772648 6.539704113 6.700590105 6.49125581 6.32766092 6.42842256 6.523266811 6.376968819 6.127107165 6.363756137 6.329670586 6.588037266 6.725534562 5.743328274 5.187333602 5.990870022 6.576403909 6.24295141 5.376225025 6.583295688 7.032612312 7.033405394 5.738441203 5.665379822 6.173120081 5.183094884 6.753290846 6.371225873 6.686357064 5.867964158 6.263903813 5.976669651 6.596320775 6.62320041 6.448834707 6.915218377 6.565459027 6.702818678 6.155881137 5.527503204 6.523637149 6.37691746 6.065063891 6.947716902 6.852124491 6.854359553 6.489087941 6.488775394 6.231094452 5.891606267 6.278333303 6.827595025 5.957108864 6.03065603 7.095149099 6.413130097 6.334841279 7.361417739 6.813945704 6.65798593 5.62486848 6.904820956 6.788365177 6.389249027 6.519461455 6.453697228 6.287649142 5.821868678 6.283161184 6.616629919 6.827624097 6.584811886 6.521939015 6.371565388 5.671080395 6.174533744 6.297262652 6.085522037 6.333944985 5.759365199 6.243033058 5.916627866 6.168898985 6.126487703 5.919877821 7.04185325 5.977635473 5.883812862 6.212141536 4.844456859 6.13915581 6.442608303 5.915051319 6.022278253 6.540247419 7.134766532 6.372114518 6.029471065 6.490986303 5.902442002 5.741984099 5.19270548 6.133030379 5.898225531 6.541740779 7.165767979 6.941088759 5.856074194 5.359285442 5.999710327 6.408528659 5.726739883 6.214878958 6.55021057 6.354739774 5.192423032 6.090973927 7.482337291 6.266595064 6.670330253 6.273178425 6.449761536 7.10187417 6.105908343 6.072217258 6.940284618 6.435223359 6.263314458 6.302274288 6.370671667 5.938327914 5.589978596 5.66036228 5.830045093 5.545920344 5.776987879 6.133637859 6.27269549 6.330899067 6.261987574 6.58657555 6.200065488 6.571623597 6.626839284 5.795977739 6.645163696 6.03916047 5.869663671 6.589899381 6.205609641 6.258983266 6.492876594 6.220088989 6.38965652 6.054926883 6.135302082 5.870390892 6.323675494 6.21639133 7.036885384 6.182730998 6.786970519 6.327235447 5.104728023 6.267225141 6.425319964 6.394290332 6.344068036 5.917793813 6.898155292 6.168346485 6.350691352 5.975727798 6.706404424 6.566334034 5.926586692 6.59591729 6.141726597 6.386166832 6.469412958 6.248934276 6.252787245 5.993409139 5.766224069 6.989914522 6.385213982 5.887959938 6.913100454 6.112049721 6.780456662 5.110824488 6.271725333 5.899951667 6.417944939 7.056941803 6.023898915 6.638844493 5.580750647 5.900502566 5.640116735 6.686866508 6.801463173 6.337562575 6.166828943 6.577659668 6.285754779 6.5714372 6.753618791 5.958157924 7.149324783 6.868074881 6.433284273 7.557695951 5.690785885 6.249972263 5.800013624 5.633094523 6.589709438 6.051287987 6.339445069 6.208082033 5.851763284 6.299550648 6.653648067 6.480810899 6.588691498 5.730331452 6.21193062 5.596836497 5.99760544 6.990340252 6.501524774 6.455987685 6.104918237 7.744440948 6.281751264 5.719345322 5.660061166 6.166397526 6.091207533 5.900256086 6.855350501 5.416173643 6.992704433 6.408393466 7.083117206 6.409138063 6.484632472 5.734077723
EG00018 10.56433372 9.839200363 10.44348285 10.27084692 9.820857875 10.85520584 9.903341215 9.474342896 9.539260143 10.36645375 9.990515666 9.898799951 9.822540931 9.800117347 10.00373071 9.73677139 9.061524621 9.448382412 9.903176505 10.10675101 9.789678464 9.289870703 9.325732762 9.079883123 9.233946489 9.117412832 9.139709605 9.591286348 9.54391489 9.657345856 9.532010968 9.059327313 9.733780553 10.17398881 10.04069495 9.681375553 8.877341956 10.50687665 9.101011534 9.637129334 9.576532675 9.992433169 9.853291116 9.227873537 10.26776792 10.04777827 10.16028033 10.16974076 10.1177644 9.197876663 9.506507198 9.909202277 9.687876717 10.12161566 9.317573309 10.06555771 9.306044408 10.17331483 9.074755369 9.486025531 9.506144806 9.237972352 9.740605695 9.116154367 9.791571293 9.764821323 8.88838239 9.558904783 10.06296121 9.651149523 10.0033895 10.98007394 9.735283854 9.64405432 9.90284114 9.932382823 10.10276022 10.14328335 9.956121629 10.20194827 10.7840029 9.972613264 10.35106297 9.608298553 10.18176317 9.751094887 10.73811368 10.68436478 10.14227416 10.11039223 10.30351782 9.462051805 9.706412923 9.525324267 9.764211186 10.0757588 9.413462817 9.801541524 10.1264956 10.35523405 10.33521809 9.255666398 9.491538129 9.579028515 10.12900617 9.734256393 10.35401691 8.960353485 9.60039403 9.992690574 10.66650788 9.346850222 10.16953661 9.628318459 10.23632663 10.25606467 9.399371249 10.17874038 10.09716413 10.25052774 9.806224183 9.898264154 10.20433714 10.13223584 9.617272626 9.81681533 9.785278911 10.26059592 10.13740926 9.755073756 10.04392121 9.80040822 9.961959321 8.812598044 9.71127298 9.360621408 9.198948057 10.19537138 9.65860808 9.719386371 9.721757766 10.40949544 9.887900596 9.685019179 10.34469957 9.937337943 10.17249117 10.28002195 8.943632198 9.766644878 9.256313075 9.561901567 9.805680919 9.688386401 10.08285804 10.11817515 9.538629867 10.33990424 10.00869842 10.09073328 9.928578668 9.952815264 10.48629758 9.94277711 9.715685168 10.20494343 9.745637961 10.51252464 9.733713025 9.884252105 10.49318906 9.776668408 10.62950108 10.26861342 10.13104549 9.775769949 10.3477834 9.501404095 10.03853062 9.655993728 9.506543107 10.1051689 10.02203621 9.999569493 10.39400254 9.808377486 10.41256391 10.19221256 9.641505364 9.900630381 10.19035188 10.40499393 10.59770781 9.939833051 10.38974785 10.12465757 10.2176948 9.493137455 10.03521156 9.483797919 9.577546483 10.36746449 10.50928223 10.56751837 10.70179495 10.12939396 10.40053037 9.981045503 10.00752223 10.10930749 10.13589626 9.998340156 10.42944551 9.860102974 10.1451604 9.579265767 9.950389298 9.967935882 10.39828151 10.08756068 9.569065701 10.35184323 9.832413624 10.70730431 9.25790448 10.30113989 9.976321066 10.30242913 9.667196896 9.993474645 9.652282257 9.879032196 10.19848854 10.00248875 10.09631857 10.84730279 8.967549937 10.01754762 8.967911061 10.29997221 9.96470137 10.53724357 10.14114346 10.2694016 9.421907275 9.862340457 10.56619119 10.01598945 10.0048135 10.03739894 9.734019219 9.77196213 10.45754232 9.467898269 9.733622066 9.962399174 10.31073913 9.730032475 9.662376445 9.867981845 10.41489879 9.630772769 10.73337491 9.714431519 10.17433183 9.602930921 9.394507286 9.881968089 10.32157265 9.880994191 9.731449637 9.978205203 10.40927426 9.290975837 9.769065776 9.093654356 9.350031355 10.10955865 10.50861075 10.02955885 10.09544266 9.492820819 10.48869884 10.0548499 9.795807306 9.737404645 9.478845488 9.705295361 9.888537264 10.00984194 10.01621559 9.768076463 10.07839195 9.725427557 10.12322342 9.656353134 9.832445593 9.957454832 10.1522793 10.60981097 9.469362731 8.966780947 9.745249819 10.76847512 9.835913489 10.4187851 10.47461932 9.998715437 9.719759516 9.954485408 10.20003678 10.73639579 10.448935 10.30137677 10.49844759 9.849398644 9.256896034 10.04459997 10.08079139 10.25101538 9.677097498 9.271087752 9.828920926 10.03573564 10.78937587 9.22269437 10.5751835 10.19849663 10.33736429 9.960994894 10.02449393 9.281906098 9.361055409 9.846780617 10.1821443 9.763964891 9.583927341 9.933157644 9.041829744 10.08972986 9.954670353 9.638804278 9.961588318 9.639585492 9.45363893 10.2420341 10.24419248 9.628198977 10.62146652 9.773048145 10.03523029 10.28534525 9.168586544 11.32411686 9.572844385 10.14909795 9.73385051 10.46082398 9.83149163 10.59823339 10.1954027 10.35929495 10.22907607 10.91289577 10.70036055 10.37516865 9.860591829 10.46700749 9.916536639 10.31481167 10.84508272 9.866135609 9.784148761 10.0851051 9.807319924 10.18621385 9.924636072 10.73032415 9.854917511 10.26298564 10.3969375 10.46750945 9.835489922 10.32941749 10.73074477 10.05663471 9.75255654 9.747820206 9.831298586 8.988121951 9.856221539 10.59744724 10.15857289 8.701171139 9.347931114 9.528670169 9.964349039 9.421866706 10.28603036 10.41753834 10.27314507 9.946692505 10.24859727 9.897761786 9.796026275 9.939746783 9.855610637 9.918743995 9.840892487 9.499760858 10.00226477 9.502367941 10.07145855 9.379198011 10.09501778 9.602590771 10.00151971 9.367672882 9.254540376 9.397598871 9.311355416 9.842104113 9.317476053 9.977381799 8.993516825 9.734915523 9.359811562 10.32577893 9.630718883 9.637150124 9.729415015 9.9877149 9.679616094 10.43261013 9.29064491 10.07654024 9.869663959 10.72813096 10.19358004 10.11178907 9.380594242 10.24318329 9.773665985 9.930175601 9.761388133 10.48278198 10.13747892 10.53682024 10.02660843 10.38514999 9.761148756 10.24744139 9.25528742 10.00501892 10.31007908 9.780188364 9.677795857 9.872115838 9.951155029 9.741023149 10.12164287 10.53482603 10.40702879 9.831505342 9.450033061 10.33937023 10.75176949 10.23001991 10.07287771 10.70072377 10.21388735 10.43694304 10.24319352
EG00021 12.09080132 12.54520301 13.15491481 13.12455202 12.71922964 12.73445624 12.03862759 12.9895849 11.42648844 12.31727699 12.22285723 12.6502207 12.01526202 12.38729796 11.88533705 12.52517831 11.53883287 12.40329029 11.85372063 12.44192946 13.41114716 12.15486301 12.26821157 12.70199592 12.37758253 11.75185377 12.67102774 12.05618037 12.10358029 11.34057628 11.86381429 12.63137551 11.75699264 11.45881014 12.2749411 12.33661933 11.45774372 11.88510871 11.54678589 12.63288536 12.8362861 11.99800048 12.01877126 12.05129518 12.25436296 12.0365399 12.47214966 13.29781984 12.6931969 11.54465568 12.22084809 11.85998611 11.37696129 11.86909663 11.31451971 11.58838216 11.87875424 12.49829477 12.05672536 12.17691655 12.04252511 11.70935613 11.96996068 11.50821138 11.74495378 12.34199867 12.0834889 12.3293466 12.04695729 12.28763309 11.90025334 12.83300744 11.79784451 12.25453497 12.37378005 11.9940094 12.00098538 11.87583967 11.58053529 12.49359399 12.58502005 11.80473316 11.74884188 11.11786063 11.9789986 11.34625896 14.04198051 12.74480603 12.02707387 12.27169956 12.42146658 11.39434034 12.52674062 11.85785431 12.30568906 12.31254281 12.24651109 10.88003116 11.62441743 11.41068388 11.68629496 11.63578343 11.88839815 10.89293754 11.61725271 11.13485618 12.12827423 11.72408252 11.68094682 11.01881613 11.70884153 11.1469237 11.61270169 11.51563954 11.42868135 12.19194029 11.24869381 11.05410939 11.29670206 11.43103211 11.69751053 11.89862133 12.07001224 11.7356785 11.04504755 11.03199082 11.11944156 12.35708264 11.81612818 12.07887589 11.62991865 12.50822025 12.85196462 12.25667067 11.74520263 11.69657072 12.0417959 12.12786025 12.14888314 12.49870178 12.33210677 12.70325614 11.94072578 11.52874702 12.02245335 11.76009214 12.06291297 12.36897878 11.23579834 13.12272736 11.11362494 12.27048853 11.87034054 11.60090987 11.83164771 12.4795197 10.85606941 12.13908565 12.16541332 12.92540344 11.98709017 12.75006458 11.50873816 11.76246922 11.33993924 12.29270113 11.81493796 12.55244843 11.86678598 11.67015437 12.91811997 12.04044911 13.00356511 12.8000559 12.44365261 11.94063673 12.72712434 12.87986675 13.66231716 13.05907274 11.68537234 12.11974913 12.36847504 12.18738312 12.05874072 13.05252754 13.07776662 12.01732279 11.52680166 11.97349558 11.95040978 11.65796387 13.55791139 11.37462038 11.7874201 13.83116401 13.7351922 11.63741674 12.84339897 12.38890693 12.19803838 12.90922789 11.75091909 12.63878926 13.18776907 12.52076846 12.16911272 11.87874086 11.51064208 11.79638942 12.2435259 11.90377551 12.042269 12.34837162 13.37315695 11.74473797 11.80526066 11.6984407 11.28356278 11.74636194 11.26948915 11.75494852 12.25837077 12.86247568 11.31053779 12.71641855 11.47416968 12.4039302 11.7169153 12.10549632 11.61639803 12.42379807 13.30604691 12.89966137 11.80512034 12.68998803 11.74191704 13.60400232 11.88447279 12.45863944 13.56593544 12.16601763 12.17793261 12.20578298 12.24759048 11.21044016 11.93716099 12.10749849 11.43502505 13.40865179 11.39901314 11.48843984 12.4259908 11.68500005 11.33263894 11.54309753 12.63865578 12.01435622 11.87163705 12.45685224 13.0082541 12.33300432 12.00440738 11.3740608 12.840509 13.02286392 11.68205326 11.8549996 12.28461319 11.8726874 11.91023576 11.29064394 12.32245262 11.42952945 12.22569536 11.28357837 12.20274621 12.22410791 11.85868898 12.51583581 11.6025018 11.49420531 11.83744641 11.39504492 11.47981099 12.02336572 10.84487277 11.38058391 11.1896135 11.98241366 12.15908367 10.89130147 10.94140084 12.13956414 11.31588494 11.44941618 11.53671235 12.12406967 12.70277617 13.53668309 10.82495321 10.47969998 11.78955954 12.75858573 11.55617021 12.15921258 11.91916443 12.12002624 12.41119569 11.99670868 11.9851477 12.34024399 13.27302789 13.54742932 12.17407192 11.53738112 11.57936877 12.14245329 11.9242272 12.34038819 12.04088623 11.10605326 12.19572126 11.43590209 12.32855667 13.38098491 12.51419136 12.13690324 12.4033552 12.5531085 13.65214821 11.34278919 12.48840558 10.78946741 11.60937757 11.69659483 11.16432645 12.16098992 11.0604615 11.78227026 11.09844997 11.91032339 11.06936445 10.82926964 11.50546893 12.01428597 12.83367786 11.10482914 11.29493147 11.34438614 11.31053602 12.43754655 10.80509247 11.47813867 11.40744328 11.04467129 11.80666634 11.70521299 11.5404183 12.27572438 11.9514364 12.30437228 11.70763003 12.91972094 12.16333766 12.76134661 11.35317657 12.11254302 11.78502174 11.41796137 12.48346841 12.67060239 13.09515344 12.36017824 12.08270666 12.16930034 12.82363067 12.71766561 11.4676857 12.01493495 12.32567489 12.16051883 11.26305763 12.45228167 13.25986414 12.94227579 11.82700701 11.22469199 11.68697986 11.7737718 11.41384355 11.09285385 11.70658585 11.98262208 12.31459813 12.64985849 12.01592973 11.92076382 11.99768465 12.64911661 12.35524015 11.62198288 11.64578403 12.18722528 12.31174653 11.9375545 13.07670585 12.54044595 11.91639671 11.05953769 11.48474783 12.14405682 12.0200246 11.62249872 13.16445384 11.98090085 12.35812172 11.73089148 11.76763183 12.13240306 11.2411646 12.90325312 10.50183659 11.91072961 10.62410479 10.9979286 11.57994418 12.34846026 12.62783398 11.86523102 12.02351015 12.38922739 11.90311333 12.46392025 10.65447551 12.55617029 11.50568257 12.7407036 11.61225233 11.77049418 11.18259015 11.2453592 11.19269518 10.67310753 11.24831726 12.06864544 11.69774525 12.1308074 10.92202675 11.7016941 10.77962602 11.59269384 12.06153262 11.8177913 12.19672997 12.18796459 12.04224426 12.13126323 12.67409031 11.78500563 11.86467569 12.95360105 12.56562862 12.8358753 12.0978075 12.31113056 13.13813924 12.38006867 12.54158623 11.67376438 12.59164088 12.27788793 12.26861011
EG00022 14.99754124 14.94255774 15.28750082 15.04632192 15.18469441 15.66488341 15.15994889 15.33350152 15.50925018 14.94656659 15.28240649 15.14076529 15.51445487 15.13333183 15.64938624 15.20659907 15.55060225 14.86246581 15.11894073 15.51021339 15.59310984 14.96316651 15.02337179 15.33181274 15.00123516 15.26221263 15.26218947 14.99882729 15.33996547 15.50674692 15.2843055 15.25810498 14.96650473 15.43867744 15.10831606 14.88598264 14.89554616 15.01533557 13.91337434 14.76025566 15.07780658 15.17670214 14.73426241 14.99863552 14.80397633 14.6409738 14.58894951 15.63736397 15.06885394 14.85657654 15.24325915 14.88463647 14.78780291 14.90713977 14.99829042 15.17365383 15.1077749 15.11228146 15.5962887 15.02230165 15.45487363 15.51387007 14.38087171 15.01231933 15.31030071 14.72813257 15.39478786 15.07057478 15.09361141 15.1972291 15.37989974 15.4739567 15.29857696 14.80903841 14.97816611 15.43107588 15.35017567 15.19898889 14.86028713 15.44428563 15.12872718 15.50604558 15.06356244 15.15236345 15.49347416 14.65313935 15.74090003 15.24669177 14.94014869 15.45979676 15.06889749 15.39512823 15.25362102 15.04708513 15.2760649 15.39646318 15.67902503 15.14524601 15.12691821 15.73601912 15.15841964 15.11578133 15.23112987 14.57851899 15.32791138 15.90054441 15.50518363 15.8920706 15.05704739 14.9201467 15.05492948 14.80963417 14.75417542 14.95448794 15.075945 15.19856553 15.42354542 14.87823136 14.9920464 15.22371647 15.60611452 15.55506 15.14369679 15.24819421 15.26259864 14.87346838 15.44762846 15.38508254 15.30894073 14.78843775 14.89872782 14.98824467 15.39121144 15.32874356 15.12289969 14.83186982 15.54968382 15.33714087 15.48714376 15.24720717 14.97006041 15.25275624 15.13517731 15.28402281 15.21369651 15.15054507 14.82942746 15.20126237 15.00936791 15.44877967 15.04722227 15.01712436 15.22409925 15.14052073 15.38267136 15.35687518 15.2712853 15.37017269 14.92510741 15.48793897 15.00856963 15.50752854 15.19622067 14.94078645 15.01763832 15.36759351 14.45979228 15.11833366 15.62501464 15.12594267 15.13461658 15.33399407 15.5527482 15.14806338 15.05008924 14.92400199 15.3048136 15.33083294 15.67107773 15.10473277 15.29261128 15.52222685 15.28022927 15.06952864 15.36609218 15.36125561 15.92906517 15.21446205 15.66316639 15.38269702 15.44457107 15.41698692 15.56830719 14.89175383 14.89931693 16.23636242 16.05593321 15.6527602 15.23587743 15.67835397 15.11904171 15.02129519 15.04619059 16.13629707 16.38011275 15.70093575 14.95697836 15.24666277 15.00875487 15.36168178 14.91618569 15.27442692 15.54444131 15.06959816 15.94006353 15.15906697 14.86708491 15.3054861 15.22923613 14.89409689 14.90462492 14.88581993 15.48769387 15.98962479 15.5845231 15.56010612 15.80787363 15.68074102 15.20308497 15.26912731 15.26500317 15.25326847 16.55334393 15.68931057 14.94802192 15.11379699 15.16714972 15.59521454 14.69581012 15.35767515 15.39760086 15.43273763 15.28061173 15.09020766 15.15009449 14.8108069 15.04731293 15.38324045 14.91537758 15.59758967 14.84916989 15.82818638 15.20621555 15.35535158 15.05390737 15.17287116 15.10855682 15.18592049 15.14635528 15.60212067 15.42813913 15.36135984 15.14294352 15.01187544 14.81340945 16.20613012 15.48639626 15.00943842 15.00550891 15.15126421 15.14376062 15.87192631 14.99586119 15.01404256 14.97569501 15.24483948 15.70508758 15.4264756 15.14603814 15.50866411 14.86091594 14.70904533 14.62445859 15.34590684 15.5866534 15.35789547 14.98662872 15.45196759 15.13001781 15.18748907 15.04894201 15.12115106 15.22962062 15.4633282 15.08907772 15.00525691 15.29739735 15.17637573 15.2774613 15.7308082 15.53799911 15.45537409 15.11757059 15.39599289 15.18268777 15.16716944 14.96443139 15.34259551 15.20365785 15.08324523 15.06773105 15.1916516 16.21205759 15.87108357 15.21782629 15.05498044 15.43893921 14.70537929 15.14119323 14.84198167 14.75934977 14.99830798 14.70179755 15.32078238 15.00274036 15.58818501 14.87029167 15.01082655 14.85616371 16.12080896 16.1329965 15.02241587 15.79512105 15.26055593 14.94807147 14.9309005 14.55622755 15.1460543 15.15411693 15.46864936 15.58570624 15.5736386 16.06201707 14.82837984 15.12847924 15.14348551 15.46414823 14.94844494 15.06624939 15.53758005 15.26195643 15.23374549 15.00611163 15.14477875 14.94599195 14.83825391 15.26085218 14.89051888 15.30813814 15.1270958 15.42298984 15.39103024 15.4204808 15.83700737 15.64977172 15.95878332 15.6225024 15.36805766 15.79453207 15.02853497 15.86666236 15.8970623 15.36985398 15.37490269 15.39861771 15.43669188 15.62091911 15.4648372 15.44311661 15.46045859 15.05045352 15.49228803 15.45688442 15.68093876 15.42731635 15.37815221 15.25522167 15.01853085 14.70414652 15.43359612 15.07605691 15.29576333 14.79789929 15.13917175 15.72645854 15.22829976 14.62785977 15.14962313 15.1837519 15.37871114 15.08031348 14.92880393 15.09394102 15.04859632 14.79157675 15.6122602 15.89509278 14.81749833 15.47870066 15.50633653 14.9704607 15.35021537 15.12911469 15.78740441 15.84227104 15.47592053 15.57407173 15.21950182 15.19464159 15.16602655 15.2785343 15.99795164 15.9892619 15.3621946 14.95810931 15.48646479 14.99724306 15.31894266 14.70156655 15.35653534 15.38223948 15.43506821 14.96740392 14.99260835 15.12192616 15.02973688 15.17789919 15.13011398 15.42788251 15.46838392 15.03242555 14.79688294 14.91473613 14.2111382 14.78042241 15.17147507 14.99362452 15.05217827 15.32576967 15.28088916 14.7515713 15.41888384 15.14786919 14.93698009 15.3270846 14.85506475 14.85634666 15.74209261 15.33106189 14.85679623 15.71714163 15.55635142 14.6064349 14.95008786 14.46919291 14.87500829 15.65835401 15.35750926 15.26518093 15.15663394 15.58465708 15.02313022 15.09159661
EG00025 5.898128016 5.153020392 4.497686052 4.922318023 5.721957258 5.946577176 5.906382709 5.858736193 4.999648102 5.292853713 5.690390834 4.886689352 5.114350255 5.168053494 5.850877236 4.928426671 5.259811623 5.538970572 5.081975796 5.432491878 5.732355672 4.988790379 5.365868317 5.493713494 5.151936628 5.001550771 5.237972493 5.459247031 5.328997663 5.841530072 5.346091445 5.518990813 6.289442755 5.80143328 4.675786896 5.45760832 4.346291382 5.497906356 5.996907131 5.450424156 5.599615739 5.469995554 5.187891247 5.325385659 5.607552445 4.834759204 5.552830598 6.557782393 5.387257591 5.113272871 5.240585628 5.223083728 5.64620882 5.596063304 5.889162383 6.357537767 5.436071983 4.905363726 5.128366145 5.286922715 5.667838869 5.816938274 6.794403755 5.930602221 5.634890389 5.197350148 5.673174935 5.688827787 5.073252654 5.096756087 5.650074684 5.38452541 5.782767118 5.766246196 5.599518133 5.465975598 5.35378121 5.437923183 5.742531697 5.46576485 5.757730389 5.536572561 5.581429412 5.970623803 5.495397516 5.819781113 5.88425079 4.709749087 5.406954534 5.407199161 6.081579833 5.138669113 5.596072153 6.085279711 5.510740296 5.553693515 4.871808092 5.330287683 4.85116105 5.827493487 5.671521045 5.95449623 4.525665707 4.567201968 5.40908639 5.375199842 5.669706905 5.737741138 5.466463053 5.566141524 5.801623362 5.294510958 5.2885316 5.695870489 5.237262591 5.036803565 5.452914579 5.570702738 5.546078473 4.856151827 5.3583814 5.551986055 6.482222032 5.55259569 5.378953726 5.294299883 5.419672931 5.489021336 5.138353785 5.788569468 5.101086312 5.063137029 4.811053871 4.930428628 4.841762981 5.406891942 5.347955515 5.087330625 4.831802679 5.173765435 5.315027303 5.221364567 5.44213633 4.594646828 5.3134679 4.979185112 4.970397661 6.198163884 5.668590114 5.573377459 5.188357601 5.048200022 5.675926409 5.665780073 5.272328743 5.073314426 5.76830472 5.374283039 5.454470375 5.74783921 5.325319306 4.837648636 5.549877576 6.379933189 5.393120667 5.1961529 5.652033641 5.734621426 5.92872094 6.005410011 5.849037146 5.515525926 5.410680168 4.890916056 5.04733171 5.366215238 5.385073768 5.411418973 4.771265724 6.186145436 5.842435221 4.763357025 4.942594431 5.571695646 5.935707677 5.639493906 6.234486359 5.372653376 5.234710345 5.073011551 5.538197157 5.847414741 6.486673182 5.454701135 5.251841283 5.436901577 5.821267987 4.674005575 5.439993074 5.473209752 6.500485453 4.836412184 5.789499604 5.661044799 5.58158432 5.947566253 5.450331611 5.695692048 5.569123292 5.518416055 5.440961312 5.162045676 5.849206536 5.246920667 5.128685326 5.966958701 5.653542176 5.616760613 6.624708386 4.730405674 5.303128747 5.103384853 5.427716578 5.997630528 5.062997669 5.272963806 5.806689835 5.345944984 5.865826049 4.956552549 5.390903085 5.116831973 5.52929435 5.138309178 5.559026602 5.587812782 5.371288729 5.161277028 5.516078409 5.719840264 5.196785797 5.763293152 5.666115676 4.334170868 5.655931769 5.528058305 5.988504306 5.597464476 5.076850647 6.214841817 5.845730456 6.257187589 5.70413389 5.508512087 5.499850828 4.981998505 5.491662096 5.509285316 5.919368217 5.297859396 5.729980648 5.307794142 5.772151824 5.754396726 5.874401367 5.704468788 5.063025666 4.646250964 5.686871062 5.265078085 5.592306476 5.866609982 5.417573552 6.163685264 4.865039573 5.288437066 5.704074989 5.53380938 3.206022148 5.54736343 5.734585842 4.402332518 5.121926949 5.917778605 6.006888609 5.34158441 4.946860744 5.221445862 5.492202839 5.27276355 5.676904383 6.122414698 5.493780733 5.212092167 4.960715192 5.321301806 5.156709784 5.143464875 5.850235882 5.895252057 5.571148902 5.36983729 5.536292344 6.620596222 4.627603703 5.082237567 5.206601015 5.733037974 5.364641502 5.16270526 6.478031653 5.86589601 5.201856422 5.785742714 6.018773566 5.501781819 5.916553796 5.338926838 5.565595785 5.426572436 5.666839316 5.403487769 4.679470924 5.801816083 5.475877087 5.708933171 5.554099172 5.82779204 5.742574673 6.241866631 5.280140266 5.490334989 5.351180381 5.604565712 4.998537046 5.154539631 5.82860947 5.31678894 4.938624254 5.942170147 4.822731639 4.672998891 6.425746545 4.852868598 5.138140128 5.418240328 6.125685591 5.789665226 5.969373795 5.223246688 5.24405824 5.752168554 5.677041426 6.29759881 5.581403601 5.776275822 5.361693963 5.742124306 5.394553325 5.292773632 5.477178069 6.356578907 4.797768433 6.761401314 5.450640805 4.69412472 5.49019156 5.705656196 5.559489065 5.390651744 5.927259765 6.231145533 5.036007249 5.42004 5.48707977 5.088880351 6.144244976 6.367997298 5.745704933 5.252249141 4.999246542 5.13720938 5.679994537 6.193875999 5.390036349 5.38452337 4.83970615 5.609870679 5.548710151 5.389848374 5.615456258 4.889438345 5.079255871 5.424846192 5.503376808 5.761321434 4.781778088 5.319138103 5.583140554 5.26190687 5.420236311 6.233914368 5.472233004 6.188696043 5.231542114 6.004904137 6.312728971 5.495645444 5.601545693 5.031420871 5.264267774 5.326765487 5.728436807 5.495560234 6.198461576 5.612581586 6.080133022 4.881991795 5.251515887 5.995814395 5.005681484 5.750649959 5.556202078 5.364248817 5.481342031 5.431493703 5.607473703 5.21345827 4.790543789 6.385657 5.476535339 5.316013803 5.571134603 5.449914216 4.527497486 4.825384814 5.574999766 5.351245031 5.120012134 5.295944286 5.263962637 5.374759336 5.019796116 4.874409401 5.223923351 5.668913202 6.287904381 5.445184653 5.011997492 4.928169511 5.025780055 5.597388148 5.22552721 5.46103481 5.74109651 5.101674258 6.145183511 6.838896208 6.395886484 5.526355006 5.695045422 5.686340351 5.767957243 5.485032223 5.458633208 4.548546827 5.38983898 5.808247711 5.203302481 5.609612713 5.411388548 5.361829501 5.849160694
EG00033 10.55420055 10.30996045 10.21348874 10.16412632 10.47189836 10.66678123 10.64291779 10.50400504 10.46561981 10.86475526 10.65419868 10.51342243 10.82736136 10.73747041 10.58751477 10.28481597 10.62729963 10.49232161 10.53494749 10.19657385 10.80121171 10.51893486 10.46987904 10.18547017 10.3064039 10.36667779 10.46055406 10.21723821 10.54443274 10.38689947 10.46419349 10.26072378 10.64386898 10.32771271 10.51071049 10.39087455 10.18336248 10.62328199 10.64138728 10.17432598 10.82584075 10.66404209 10.24857918 10.55956431 10.81407768 10.5332135 10.64156189 10.73108736 10.49326448 10.29694961 10.56110041 10.48761171 10.57779504 10.58019338 10.44599221 10.53512398 10.56264871 10.81061971 10.5230286 10.23481929 10.2501697 10.27112841 10.60840091 10.31555794 10.31132814 10.73968702 10.17908802 10.68135647 10.7770664 10.57609357 10.44246878 10.82549678 10.33156648 10.69425841 10.88225027 10.42497508 10.25696058 10.37672787 10.29531225 10.49132311 10.56606933 10.64456705 10.49360515 10.43947767 10.27811734 10.67023718 10.72470646 10.87935362 10.60001597 10.24665468 10.84659534 10.64086171 10.72988106 10.45116381 10.6841223 10.03549973 10.02705315 10.4846528 10.48731179 10.91491558 10.55105008 10.42706583 10.45498749 10.4894149 10.72564061 10.45876089 10.28118419 10.20109176 10.60107128 10.5498283 10.43271362 10.15150751 10.61138571 10.10481186 10.62515582 10.64722296 10.40222229 10.60008627 10.76986272 10.52654813 10.61693053 10.38330943 11.24061975 10.27716927 10.57661435 10.32198838 10.17226669 10.67304322 10.31298387 10.6054836 10.74656314 9.925027533 10.22441604 10.51001253 10.60983864 10.66441139 10.47018044 10.51432604 10.32968877 10.66104696 10.65658657 10.66331908 10.5520259 10.49555458 10.44505172 10.72438324 10.57730365 10.92707377 10.45018098 10.38691358 10.47585186 10.6900211 10.30054461 10.83648697 10.47973841 10.73379535 10.34297754 10.54655361 10.66962179 10.45120636 10.70847712 10.51766723 10.87597804 11.05074384 10.28185862 10.12383567 10.61540095 10.64050564 10.53564105 10.15869782 10.49882905 10.03744128 10.76942184 10.45575848 10.48324558 10.47185373 10.94972807 10.51495332 10.56530846 10.67522819 10.265827 10.64413265 10.56775301 10.78948455 10.32551644 10.60932975 10.88748842 10.6508315 10.25390733 10.36719313 10.29907825 10.50825195 10.57938035 10.60473984 10.64493167 10.53152635 10.66915325 10.6207955 10.57014541 10.71246172 10.17565771 10.19825289 10.92808112 10.52605896 10.88858092 10.54465833 10.79246542 10.92074071 10.85711556 10.52700759 11.01974677 10.48015035 11.17076701 10.53969799 11.0976905 10.28055667 10.87553693 10.85281716 10.63839954 10.80477118 10.6424466 10.4678766 10.27840509 10.76340228 10.36181741 10.86145563 10.69321933 10.8122604 10.4540619 10.36158851 10.23197551 10.60154673 10.5701541 10.47517247 10.57824 10.61624599 10.58040962 11.12350123 10.28507097 10.48054598 10.71635491 10.45833456 10.62128027 10.64616346 10.2121402 10.23171034 10.44480625 10.67537178 10.75900144 10.99610841 10.67363364 10.38842154 10.58569946 10.72264249 10.66088972 10.43254155 10.52597029 10.00226924 10.49552238 9.933786471 10.79394202 10.43934277 10.72035757 10.63503948 10.67022962 10.76891479 10.39345332 10.48478164 10.47986909 10.84275134 10.53919155 10.6601809 10.57237913 10.73663489 10.75779856 10.51689321 10.5115435 10.45690362 10.89371332 10.87599942 10.29618492 10.48090807 10.52061712 10.55994577 10.51203234 10.31414984 10.18585248 9.917199188 10.43078289 10.44930647 10.86830278 10.69524289 10.61871056 9.845436022 10.41208364 10.64994996 10.4725208 10.47178852 10.93577487 10.49524817 10.50863679 10.79309467 10.37476169 10.04602604 10.6761152 10.75896039 10.3236145 11.01832579 10.61940433 10.56665132 10.44239372 10.82579891 10.81938111 10.9448429 10.90678001 10.63342426 10.29907491 10.71855195 10.78797826 10.43548315 10.13473913 10.46724314 10.13630632 10.39641674 10.94146934 10.87032667 10.73230525 10.82439809 10.54619973 10.53700513 10.98716081 10.53166605 10.74112778 10.64041206 10.81540755 10.74743455 10.38779668 10.66489551 10.78149909 10.52930788 10.96365357 10.546414 10.36056114 10.60151233 10.96185912 10.67219469 10.49132126 10.34482898 10.7477944 10.33321713 10.52183356 10.25556234 10.29555754 10.31187083 10.92563418 11.06178195 10.29120654 10.99631269 10.58001537 10.95290986 10.23601041 10.54829383 10.66161498 10.56380744 10.81277312 10.60372286 10.35749283 10.91024214 10.86102206 11.08181231 10.71003103 10.62352938 10.32778975 10.71361527 10.64842676 10.94825721 10.9607894 10.58274506 10.44631822 10.71582978 10.6887631 11.2495958 10.55059381 10.64635559 10.38548679 10.17832054 10.29840127 10.55152465 10.32155866 10.31858941 10.27438152 10.47960343 10.72330737 10.1882581 10.51377499 10.42877203 10.60364038 10.53022831 10.6475332 10.60067005 10.6876211 10.57777768 10.26319996 10.11440415 10.71484512 10.73536336 10.51134013 10.70378588 10.30067216 10.14768755 10.51237427 10.49572331 10.95076316 10.18351238 10.94956057 10.49777887 10.40258517 10.82780547 10.49390396 10.30776324 10.60757854 10.44232204 10.25934083 10.55484364 10.22906761 10.91242069 10.53994615 10.47438939 10.6451741 10.57321515 10.65491431 10.47304379 10.2653809 10.48295118 10.46419008 11.11987929 10.29947425 10.25510537 10.45620216 11.02947343 10.56122419 10.68409399 10.70086423 10.90871659 10.52158904 10.71647613 10.87256314 10.20635082 10.21085909 10.74990266 10.24298466 10.22363124 10.58614688 10.73917484 10.64523353 10.25252402 10.44892431 10.52725329 10.55767809 10.19215748 10.92416844 10.90995655 10.63065622 10.44759692 10.16611233 10.55089946 10.37324545 10.36504194 10.2090192 10.32595909 10.73977827 10.78584527 11.1795762
EG00034 9.59888729 9.742839682 10.30525443 10.18724055 10.15959406 9.923579443 9.973848178 10.39642667 9.766053052 9.560299671 9.802802992 9.827580914 9.85999963 9.876509315 9.580404129 10.0166497 9.865059151 9.600558154 9.021930964 9.599801649 9.08168192 9.80323018 9.807711682 9.525447269 9.46241024 9.985495475 9.708757704 9.780224085 9.988501985 9.920956156 9.769892536 9.782343892 9.811810782 9.885391679 9.759985345 9.542242697 9.818857728 9.484861761 9.534049058 9.871225896 9.600879453 9.70387638 9.772314673 9.676577172 9.695741481 9.846462336 9.414310032 8.948260484 9.678668032 9.759885915 9.496047736 9.640489999 9.927276768 9.046841725 9.423396336 9.71056567 9.697341576 9.570458702 9.601591892 10.02306128 9.337111965 9.483419921 9.823660023 9.666437876 9.90422997 9.477329315 9.668844549 9.558225005 9.805410509 9.607410355 9.896723372 9.435993556 9.826527724 9.56997004 10.03110932 9.643864212 9.880311063 9.614628871 9.872613569 9.747944742 9.779681731 9.657780802 9.78406563 9.654766788 9.433138785 9.518985747 9.055852553 10.42404147 10.11165637 9.600553444 9.809044676 10.05131496 9.858968445 9.969012339 9.781430056 9.858528617 9.665897111 9.882837015 9.872951113 9.988059646 9.728288395 9.539687932 9.705027019 9.867413169 9.458757266 9.297414304 9.533810745 9.176571736 9.62149051 9.765209582 9.857776257 9.808328317 9.870581002 9.860406922 10.13546038 9.830886723 10.10416403 9.734534878 9.663446818 9.556756235 10.17791762 9.592393659 9.883327415 9.796063627 9.727982614 9.428313335 9.557420578 9.373007543 9.780766704 9.405006048 10.03962788 9.843650793 9.949064218 9.808470473 9.772385653 10.01102619 9.720140327 9.768126855 10.28400929 10.08174912 9.716191966 9.715658287 9.934436383 9.525766071 9.870792461 9.958490019 9.963088221 9.412462872 9.844890941 9.30114892 9.857951102 9.75990467 9.813753019 9.916498395 9.760326975 9.823531857 9.935853127 9.873237828 10.03240281 9.510152006 9.931212204 9.803260333 9.794585104 9.867477926 9.87864656 9.686906141 10.04421761 9.731871276 10.23694656 9.927793399 9.859893121 9.636461121 9.541946517 9.597516104 10.18603465 9.830331851 10.29231166 10.1822292 9.802739239 10.28209125 9.973598023 10.33167027 10.59424588 10.6777707 10.24786419 10.32817304 8.66055601 9.814467049 9.788774337 9.704467549 9.288394337 9.80044455 9.115082036 9.737532754 9.841945305 9.150964863 9.604394048 9.701929751 9.573277877 9.523394487 9.256048483 9.587050382 10.07167182 9.389033493 9.483069 9.615704804 9.826339659 10.13936572 9.68442238 9.63489006 9.9327484 9.318129066 9.813403992 10.07692155 9.548254285 9.418074826 9.700431031 9.913410329 9.4550314 9.599558193 9.859363479 9.705668593 9.881669985 9.685825726 9.636035055 9.928286206 9.592595308 10.00577533 10.0754863 9.776003018 9.3900096 9.901593753 9.949907425 10.25262243 9.961193681 10.32146217 10.52618869 9.631397616 10.02425472 9.945590079 9.341148672 9.777561963 9.877889217 9.751172 9.784016006 9.921807104 9.541653165 9.641781691 9.838107694 9.040067995 9.816860302 9.854990228 9.528249138 9.718016989 9.891853995 9.899934427 9.821688666 9.887661547 9.709961013 10.11839053 10.17103182 9.653596602 9.641707886 10.03460337 9.859395068 9.018274748 9.701479269 9.877565652 9.861517436 9.754207589 9.726849047 9.646907712 9.723173347 9.8721192 9.79674996 9.704194074 9.273800916 9.512344449 9.930795243 9.915689926 9.545305183 9.956274561 9.823041411 9.807404165 9.823954856 9.606900266 9.858909113 10.00729018 9.66348555 10.01717346 10.01862877 10.05690483 10.08635006 10.00132276 9.760332837 9.713808423 9.64824639 9.628348658 9.508413205 9.842575705 9.586530676 9.66425931 9.421618366 9.763191031 10.16831709 9.709054796 10.08252236 9.990585411 9.540969612 9.495435097 9.567211865 9.924504035 9.217157451 9.379614476 9.843852846 9.905686175 9.626221741 9.964384055 9.951252803 9.521664041 9.863178426 9.696574332 10.16554564 9.473507339 9.765528936 8.725043521 9.440433618 9.579702164 9.595463702 9.248973033 8.928660111 9.849173426 8.808849063 9.805240401 9.822269092 10.0709505 10.26668618 10.06877476 9.895235626 9.90347198 9.900785556 9.781365699 10.31805308 9.977993903 9.899262887 9.728701968 9.036298606 9.731551899 9.948296876 9.727331622 9.968735227 9.58386813 9.881409143 9.719238314 9.884623107 9.713592013 9.76889575 9.941538962 9.803578504 9.960577043 9.58163756 9.765641057 9.89628985 9.46024777 9.391607013 9.515553951 9.531363463 10.10991487 9.533978104 9.797874087 9.427507701 9.53761789 9.875142283 9.802236443 9.769000447 9.741921374 9.538420433 9.60216756 9.979689051 9.740260918 9.870435194 10.13057243 9.699754513 10.29088341 9.649888822 9.656425481 9.628907595 9.594822183 9.62651272 9.902960415 9.963766283 9.365656432 9.723599096 9.715842042 9.630168904 9.746239689 9.908526569 10.00618862 9.680423573 9.686857951 9.821372715 9.730972433 9.612086002 9.627501445 10.00530247 9.793699093 9.350731099 9.698524499 9.851392706 9.564876812 10.0057097 9.747274901 9.736542319 9.402617816 9.669992749 9.847141345 9.991018395 10.06491406 10.37737975 9.885882822 10.0021144 9.054439698 9.773093427 9.76695493 9.451468113 9.632366233 9.605694559 9.96220503 9.678141616 9.779176059 9.796120675 9.824663078 9.766897291 10.06280935 9.859506864 9.654747197 9.60259429 9.884315022 10.04839006 10.01701787 9.814271695 9.87451738 9.658647389 9.719526769 9.84335315 10.01058581 10.08603803 9.922421644 9.794749243 9.610479746 9.81690026 9.797037972 9.758396016 9.725132108 9.971667555 9.987701836 10.15744518 9.737105881 9.400493984 9.659514482 10.00846315 9.739315434 9.97028193 9.998008438 10.11344364 10.05131275 9.744590796 9.692442399 9.930441949 9.928530761 9.616722429 9.811441671 9.792813557
EG00035 7.887318765 9.231544219 9.199000622 8.696706275 9.268915397 9.262659573 9.293772024 9.693946435 9.174038075 8.809194205 8.087624638 8.774184356 9.498272701 9.251621455 8.87950847 7.890322174 8.71582861 9.086041842 8.031906119 8.55429718 8.181990593 9.60659132 9.116256649 9.318664802 8.918254246 9.564405101 8.805483877 8.482560304 9.004895696 9.141774407 9.291091504 8.282499389 9.702325698 9.133149312 8.707980868 9.245646214 9.394240594 9.064913508 8.758894686 7.603899003 7.860126558 9.30330716 8.653225055 9.257228878 8.876023035 9.07263284 8.587833195 8.818137153 9.220720595 9.899796651 9.460580415 9.184781521 9.354840222 8.025129475 10.04366341 8.739848002 9.157518089 7.945339438 9.477786302 9.522339814 8.202184095 9.019471534 9.629702169 8.590951992 8.932197573 8.691454597 9.288410259 8.673630675 9.421309861 8.842304296 9.206493774 8.749522825 9.567079735 9.813951623 9.337756504 9.142562693 8.756826577 9.652449119 8.749198906 9.017587218 9.244514339 9.024383871 8.743586196 9.281927719 8.53763533 9.575010202 8.997814823 10.05805472 9.374052388 9.065218386 8.166156199 8.999936049 9.233291873 8.941523943 9.352807881 9.995644608 9.029408025 9.557200451 9.357190542 9.829097837 9.682028098 8.77091103 9.342528487 9.792699715 8.932706733 8.315678933 8.974166843 8.987819688 9.22140258 9.210323533 8.993838462 9.547567648 9.534058002 9.345763249 9.339281644 8.55743429 8.301276787 9.346404131 8.836863418 8.679356329 9.047289011 9.409124647 8.490760965 9.189560623 9.079246986 8.125616705 8.53653149 8.118363371 8.559318892 8.867587775 9.036662176 9.481604341 8.764284284 9.477617227 8.35077152 9.606294531 8.425532221 9.210224754 8.911506842 9.372140329 8.807205836 9.431118302 8.725917597 9.851960942 8.757926645 10.36959719 9.072811145 9.028384207 9.015176628 8.784987176 9.652366963 8.91758776 8.442038979 9.151245505 8.832074748 8.740050057 8.859706352 8.516818668 9.340075005 8.896773484 9.724837249 9.056273477 9.613238369 9.395211649 9.321497104 8.548417555 9.80701324 8.831512627 9.01844411 9.102131144 9.165440579 9.317631922 8.851508601 9.033400846 9.133207483 9.570753014 9.317927088 9.608415724 9.923760274 8.709038127 8.660789194 8.998118861 8.976206031 9.102129797 8.554666259 8.86459746 9.074721504 8.7386862 9.741538953 8.825882483 9.32322505 9.019853487 8.933766296 9.056727627 9.032929334 9.124918857 8.937255253 9.512416096 8.667387065 8.596625316 9.177741798 8.929136824 9.480451238 9.604144445 9.640305792 9.984589668 9.876962128 9.62557599 9.733432496 9.78471065 8.831192015 10.01803687 8.836354215 9.103832394 9.838381493 9.219775303 8.928056098 9.23466607 8.3348819 9.220179106 10.14623695 9.327023403 9.037422011 7.510068963 8.721124916 9.853464915 9.572514336 9.162224639 9.212583547 9.202992403 9.014734011 8.957383089 9.114620663 7.836629395 9.625899575 8.236615202 9.039648845 9.043468257 9.823175294 8.368589087 9.440890638 8.344005988 8.427572921 8.735766022 8.984580412 9.267613502 8.213917405 8.960967713 8.612666406 9.633793854 9.147921778 8.607190397 8.400892822 9.015741724 9.140968188 9.545783939 8.598364847 8.868226051 8.509654601 9.352761183 9.628639095 9.214825575 9.000354545 8.863099295 7.37481732 9.295230856 8.621048414 8.660236026 8.346640932 8.873149562 8.662470855 8.977477496 8.390926837 9.170154363 8.710927081 9.314303379 8.5510748 8.072245104 9.7107667 9.322462324 7.592430513 9.481353494 8.396026176 8.843243233 9.175186989 9.727271327 9.814786954 8.877407795 9.339927713 8.624102122 9.214357249 9.36022325 9.444543995 8.686805063 8.418803898 9.224539988 9.290942735 8.327647627 9.302455739 8.977010846 9.094783326 8.854746056 9.498335886 8.96308108 9.333947053 9.26065013 8.729434023 9.139708206 8.336391669 8.465727217 8.499280566 8.96012806 9.065275516 7.890336073 9.054457906 9.116851234 9.164348644 9.007191207 9.040145851 8.735855627 8.907749498 9.519066957 9.488912385 9.113080267 8.693682991 9.334105603 8.174400944 9.292807377 8.683048373 8.278154492 8.365698285 8.24882648 9.555525278 8.813337785 9.069484835 8.489978324 8.935757947 8.643022114 9.438049879 7.780582843 8.885117767 10.10493421 8.399778382 9.707372202 8.65314413 9.267558181 8.970536108 8.886233983 8.858282812 8.93802459 9.286210704 8.418375437 8.919414961 8.187066146 8.861537815 8.804048812 8.605657175 8.599432153 8.720140626 8.95531721 8.380045854 8.522619129 9.457088989 8.16233832 9.055480476 9.56104742 9.559494609 9.016577365 9.496618028 9.361443615 8.836842254 9.246139066 9.018884494 9.47396334 8.97323635 9.271900644 8.664772405 7.935723243 9.037196664 9.191576615 8.969635609 8.38059162 8.75715184 8.860388876 9.21203339 9.473952299 9.223245583 9.193480245 8.706065023 9.249459065 8.99490194 9.734503417 8.780860712 8.135130971 8.501886521 8.415414549 8.664978165 8.250643902 8.168324362 8.577266308 8.822508107 9.139423747 8.568225634 9.565719237 8.923991905 9.342154552 9.020733619 8.934859715 8.491266696 9.056609112 8.282630331 9.153422885 9.052888614 7.724275155 8.463667458 9.233779999 8.532315824 8.792369665 9.645469858 9.042344424 9.305050191 9.420847578 9.61370316 8.341742552 8.761340075 8.945096673 9.12802248 9.033214708 9.21395723 9.512324463 9.254520538 8.498326093 9.486795769 9.11069543 8.917519003 9.416407475 9.09184968 8.141519599 7.880366414 8.449844707 8.826936841 8.93294196 9.211389339 8.288846205 8.569691029 8.920462118 9.640787634 9.150175278 9.445603809 8.474193375 8.702243609 9.073198681 8.579218041 8.745274658 9.346604814 9.011028678 8.911356564 9.202422792 8.600087463 8.853797283 8.841122354 9.417441245 8.797913174 8.834618814 8.515715311 8.94525996 8.998579354 8.73088448 8.547900584 8.686047197 9.231811463 9.867584309 8.745493771
EG00041 8.983593153 9.528816853 8.87122014 10.26185142 8.640201912 11.65828569 8.914408818 10.24356605 8.717407066 10.96818257 9.119337011 9.773130315 9.140681551 9.846330771 9.138757181 9.759108182 9.054942096 9.921039998 9.691151277 10.55036111 8.606050953 10.31324594 9.913063369 9.523108342 10.16334402 8.870911845 9.911075181 9.790580158 9.261049836 10.10522728 8.910334812 9.794763997 8.960030464 9.311843285 11.92353581 9.357702639 8.287296757 9.936518535 8.553966015 9.778945985 11.632792 9.446367896 10.35782993 8.903857779 10.13282733 8.632989154 9.904831295 9.204398814 9.977399815 8.228840574 9.819769576 10.03040866 8.370986514 9.940501082 8.58085783 10.87741171 8.749912793 10.83513631 9.404186646 9.331717863 9.310252736 8.056891809 10.12321849 8.347797142 9.101515844 9.936797759 8.616607048 10.11993805 9.019051208 9.709546762 9.480794251 10.59596246 8.978121083 8.819198725 10.5994545 8.793813751 10.13610649 8.264296759 9.416278105 10.73996916 10.45696456 9.501337935 10.53631718 9.192260353 10.30186443 9.149130486 10.25673839 9.952187604 9.786000987 9.900009586 12.21686376 9.248115879 10.0298548 10.04919909 10.84129139 9.730237126 10.4504475 9.146248565 9.845943772 11.00108394 11.11540661 8.694220067 9.608716899 9.053768363 11.87053419 11.36474154 10.21045558 9.15204168 10.36106289 9.043004069 10.05549534 9.043283029 10.04561424 8.513975673 9.015324107 10.86518977 8.945208803 10.23186827 9.218761936 9.911783366 9.593062979 9.49659245 11.96526607 10.29385323 9.21927758 9.467011862 9.227993522 10.03361549 9.164109551 9.467789905 9.825907924 9.492624058 11.0810842 8.613147489 9.99756955 9.962176518 10.84548188 10.79520604 10.38787489 9.480053977 10.45354511 9.572922339 10.70631732 8.981015191 10.32651119 9.981641373 10.69172257 11.90648993 9.207014297 9.791066649 8.937223493 10.46617734 9.802102134 11.18007886 9.782585796 11.12990675 8.642350576 10.37037205 9.785599583 10.14948444 9.082445491 10.14798119 11.08072897 11.04961819 9.078981621 10.37010853 8.719392641 10.33493626 8.886734113 8.108825251 10.0251339 8.425336249 10.5332788 9.658994236 10.44229547 8.535288846 12.00367467 9.045993684 10.03943693 10.36836334 8.203167066 10.76270458 10.14932455 11.08049381 10.29023013 10.54232377 9.287334563 10.24051956 8.406314613 9.462685174 8.595763649 8.497132739 9.738389462 8.794460204 10.05993713 9.418592637 10.45743043 8.771738639 9.845883308 9.550865887 8.212028607 9.722856806 9.429617296 9.673952525 10.63517584 9.664209554 11.12753429 10.41894822 10.21128195 9.32786252 11.10290108 8.912730212 11.59753928 8.755850066 10.18979116 9.21452918 10.42424074 10.54511912 10.61515416 9.948358774 8.85279498 9.902748166 9.824751422 10.65992124 8.126979352 10.66055497 8.900300464 10.10121762 9.247363343 9.800139129 8.600090831 9.827677379 9.036647292 11.02913927 9.847442528 10.68709111 8.828222147 10.08557652 8.321833724 10.87500057 9.882436108 10.82554917 10.04331284 11.10908346 8.246152076 8.396512667 10.00616717 9.686769266 9.737936134 8.696804353 9.788702464 9.424963893 11.15351673 10.84965681 10.56943563 8.333686277 10.06798096 8.083170932 10.2191005 9.105632534 10.881758 9.212437638 10.34661467 9.420910206 10.20789119 8.406449448 8.092695942 9.198910821 10.27433425 9.78485712 9.41700382 9.98290604 10.72414632 9.45919027 9.781480267 9.015428053 8.052409192 9.460684921 10.78382008 9.923939655 10.56150695 8.816846007 9.47270971 10.26675827 9.415442252 10.35808068 8.937587236 10.11710738 9.087791121 10.18762528 11.22426149 10.86481724 9.586056259 10.17864177 10.09237293 9.765492242 9.803895213 10.39745496 9.075217839 11.03971762 9.924428798 9.755765772 8.848082693 10.2089224 9.009724568 10.34308283 9.33220904 12.50330242 10.25636107 10.46967021 9.324528988 11.51505804 9.309739367 10.07577541 12.43875718 10.37451127 9.291332363 9.840258098 9.419758886 9.53864238 9.560250008 8.931121432 9.981684403 9.283553292 10.96558115 8.189859805 10.67636836 9.540953804 10.92402688 9.189888239 10.36694308 9.070468589 7.891755581 9.244582586 10.22797037 10.69346739 8.990728198 10.03106062 8.785565473 10.59033926 11.72221037 10.6948667 11.33048909 9.103888223 11.06047947 10.35065578 9.870546211 10.04550759 11.81331564 9.891113538 9.966904157 10.8560121 8.959205138 10.92661986 10.52215143 10.63577436 9.961588254 11.89821059 9.865623559 11.26491919 10.62855801 11.33325233 9.754051797 10.28560025 10.19353329 9.752075027 9.400169246 10.65545175 10.49652779 9.841390837 11.37523204 9.321126291 10.3914619 8.869151721 10.08023999 10.16802206 10.72266991 10.45685468 9.422511588 11.31838677 10.42529607 12.73445337 10.17768391 11.20560317 10.02915739 10.88394376 9.467994615 8.995163975 9.739377489 9.047827704 9.045363376 10.84094184 10.60114632 8.804868578 12.03431794 10.52117232 9.280189587 11.37602149 10.0915888 10.52384914 11.98646471 8.736556433 9.557464434 8.898904789 10.08185081 9.298139839 9.380291788 10.5311867 10.13390761 8.04531979 9.610564199 9.291096695 10.11270373 9.425809559 11.00116573 9.567258267 8.814636271 10.06685544 9.722106171 10.49603958 9.319517823 9.926728518 10.81200819 11.4306548 9.75887875 12.40328434 9.244922429 10.86541953 10.57785538 9.289987565 10.46794536 10.6490506 9.644957654 10.52221521 8.749668243 10.25595864 9.027186752 10.28060393 9.495547294 11.79117153 8.723844318 10.26485295 9.264462571 10.43576883 9.223542876 10.61525028 10.9269206 10.74955165 9.440145257 11.61519976 8.961561473 10.05372676 8.871479907 10.16345464 9.393152319 10.23960936 9.309067918 9.927256577 10.53759269 9.415292714 10.86427273 9.654610658 10.10564123 8.862780789 9.84161255 9.218181361 9.715410978 9.568315654 10.22252285 10.02940878 10.15266624 9.305992495 12.28994161
EG00043 8.564755851 8.114099265 8.766109044 7.956547166 8.322466597 8.130811553 7.609054632 8.264915077 8.735049688 8.139962499 9.078388417 7.227563652 8.783868447 8.80588896 8.74555358 7.508385465 7.610431672 9.372467279 9.275952336 8.883104043 7.221817528 7.802839429 7.760020888 8.227610136 8.177361103 9.426463632 8.365178674 8.104363162 8.583612543 8.362236553 8.264428901 9.205593352 9.181361822 9.327000545 9.541594563 7.994956575 8.716030092 8.833833463 8.032688871 8.172433322 8.657490127 8.627838569 7.7628818 8.653775355 9.147341901 8.112893593 9.214308856 9.200269375 9.71261621 9.34743931 9.522085997 8.82288771 8.476710836 9.893534659 9.283295804 8.793008831 9.229802949 8.697836572 8.101697158 8.816957894 8.51756987 8.515024035 9.143911566 9.526308152 6.922810166 7.101960422 8.100685375 7.909414234 7.76763715 8.754847618 8.185647016 7.919253002 8.653943431 7.920111385 7.757373054 8.471692795 9.530987677 7.999819276 8.03709364 9.456147208 9.326699175 8.298284074 8.287470892 7.909718129 7.345940646 9.387512366 8.51496108 8.197065924 9.716754603 8.664945122 8.646661463 7.589675389 8.007591946 8.512718209 8.234139098 8.321511474 7.950834879 8.189039017 8.652626556 8.264867061 8.935333882 9.007750418 7.559359312 8.893599523 8.581876825 8.96268941 8.731700551 9.01800579 8.016897079 8.347016682 9.695890145 8.238960725 8.732789662 7.968725685 9.484839568 8.620776872 8.728610641 9.278249436 8.66352612 8.665445046 9.297640962 8.742885743 7.461680493 9.580108873 7.325089544 8.669979355 9.076052247 8.849277314 8.548739356 8.511149715 8.500567297 8.904356107 7.865643594 8.255848512 8.03097346 8.10680201 7.546713364 7.810827736 7.865434131 8.907811477 8.435925733 9.231398982 7.819363368 8.25888183 8.340484334 8.252988167 8.13324334 8.605412742 8.727437984 8.024281461 8.140389972 9.171247508 9.475179591 7.908366652 8.428493912 7.22002608 8.407139923 8.785678776 8.142104483 7.23434114 9.258483158 8.325221471 9.233294814 8.261944507 8.443742766 9.801712095 8.419367568 8.714805137 8.346914943 8.564469847 7.951649424 8.343838118 7.769360505 8.219956002 7.675732754 8.248373837 9.477081484 9.070927823 9.676458409 7.927395029 9.225962336 8.294676901 7.338141583 8.839875628 8.61801791 9.015027245 7.611840434 7.925600643 8.948456818 8.527078888 8.874395439 8.275261251 8.570338262 8.12470758 9.370198489 9.440890938 8.619230151 8.021000038 8.954829513 7.712675669 8.460904061 8.879587012 9.639529746 9.063081983 8.436506493 8.640865363 8.173293348 8.025804121 8.45282173 8.067800224 8.590476096 8.741237306 8.947282761 8.749965445 9.198768242 8.458338656 8.063927003 9.058846233 9.223338519 8.139357949 7.85166586 7.992111791 9.231675743 8.578078864 9.040824165 8.917011344 8.762116099 8.569374529 9.310436695 9.026472409 8.630737925 8.228955719 8.407650321 9.339985068 8.354744401 8.466523011 8.263621604 8.64175216 9.680883615 9.292590203 8.284921165 8.284312798 7.85178786 8.206516298 9.020657665 8.079086583 9.053297509 9.490046929 9.825834855 8.61613204 8.85140267 8.698325138 8.598809136 8.386081717 8.753561647 8.251362626 8.40339314 8.111145926 8.485102121 9.097781451 8.349962327 8.723048257 7.424003231 9.216925836 8.311584229 8.061770507 8.272149845 9.101268874 8.657319079 7.883564169 9.029541155 8.711241091 9.323775518 10.15290848 9.579238511 8.87452245 8.721810882 9.3374667 9.034763087 8.502175589 8.78882012 8.584572806 8.359074821 9.648880296 9.030844995 8.401311797 8.788752106 8.981080735 8.376279885 8.180742548 9.537993666 9.185467338 8.41561167 8.904246016 7.747405261 7.709501531 9.381902315 8.653190283 7.397067738 9.063061425 7.66454935 8.646469758 7.93646893 9.072742247 8.007209569 9.099910391 8.016315365 7.95807009 9.606767666 8.212868754 8.772882492 9.077947984 9.001801198 9.301007792 9.853290091 9.528756252 8.681555047 8.912344285 8.619431035 8.382980206 9.350378252 9.82814626 8.839803117 8.862090266 9.167351435 8.997204734 8.393067529 9.739002296 8.627485908 8.588770975 8.980800008 9.453315721 7.542250938 9.150548847 9.165781869 9.335418066 8.790659908 9.380261604 8.948912477 8.862132249 9.954131334 9.574249534 8.710651972 9.429497608 8.762664377 7.941006771 8.64524807 8.428623747 8.888724285 7.678208106 8.402090283 9.133017498 7.547368553 8.43873139 9.018307928 9.054508763 8.102118128 7.311309177 8.203004349 8.29607739 8.808992949 8.087842023 7.919056242 9.577709953 8.633783745 8.067867156 8.05817592 9.6477064 9.857838376 7.541199542 8.191144652 9.050398663 9.046046034 8.06949589 8.781956787 8.923525544 7.535053717 9.065688633 9.438892201 7.844186903 8.906492629 9.092859394 8.849967225 8.045333123 9.407133816 9.311233932 7.981542036 10.05004254 8.920853563 9.138656384 8.828147576 9.003359673 8.123367547 8.127391591 9.058885238 9.642515796 8.414968227 8.016062807 7.97617574 7.93833726 7.518115214 7.909147863 9.056034063 8.792838679 8.120063513 8.802000199 9.21785739 9.324061975 8.393779024 7.587153762 9.252968245 8.796998391 9.049746134 7.818214032 9.549493353 8.712774184 8.468431659 8.955209583 8.945527602 8.307421085 8.843315286 8.360608714 9.33137056 9.038266138 9.4212577 8.844055726 9.049098716 8.689565286 8.861634463 8.579615761 8.616667665 9.024718099 9.049797432 8.004053778 8.199084183 8.747133188 8.524266094 8.136338309 7.91971163 8.298781918 7.934946051 8.227545397 7.733299671 8.814872992 7.574611338 8.745990418 8.917438381 8.037207741 7.448186565 7.641810657 7.930632163 8.007872063 8.138424683 8.470218862 8.785016851 7.336714559 9.362803139 8.60740595 9.726798608 9.205699973 9.100228392 9.043329053 9.005483142 9.045473067 9.331737064 9.861234382 9.131754599 9.203824674 9.905647347 8.048052017 8.567575437 9.488308163 9.179854013
EG00046 9.12291433 9.72252727 9.892512508 10.05963279 9.681552304 9.27095566 9.13297437 9.023617673 9.128340647 9.510025244 8.691729998 8.740822519 8.709028672 8.944778999 8.61446163 8.31859598 9.206614197 8.529396535 8.571098542 9.067487115 8.552368366 9.185838419 9.11064314 9.172660885 8.795215073 9.201695568 9.218805011 8.871038966 9.765611387 9.017722967 8.997849059 9.427819107 8.807367989 8.599521157 8.434298061 8.575766422 8.74052596 8.522988692 8.888251864 9.521221563 8.749246757 8.529065218 9.138528348 9.152036428 8.560175058 8.854734736 8.736465245 8.108042191 8.997185668 9.496730692 9.262898861 8.621073725 8.963630722 8.386354433 8.475611263 8.716141717 9.289105212 8.869043728 8.946037501 8.760673281 9.112492423 8.928372608 9.298882463 9.09247752 9.485201663 9.040352458 9.287107918 9.180485788 9.628536245 9.705711221 9.587635643 8.706851818 9.314978031 9.206246685 9.698127823 8.650171313 8.981882105 8.895025683 8.98677494 8.559335 8.666256305 8.812628562 8.519574315 8.190682165 7.986552646 8.561834832 8.367706914 9.257177097 9.038174687 8.610673628 9.38778153 8.986004382 9.155083918 9.257997817 8.714788444 9.729172696 9.554428897 9.045772009 9.580895949 9.421968614 9.508141373 8.933494297 8.48145809 9.225667345 8.551641331 8.880138562 9.263908165 8.158726937 8.668676758 9.039574875 9.394263502 9.031710417 8.858915458 9.095601673 8.632054372 9.175524217 9.229286198 8.98361196 8.742944112 8.474294111 9.27964603 8.754745362 8.981890565 9.631884496 8.983258059 9.040722699 9.149190942 8.8796201 9.544610595 8.872714307 8.903419258 9.828964646 9.576423363 9.064728346 9.247375349 8.322147995 8.99771491 9.173462522 9.780990703 9.410397707 9.01902981 9.444854395 9.141980151 8.59183457 9.453331565 9.364708506 9.246457284 8.780855076 9.203876713 9.283592026 9.142575196 8.980578517 9.56758001 8.926963625 9.212493491 8.855065352 9.28824794 8.998386651 9.214239383 8.800593722 9.10903196 9.189911423 8.551033061 9.191121035 9.073360628 9.196406103 9.404372523 8.692086114 8.918898724 9.229807244 9.370300165 9.290415549 8.900206844 9.183062654 9.532886761 9.114093236 9.009303908 9.009026658 8.53315438 8.856450383 9.532810125 8.856554751 8.65724892 9.016597308 8.978906707 8.834604369 8.570730046 9.691191188 8.838978684 9.106213289 9.367949854 9.335624902 8.81982039 8.952700396 9.589699933 8.759853412 8.732820698 8.745636614 8.40800235 8.251019372 9.056281534 8.912834961 8.714874283 8.775850467 8.944155624 7.857709158 8.542110564 9.028368195 8.946186633 8.800984335 8.539930892 8.289425492 8.46806822 9.344576925 8.556246275 9.030438239 9.264387662 8.984873505 8.728970909 9.371222892 9.473371509 8.943362788 9.325403197 9.161430844 8.743500893 9.250486709 8.676583851 8.990140694 8.947027423 9.033097917 8.676361622 9.155608503 8.351127597 10.03470349 8.425435979 9.431477959 9.021204992 8.995118416 8.861033576 9.539178836 8.791908718 8.694706509 9.258711623 9.035740239 9.63438312 9.183570919 8.927752505 8.978393913 9.518300249 8.411834716 9.577920163 8.962170709 8.692813412 8.741834277 9.098607836 8.947011895 8.796027392 9.266111748 8.664472226 10.10392534 9.484147878 8.351300797 9.145397745 8.96642486 9.344427392 8.476870319 9.082794044 8.734758553 8.918899011 9.049910023 8.760912397 8.273561107 8.413913029 8.769038506 8.85694092 8.905574787 8.867805285 9.198475603 8.452276199 9.398608722 8.942063243 8.939914706 9.197242766 8.270135488 8.823578242 9.378959955 9.128986456 9.379916563 9.121604754 9.400422057 8.82625691 9.058371584 9.512359634 9.667495561 9.297598677 9.01527845 8.867239986 9.490807601 8.54183034 9.12337524 9.018444759 8.79497132 8.678024573 8.966616385 8.910265832 8.769273637 9.539938814 8.549029917 8.830871932 8.656205882 8.535561655 8.864117481 8.754033203 8.055684792 9.123986352 9.38853755 8.888568357 9.230645596 9.106975447 8.558064927 8.782614321 8.544120108 10.11628427 8.499353945 8.308756578 7.758628301 8.062114966 8.378117677 8.09651452 8.446555867 8.490473717 9.540201036 8.508927009 8.851356751 9.376037223 9.279705822 9.04718073 9.28731058 8.896850437 9.105427315 9.30628965 9.00011924 9.095468049 8.732678689 8.321719464 8.855545287 8.323120523 8.592461887 8.547140831 8.697972162 8.674625744 8.873743083 9.162698918 8.499216346 8.904025712 8.708992107 9.320686609 8.815604493 8.228681471 9.502898282 8.533602464 8.527245928 9.130512879 8.703312519 8.32705285 8.824989481 8.563656107 8.72117314 8.617227513 8.830126181 8.777323703 8.592405247 9.280974734 8.752192659 8.692896028 8.88590316 8.651991342 9.473277097 8.87084526 8.25291859 8.683534228 9.729056049 8.34446998 9.799361138 9.083914663 8.957843315 8.675021327 8.830593719 8.642338484 9.074899263 9.059023849 8.910788244 8.577228089 9.232927884 8.747123816 9.268089182 8.811468204 8.967556922 9.087338295 9.443123305 9.280628649 9.158809486 9.335686233 8.995083875 9.364689653 8.513111727 9.000242984 9.60530991 9.455255041 9.001917227 9.593585698 9.511249646 8.609968769 9.258803833 9.158435801 9.284784253 9.556801062 9.354143897 9.789858107 9.076161964 9.646397582 8.900980743 9.283231978 8.609685501 9.230592882 9.152898684 8.93398306 8.891932695 8.815979526 9.061053965 8.348434621 8.755033504 8.326222387 8.697192229 9.134963406 8.330610224 8.999303633 9.71393699 9.118583998 8.649431096 8.987326724 9.193063579 9.01360443 8.455737738 9.224833934 9.052503204 8.97429149 9.610554627 8.899965699 8.73412409 9.335316622 9.071833703 8.792313983 8.997309175 9.328672831 9.415607227 9.462999259 9.035650529 9.100804261 9.133905335 8.644429829 8.884439998 8.654339891 10.0905412 9.343372378 9.460159085 9.145203121 8.503274881 9.514944575 8.663180473 8.899072571 8.858005844 8.734504706
EG00047 7.381016167 7.361704144 8.654623511 7.596578942 8.139629056 6.979086231 7.30590999 6.726728229 7.004866353 7.127501019 6.157909071 7.329931941 6.497812877 6.882396895 6.088812075 7.257101597 6.601786556 6.658788458 6.895160825 6.761154594 6.602240477 7.034797418 6.917491773 7.76191844 7.04685826 7.203360916 6.64526174 6.592066574 7.840935578 6.698281984 8.132607837 7.135273579 7.033237016 6.175320271 6.347479051 6.527998239 6.684426741 6.36891739 6.616185582 6.573379191 6.423822995 6.513963977 6.404774786 6.156793667 6.126537533 6.923516525 6.432581601 6.501011299 6.973128112 7.036779947 5.906747421 6.592525113 7.403452041 6.488057326 6.777652626 5.877641392 6.109538922 6.698918751 6.559056411 5.939128769 5.823080835 6.511779098 7.245512489 6.644894128 6.666239675 7.158122197 7.103887418 7.010101186 7.401857551 6.456274094 7.191237907 5.74275623 6.889698196 7.263000081 6.782874711 6.133203586 7.165154277 7.364006203 7.140636087 6.766615285 6.787665725 6.589050993 6.553729808 6.826916181 6.581651774 7.184673604 6.272960171 8.145968866 6.119623426 7.379749465 7.361541689 6.334583725 5.828873292 6.704130879 6.731509449 6.924283112 6.710207016 6.650972768 7.164325146 6.100868909 7.009972978 6.059784154 6.23936618 5.735274818 5.995524647 6.039855637 6.416605918 6.372105551 6.581607053 6.516379741 7.199890397 6.537593305 7.477283074 6.82357824 6.338010722 7.199758225 6.588962766 7.040620713 6.794710056 7.097420375 6.774713604 7.01433081 6.272180004 7.275542368 6.760739265 7.073200025 6.215143207 6.834884349 6.798836039 6.371193117 6.966243141 7.320430968 7.348583515 7.15158637 6.701086154 6.019172172 7.087081748 6.908223573 7.006548927 7.137230055 6.490282023 7.593909801 6.840815236 6.716558767 6.743636149 7.406781482 7.089992501 6.803509293 6.59873661 6.859171764 6.538616022 7.127465888 7.354981724 6.957230243 7.037710425 6.931764077 7.132875646 6.804763463 6.856596677 6.161945443 7.335587428 6.932795502 6.996686594 7.127211162 6.830713369 6.966621629 6.497798587 6.517255537 6.061887379 7.226988727 7.015988556 7.088298564 6.835920911 7.164285402 7.323377984 6.670359111 6.805619091 5.831914826 5.382811343 6.571582709 7.052114451 6.239597671 6.804630263 6.379352189 7.0117179 6.681866596 5.786363607 6.791181644 6.811299781 6.3536011 6.83958945 7.440884989 5.921738588 6.468592838 7.15692861 6.433345932 6.376581115 6.70288046 6.17535106 5.730836664 6.51902493 7.071621132 6.331060375 6.646277195 6.408881179 6.135814465 7.137629753 6.490927882 6.354282723 6.82856704 6.421501029 7.096334551 6.618545315 7.102222795 5.179468755 7.121034814 6.998770033 6.669907961 6.308858566 6.805054936 7.537398641 6.770273929 7.4637216 6.445119919 6.009357456 6.215383233 6.517704875 6.386194733 7.297844499 6.501689511 6.531785495 6.842997487 6.570418745 6.196356343 6.679297146 6.897727456 6.503893259 6.065387567 5.305492752 7.219297682 6.416085302 6.428746713 6.801929804 6.490142731 6.841968235 6.845734589 6.680867382 6.793932034 6.772382004 6.305818719 6.967314406 6.082481214 6.211166423 6.338398376 6.345153155 7.541270979 7.209017413 8.024888806 6.903829138 7.883454671 7.130856608 6.706988336 6.666098835 6.366965345 7.313722636 6.45175368 6.566348793 7.048937094 7.007724224 6.984130904 7.21019096 6.168482144 6.390421409 6.420758468 6.301615792 6.756356993 6.500327116 6.530644654 7.253673327 6.673025711 6.61833226 6.582978174 7.419383925 6.553764812 5.589105454 6.539553561 6.696146958 6.096845833 6.609866241 6.740157295 5.825242387 6.329214213 6.766149243 6.767787386 7.374913436 6.515445084 6.444994939 6.978149669 6.605507665 6.6139456 6.728150356 6.14698112 6.500897292 6.709539966 7.073736088 6.749696164 6.372579907 5.388556779 6.274526689 6.669833232 5.94030673 5.576380981 6.523946952 4.686824806 6.247494589 6.247839477 6.238618857 6.034586172 6.952698701 6.985859983 6.211534274 6.269966835 7.048257858 5.567486171 6.194018322 5.611121591 6.137011354 6.173421711 6.521933859 5.08034355 6.535351042 6.885011921 6.082815317 6.612309196 6.787250592 6.503858616 6.689375289 6.523725483 6.641074009 6.289071898 6.728171034 7.254538042 6.290266462 6.865479788 6.180903972 7.260037533 5.709649925 6.704553028 6.589327709 6.505013006 6.277115926 6.498541611 6.943258473 6.083109391 6.5901763 6.3515284 6.085463431 6.49671353 5.460855701 6.811152576 7.357104312 6.124510053 7.007705334 6.050869611 6.759432656 5.740093765 6.500023605 6.56809529 6.75920179 7.082163805 6.016468653 6.720823932 6.293092138 7.070682359 6.623640253 7.048451535 6.831263499 6.766366719 6.546273787 6.705781945 6.755681043 6.980414721 6.508105749 6.845334368 7.418254698 6.866044697 7.179961255 6.02459946 6.571708657 6.741369668 6.674547191 6.116562269 6.50003271 7.601154372 6.104360793 6.640672697 7.151307907 6.063472977 6.264438083 6.577613004 6.380890432 7.063114549 6.186523563 6.219301046 6.629040589 6.312325504 6.529072518 7.058368447 7.060637591 6.929557594 7.34946646 6.5811908 6.351262035 5.632456562 7.031764333 6.535593431 7.702189451 6.405999167 6.870744614 6.581122889 6.942582333 5.654664221 6.321116517 6.173242991 6.826077671 6.497757613 6.816887255 6.523428412 6.755263175 6.561303175 6.780395915 6.804634154 6.013024851 6.787918812 7.056340676 6.668453587 6.638290278 5.969228992 6.77200687 6.782322775 6.694744306 6.388812421 6.640734036 6.573513273 6.757019224 5.803718345 7.024505634 6.373151732 6.179529422 6.363759972 7.179160346 6.849105155 5.537727406 6.668532987 7.355416237 7.030246118 6.449067923 6.627684412 6.220449652 6.736706222 5.912576321 6.179552827 6.915547703 7.308272874 7.029547042 7.417697285 5.879922055 6.68678945 7.635400718 6.933103178 6.779576394 7.451036402 6.635551293
EG00048 4.927274067 4.791400066 4.507917067 4.631120981 5.469538797 5.00205789 4.779467238 4.59753547 4.898070916 5.970415955 5.776390395 5.526608742 4.670249898 5.239063717 4.639180414 5.618949615 5.363487304 5.570203056 5.807008099 5.488180451 6.687185081 6.750008439 5.778047457 4.547871199 4.194758813 4.135485948 5.368322918 5.470221855 4.412597417 4.812858404 7.813884567 4.843369158 4.893679783 4.569838687 5.941155408 6.167624112 5.993852599 5.840516148 5.599849264 4.945494624 4.881554938 4.899971486 5.766994398 5.593354926 5.981298401 6.48379943 5.378615754 5.171193468 5.233629735 5.74309803 5.189868033 5.726361773 5.426459989 4.288625624 5.917747551 4.974717111 5.287948923 4.967823802 5.783362607 4.763766845 5.013341301 4.679818425 6.538834314 4.273902312 3.167418374 5.739001053 6.049442554 5.695863021 5.054502328 4.343370444 5.926433836 5.943209821 5.345749905 5.498785265 5.075818739 4.982869932 5.538052407 5.265463296 6.450582899 5.161946116 4.987561757 5.377740209 5.312701179 5.515346555 5.429977048 5.674824662 6.01370048 6.712334768 5.246388628 4.854031018 4.360440215 3.407183543 4.346067039 6.299704787 7.085345426 5.522944791 4.772119711 4.292459444 5.128719145 4.958353642 4.325863367 5.024229116 4.129972837 4.546526235 5.34725649 4.814748312 3.877342002 4.367445769 5.516141203 3.7312973 5.464179369 5.515812684 5.471793439 5.971122083 5.023389737 4.536049972 4.622514634 5.233047182 5.937231361 5.310567342 5.24279053 5.078365724 4.522673884 5.777694611 4.435333958 5.317030076 5.557622721 5.993179616 5.115826051 4.404544592 5.23316139 4.221662632 4.927144955 5.421654492 5.178490088 4.525090965 5.372716094 4.915691926 4.495314556 5.28000633 4.910972606 5.18770987 4.908871097 5.450648423 5.210607634 5.164733346 6.053374303 3.645056747 5.664947936 5.577349347 4.701475139 5.344195169 5.62034165 6.20067077 5.42361709 6.067938014 4.221866274 5.126080502 5.066694703 5.964903563 5.576969072 4.277571846 5.053601821 5.75856822 6.447237213 4.703086148 5.618372843 5.522284923 5.069213283 6.007174493 5.82543787 5.973116067 5.411746986 5.21731763 5.904234157 5.086942534 5.379673116 4.279286482 5.570898042 5.853012055 5.156194226 4.74556538 5.256272451 5.886331049 5.197329463 5.475934373 5.033862201 5.625949665 5.478801271 4.298109477 5.406565364 5.388244729 4.352183531 5.423399024 5.577554916 6.115463303 5.137581477 4.878078299 5.241262498 6.019220618 6.485680597 5.970764269 5.777133183 6.369764704 5.21871521 4.785048243 5.380600336 5.227305273 4.963180661 5.286604666 4.526661932 5.367455216 5.496548168 4.653650833 4.256380763 5.814599885 5.278304406 4.165195187 4.931718666 4.514206901 5.90822668 5.173315076 4.749738555 4.305199777 3.566895468 3.896413162 4.596222404 5.784650839 5.093784894 4.570195045 5.275162173 5.384081907 4.401646473 4.4460625 6.153537991 5.308266236 6.248891292 5.497311789 4.386065371 5.434871035 4.828858328 5.435506428 5.060821064 5.225185832 4.807214469 4.882263579 3.573599772 4.496966294 5.343482024 6.134771315 5.475406251 4.669388235 5.520994104 4.816438472 4.784812116 4.484020139 5.208915783 6.250268152 5.109171168 8.226942105 5.661713372 5.59163303 6.10373525 4.961040809 6.13128227 6.176427025 5.395869115 4.030973093 5.124352664 5.10119691 5.199942889 4.762359394 4.991145416 3.839963739 5.334143464 4.46831547 5.195679203 3.745172322 6.177907164 5.412301353 5.043707251 7.012307386 5.164536168 5.813848319 4.647250724 4.868302676 5.063121561 5.119986019 5.552266879 5.048130641 3.887321413 5.060063119 4.176629187 5.142677474 5.028463692 5.562591915 5.346456058 5.212710488 5.052152284 6.298642312 6.242986222 4.878760878 5.492127175 4.712336504 5.299050956 6.619245915 3.804437509 4.895234815 3.51143871 4.781823909 4.755526449 5.234029423 5.041529676 5.116357988 5.602444671 4.932786887 5.199612201 4.615978496 4.815577553 5.873937539 4.345799166 5.152655747 5.07074451 4.972621439 5.542874417 4.22929661 5.152731617 5.547890176 5.310191516 4.92369079 5.601519781 4.106418273 5.044804834 5.306865868 4.884972029 5.13748338 4.497786572 5.433103797 5.900586221 4.760088036 6.012337125 5.200000963 3.513392741 6.423050096 4.475021406 6.801581134 3.838619841 5.354529595 5.860908567 5.576377107 5.180333361 5.583840199 4.294161751 5.584931362 6.10066543 4.231074881 5.181734013 4.953086406 4.307090769 5.354706536 5.056234848 4.381387206 5.635208458 3.683891767 5.724303007 3.682358702 4.714633903 5.026520107 4.731291213 5.513550004 5.294506095 3.9323243 4.895284374 5.096941977 5.445116763 5.131206331 5.100295928 4.274200559 5.261674493 5.188706465 4.98622024 5.250096927 4.488478447 5.672401667 4.365357079 5.294130583 4.921706822 4.361765998 5.152933655 4.126765876 5.212378237 5.358923564 4.479986978 5.203552935 5.633935986 3.95808735 4.967807212 5.312971008 5.522754555 4.619284938 5.452366146 4.275689159 3.561015713 4.540211497 5.239978231 5.492138298 5.218560526 6.135094996 4.892293814 5.017726283 5.516331958 5.518572232 5.798883092 5.399301206 4.716856032 4.794424365 4.303055112 5.116416392 5.814227808 4.662811368 5.163074981 3.012854522 4.248365939 4.38358239 4.431678404 5.605334292 5.013100933 5.607292029 4.986621086 4.822702102 5.478779465 4.790983827 4.553713287 6.521175776 3.733284785 5.983640134 4.688526336 5.028871137 4.316176724 4.86284745 4.186296437 6.204014438 6.977178958 6.294069212 6.0581522 4.30938632 5.303254565 4.353120164 5.067042551 5.244826928 4.620115988 4.154428889 4.332383096 4.89909804 4.924036645 5.268609877 4.435726541 6.736322216 4.775944895 5.579194749 6.97335519 4.266986762 5.720831215 5.301279881 5.422118121 5.050879453 4.983126287 5.727045974 5.063379764 6.059343217 5.464665021 6.011688917 4.317493827
EG00050 10.85982763 11.14697024 11.38774144 10.90310647 11.15757844 11.15210978 10.752978 11.37878855 11.87529725 11.17384045 11.75173367 11.19034661 11.0226434 11.39947164 11.64406587 11.52825171 11.45362418 11.37316207 11.84251983 11.39636023 10.68359603 11.07082941 11.20823988 11.20494449 11.02762792 11.75864839 10.8637408 11.62204751 11.19454018 11.88178858 11.54685276 11.37365505 10.88486089 11.02962436 10.64342565 10.26714885 10.65888271 10.53516648 10.9354903 10.77192535 11.63752875 11.01198662 10.41358755 10.79813288 11.05342643 10.77163457 10.83562093 10.98979325 11.21986004 11.40866541 11.31640938 11.49524121 11.8429343 11.69979743 11.42174394 11.44114599 11.63325078 11.69014906 11.18627998 11.61397487 11.49206345 11.41586197 10.57493835 11.35847527 11.30385744 10.38541863 10.68087638 10.61588467 10.79066668 11.20425205 11.03988517 10.57431002 11.09675129 10.87881195 11.1614725 10.99653263 10.99309026 11.11935899 10.81554554 11.46004073 11.57780014 10.93612805 10.83384374 10.80989282 10.43846751 10.89931961 10.10602465 11.06459193 11.41626253 11.41041293 11.92169336 11.55863228 10.86872946 10.89480522 10.94801275 11.23388143 11.61704096 11.62977129 11.48318916 11.45708378 11.42972182 11.15141193 10.9179319 11.35855758 10.97534226 11.83057489 11.27657421 11.24235588 11.50208605 11.6114757 11.45072166 11.1596449 10.87702996 11.21918923 11.55493342 11.44032344 11.55433469 11.42994377 11.16909195 11.19622794 11.84852526 11.10199706 11.42959961 11.43303689 11.51440764 11.08269668 11.50735009 11.1115944 11.61225079 11.31262584 11.5554013 10.97497734 11.16674415 10.83292167 11.44803453 10.85054995 11.29198201 11.39650275 11.7596326 11.28584388 10.89936676 11.37442154 11.11190963 10.83540306 10.95840854 11.29341378 10.55580701 11.3481947 11.73194284 10.82758473 11.0040241 11.38686691 11.42553445 11.51094144 11.45314942 11.58368295 11.40345016 11.55254916 11.29520587 10.98851353 11.45116818 11.6132765 11.78812214 11.28396501 11.11587591 11.52165051 11.16505022 11.30500214 11.6806586 11.07664608 11.08894844 11.25697058 11.562547 11.33625382 11.05813244 11.04063875 11.51115863 11.58978089 10.89458237 11.62922211 11.51042693 11.56445241 11.94117347 11.79535447 11.71416721 11.17279833 10.50237746 11.67965996 11.18930943 11.29284544 11.55965789 11.56221233 10.42792616 11.83446466 11.0455519 11.15981709 11.33803152 11.59729433 11.71173778 10.98897202 11.66294838 11.25345064 11.68022451 11.10107238 10.76899584 10.74096946 10.83074042 11.06811614 10.78138861 10.9914528 11.13402467 11.05395563 10.72741077 11.34342426 10.60998391 10.80114334 11.09495194 11.18415331 11.33003183 11.03914179 10.75263015 11.14509989 11.29247221 11.52851787 11.46625371 11.12216197 11.43092174 11.13064592 11.46897092 11.0735147 10.71470033 10.82008821 10.26894882 11.74221945 11.26598547 11.62177543 11.33836882 10.84717865 11.66339753 11.37119362 10.58729491 10.92949144 11.30440269 11.0188319 11.02695551 10.98529466 11.18947567 11.38040094 11.63391406 10.09316655 10.96838999 11.21790475 10.85771098 11.49835902 11.55794258 11.43144989 11.34243384 11.23830746 11.3662838 11.47524031 11.12356834 10.89589888 11.14724525 11.57038106 11.3240621 10.1410046 11.53492237 11.32799503 11.13499815 11.17235236 11.12770746 11.45780465 11.14450328 12.02785716 11.3215132 11.34048382 10.97329786 11.52285088 11.56255935 11.26532745 11.38234851 10.84215942 11.17528281 11.25793875 11.01345349 10.79238009 10.76150848 11.27533483 10.91774554 11.15846799 11.19392612 11.41424681 11.61545664 11.21591746 11.36588622 11.04158773 10.96203291 11.33390766 10.81749389 11.32496248 10.95369393 11.33025681 11.33908452 10.69785001 11.24053483 11.16582948 11.20943302 11.10683733 11.53747702 11.13225101 11.19347017 11.35627498 10.69227165 11.21428466 11.81514862 11.25465335 11.40114091 11.42282292 11.59691964 11.20930457 11.60298333 11.59306904 11.16688399 11.28821677 11.60347657 10.93839632 11.25176557 11.43010249 11.1760788 10.54845545 10.35645223 11.81689621 10.56722514 11.25139204 11.2094327 11.3928108 12.10713068 11.51348782 11.20168606 11.89281494 11.81142544 10.98477257 12.15635308 11.01676329 11.46132152 10.75555856 10.7491235 11.38680427 11.06639508 11.09920203 11.19767726 11.2256159 11.30333508 11.55489544 11.0914494 11.40001402 11.23866253 11.23558963 11.31816423 11.37428411 11.53997882 11.32811682 11.58182814 10.87305529 11.28457088 11.55074634 11.19504167 11.41607639 12.03647527 11.06143241 10.9721737 11.66461595 11.11875256 11.46934934 11.35276968 11.74154298 11.20832734 11.15141851 11.61655856 11.29804042 11.33941884 11.80436594 11.60720616 11.69483898 11.45143134 11.25153383 11.08634864 12.20437486 11.23173231 11.76686093 11.37883267 12.0602721 11.39775099 11.62964748 11.26408902 11.27763305 11.47520447 11.31101001 11.54053356 11.4750561 11.14050355 11.41893347 11.77976224 11.02051072 11.66059998 11.21142637 11.1552223 11.75315183 11.47680083 11.48104176 11.78732362 11.72655455 11.28705888 11.78790881 11.49848459 11.43897535 11.68065472 11.30549264 11.31862945 11.51457333 10.99700192 10.52150294 11.34685097 11.16835328 11.12022015 11.05531358 11.0380072 11.08908973 11.00021968 11.31180785 11.15359369 11.07284788 11.15648585 11.08870816 11.04643513 10.70000341 11.65839371 11.64512103 12.26536057 12.31850589 11.62847033 11.61699732 11.4895905 11.45305381 11.84378435 12.00418763 11.30416772 11.70364601 11.83502798 11.53125595 11.40686794 11.53445444 11.6240749 11.49650938 11.35484983 11.36927723 11.24145478 10.99774725 11.18056851 11.23097671 11.76610476 11.23054584 11.29857142 11.41871247 11.52437642 10.71652542 10.84502777 11.02693997 11.64479234 10.73133766 11.47519588 10.85764709 11.25573308
EG00053 7.306307666 7.258035463 7.708313382 7.125580218 8.137454033 7.032722751 7.348156715 7.454581541 7.852997885 8.030376835 7.94670477 6.713077681 7.924606003 7.1950442 7.890320496 8.45430461 7.843636391 7.500501174 9.221121462 7.6519377 8.709782584 7.502336054 7.415831963 8.62799637 7.963107425 8.808145856 6.873687789 7.589783362 7.743483935 7.74808685 8.444679041 5.991008924 8.526817072 8.379261921 8.081554689 7.622272004 8.711728217 7.26502822 8.867520208 7.580663521 8.07749686 8.352247063 7.428819973 8.756897849 7.748832913 8.492218843 7.32441325 8.008056081 7.882069486 8.82746959 7.169807189 7.633089217 8.341429661 6.999195991 7.841062054 7.52969665 7.938868289 7.3229378 8.085843102 8.145070693 6.302405231 7.248103196 7.403213023 7.977235193 8.636452951 7.227548669 8.19764883 7.435076174 8.248564886 7.351880891 8.497403882 7.693509621 8.221335691 8.294719159 7.753707943 7.95925788 8.159299663 8.400295323 6.819903064 8.046105035 7.842211041 8.435080332 6.797557693 8.118542334 7.540791514 8.461866993 7.339155657 8.95593864 8.441320244 8.246791978 8.241204467 8.773314586 7.805068488 7.988363326 7.622532587 8.659144191 7.558292969 8.558499295 8.619400749 8.736143303 8.466004794 8.088594796 7.718903423 8.537542273 7.429655689 8.544248314 8.553424979 7.590342341 7.697318956 8.918450686 8.438022091 8.855225174 8.158652505 8.987170577 8.5340902 7.625618208 8.501530785 7.931248233 7.514193258 6.915130526 8.815961839 8.74916465 7.601531159 8.107823615 9.846975769 7.036008513 7.637145903 8.544592475 9.713046259 8.965370306 9.166558797 7.719559908 7.825251294 7.294503798 6.594571493 7.941058474 6.452983568 7.903421915 7.342924959 7.579884003 6.790354509 8.05157447 7.251743431 7.664801211 7.552473323 8.323266562 8.13981958 7.074219307 8.623561648 7.832587559 8.159683523 8.746666229 8.493373044 8.477455804 8.388375157 8.157933901 8.13051587 7.37985373 8.898549034 8.168614356 9.191439575 8.6694665 9.652134267 7.465731331 7.448294451 6.987093838 8.192176199 8.504306836 7.556881293 7.566436173 8.305832737 8.699733958 7.837282665 9.017485045 7.559329847 8.97466496 7.911390321 7.913588399 7.65708992 7.115614453 7.934022725 7.194623857 7.216316911 7.645993778 7.483593993 7.557650425 7.563362364 7.263325473 8.246877558 7.191389433 8.446663297 8.276093253 7.57065479 8.43791066 7.592426783 7.273995692 7.770783325 7.461498972 6.894849864 6.581587427 6.957209451 8.000358142 8.862661546 8.494918768 6.593020634 8.44377002 8.086734914 7.187685895 6.722497961 8.645559357 7.904536812 8.832710519 7.273357833 9.138341832 7.984629885 8.382706049 7.499547864 9.219372503 7.584891103 7.358532445 7.939146259 8.086434326 8.36310901 7.882677805 8.041699337 7.6550764 7.624696852 7.543067189 8.713179906 8.092996264 7.781557503 7.46977309 7.793012097 7.635389908 8.429426321 8.086458436 8.4888023 7.481361365 8.6205024 7.20784605 7.305779929 7.053857171 7.805719177 6.997675817 7.319724364 7.598211845 6.571330463 7.582426412 6.96309139 7.379166022 6.81780151 7.311870522 6.518631356 7.053512933 6.799510203 7.485417488 7.01016096 7.543482289 6.571182929 7.826328239 8.092518631 7.217791588 7.203928668 7.635504938 6.943527725 6.729515715 7.248358446 7.832876954 7.884289805 7.498916404 6.907166577 7.042946176 6.607441347 7.461295743 7.128251989 7.871054107 7.139471087 7.097665631 8.208743726 6.592840071 7.384537142 8.197712794 7.238941453 7.226076422 8.067253589 7.629728583 8.21288734 7.08001084 8.135981385 7.807900227 7.502866901 8.766724567 8.342240838 8.089317934 6.590957228 7.743024748 7.793793959 7.120304783 8.199333629 7.796131746 6.992916191 6.735086756 7.77462703 8.059334611 8.864946792 8.026439343 8.732599963 7.595559574 7.167914408 7.669984851 8.548390903 7.322016667 8.131990716 7.856028666 7.914937158 7.03198612 8.174501532 7.565478595 8.560146746 7.457062111 7.544326715 7.695244251 7.913321053 7.759667507 7.805888993 7.163459839 7.966626538 8.354959276 7.876432713 6.217153579 6.494308582 7.864408745 7.095138701 7.408796258 7.339426612 7.22683645 8.177053753 7.381854293 7.690333235 6.950197223 7.293905657 8.016460373 7.352438554 8.119438521 7.145216064 7.98416951 5.392423908 8.057493217 7.156417384 7.561701796 7.871186108 7.326741048 7.531631881 6.877531993 7.623875049 6.971171188 8.045511054 6.929815763 7.515513316 7.430989094 7.699869823 6.996818241 8.331823875 6.660471076 8.180838149 6.442481497 7.764036772 7.069411341 7.525788253 7.444779778 7.277067065 7.230876454 7.304022648 7.521317775 6.506305239 7.602781485 7.103013999 8.037857903 8.206337473 7.030129907 7.366711596 8.411291404 7.506880361 7.094904931 8.846093999 6.839529387 7.987639161 7.618012832 6.287343382 7.047366333 6.996817346 7.278537579 6.450777645 7.014516571 6.545246578 6.696663478 7.052988541 6.314131111 6.337702267 6.549362432 6.462392649 8.174853867 6.477954617 7.388375494 7.181066362 7.271318579 8.134071554 7.998506251 7.936045993 8.710965008 7.73053126 8.118163157 7.920206248 8.260057206 7.738534166 7.36657275 9.318320266 6.56763413 7.586881767 6.636218056 7.173591381 6.45828324 7.05367764 6.816476254 6.94296099 6.532541164 6.89709539 7.007699235 7.43891949 7.505515012 7.541745978 7.114596947 7.231960632 7.044018445 7.44026799 7.297035405 7.17638394 7.045735949 7.981549898 6.484016742 9.415605053 6.723210507 7.398294483 7.525139771 8.155805607 6.769965369 9.623426952 7.161499901 9.159455379 8.459792655 9.588680379 6.769674996 8.81161355 8.66391557 10.18830593 8.420698234 7.492614035 8.023353911 7.284243626 8.174653864 7.427045048 7.55277514 7.384039691 9.183220285 7.427685934 9.593612048 8.59870641 7.462319759 8.845400448 7.566581554 7.858067004 7.926807685 6.597797448
EG00058 10.72522382 10.6800866 9.86162014 10.19115153 10.10468069 10.42403866 10.31912222 10.27475851 9.130493043 10.51652765 10.59804543 10.08196859 9.629652217 10.26065954 9.634483655 10.18927755 9.347745808 10.33494152 10.58103862 10.30611973 11.07748205 9.864929315 9.915590746 9.638341138 10.40996088 9.223404177 9.914194374 10.35872333 9.991888994 10.42604954 9.699439211 9.722779916 9.428391208 10.20738385 9.336167119 9.554410525 9.194621926 9.579065625 9.750706141 9.195725437 10.47667789 9.21242115 10.2124377 8.877645452 10.99922764 10.29829574 10.26823417 11.08935812 10.8075186 10.47827509 10.85649645 10.39672345 10.43794589 10.37389447 10.69648443 10.16488313 10.20684931 10.84577255 10.11384558 9.643012171 9.935094251 9.949486067 11.54152321 10.31831388 9.958279261 11.07391843 10.31920173 10.33797926 10.95170807 10.61630854 10.88179432 11.371113 10.4982585 10.50847917 10.62479264 10.02040426 10.3241234 10.42327316 9.88331942 10.44700245 10.67112924 10.30998592 9.75004634 9.94189938 10.45428021 10.4183204 11.1397361 10.33717757 10.6134329 9.946887263 11.07492814 9.615060557 9.946161166 9.752178187 10.17063298 10.34928441 9.720651508 10.60203176 10.84199762 10.02996035 10.41308588 10.20447729 10.08712959 10.32454004 10.00248672 10.89384716 10.82831018 10.69032805 10.80844262 10.53245963 10.89928205 10.22571014 10.77431573 10.38189108 9.774970157 10.616824 9.372398251 10.36652483 10.12318486 10.81720418 10.03918434 9.945026397 10.20892629 10.67200572 9.682389355 10.43051581 9.607797847 10.80267127 10.4397823 10.22241875 10.2025412 9.784488975 10.06065097 10.02053881 10.68193573 10.51911387 10.04146509 10.28378905 10.25617098 10.33851303 10.52024534 10.38952313 10.20382047 10.47816987 10.37388276 10.53269252 11.15388927 10.87036378 9.833875605 11.0124512 9.608893654 10.61213665 10.55168331 10.86294638 9.782002756 10.35304391 10.20252256 10.70759213 9.983797387 10.58708839 10.68008389 10.79051452 10.73464253 10.23259053 9.712605661 10.41949808 10.55261718 11.04723131 10.51351684 9.627997109 10.81907894 9.873374957 10.75089543 10.01878266 10.49593513 10.49788289 10.90540582 9.789511948 10.34061061 10.75602085 9.791298698 9.833092885 9.7235721 9.947279821 10.18061783 10.83616198 9.831802987 9.944602212 9.426880544 9.357367522 9.416191435 9.182660339 10.56163361 9.975677516 10.23292392 11.06399657 9.935887782 9.741285385 10.11489504 10.58880554 10.23979828 10.1298221 10.20387979 10.69634069 10.72519801 10.27476595 10.41843038 10.03957974 10.6341881 10.84912001 10.4060262 10.74636854 10.19046987 10.19410239 11.24468457 9.902632596 10.67233516 10.58030538 10.45829379 10.70220598 10.6720505 10.77035997 10.3830453 10.61465284 9.96832366 10.30343725 10.26216934 10.49576221 10.69254896 10.61066236 10.1531993 9.874108986 10.84614459 10.34206892 10.46710603 10.99548085 10.43007892 11.41426343 10.54944095 10.92739611 10.96440616 10.09944036 10.15290415 10.48773922 9.982835028 10.19294871 10.81033773 10.77891792 10.97030579 11.68136267 9.940596398 9.685066806 10.01008286 9.437802668 10.07266521 10.45055229 10.66531385 10.31781535 10.3130035 9.311237558 10.69169312 10.13732522 10.05387939 9.817180919 9.887816912 10.76171407 9.381146686 9.828159848 10.95528917 10.1230156 10.33180149 9.789107161 10.25782157 10.61770561 10.85898464 9.730853441 9.925300312 10.30099947 10.28607746 9.84844415 10.1947713 10.28714568 10.5969908 10.58973055 10.73510334 10.17620644 10.59424894 10.03528912 9.909733855 10.45317403 10.04697293 10.43190221 9.173153558 9.098054407 9.353866489 10.11064733 10.22095602 10.32570034 10.16675729 10.05135359 9.83805236 9.375633111 9.956596077 10.82524481 10.27647436 10.94416457 9.624078357 9.844412073 10.92307865 10.52480653 9.652770015 10.03338203 10.40393964 10.89625081 10.84364148 10.03280235 10.03451256 10.61036421 10.40875711 10.21237592 9.595659436 9.919909276 9.392465389 9.281405733 10.01743445 10.37368797 10.78210239 10.39668917 10.34235997 10.54270596 11.04312756 10.48828201 10.86811288 10.10630644 10.77542533 10.40692372 10.40679669 10.12150836 10.40318124 10.4195176 10.16428738 10.06123882 9.682074356 10.12984916 10.44894419 10.36957324 10.91887992 10.22335677 10.02230176 9.949532642 10.21098126 10.71202936 9.931457818 10.84719754 10.84058157 10.87538766 10.28568685 10.33861021 10.21612973 11.10283511 10.5327227 10.33010087 10.28715744 10.64310699 10.19933303 10.30473631 9.732243056 10.66708206 10.68543274 10.61713124 9.806157968 9.59448459 9.470184392 9.898367624 9.230913109 10.44071368 10.76829194 10.70007746 10.4057533 9.89107532 10.07374277 10.84417923 9.024182482 10.79076838 10.52420266 10.14012762 9.734806882 10.01786644 9.249637547 9.955833296 10.18859625 9.907336062 9.827349074 9.282175338 9.161781193 9.963063347 10.80120639 9.900232634 10.08908692 10.62398142 10.03874197 10.10703732 9.997561213 9.934121742 10.08605277 10.36735019 10.40505489 10.50620128 10.23345152 9.70704848 10.1946776 9.251190226 11.09198242 9.261454529 11.01393002 10.32060614 10.12504296 10.02270827 10.10735893 10.10183609 8.92035682 9.954864033 9.43156204 9.929958253 9.497780782 9.704581023 10.10758388 9.852865658 9.99263543 9.803736831 10.20298279 10.32164994 10.04333378 9.869252781 9.545391955 11.25138556 8.866326132 10.70105539 9.535782199 10.08340191 10.06016258 9.312388685 10.3292967 10.0273221 10.02642627 9.839695582 10.30655574 9.685777393 9.747974239 9.820594935 10.27212098 10.09915911 9.725761654 10.19514325 10.09328185 9.925933215 10.04565034 9.629935841 10.3140802 9.883180905 9.603151156 10.36771945 10.48573197 10.44361453 10.50785295 9.836503983 10.34532982 9.800941436 10.13731132 9.43881794 9.950380033 10.24353565 10.18561842
EG00062 9.27567497 8.44165449 8.170973888 8.678952489 8.127470148 9.266352272 8.022684743 8.56882259 9.264681142 9.528577691 9.109235199 9.09938986 8.82748778 8.683077257 8.190265727 8.222058053 9.065158515 9.002194921 9.003561754 8.841831146 8.341649362 9.365306563 9.307096125 8.289760174 8.799053295 8.324648012 8.522094607 9.033655047 8.572760103 8.448142758 8.714776945 9.212306417 8.042808974 8.240435571 9.20575876 8.606486087 8.412005307 8.984179046 7.902454541 9.356982108 8.891423614 8.918159705 8.84208051 8.186437735 8.901270269 9.186690686 8.663912297 8.458410722 7.940682402 7.958293044 7.945145785 9.037588769 8.810351229 8.410074442 8.71430383 8.714915334 7.787064597 8.635042009 8.891597004 8.277890078 8.232941277 8.458243715 8.164145116 8.496432693 8.511042397 8.896886225 8.640827854 9.266559825 8.142912575 8.22357904 8.346868913 8.933343274 8.524870066 8.382714155 8.679381869 8.439715454 8.108164346 8.509191197 8.174585769 8.509264571 8.354453033 8.98821483 9.247239555 8.823618682 9.943839361 9.0350675 8.136642998 8.71689405 8.771441822 9.266568126 9.469753685 9.344368721 9.222234931 8.478133556 9.423950823 8.637468278 8.580513493 8.171027837 8.285740048 8.85541376 8.706766931 8.69941402 9.111125105 9.380256679 9.310444502 8.364157918 7.94835338 8.310557049 8.056150554 7.488448391 7.587262917 8.941260409 8.667407452 8.220148028 8.767465853 8.338967957 8.810275245 8.658143071 7.949296769 8.728923657 7.972963667 8.43736534 9.07044054 8.580850675 8.324535939 7.920634771 8.791049447 8.493388235 8.934387503 8.294116405 7.962981603 8.454673022 8.62142352 8.705932187 9.024660369 8.71346197 9.373920842 8.844836733 9.105919573 8.36251418 8.789185726 8.878309512 8.848729866 8.883969921 8.979121354 8.878224825 8.502893013 8.810207809 8.678245838 7.990407505 8.353306076 9.117100337 8.167087839 9.025222225 8.564365812 7.89854983 8.678518215 8.848974512 9.093783184 8.762454097 8.865138323 8.699455218 9.305596091 9.476204735 9.114171433 8.553580411 9.174212491 8.797289416 7.983909715 7.573800017 8.862146717 8.239594125 8.214873184 8.157286372 8.33353513 8.894384006 8.661369639 7.723303714 8.060327962 8.200609002 8.748612477 8.406004231 8.192705379 8.342044779 8.932901318 8.532273596 7.592285691 8.553271892 8.506552312 7.827369086 8.691330396 8.958722099 8.290130257 8.831349913 8.76805663 8.213974511 7.886379619 9.066338453 8.764440505 9.252104081 8.485133008 8.847966143 9.090970186 8.258083448 8.070249336 9.009653088 9.630396976 9.236627573 9.033293105 8.463085667 8.797391219 8.665190507 9.629459209 8.512792103 8.232312005 9.059829364 8.795143585 9.192595442 9.039887931 8.530348856 8.692207428 8.668693694 8.017574252 8.254712562 7.513106335 8.385425337 8.972178475 8.466919161 8.268094714 7.917887195 7.49889152 7.654936047 7.850696059 8.293258765 9.008039065 8.70578784 8.412278511 8.076113762 7.846847481 9.030578225 8.071389003 9.191412655 9.438185819 8.919779124 8.719239772 9.404606033 9.072533525 8.380473513 8.604813727 8.587259875 8.377588516 9.280955213 9.297499133 9.31828337 9.089382626 8.623297646 8.960879144 8.376158579 8.785286118 8.625437781 8.884971221 9.083279694 8.861374814 9.138168691 8.910318406 7.853365201 8.70491369 8.417792667 8.927472451 9.04371051 9.195678233 9.162028489 8.682006364 8.439024997 8.158306652 8.983641086 8.824236685 8.689635803 9.318446923 8.859226459 9.362695268 9.287997698 9.060260694 8.993292252 8.374787995 8.756374087 9.289057983 9.505652245 8.989169398 8.702613074 9.088150923 8.730387471 8.609172314 8.606349766 8.784635747 8.706543328 8.968328876 8.519712235 8.072454811 8.759660048 8.756789304 9.001011594 8.22225579 8.082005288 8.5661248 8.824167434 8.540598424 9.033339376 8.243321634 8.921053487 8.719194258 9.390954949 8.033024537 8.686467694 8.711988278 9.019807131 9.125333866 8.582116354 8.975674059 8.920148733 8.166192013 8.357002539 9.081807958 8.412137048 9.161871005 7.649805003 8.612324637 8.758242185 8.941326527 8.28239851 8.708474654 8.605380318 8.530656749 8.913587233 8.938176179 8.658537302 8.570999522 8.775677686 8.53138847 8.835004528 9.391896643 9.549673228 9.399432655 8.98124859 8.775394163 8.285739155 9.118570113 8.30498259 9.373011257 8.282396613 8.885053494 8.914863822 8.00867362 7.877665105 8.978629321 8.380660377 9.197535431 8.627243066 8.928737194 8.302374246 8.916002417 8.299277265 8.671951795 8.939960674 8.899332885 8.322347715 9.190859761 9.353697806 8.555027519 9.043346914 8.837505416 7.562287641 7.95173924 8.256545199 8.473415793 8.418524891 9.064227081 7.796061063 8.765590896 8.663635539 8.713499564 8.367912218 8.165807445 8.821543862 7.808294591 8.725322457 8.609492857 8.280111447 8.301683126 8.142428441 8.524910016 8.022151972 8.680136577 8.048795115 9.782597146 8.250041519 8.746861425 9.670029979 8.329330012 8.229935334 9.316206856 8.192140691 8.02480258 8.174336462 8.546272741 7.91167463 8.110114264 8.663816549 8.59474113 9.286777108 8.585886636 8.722764614 9.068870246 9.261223868 8.362281375 8.374260075 8.619293428 9.491958778 8.844455188 8.683536204 8.286052729 8.023709023 8.716928294 8.501074184 8.829873453 9.051560278 8.483873217 8.620134374 9.461656564 8.285909723 8.636705307 9.137458649 8.33561805 9.257306182 8.291433334 8.916295398 8.545388837 8.460977 9.464201717 9.506095079 8.872717369 9.763367347 9.259694316 9.482867359 8.316624281 8.727611066 8.115350091 8.499739807 8.556917592 9.3848659 8.911992417 9.128726941 9.171015036 8.816333572 7.805623486 8.603617327 8.388917256 9.237740438 9.000553203 8.670511822 9.134140163 8.757324398 8.227209718 8.151791962 8.967621599 8.056855223 7.971047857 8.438151538 8.778069814 9.137701745 8.398348247 8.207316646 8.75670428
EG00063 10.41303035 9.493169375 9.023679115 9.637226954 9.051223296 10.25884964 9.701985259 9.863851152 9.792408496 10.13913643 11.28368439 9.597561026 10.4950721 9.90091661 10.71015436 9.344560435 9.759855626 9.317103623 9.580118636 9.080000445 9.893272458 9.513485562 9.623474982 9.231039452 9.290228533 9.162341508 9.676826496 9.378487 9.393433962 9.455073025 9.223231502 9.437878272 9.43756257 9.48427188 9.878107902 9.668681271 9.263749219 9.912685359 9.234033003 9.840698289 9.378643692 9.51716164 9.032313866 9.69373619 9.494842977 9.165537728 9.453778397 10.50356961 9.236653649 8.94581512 9.671345356 9.369076501 9.48200656 9.386981386 9.06740041 9.49176793 9.541162063 8.739992573 9.308281588 9.620733718 9.560052992 9.661933038 8.967558859 9.144024518 9.503066933 9.363339202 9.373690289 9.711619401 8.830736147 8.914774551 9.52236937 9.817611781 9.241623458 9.344001039 9.935042027 10.06492347 9.528489792 9.518131838 9.305547626 9.651890278 9.460772943 10.25461562 9.611226272 10.17515891 9.87109806 9.86399856 10.45316946 9.411947506 9.461876221 9.443184215 9.162195542 10.13163404 10.28099029 9.539782355 10.22864233 9.641246717 9.425406911 9.605222503 9.394818109 11.42359082 9.7964213 10.11611139 9.842665467 10.08490854 10.20325421 9.705778067 9.741992079 9.910101744 9.918423373 9.630493654 9.367642113 9.913666035 9.93326642 9.764502321 9.914027666 9.23199789 9.8051313 9.02821993 9.583732604 8.852261902 9.35252157 9.416638657 10.14293946 8.895266351 9.560763442 8.607235054 9.471664994 9.183650712 8.935674455 9.895409907 9.068672732 8.957903091 9.505563749 8.887127766 9.376254649 9.31866077 9.324763149 9.959009292 9.190742346 9.794112089 9.824965895 9.553738208 9.431171896 9.310313356 9.298331546 9.420620415 9.763726626 8.901177901 9.553857614 9.335303367 9.583061475 9.091795269 8.617301667 8.866775208 9.589698353 8.885595429 9.429255834 9.05756221 9.698702106 9.078410828 8.93136291 9.111643379 8.912120696 9.865081623 9.025404091 9.044526203 9.663333389 9.568546325 9.623232855 9.333779967 9.886423517 9.272746274 9.520402025 9.953556414 9.826920804 9.533910863 9.637818564 9.831599079 10.63526189 9.862247181 8.68163644 9.808097834 10.28178764 9.628887989 9.788424219 10.02868969 10.21158202 9.501830098 9.844223946 9.14589369 9.489999251 9.770995067 10.39247628 9.814876412 9.184889966 10.59522714 10.40773644 10.13878121 9.819050938 10.52044962 10.14500939 9.267503575 10.1060667 10.5426602 10.86912356 10.25849629 9.946604317 10.31745452 10.1423671 9.769769543 9.731524075 9.707597062 10.49983955 9.467835244 10.17498827 9.161743564 9.570311507 9.501084444 9.507724406 9.160319751 9.024411395 8.801695358 8.690606076 10.08786049 8.798505307 9.795784019 9.59732445 9.564430148 8.953469181 9.174081878 9.174320971 9.461022781 10.09779121 9.262386516 9.923368541 9.270431879 9.8347423 9.917156695 9.363715717 9.482194964 10.39473014 9.690299477 9.647605257 9.566178843 9.24626264 9.366878575 8.824694489 9.726266454 9.316770519 10.44916092 10.05474539 10.02982387 10.25259112 9.385063751 9.852524015 8.72881415 8.790644219 8.663386031 9.753052747 9.152050046 10.61434144 9.71842922 9.886461095 9.954516987 9.352115526 9.803944714 9.872103136 9.462042236 9.808783556 10.07065595 9.510856136 9.703847141 9.89774035 9.951087396 9.360464533 10.060232 10.31172764 9.485124251 10.33021209 10.14345329 9.51079781 9.963255322 9.452205531 10.00024456 10.40263928 9.818613008 9.194698639 9.794422786 9.72111726 9.39626048 10.38852006 9.91898696 10.12360718 9.630159111 9.365242115 9.819416498 10.3934719 9.948167477 9.96890902 10.08878323 9.501764489 9.682301915 9.369867116 9.512960572 9.454686513 9.669095612 9.439297943 9.401773453 9.395375093 9.412141271 9.774137489 10.21953569 9.500749292 10.49080351 9.500854971 9.182586302 9.525538006 9.343036912 9.691277838 9.391153243 9.042869906 8.955332126 8.61661967 9.225702874 9.690671868 9.915296839 8.984698135 9.722227962 9.602538129 10.75562026 10.15284769 8.941105022 9.600841429 9.714388768 9.229308527 9.25551734 8.910237871 9.787795844 8.970027109 9.198621687 8.840202379 9.220860201 9.21767993 9.31292391 9.617466257 9.593400451 10.2661795 9.000184251 9.337583599 9.163506181 9.696026879 9.027598824 9.343327339 9.51349348 10.03422728 9.7246257 9.368365484 9.581322395 9.997809001 9.235274214 9.173289366 9.909080046 10.02798473 9.947511123 9.868718007 9.76166077 9.262849862 10.00359517 9.309224006 10.15473518 10.53671179 9.1751354 9.613524669 9.408823942 9.756744744 9.726106793 10.04183806 9.814893003 9.524836381 9.549493627 9.468697426 9.273283749 9.570978044 9.739614956 9.255503495 9.509726844 9.959496613 9.477157357 9.398405547 8.968197496 9.223411073 9.506253295 9.549082752 9.08031799 9.993296649 9.225926378 9.571053667 9.541246098 9.740929724 9.218960743 9.868164199 9.392167648 8.705508788 9.532075727 9.188247094 9.767627541 9.67005467 9.275364821 8.967354168 8.552297314 8.897259057 8.989351212 9.525009612 10.05284863 9.465145125 9.395206143 9.216398632 9.403406793 10.55154186 9.492083487 9.275519304 9.881846695 9.406708243 9.118655605 8.648583456 9.524060479 8.977852182 9.88540194 10.0186476 9.455404973 9.916637112 9.551329621 8.835019255 9.503813504 9.132246269 10.23036012 9.706902551 9.830903911 9.648820217 9.368495974 9.370800288 9.781908426 9.841515918 9.576365335 9.685371242 9.996659543 11.46742717 9.461137724 9.104301103 10.02945446 9.565717202 9.530297139 10.19691559 9.54486593 9.435241377 9.540802794 9.208810399 9.859478997 9.355137455 9.418046194 10.01691822 10.46462878 9.153425699 9.274540244 9.309207463 8.922504169 9.393445588 9.522152973 9.366584498 9.556490247 9.986161595 9.23873833 9.315132666
EG00075 9.204867264 9.905127665 9.32855705 9.706738081 9.44801958 10.10117497 9.58849696 9.764685564 10.30181547 10.07343666 9.96058554 9.657066203 9.400277013 9.842576231 10.10861176 9.638707843 9.374515852 9.27142014 8.836601088 9.379947189 8.145353038 9.083812733 9.079997536 9.096002971 8.698231963 9.326824257 9.284921137 9.265012544 8.987847628 9.896077984 9.402780869 9.540656704 8.99978481 9.372402658 8.714188198 8.96173357 9.424884447 9.394089058 8.715663861 9.510439836 9.299495121 9.56326326 9.522131319 8.466263161 9.001406513 8.671587493 9.542805087 8.814606738 9.623458407 9.765300504 9.620867161 10.1831469 10.16213837 10.19347668 9.791740325 9.832457131 9.282801976 9.771702456 9.547689762 9.519406211 9.857793266 9.767729111 9.745306612 9.215152786 9.873993883 9.4671815 9.411503389 9.688170582 9.371000577 9.834341918 9.723387982 9.735214918 9.547889153 9.40236876 10.17064795 9.506471715 10.10032965 10.06655729 9.903189786 10.19777732 9.974143658 9.6712371 10.25294203 9.63054643 9.826706816 9.843432679 8.724680941 9.966311693 10.34265857 9.975682856 10.35663736 10.29336689 9.783649986 9.526390276 9.731780697 9.240391876 9.872835126 9.977104871 10.05050796 9.628407801 9.397685954 9.685227538 9.763963855 9.909568716 9.978884331 9.698372665 8.798800419 9.4413948 9.879016989 9.776027103 9.924628244 9.614816683 9.39055894 9.773103468 9.88643495 9.752594885 9.990097515 10.01929595 9.612315187 9.899026792 10.21108893 9.353962393 9.649568936 10.01208019 9.808547134 9.766540694 9.696720817 9.293253175 10.17148358 9.462473116 9.946223556 9.234834004 9.419806694 9.164241865 9.719751075 8.908145358 9.287895481 9.884511953 9.704164769 9.57126546 9.71276553 10.25731517 9.829091007 9.850875751 10.01007408 9.678498907 9.827367233 9.880531995 9.809560149 9.365810484 9.517870163 10.16906492 9.634436921 9.880869406 9.892441268 9.832913133 10.04562384 9.91143402 9.668249527 9.247439671 9.575390948 10.18865503 9.809662711 9.588750675 9.429157851 9.961037682 9.630310146 9.610129134 9.734283966 9.211826646 9.66997935 9.780317824 9.693239771 9.706787636 9.67423772 9.050319197 9.268703142 9.709122175 9.064028373 10.28897255 9.998120247 9.732291022 9.811137232 10.05682348 9.491803229 10.11197319 8.096709924 10.22244853 10.13830893 9.97881227 9.921546937 10.45666358 8.32228562 10.34835414 10.02649168 8.683382371 8.923565564 9.927491934 10.18449471 9.4992946 9.890474216 10.05682268 9.931611288 9.674195773 9.143610981 9.419008455 9.561814811 9.651652488 9.624955602 9.746296586 8.82064652 9.22344383 9.851119615 9.450616382 8.815257149 9.269005652 9.512159364 9.517979901 9.790535797 9.076800692 9.566020262 9.821522157 10.41413911 9.69326457 9.973934484 9.952340788 9.904558919 9.737622881 10.13639069 9.926246434 9.428130641 9.807062315 8.531460343 10.41152639 9.742705541 10.25030589 9.638191719 9.099342986 9.868810947 10.10042221 9.025193127 9.352094773 9.022094487 9.466946997 9.585963238 9.722482722 9.727110773 9.897093712 10.06870676 8.355703279 9.813987976 9.828786936 9.647389961 8.963288943 9.696488676 9.864876506 9.6300901 9.402012347 9.719721434 9.183577977 9.516527869 9.488535659 9.395656642 9.689822583 9.356114203 8.397287569 9.647944303 9.805506358 9.909544346 9.777516793 9.647435173 9.610592646 9.446582136 9.796328194 9.317238852 10.03130553 9.195767521 9.846258993 9.958381001 9.232078164 9.739415935 9.244828918 9.640891609 9.595208711 9.300568357 9.533674539 9.654938295 9.725821513 9.648609763 9.941056866 9.503315054 10.11907821 9.825210097 9.393765134 9.594997916 9.237467992 9.175700393 9.774145981 8.664726409 8.901294791 9.076239374 9.997619214 8.796571623 8.232032693 9.355934429 9.021504045 9.275228182 9.599297363 9.839166204 9.738918611 9.396982712 10.21872311 8.992022528 9.119513369 10.55545729 9.96100109 9.926427324 9.501151606 10.20349367 9.543891767 9.859112274 9.938346524 10.0183193 9.583979328 9.695402458 8.682771419 9.734645351 9.729954607 9.558944152 8.32871928 8.51454741 10.27651668 8.298618727 9.798961761 9.846741456 10.00468798 9.815885303 9.672817322 9.629727652 9.851887914 10.84305277 10.04728853 10.70959313 9.663222102 9.910579255 9.517585641 9.13871536 9.668022335 9.728579901 9.614495431 9.724958967 10.17001684 9.912486677 10.45580973 9.594782302 10.00630671 9.707119503 9.548034579 9.600826955 10.08335683 9.770774869 9.914805015 9.983255927 9.462886461 9.769256483 9.342648451 9.277849747 9.904105791 10.05229049 9.159440024 9.68613141 9.657675199 8.937055461 9.951402975 9.677797208 9.835265875 9.369311546 9.512745394 9.648289327 10.19052334 9.877004034 10.44734299 10.21843251 9.712683201 9.996149996 9.737541463 9.774414061 10.41405837 9.650652387 10.24170097 9.986330856 9.571871691 9.925877119 9.560186344 9.686860309 10.06595082 10.32251429 10.43765082 9.536193669 9.850282272 10.05229163 9.85921977 10.46550586 9.319144899 9.90421535 9.982531217 9.004931091 9.691798373 9.643311685 10.09562439 9.714077429 9.754163359 9.48879041 9.665381087 9.535353816 9.608967397 8.868899482 9.882545061 9.524218953 9.466393743 9.653641759 8.76267575 10.19219479 9.982427522 9.89336099 9.858400997 9.402552752 9.452063102 9.284671383 9.679224008 9.351509329 10.17152928 9.717296309 9.578111379 9.526151006 9.609955067 10.07397498 9.717914083 10.12303459 10.83064231 9.694033635 10.18279121 9.569694219 9.403603824 9.811125918 10.07220552 9.586010007 9.47903615 10.21747259 10.42039516 9.893854908 9.914620601 9.476842228 9.70682999 9.264577387 9.549076073 9.658897732 8.91516202 9.243649091 9.183000097 10.54039178 9.175486159 9.331099838 9.47933129 9.368619254 9.34549352 9.538227019 9.808536087 10.07835003 9.712431715 9.806106714 9.449561673 10.30170405
EG00076 9.894295442 8.910649221 8.551730832 9.102844215 9.515253807 9.863385541 9.613245115 10.19536297 6.874191957 8.574577122 7.333658816 8.873718025 8.108727198 7.856589874 7.60738886 8.401940112 6.792072546 10.28964263 9.548857357 10.31935051 7.978915113 8.890288899 7.747115649 7.980028114 7.198803571 8.369494467 8.299641341 7.055020534 8.349993179 8.487796137 7.892710189 6.861513852 7.403859227 6.627756237 8.106675595 7.408546381 6.46549666 7.238238929 7.487257554 9.123777904 6.552568729 6.177251477 7.219713731 8.175574805 8.162242905 8.925664093 6.90947691 7.738441041 8.844412394 7.487208496 7.217675864 8.289567505 6.340110695 6.674730616 5.903004735 8.452626878 6.691685322 5.866599862 7.401619266 6.094461725 6.689909054 5.828197089 5.862974157 5.751667857 7.797007149 7.244148887 7.101295525 7.952695877 8.354902072 6.18413657 8.066803163 8.821249265 7.339826795 7.304838496 8.206268065 8.242301293 7.788312793 7.185313174 7.235571496 7.757916837 6.475159001 9.100748256 8.168370244 7.590498785 8.222306796 8.249623807 7.817107722 9.837365802 6.395391091 6.582925726 6.152852397 7.359919082 7.712543792 7.05781482 8.128544196 8.961134374 7.432754669 8.516845618 7.211662754 10.16082663 8.126851648 7.805371563 8.244628702 8.636579072 8.366546872 7.55301379 8.08488675 6.3811747 6.775456776 7.255131514 7.150552911 7.520913317 8.916879444 8.025510405 9.636761864 8.88051139 7.812343656 7.105543773 7.899474986 7.658231288 8.748831221 7.421366713 7.597304968 6.616246954 7.360122731 6.482260968 7.763606449 7.554681047 7.212146309 7.937584894 6.931097356 7.661106212 8.935583727 5.859839931 6.838179205 5.826400821 7.491176833 9.815591285 6.853216573 8.147405962 7.375886115 7.361392679 7.783179169 8.538088745 6.202540518 8.604168171 9.411334003 6.513264689 6.502475674 8.384009908 6.313271314 7.367795121 5.380923143 6.013099327 9.494729495 6.89515159 6.294430402 6.614117799 7.195043059 7.538834452 6.895006092 5.388830598 6.043383567 6.875724964 6.737114793 6.784700761 7.666590376 7.819344802 6.641920444 7.820858328 9.112424062 6.427455166 7.650222482 9.390954738 9.61343594 8.07699388 8.617145757 6.936563319 9.41927092 7.812390431 6.715687017 7.011433666 8.565827093 8.015523547 8.278123977 7.36492732 8.160572438 8.35040525 10.05320911 6.533772023 10.68851934 8.674218114 8.538556661 5.963483782 9.963315526 8.126228842 8.326281898 7.381718137 7.701582164 7.915110105 7.435469268 7.146016923 8.077445204 9.198297608 9.522270576 8.919111738 8.553904167 8.375789955 8.23000545 6.585033821 7.59662233 6.930678846 7.803120251 6.731758668 6.651281749 7.186431687 7.251333646 7.148784389 7.070823164 6.981594462 6.712313099 7.771007585 7.314313178 9.396893344 7.92735426 7.833888291 7.830709439 8.028843068 7.797819189 7.300411873 7.41404743 8.062002754 9.135315933 9.147168573 8.976169758 8.178229192 7.260651475 7.589195678 5.394801242 6.991682123 8.790178307 8.145809475 6.532981517 8.089981522 7.135144993 7.081745427 6.920412907 6.98446403 6.405488125 6.384814219 8.346724211 7.319908049 9.773495038 7.587516583 7.759623665 7.46841358 7.382635511 6.894817023 7.117823405 8.17623665 9.521920952 7.740947145 8.838439609 7.670596077 7.29939592 8.173816531 7.526424835 7.194839325 7.966762867 6.970824999 5.307584759 6.225042537 6.548115071 6.971168697 5.711485202 7.11099661 6.362138149 7.823636237 7.761231943 7.332395599 6.739360122 8.161838556 7.05171311 8.15601732 7.431920749 8.35423731 7.023419531 8.356927575 7.266928457 7.679594024 7.807874085 6.911716953 8.027378196 9.29845838 7.014804481 8.126730474 8.425026112 8.737478187 7.841597477 9.349989357 7.758379604 6.584072039 6.239978599 7.866126823 8.714927607 8.603479758 8.622519938 7.539810948 6.270042364 6.99672552 7.925626793 8.111491775 7.473855142 7.595711734 7.842623865 7.613462299 7.552998938 7.84328549 7.966573661 7.858500535 7.828405747 7.134312786 9.376118069 5.82094275 7.397897965 6.766852989 7.224757556 8.270860198 9.863940822 7.698874306 7.660274604 5.067212391 5.268245932 6.482844858 6.50798484 6.63722899 6.362552498 8.396435104 6.696657496 4.918360952 6.04902368 8.216198127 7.473924295 6.288049392 8.080393771 8.274695489 8.170581257 6.712475616 7.804246002 6.523642686 7.562608881 7.064859226 6.683439334 7.653188044 7.513862315 6.450449725 6.450276694 8.371730303 7.201271413 7.586666942 6.152357482 6.016326679 9.567913716 8.980952189 7.762074644 7.289757955 7.199632737 8.040850327 6.608424872 8.082703827 9.096769773 7.465723387 8.618741494 7.089088061 6.541056373 9.631161192 9.030034101 8.045592145 7.422424378 7.402342214 7.67962456 7.140124991 7.195956338 7.899637261 8.953762684 9.194621165 7.590561383 6.814272188 7.095302477 7.484897377 8.577991811 8.989858688 6.511940259 7.904116767 7.378982802 7.834479075 7.056486924 6.400152274 7.166631791 7.66586316 7.88536585 7.112823598 4.980174744 8.057522277 6.610879864 6.677067533 8.174297433 7.034729957 6.659617697 5.373243058 6.875269717 6.996138833 8.123796522 6.981356576 6.638356293 6.087904152 6.973073039 6.906453148 7.572206394 6.832976012 8.306256264 7.872743523 8.640153731 6.008358249 5.801391148 7.793498333 8.161076732 8.03103764 7.435635967 7.863630488 7.960790678 7.739326568 7.023128868 8.622565489 8.149311566 10.84587704 8.442691449 8.626410967 6.766482581 6.838526355 6.921319203 7.526481135 7.810463009 7.10158806 7.093522687 7.550944148 10.76714998 8.437222739 6.91651994 7.39712393 6.822955792 7.485704962 6.033869437 6.368585308 8.688561663 6.430917378 6.975315659 9.071504842 6.189557399 7.317769105 5.953652975 7.871247191 8.24168838 7.038157095 6.933768538 7.584407662 6.735397182 6.831129359 7.324347239 7.365464508 8.313236154 7.984367186 5.561680425
EG00078 7.461330394 6.576991187 6.675573418 6.690764038 6.523563377 6.554754516 6.702297698 6.614939302 6.969539066 8.371101189 6.996252133 7.506318295 7.399141881 7.766584727 6.633263791 6.8869297 7.692492355 8.292045957 7.852447026 7.859834158 7.018104693 8.511211189 7.78003289 7.299516636 7.369101547 6.833265613 7.731811746 7.355368839 7.093451425 7.652609277 7.492570911 7.435877687 7.744811612 7.373207668 7.525827832 7.871195695 7.318519483 8.04430983 8.312433801 7.346718238 7.6821881 7.561087147 8.207969544 7.33491747 8.237839116 7.878956083 8.066156031 7.354489157 7.136665158 7.785819367 7.743683469 8.513598247 7.973384458 8.385197727 7.998310584 7.92139696 7.792190644 8.585535507 7.686898143 8.396711092 7.517910251 7.716263923 9.037328973 7.726446313 7.976926046 8.871411125 8.245160325 8.666187808 7.855517427 8.392241035 7.522138959 8.359671902 8.201622863 7.586296549 7.815395889 7.023451588 7.354990133 7.840432 8.020218665 7.689521605 7.696561174 7.389043804 7.873752538 7.060514719 8.160157493 7.931543807 7.113831788 8.742233017 7.825983368 7.225065215 7.614389281 7.32797076 7.599343599 7.597031338 8.215535669 7.177500228 7.728029639 7.177239343 8.052940122 6.902839224 7.145414479 7.383293982 8.366018964 7.660979668 8.279185732 7.456469698 7.490767939 6.597578147 8.258777626 8.207426209 7.687429666 7.771553568 8.371903049 7.388423081 7.851252607 7.991275026 7.676640717 8.152380241 7.723136424 8.477956882 7.628079019 7.629455959 7.486033185 8.446724521 6.915932673 8.146816276 7.545167129 7.894294774 7.838710424 8.715206836 8.296233247 7.987640905 7.730659458 8.150688544 8.41756932 8.016281978 8.081409224 8.088452769 8.323610412 8.109040893 8.61400044 7.468037938 8.195492553 8.280539809 8.076472825 8.176412235 8.37128238 7.879335561 7.383958988 7.623020294 7.854817655 8.224563531 7.167716766 8.343587846 7.200516085 7.813010409 7.449835746 8.002663688 7.19493445 7.127451312 7.472695089 7.587055105 7.37541903 8.493786071 7.520669213 7.678214826 7.212321058 7.724402741 6.861096701 7.478857318 8.054625957 7.1567959 7.515849174 7.14290504 7.950929117 8.144991867 7.712482534 7.163972181 7.331437141 7.383421849 7.675199701 7.160490263 7.245108766 7.487965623 8.257573196 8.08370496 7.283043009 7.691073476 7.906406553 7.922189945 7.253655579 7.714814016 7.531281992 7.632804552 8.295328197 7.228507881 7.223122099 8.170729257 7.82372336 8.315157554 8.003616947 8.459860463 8.122959069 7.494824621 7.281599746 7.96358631 8.590695256 8.111188292 7.799363638 8.368347512 8.243472784 8.134972489 8.649129358 7.661957964 7.562046149 7.683593064 8.464120208 8.321021728 7.789738979 8.238524431 8.580688988 8.30247554 8.208289338 6.434944813 7.673895155 8.571749122 7.517293289 7.87837094 7.935063998 8.357086313 7.387468224 7.850151021 7.331282163 7.728249473 7.960073265 8.10215563 8.125386207 8.208437376 7.463005765 8.207967665 7.841480434 8.170012534 7.789375642 8.418118297 7.81762107 8.169508514 8.476845777 6.876383888 7.706338831 7.950296639 8.011517092 7.483604765 8.252082522 7.241834055 7.372406012 7.362834247 7.214487586 7.767353844 7.017764961 7.44815919 7.597168008 7.728973633 7.166180707 7.831308597 7.745690045 6.893448757 7.265477912 7.875229721 7.487269659 8.344444914 8.533177808 7.350959754 8.358818845 7.979742069 8.264015177 7.789055927 7.695257827 7.741097356 8.320203734 8.43971191 8.368884263 8.195160956 8.477666453 8.199145546 7.092503175 7.306772009 8.111131357 6.815535116 7.271329474 7.191188352 7.486543849 7.771475854 6.843699467 6.972531392 7.574896648 7.822818233 7.713261371 7.605189694 6.5516097 6.870405062 7.213727323 7.432397073 7.189978626 6.488262127 7.065769843 7.825316319 6.873834712 7.193368708 7.484601609 7.669738878 7.183714841 8.083720479 7.305144126 7.073910745 7.175854078 7.194118269 7.625012619 7.852442801 8.08394889 7.160946288 7.141905632 7.52229932 8.416905412 7.854011641 8.245373085 7.044255708 8.333309399 7.395197149 7.806680426 6.229407739 7.632540473 7.808723846 7.697175481 8.348464422 8.270401258 8.625270181 7.969619559 8.35553257 8.017956111 8.022855754 8.496158284 8.220437141 7.639044455 8.252676461 8.279597202 8.24614295 7.396103889 7.496478235 8.230676595 8.105579391 7.670008356 7.784835511 7.898011057 7.222063663 7.526180706 7.234994203 7.157772663 8.054705779 7.336580677 8.539393195 7.576617525 7.941208362 7.603313375 8.059509152 8.456201247 7.174362457 7.689604374 8.481644164 8.091685858 8.894748624 7.811164012 6.895411106 7.605935423 7.646313408 7.149071357 7.531473643 7.901331974 7.472799325 7.670953261 8.198425084 7.754246526 7.498595534 7.020150021 7.799666876 7.619508232 7.589428605 7.563188588 7.698371643 7.872477989 7.927846574 7.732212658 7.064005351 7.422366229 7.896624958 7.756587721 7.898865 8.326658813 7.781351423 7.838435538 7.803101621 8.763745043 7.787550832 8.203571136 7.17927874 8.274293537 7.435301685 6.966165262 7.999205494 7.802994111 8.367272194 8.169030364 7.824953251 8.415442887 6.544892351 7.48229848 7.311906844 7.529949738 7.263528362 7.094723311 7.910576651 7.157564501 6.822796725 7.000148084 6.815919075 7.594551432 7.916276927 7.636983552 7.492036789 7.169322041 7.003713246 6.409281711 7.732536434 7.620444972 8.089024977 7.167431189 8.119651722 7.2095603 7.211085848 7.637072521 7.345488874 7.675563017 7.698254634 8.078717018 8.237232261 6.912783272 7.029686698 7.47619353 7.580960993 7.358314151 7.450363498 7.888651564 7.457011553 7.258134227 8.09873571 7.804877763 7.577154092 7.299017385 7.591830555 7.920048372 7.24749554 7.925195641 7.502277583 7.349583865 7.678583032 7.650283832 7.46908826 7.151875 6.84597826 7.207288227 8.1496469 8.047058729 7.984696156 7.442176283
EG00080 12.33163924 12.94463075 11.6171329 12.59403538 12.04111847 13.23890704 12.37407975 12.50608878 12.09529679 13.15160208 12.44324728 12.86402483 12.20617384 12.95017825 12.48893282 12.49252675 12.41075043 12.88783542 13.14039155 12.76351003 12.12950149 13.53045237 13.28838806 11.9935965 12.76980717 12.75555666 12.73505467 13.00438701 12.08981519 12.94206958 12.16603651 12.27720222 12.74424577 12.6586641 13.18320971 12.68414225 12.33190365 12.84502154 12.46164283 12.87750282 13.19867424 12.86431889 12.47685332 12.77529626 13.5419119 12.48670107 13.31175469 12.58661394 12.7822784 12.4296311 13.29625462 13.32673468 12.63181307 13.99541633 12.88768391 13.16778367 12.83945302 13.13306935 12.81917228 12.50572909 12.93814939 12.56687788 13.61432837 12.70789629 12.89500936 13.0279607 12.17352625 13.32455178 12.80423143 13.07405652 12.85740358 12.73100216 12.98537243 12.98701505 12.91693919 12.60432274 13.12830666 12.78028712 13.20578192 13.06876487 13.37809918 12.89311259 13.28391514 12.76929039 12.88200618 12.95950697 12.21136646 12.59396741 12.88481926 12.67602261 13.47595222 12.89960777 12.87716545 12.77994835 12.90446576 12.47159123 12.74182042 13.2584521 13.49206309 12.57206314 13.0153811 12.63525494 12.94933609 12.84626472 13.3841757 11.98754663 12.42644829 12.43361172 13.40570852 13.03506679 13.43392778 12.84280131 13.06077779 12.29524372 12.55254462 13.04168587 12.53944662 13.49735602 12.96987506 13.14584677 12.6446542 12.88966911 13.46101455 12.80663853 12.93289076 13.01627207 12.33530696 12.8725059 11.91157182 12.58749864 12.97550845 12.79250309 12.61714233 12.55959976 13.23588752 13.13379822 13.0062828 12.88992497 12.65308449 12.85812344 13.31125015 12.48719868 13.38262505 12.56499593 12.78226378 12.70509241 13.27623464 13.27495114 12.84196083 12.82114156 12.80390629 13.48158835 12.49523896 13.57870769 12.43840164 12.68822111 12.71869759 12.90908842 12.84954908 12.05756332 12.46536371 12.87700668 12.75794215 13.14489082 12.55130997 12.99805105 12.56967865 13.34802353 12.69338877 12.35285716 13.09178137 12.82467745 13.26097087 12.59750672 13.0620819 12.74957645 13.59264129 12.66735463 12.33680113 12.91291105 12.40504779 13.00296421 12.46174597 12.8783418 12.98771668 12.82575784 12.36325957 12.31287031 12.58331029 12.91030265 12.33537108 12.62116132 12.46749287 12.86379747 13.17180422 12.16708093 12.17048498 12.74186529 13.18719096 12.56043343 12.33898616 12.82497869 13.21510822 12.15487173 13.00797039 12.62627404 13.00551997 12.7008857 13.2471371 12.34029389 13.16726308 12.84773575 13.38393168 12.37312153 12.83247691 12.57170027 12.94776541 13.31337202 13.02684439 12.8606919 12.87657467 13.2602381 13.06992993 12.68872431 12.61544269 12.89980793 12.78601475 12.65000631 12.8653203 12.93961457 12.40946752 12.56041697 12.2262364 12.11050524 12.7751558 12.85966331 12.46038854 12.54572862 12.74234714 12.89979279 13.0254751 13.22797526 12.49691795 13.41077986 12.57848231 12.92626424 13.5876761 13.26989612 13.46499751 12.33009768 13.06461675 13.05569855 12.97357706 11.93357866 13.2326322 12.69141137 12.8589038 12.66102249 12.97272518 11.70326542 12.70375843 12.77764329 13.73485392 12.46065856 13.06645685 12.00997355 12.33427478 12.23740301 13.03482752 12.8459791 13.04583206 12.55942639 12.9947711 13.00952249 12.83795679 12.79075773 12.05645192 12.7317507 13.07138566 12.69678503 13.47310519 12.54971859 13.29335306 13.2963415 12.57816225 13.089683 13.0021031 13.09433479 13.06432359 13.26778814 13.00723918 12.73473527 12.7845785 12.44290013 13.0152528 13.349095 13.03317417 12.61294635 12.55910741 12.59510468 12.64422912 13.1856093 13.05635581 12.68223359 12.58668774 13.2108856 12.11378433 13.36178844 12.41283216 13.01545897 12.59595135 13.19811775 12.05934889 12.25327742 13.06263704 12.9601168 12.90447056 13.00481764 12.25765681 13.09344676 12.82093093 12.71259238 12.88762915 12.90671287 13.19712591 12.80685804 12.7852041 12.66202946 13.23189347 12.26746986 12.3792329 12.444007 12.73032804 12.78922872 13.27406006 12.96321121 12.4378944 12.49886327 12.77538244 12.96975381 13.08873508 12.64412936 12.79622078 12.83757483 12.99956831 13.16359258 12.95677325 13.07667376 12.93726983 12.2012326 12.63319007 12.95753828 12.43821581 13.22329412 13.06970121 13.38789066 12.83885801 13.54994621 12.56225825 13.05040608 12.82588248 13.2766462 12.45113707 12.62317543 12.93500518 12.33055167 12.56546766 13.57555163 12.80979594 13.1261626 12.42710451 12.02714917 12.72544682 12.79237037 12.99339467 12.55278658 12.33547453 13.20352488 12.89967509 13.0965667 13.04697716 12.87298107 12.54175418 13.0097745 11.98820426 12.78874544 12.64020746 12.53844734 12.76929155 12.87564048 12.80686379 12.97253946 12.88603118 12.66188156 12.92179546 12.98282827 13.23160661 13.11168871 13.31761091 12.78003428 13.09994114 13.13475776 13.10897946 12.70061907 12.97962109 12.57988083 11.8160889 13.11434136 13.15763217 12.28207126 13.2027988 12.36199027 13.44734829 12.68691042 12.90113021 13.00820919 12.47004149 13.18454737 12.54555622 13.43165332 12.34640245 12.63995425 13.16197717 12.6950413 12.99707724 13.19444178 12.74650007 12.72870983 13.17076494 12.35357625 12.88165704 13.05406255 12.89067638 12.96688236 12.21963804 12.92069586 12.92272518 12.85636956 12.89152672 13.05272428 12.67001652 13.41929652 13.04388167 13.01244146 12.78128971 13.17003754 13.00636653 12.91761891 12.67535772 13.46618946 13.19256995 13.41927358 12.2727364 12.94347806 12.88399815 13.22040921 13.1011099 12.49765459 12.74893494 12.69604517 13.20582074 12.72624324 13.12585954 12.52660596 13.33630098 12.43857872 12.38248792 12.80854215 13.14276487 13.27729369 12.44713047 12.69569608 12.99319823
EG00082 7.129524069 7.507435081 7.76194735 7.535008007 7.888436093 8.146027021 8.296219446 7.528526311 8.138912127 7.558036689 7.245497714 7.010539616 8.212680434 7.53492323 7.306271896 8.132955584 7.502694251 7.623911791 7.558818235 7.945554949 8.443601337 7.358097428 7.651717633 8.52150739 8.706611248 8.579000673 8.198636729 8.799982525 8.514673108 7.559447626 8.15739614 7.683095219 9.102808577 8.641213525 7.497639695 7.956434038 8.621201586 8.235863054 7.202642192 7.068442808 7.78322769 7.985354111 7.96852881 8.171675048 7.785288709 7.562152739 7.642853069 7.504682896 8.55866544 7.777631026 7.572543618 7.084283619 7.033247249 6.487178108 7.690285871 6.835949371 6.961055824 6.835640318 6.914383228 7.634843871 5.844382921 7.353100764 7.193146892 7.402951102 7.415506104 7.0787598 6.660927089 6.539518975 7.964319894 6.79930448 8.171186156 6.324236694 7.330977004 8.16358011 8.079659884 7.960459542 7.582391303 7.040548952 7.974567955 8.474969842 7.184831687 8.047633145 7.491011695 7.483987838 6.146601208 7.553893412 8.301329217 8.454728367 7.664703601 7.900801908 7.278635908 8.427911267 8.254705459 7.96639173 7.95887349 8.210137827 6.315564505 8.525156453 8.352371405 8.99532425 7.956870705 7.62572073 7.487301386 7.675910591 7.785685068 7.595543713 9.134991306 8.201596175 7.297134713 8.362903643 7.986997533 7.251190072 7.511581614 7.282732081 7.513738735 8.168985034 8.009203252 6.929657424 8.186795763 7.302547843 7.432818803 7.79308644 8.734108158 8.100084183 8.121304889 7.460358435 8.36105124 7.951917289 6.57469686 7.395939341 7.872172137 7.738170484 8.20003244 8.003218096 7.494573776 7.72373148 7.857818616 6.886318416 6.787561536 8.151252484 7.348457698 8.957640474 7.648711388 7.287059542 7.381165897 8.092032982 7.935691474 7.593016906 7.606611502 8.619714775 7.79578013 7.476865886 7.386576982 7.197904698 7.27349444 7.55966846 6.549910519 7.406709619 7.936908457 8.353728939 8.598323839 7.443279047 7.810591459 7.607657055 6.746979709 7.020093753 7.165725525 7.525462914 9.030945251 7.747035839 7.431851226 8.544191439 7.795929582 7.195165278 6.861779035 7.698102134 7.785009654 8.747107794 8.308292323 7.153826966 8.273988655 8.964333681 7.727903917 7.579267993 6.241518878 7.343136515 8.675364204 7.703834273 7.292894618 7.726891961 7.83412983 7.778356937 8.391313675 7.707080899 7.40303687 9.094437038 9.165059883 7.751972307 8.225387459 7.341053608 7.954485005 7.492467516 8.593711663 7.992026041 9.243399266 7.954071748 7.253375024 7.879761558 7.669577717 7.138227379 7.128999062 7.511218304 7.520386563 7.429281287 8.109021321 6.434309363 7.757818163 8.173227983 7.506132712 7.422117823 7.055404289 7.437338382 7.202662105 8.866691978 6.419607842 7.870436625 8.022277247 7.559135247 7.230581887 7.568906758 7.349185741 8.10946704 8.439474753 8.457777975 7.732855903 6.911681725 7.74356518 8.258320571 7.9247933 7.537487677 8.274564749 7.559257343 7.378782933 6.88775468 6.878582854 6.873448129 7.11204278 7.944172692 7.695984915 8.194597828 7.580060119 7.717019326 7.640203539 7.998511034 7.59367569 7.151422675 7.229074724 6.685334792 7.662351336 8.675611065 9.248343049 7.214841802 7.908849985 7.546892914 7.080333782 8.186291598 7.410749594 7.872340407 7.722202157 7.66385469 7.198343076 8.037625853 7.452409473 7.254690323 7.641945792 7.195484141 7.844253452 8.451906649 7.662970336 9.048921575 6.184131837 7.123195428 6.957036344 7.789233433 7.84848804 8.87808679 6.454442653 8.62352175 7.708989591 8.013204503 8.173757264 8.279128207 8.31265617 8.654873802 7.310633017 7.805531918 6.811378606 7.936853482 8.381638109 8.716971968 7.3684378 7.321290717 8.092481663 9.026160891 7.692588467 8.17623138 8.035451804 7.939146979 8.372088974 7.633963666 8.678510321 7.457865343 8.449368055 8.148505466 8.794665105 8.438194869 7.631904786 8.115071064 8.21613926 7.487662133 7.025157826 7.326826337 7.023249529 6.927234494 8.270073126 7.647336504 6.474143033 8.444174725 6.477686914 7.970407766 8.116162751 7.984459714 8.143370458 7.455038899 7.576270673 7.430559135 7.577582727 8.036306402 7.708736881 6.909852884 6.963970063 6.990870379 7.27452114 8.214533293 7.143683443 7.821396771 8.881824164 7.632460237 6.689808094 7.694246514 8.194533297 7.838014763 7.130000181 6.856945516 7.499329651 8.274345125 7.382850216 7.622942242 7.628978997 7.436142711 7.542105852 7.825536428 7.726705869 7.282034785 7.157635378 8.794124191 7.646869805 8.6291663 7.659590279 7.777589221 7.728964897 9.180936444 7.405554652 8.634423274 8.755371725 8.739664391 8.166898601 7.657681323 7.458262851 7.410944614 8.15357757 7.791016283 8.018493061 7.4879581 7.798414834 7.293489433 7.694538295 7.992853544 7.977012188 8.209221796 7.568713209 8.159699583 7.662460171 7.166188577 6.93336997 7.716892478 6.574496511 8.068531449 7.30510804 8.193407934 7.597428103 7.319218717 7.013818225 8.463361935 8.379711357 8.126638435 7.927215265 6.332792985 7.7743782 5.258936067 5.666623775 7.386143501 6.614465111 6.432706566 8.051932112 7.800454861 6.83156352 7.633100267 7.46943786 7.751077031 7.385321464 8.371764494 7.482685088 8.117428162 7.924339265 7.386440603 7.656950894 7.049049016 7.763831125 7.776209196 7.874632339 7.904255102 7.837806062 7.541858262 8.147253747 8.303513005 6.619458139 6.946370925 7.756271349 6.575935862 7.960523669 6.963058677 7.015929984 6.350675258 7.443406258 7.768676379 7.98355344 7.48508233 7.102480093 6.918027639 7.247269272 8.29299114 7.718660123 7.449979817 8.716098255 7.865060436 8.648803086 8.625613233 7.907477742 8.478535706 7.706553355 8.214358901 7.912361306 8.223669549 6.736294144 7.939193051 7.71661444 7.664291979 6.772880635 7.478667716 6.804909236 8.24200727 7.533255908
EG00083 6.763858854 6.934456669 7.853829574 7.261254069 7.663576089 7.239995535 7.281501811 6.755314732 6.830238304 6.501033249 6.540821187 6.720409833 6.914800589 6.64105571 6.93069435 6.053998696 6.527975344 6.896971802 6.538102149 7.002790103 6.567547893 6.385546292 6.350784632 7.245753139 7.169843981 6.594520117 6.735293464 6.849023779 7.165295831 6.497935892 6.6111363 6.924259301 7.252269856 6.740591227 7.435925996 6.794533394 6.365974061 6.912767332 6.529742168 6.429136538 6.733480296 6.449288743 7.06346221 6.527428179 6.817681509 6.564430753 6.738288318 6.75113369 7.178965852 6.909150604 6.285243637 6.523855814 6.212058232 6.255881716 6.243502185 7.110852106 6.161740127 7.428942673 6.376140551 6.710046907 6.897635954 6.826142312 7.320086186 6.850810452 6.239412347 6.585427639 6.523139789 6.575141205 7.544223314 7.388506262 7.291668482 7.011375624 6.933806844 6.620943222 6.644613688 6.394190857 7.193478661 7.14353978 7.029538761 7.702843758 7.515877626 6.588132901 6.762015148 6.716287106 6.810866923 6.64899174 6.896522408 7.896990988 7.169668718 7.265621352 7.670351377 6.245815615 6.813346271 7.179698337 6.793244104 7.460031481 7.291007602 7.229338014 7.433149608 7.03226367 7.177363462 6.065033648 6.675350189 6.048410473 7.368881074 7.075334562 7.462930353 6.639680088 7.331410118 7.635964033 7.435435333 6.719677397 7.282403169 6.615935998 6.380832387 7.533184606 6.457152122 6.674484106 6.733910659 7.334393839 6.658400563 6.696473326 6.250634833 7.837378436 6.533580724 6.798162594 6.89553126 7.318934009 6.75776054 6.572436919 6.481346294 7.867866959 6.97668635 6.711283613 6.142081601 6.517944303 6.864767888 6.553166065 6.612484391 6.99217646 6.474252177 6.812929106 7.057000877 6.609375783 6.862700555 6.813872735 7.34170163 6.917464122 6.829718008 6.963078806 6.314033554 7.710648722 7.481793075 6.931682764 6.838201809 7.244313714 6.228039999 6.737470202 6.396560404 7.131384635 6.878429102 6.777999091 6.937252428 6.949394656 6.785172578 6.723252512 5.90550688 6.238832136 6.388826391 6.930845853 6.99157755 6.667503763 6.870512523 6.967903381 6.743005523 6.836521246 6.868974397 6.940569367 7.053659638 7.172623658 6.705585241 6.808589736 7.124933562 7.024754155 7.169969837 6.75609157 7.01488265 7.29947504 6.566019701 6.915565879 6.783887246 6.68735379 6.447023373 6.613470725 6.972903707 7.227643544 7.177796719 6.418081966 6.732213863 6.650948506 6.541209048 7.46684444 6.808609138 6.983619543 7.036109175 7.092483427 6.962090568 6.61233745 6.203044525 6.327303418 6.689269832 6.373456797 6.815278594 6.475192563 6.382435024 6.379962161 6.466038802 6.741747162 6.170439319 6.886039105 6.786170941 6.943890399 7.718079108 6.61017215 6.318751632 7.224262271 6.702393341 6.872971018 7.056401755 7.073547628 6.672178045 6.627274292 6.895446963 7.417152237 7.286736008 7.722439915 6.417409263 6.960665693 6.981571929 6.723152811 6.858836558 6.68167168 6.669254301 6.537181278 6.37783727 6.527650444 6.978540309 6.621924589 6.291508033 7.036826379 6.278158681 6.060089344 6.489033561 6.824951014 6.301602075 6.682001269 7.235955222 6.962622505 6.474201316 7.224374974 7.34333707 6.428387348 6.687712557 7.035340829 6.606293135 6.953012485 6.523145964 7.012165285 7.330499361 6.756261437 6.447893629 6.707022686 6.673985922 6.797732307 6.780655481 6.618129591 6.379051406 7.04051439 6.509652981 6.742542388 6.658239691 6.494437301 7.304892866 6.990747519 6.793218769 6.642412501 6.430320072 6.494807203 6.384621395 6.872423193 6.830940175 6.209648124 6.569689699 7.359446299 7.045618652 6.215739993 6.431266718 6.987404574 6.153683715 6.990481428 6.782080865 5.979393323 6.444427031 6.859517039 6.568150602 6.951549994 6.723660388 6.392047154 6.35423631 6.654453836 6.660270445 6.437427107 7.039992179 6.472969075 6.653804178 6.816981483 6.801990842 6.631784284 7.110524405 6.621501402 6.330777382 6.458977483 7.366098566 6.635760883 6.695366411 6.400361514 6.620241008 5.825678803 6.553053732 6.52458065 6.436494473 6.579566632 6.643040944 6.282397832 6.849752888 6.913146688 6.161342566 6.455321802 6.864376812 6.78307986 6.937007759 6.981353903 6.271141505 6.619238646 6.529995444 6.849931999 7.034153416 6.520198779 6.799578596 6.491692614 6.590814176 7.222784381 6.637207416 6.603325749 6.65653201 6.800711415 6.257641406 6.982560288 6.603758466 7.458919891 6.701967775 7.002381114 6.987706902 6.900175449 7.127565508 6.694747075 6.807325798 6.69280501 6.708790414 7.041337715 6.856451501 7.444467796 6.860431256 6.449775272 6.220512394 7.431345948 7.37659318 6.658574385 6.002173327 6.497465577 6.288351538 7.191581366 6.198122461 6.775062327 7.089935465 6.832654751 6.24587614 6.676469612 6.583232596 6.944567012 6.46769307 6.879451208 7.30462532 7.272395073 7.124929217 7.072021525 6.730711843 7.039262189 6.397776378 7.169722683 6.87565089 5.993126009 6.655922917 5.935585661 6.762472783 6.247400795 6.541040403 7.494071964 7.472305544 6.641909785 7.126084528 7.059876204 7.13163806 6.353938042 6.965779424 6.930854753 6.859899912 6.245619679 6.312545727 7.270727247 6.971091397 6.735471367 6.833417149 7.198458049 6.626796793 6.575874351 6.178968875 6.630101097 6.331079609 6.478451191 6.413539586 6.799184985 6.845082491 6.626630383 6.319073469 7.268424419 6.829070692 7.542833239 7.146383038 7.713946311 6.442730408 6.539407053 6.572061418 6.484560034 6.447355234 7.538527908 7.013978865 7.245394555 6.639683507 6.912570901 6.302595287 7.018576756 6.416853662 6.733125008 7.144300843 7.07386825 6.55158214 6.888112776 6.447192095 6.474009997 6.319342745 6.601375866 6.686355081 6.85742158 6.623474682 7.774076502 7.197280969 6.670158468 7.27075411 6.775320632 6.837286214 7.455917953 7.366914897
EG00084 10.27858595 10.40057469 9.435672621 9.880304159 8.719480003 10.62547216 9.860850415 9.370205861 9.16603914 9.533334478 9.449981732 10.72697883 10.13994307 10.05417522 10.25039583 10.09223834 10.40494899 10.61028692 10.75796178 10.77302346 11.07386277 10.81576651 10.88290442 9.990655499 10.75632246 10.37417379 10.73041543 10.26056567 10.8827256 10.43030989 10.68718026 10.98781187 10.90726905 11.31666097 11.61707153 11.62815253 11.05537109 11.761105 10.58362995 10.87260878 10.54514064 10.64492986 10.64593138 10.52292745 10.87599028 10.99125446 10.8427928 10.84187513 9.902137188 9.31467033 10.76474007 10.63113627 10.20872976 9.910894989 10.74899793 10.97311444 9.118567481 9.713951615 9.486728172 10.86744835 9.843066418 10.36695344 9.879799913 9.214894547 9.835537187 10.68218904 9.791577333 11.14261121 10.04083151 9.796912246 10.04407316 11.51416853 10.03458616 10.63395549 11.10531891 10.69320841 10.59527583 10.39949419 10.96537379 9.702817274 10.09500534 9.974754541 11.16626841 10.72570471 11.52653467 11.01457491 10.723345 10.79590476 10.86851224 10.42528826 10.56550754 11.36037784 11.9410693 10.7394627 12.09302822 10.79189224 11.10249012 10.61200885 10.70603569 11.35509793 10.8848552 10.67772867 11.19294818 11.21479438 11.3180185 9.589751728 10.32901547 9.709788156 10.94384112 9.977711163 10.13231408 11.11955494 10.99770291 9.745379845 10.13472963 9.94788895 10.71317345 9.607373196 10.87608398 10.20025635 10.10161636 10.14035046 11.13335307 9.944233654 9.651711408 9.730101957 10.03060467 9.921101804 9.297799707 10.98664644 10.6543817 10.18420485 10.3405589 9.933316172 10.59333921 10.11314104 10.76705784 11.06791088 10.01889606 10.8699447 11.00871499 10.22728055 10.63786318 10.18340964 9.854624407 10.68168805 9.994435787 10.43758273 10.86240301 9.934753577 10.34859334 10.21002933 9.718853147 10.29959822 10.1238966 10.13584722 10.37078515 10.57943027 10.68210397 10.07827968 10.30134147 9.983600268 10.3212628 11.11169733 10.95210775 9.862557045 10.79186598 10.58385887 10.16368694 9.900531725 9.971451285 9.704715756 10.49439195 10.33117057 10.96821168 10.63673233 10.1848591 10.21370463 10.80852214 10.32073982 9.96917503 10.59665153 11.26150959 11.26621724 10.73174285 10.63693746 10.69349136 10.9204384 10.62747077 10.77837911 9.924511464 10.40593757 10.84872184 10.58318613 10.26292716 9.666243466 11.01754524 10.46783549 10.70754511 11.10210423 10.08212285 9.418921478 10.86345164 10.63794101 10.96602258 11.64376 11.54608888 11.52764856 11.0382937 11.11147993 10.96627391 10.82711463 11.81464859 10.31496134 11.01419342 10.13735756 10.38362794 10.86658125 10.46341486 10.25454607 10.39982251 10.16112328 10.1113084 11.22896617 10.62180106 11.35746315 10.65456183 10.75027215 9.894176461 10.40507262 10.49112279 10.86625865 10.52139734 10.3287758 10.50570144 10.29050305 10.47143593 10.56576024 10.29301119 10.38129049 10.46693163 10.91934021 9.973344426 11.10329014 9.944800874 10.09576905 10.1422979 10.34828947 10.10650528 11.08311549 11.42330093 10.51577469 11.44965433 10.53334006 10.26643793 9.685465654 9.870752007 9.983820811 10.77252213 10.14778914 10.61430938 9.865394995 10.96981906 9.35588614 10.68011692 10.43906251 9.463726013 9.715154123 10.41867209 11.10247383 10.52878056 10.24733639 11.18182132 10.54266203 10.4757346 10.72484504 11.16062395 10.05170714 11.18528831 11.226932 10.33757139 10.5258341 10.22871305 11.54164878 10.83874148 10.7585303 10.22591006 10.87276795 10.72162237 10.33983925 11.42637691 10.65066414 10.84826606 10.7254867 10.921236 10.85519772 11.64462583 10.79893977 10.74918875 10.56224811 9.67679716 10.89914521 9.921364505 10.43385736 10.19814734 10.1012604 10.52797406 10.24040474 10.41224282 10.2618724 9.920004763 11.31181191 10.87750723 11.05878966 10.94046857 11.00246576 11.14341966 10.49253514 10.46966637 11.11830373 10.62112074 10.75405598 10.85366988 10.82208315 11.42208753 11.32668156 10.69203673 11.13985145 11.59532997 10.93088562 10.69730595 10.23083257 10.07834148 10.90984736 10.31916918 11.00404381 9.892793394 10.90403203 9.790263118 10.64337071 9.486942232 10.378456 10.02157434 10.3765644 10.83689437 10.75908577 9.740470609 9.439782401 10.28703607 10.56865225 10.03772341 9.579733881 10.42165397 9.685979603 10.81797376 10.55137928 10.35626203 10.99750971 11.40663286 10.59892138 10.03748667 10.30480192 10.36711944 10.30874062 10.94949533 10.84606473 10.49430843 10.95374047 10.14831888 11.95536829 11.23477795 11.21807731 10.41256839 10.12982643 11.23572034 10.54470919 11.07449301 10.15931942 10.24911977 11.61503911 10.34715052 10.00607154 10.88051974 10.33329909 9.259134577 9.899958336 10.74071519 10.56024562 11.49249814 10.68082125 10.57269954 10.67700033 10.58506256 10.87305683 11.32695417 10.76785193 9.683539489 10.47342081 10.76124304 9.934100751 11.53171708 10.36066592 10.34754955 10.77365067 10.23320847 10.71402037 11.62007657 11.91442853 10.99278426 10.91931117 10.25945666 11.19758903 11.7434829 11.31074497 10.32513097 10.50982994 10.44297615 11.60988578 11.0588097 10.91831397 10.67502994 10.6715293 11.047369 10.58176852 10.0746321 11.01010041 10.31929822 11.2530064 12.01790319 10.94115388 11.34774011 10.70520913 10.31599706 11.48995465 10.20628389 11.69370884 10.55945475 10.10475642 10.46929804 10.46842849 10.23822906 10.9941772 10.15511053 11.15846699 10.65065469 10.96505508 11.4234418 10.50739408 10.57166514 11.14793861 10.29485517 11.13546347 11.29424476 10.70183447 10.44984019 11.0580571 9.989079808 10.36823174 10.24068069 10.0296487 11.02043129 11.36513272 10.20190993 9.98569275 10.39828373 10.03134692 10.85933114 11.00610069 10.40143873 11.44565961 11.3259797 10.74341088 11.20862699
EG00087 8.373184537 6.789955826 7.476624557 7.493283715 7.40068677 8.030803384 7.814014751 7.437318113 6.403841714 8.083018701 7.074688228 6.482310236 6.9505311 7.34875914 6.960763641 6.720329794 6.687078067 6.832267766 7.663598009 7.393415817 7.235987143 6.61609524 6.65099013 7.215840991 7.056760901 7.155544159 7.498317497 7.740887583 6.854185175 7.864154348 6.204645829 7.070315091 6.999853491 6.738561032 7.354919126 6.125278208 6.436616822 7.444225094 6.763865892 6.508147086 7.291981348 6.781411865 6.730802237 6.556965032 7.244242966 6.467070892 7.197917831 7.706597934 7.790144807 7.225374454 7.125782383 7.511492157 6.519954117 7.277984503 6.479256366 7.751950356 6.899683238 7.367817731 7.057172864 6.190546117 6.856462152 7.476218797 8.028899552 7.211452 7.23311128 7.144560018 6.846966985 7.654831193 8.321280858 7.334385164 8.269008325 8.389365208 6.658284865 7.040254287 7.73028815 7.204049051 6.803320135 6.722657197 6.146433909 8.274250242 7.175612897 7.172886006 6.398934962 6.446285866 6.896087348 7.169789206 7.954747553 9.203334576 6.903450745 6.925652767 7.062784827 6.839864173 6.774846832 7.016257223 7.449432106 7.628901008 6.673595629 7.432811719 8.024213741 8.244132737 7.322821842 6.824179165 6.958952663 6.860235541 8.22865568 7.310379982 7.229213223 7.874801108 6.787046612 7.57689325 8.666555042 6.484586429 7.639905891 7.393199991 7.208109918 8.146438261 7.530131529 7.676222746 7.585161915 8.082605663 7.760881092 7.66548901 7.408996176 8.257289575 7.378470161 7.08045942 7.355854113 8.36974278 7.925300297 7.140586499 7.406875625 7.516595991 7.574299642 7.035294709 6.485956738 6.724437222 7.343519289 8.99638528 8.308662051 7.618710934 7.649578017 8.721028144 7.924031131 7.998349442 8.037645988 8.630474239 8.548344214 8.308796627 6.542763908 8.263606459 6.29808464 7.758885851 7.109431859 7.45457507 7.259588211 7.852313702 7.088464514 7.417000364 7.830917617 7.915208615 7.416482916 7.541323453 7.819333437 8.081051503 6.57669094 7.746279482 7.227716598 8.252791227 6.723599433 6.040055606 8.319707071 6.480405629 7.721901218 7.659309879 7.296467877 7.444153895 7.246260525 6.526814225 6.636352471 7.529600379 6.931601775 7.233438994 6.912782984 7.452141568 7.264442049 7.160174923 7.678808103 6.978894653 6.969518282 7.059645046 7.475218336 6.954473206 7.5523601 6.839572971 7.851642819 8.353064531 7.849531096 7.380651312 7.543986744 7.831182785 7.16655278 7.759985079 8.184683355 9.071887972 8.72796101 8.235020942 8.293719635 8.686451465 7.954372294 8.56869432 7.991238251 7.792973496 9.149111177 7.500083901 8.681787053 7.470208827 7.788939206 8.299822718 7.983640878 8.050710812 7.665119035 8.059408958 8.741547127 7.714011443 7.08623376 8.471130531 7.710638883 8.475913358 7.86014335 7.873804972 7.340280682 7.837085772 7.605104328 7.331120904 7.555229012 7.290825085 7.559542835 8.07008037 6.744266587 8.211236251 7.295566093 7.887162596 7.323863317 7.883293807 7.753032969 6.794122788 7.701244453 7.951768815 6.651356039 8.36042387 7.262777033 6.994411968 7.46844791 7.064940961 6.811203836 7.534129444 7.263199566 6.580313828 7.165032295 6.256391429 8.225969804 6.967808603 7.013601368 6.884537904 6.228973003 6.924940918 5.66327594 7.628031595 8.441890074 7.973794468 6.83996169 7.652079639 7.304859734 7.233696538 7.006066675 7.376040933 6.97683484 7.971683127 8.551979954 6.943815385 7.067187306 6.878645333 7.585317932 7.059571226 7.597716749 7.343749579 7.159948137 7.261834525 7.054806126 8.020319196 7.42039974 7.518615031 7.968397815 7.749429088 7.351068511 7.298651387 7.323626864 7.32176009 7.684616423 8.259438009 7.693264273 7.402305901 7.264063066 7.735919788 7.659743676 7.911938822 8.196604223 7.347747674 7.332236184 7.913979294 7.548483379 7.827780858 7.253719829 7.22480382 7.903613565 6.550497655 6.98992815 6.711466717 7.266851799 5.767812938 7.057125391 7.164894989 7.750851411 8.036613332 8.830458757 7.111164806 8.079945512 7.430603119 7.703972247 7.241401277 7.993530237 7.087105212 7.439715475 7.054765696 7.954642138 7.666728944 7.62436059 7.534778785 8.11069981 7.450065346 7.685181516 8.378362104 8.559642411 7.716511194 8.004494413 7.58034835 7.673660845 7.59422427 7.935913633 7.114123447 7.225963608 7.590633067 6.341170304 8.942018001 8.17863489 7.784469194 7.678642591 8.148474028 7.102734747 8.375907062 7.488760628 8.302639101 7.817772201 8.130793046 7.836902103 7.094638423 6.995823149 7.921908055 7.721722848 7.710496443 7.570655737 8.077225718 6.909716999 7.39215535 6.871814402 8.238928802 7.93647832 9.344139189 8.379059796 7.828862064 8.598077961 8.698936961 7.310442733 9.077134035 8.816544121 7.525645872 7.361285658 7.822048336 6.918832929 8.185204943 7.691909694 8.397342115 6.563799409 7.454698702 7.075287837 7.40843293 6.874463793 6.730252818 7.050284272 7.125859658 7.466903966 7.233824604 6.988203735 7.394565558 8.222128807 7.88612879 8.207838675 7.45598637 7.700407447 6.730529054 7.534375675 8.490416124 7.918540421 6.902106648 8.859791031 8.013807387 7.323014776 7.283095824 7.739327906 7.341032356 7.174617579 7.289803323 7.360422303 7.609329673 6.320382922 7.187632862 6.897053337 7.817343874 6.671726689 6.94596315 7.914485487 7.617171649 6.496927657 7.382014701 7.469197794 8.476632007 6.531586272 7.42823441 7.740816144 7.284554273 6.993557953 6.991881544 6.830794637 6.495974749 6.992168185 6.671911853 7.869310955 6.943165547 7.194099227 7.853158541 6.990559467 7.116994833 6.141870288 7.30152803 6.839720386 6.522141183 6.656498368 7.935449488 7.243061983 7.667770181 7.879969112 8.273412121 7.352219544 7.196502259 6.780966846 7.114150576 5.919585321 6.324137412 6.519022662 6.109729335 8.254901244 7.760522184 6.695544737
EG00088 6.682483649 6.428679035 5.810522872 6.042478138 6.401223296 7.124239261 5.704192615 5.881807262 6.852457137 6.860852338 6.58830011 6.414566579 6.568125681 6.627414151 6.892354961 5.86875591 6.728821043 6.680121465 9.190661001 6.625785192 8.770474254 5.81245078 6.155602004 7.926049963 6.58483171 8.177109894 6.53528614 6.739352081 6.779223966 6.411720151 6.196629303 7.418221098 7.518803456 5.903298895 6.795225708 6.211351558 6.586259945 7.347333763 6.903013753 5.660108847 6.5412267 6.66422298 6.144000745 6.470806575 6.501709747 7.480415378 6.523440402 6.893941252 7.05029128 5.971112776 6.391023626 6.441294612 8.39736651 5.902607142 6.376274597 5.843405776 6.727424635 6.190150333 6.936601889 6.108934411 6.693909978 7.725572099 5.997500127 5.997113336 6.057028233 6.359982499 6.729059983 6.754614544 6.51267267 6.266472476 6.669873434 6.308180071 5.415327568 6.433552282 6.698792291 6.538064634 6.259136092 6.635029243 6.346068978 6.859191846 6.676834987 6.707081925 6.183731964 6.049977458 6.883831455 6.37532333 7.209909535 6.682094953 5.867396099 6.362406996 5.99132012 5.206184851 6.830797145 6.357841863 6.57005587 6.475145179 6.555014775 6.661266131 7.094583117 7.210872104 6.715094741 7.531310916 6.587264001 6.069156964 6.922424994 6.011561102 6.641503826 6.280189735 6.436225305 5.797793605 6.408880992 6.52448481 6.820793769 5.973406756 5.428329066 7.021267233 6.272476274 6.3913782 6.290016628 6.262349761 5.915329925 6.329248584 6.93872414 6.521660418 5.61793056 5.201212499 6.460121531 6.567952948 5.710478761 5.965337015 5.380811966 7.185345476 6.385492956 6.236400037 6.745951701 5.983434355 6.212937752 6.731138059 5.570208765 6.981491581 7.251701584 7.404412786 6.460681852 6.85171159 6.768784408 6.72520392 7.377926538 6.429607701 6.320199391 6.972553107 6.249975742 6.018841026 5.447369843 5.829663301 6.200456806 5.903207201 6.11101253 6.405851481 7.199412555 6.745529876 6.379559523 6.09186174 6.666396866 6.735661059 5.984286367 5.981062025 6.299210625 7.68605833 7.273690701 6.285566271 7.32227401 6.181283881 6.445596897 6.135284628 6.690698696 7.498166989 5.729360593 6.712704508 5.223057885 5.854492635 6.953852991 6.767879178 5.884964925 6.532857623 5.767070354 5.4620403 6.720998228 6.928941544 6.774066922 5.477507485 6.331922995 6.370679907 7.015117002 6.285430985 5.572652213 6.040607048 7.071243645 6.473464736 6.558326783 6.644467598 5.718305029 6.680422151 6.676872611 6.637609323 7.91648432 6.923707039 7.186877784 6.646544165 7.817884434 6.863057069 6.619822734 7.206500327 7.721654875 5.281443327 5.707764275 6.391838887 6.445795626 7.022546364 6.711975912 6.320264634 6.612788617 5.370768317 6.555787376 7.071386585 6.877273438 7.994647743 7.422415733 7.833363821 7.503545225 6.123155133 6.910531978 7.982122548 7.046918222 5.649017107 6.533682029 5.999653158 6.292267601 6.369977628 5.771572532 7.644899702 7.20996904 6.341512134 6.393314839 7.474192097 7.246914485 6.826602312 7.935020046 6.478770999 6.04608071 6.868534981 6.794776961 7.096477339 5.966986946 6.111171005 6.303710238 5.804622753 6.609959378 6.012557994 6.459490505 7.279369793 8.337940521 7.215768397 7.66798346 6.89915545 7.343681241 6.732838435 6.809035399 7.395542097 8.08235868 8.656183705 9.643366612 7.865365842 8.463690048 7.450405848 8.168588682 8.574773285 6.806621647 7.772112793 7.288848122 7.183263878 6.226875689 7.207373697 6.663812161 5.96655012 8.645951959 6.94957424 9.697822884 6.326173662 9.34172693 9.276533196 10.11409472 7.358399848 6.775063654 7.08840512 7.214438411 7.140013292 6.754101152 7.028587813 6.707543678 7.020266846 6.347089675 6.554136068 7.075508667 6.964566991 6.436321775 7.492093245 6.46327099 5.79425652 6.390858479 7.363750216 6.660028165 6.177417106 7.273076253 6.761705737 7.491282361 7.13522123 6.56608863 6.280099466 7.132820398 6.867578987 6.550336881 5.954260601 6.224469945 6.387039871 6.610039125 6.443794292 6.261240567 6.363012669 6.565177587 6.886255238 7.410474094 6.913472659 7.815787842 7.527506152 7.416452076 6.796804325 5.693545126 6.01315028 6.07925448 6.21404884 6.278572877 6.289294368 5.469721327 6.342900249 6.443721391 6.955223564 6.647427582 6.777942552 6.079471216 6.209007076 5.742595543 6.883366934 5.647388917 6.778415634 6.19713508 6.297910336 6.041807082 5.98768606 5.617883799 6.50379628 6.838522519 5.549722264 7.21770365 5.951332541 6.554953357 6.784956503 7.349265583 6.564662609 7.210944476 7.28784098 6.133877959 6.502250592 6.402027791 7.104774125 6.160183941 6.651217122 8.613106118 6.396265579 5.553573198 5.493560677 6.443017728 6.228447073 5.98769725 7.125503685 6.145654698 6.077804862 6.172561818 6.326098536 6.396794697 6.4698361 5.674685222 7.441134147 6.219189609 6.83796837 5.91082347 7.341994046 5.813933652 6.916272271 6.320174592 7.014602736 6.972960442 6.937026803 6.023909689 7.159589351 7.363471542 7.416804134 7.317737853 5.995076849 6.274481797 6.481026575 6.46689006 7.324078648 6.984761434 7.221771192 7.804207086 6.902087847 6.05980862 7.056138735 7.016764856 6.55168172 6.280370121 6.308453904 5.974828815 6.295745598 5.84035107 7.290529797 6.484846607 6.335314957 6.500235053 6.925734024 7.14244879 9.308120224 7.300994528 6.778208475 5.148225119 9.695037058 6.530447586 6.364817106 6.435139604 5.794366625 5.854497525 7.185997067 6.46911176 6.810388921 6.687701514 6.148294163 7.147341031 6.62160735 6.145944099 6.285869445 5.748126512 6.893670976 6.525576127 7.12034709 6.464899058 5.883164849 6.072513588 6.547938406 7.73662993 5.63479791 6.183380418 6.302443542 6.180666638 6.568885404 5.836557193 5.67574614 6.048136683 6.990998723 5.960252366 6.00125875 6.880781516 6.536274421 5.727327321
EG00093 9.055533334 6.806282343 7.455305281 7.304775858 6.545380748 9.25949369 7.587076716 6.490947869 8.845025179 10.42686815 9.071597956 7.479222076 9.036541523 10.25977321 10.31473855 9.183170424 8.979879581 7.826596446 10.13137679 9.15557691 9.43731583 7.667263442 9.812725299 9.183672293 9.862926766 10.3439034 9.085231962 9.375431959 9.888973556 9.7366868 10.15341294 8.495794321 7.135818167 7.815665076 7.973036458 9.65779161 9.020129698 7.920077538 9.381410369 11.15161161 10.2851259 8.297032474 12.44882025 11.46998023 9.45982568 10.05133743 10.79051015 10.16914505 9.333664341 9.466829998 7.956936233 11.533795 8.543667439 8.551470286 9.832141903 10.32692345 9.506214564 9.208331047 13.40818582 11.27600313 11.48370992 9.164764865 8.976953251 10.27133705 9.014638445 12.23778962 8.607069522 13.16809157 8.709564553 7.728988769 7.543042089 8.714906504 7.767792953 12.17492816 7.809665836 8.452137416 7.753011818 6.902216737 9.290697083 5.808555125 7.181326235 7.630463503 7.255035587 8.041169023 8.288823292 7.585228303 8.737785122 7.932137758 6.645274183 7.132268625 6.105932915 7.653750395 7.577222152 7.558398889 8.105474556 9.594337161 8.688628636 8.512257119 9.082557123 9.997533594 10.65843518 8.322151119 7.950870068 9.731341058 10.06720459 9.449514571 8.186696497 9.194796996 8.140705743 9.22801825 9.065370317 8.664833068 7.772395597 8.31311448 6.466983402 8.477860997 7.589258499 6.794912323 8.483041845 7.911717954 8.433762506 7.094205479 8.981217722 6.642927545 8.657919607 6.409483679 8.434294194 7.49926671 8.095451916 9.749106279 8.313346812 8.829152742 8.874219712 7.497027061 8.963341832 9.056624628 9.335202678 9.898524302 8.719850978 9.713203961 10.11611792 9.29753216 7.739587896 8.369452521 8.64013903 8.112973752 8.580327948 8.608522683 9.734062981 9.666516631 10.64587989 9.120320685 9.067048704 9.182430649 10.45288052 8.919140079 10.03560039 9.688300646 10.69967583 10.13445607 8.209307311 10.56141104 10.15404763 8.118594954 10.24348514 10.80958403 11.03101038 11.47179274 7.281662649 7.35578759 9.163319187 7.494543352 7.529535076 8.887779066 8.620878608 7.640766238 8.655633566 8.663668494 8.518377293 7.10533976 8.526021181 9.941950888 9.275422521 7.990546623 8.930163899 10.37557661 9.008795616 8.835281026 9.0520558 7.547393934 9.202282865 8.745126578 8.319289456 6.191599278 9.46667109 8.838006984 9.587804659 8.217148777 8.404828503 9.723216592 8.223297277 9.283386431 10.38340107 7.754735982 9.191989662 8.782337053 8.242207598 8.821042525 8.695072525 8.087358372 8.440816229 8.283683691 8.616387259 10.16128504 9.458143241 9.825735106 8.675524421 10.01733609 9.67018558 8.783628672 8.041146042 8.837356775 7.696664246 8.404396708 8.537940914 9.68392039 8.399634352 8.920520416 7.670082008 7.930851348 8.899929524 8.252498793 10.24992874 9.337654042 9.374867726 8.456836875 9.415470087 10.25705649 8.898365077 7.422490294 12.61781579 8.493325429 8.030353857 8.024921272 11.00115592 12.82509161 7.813089624 8.804957194 6.628656846 9.58383637 10.10360217 13.73958508 14.07629109 8.147839543 9.798887211 8.320993821 10.58346135 7.72993249 12.48737066 7.415961855 8.550615531 8.684326953 9.068663909 8.105470655 7.891691899 8.839359393 7.959120981 10.24973714 10.66764513 9.568302204 9.520629219 10.77412843 10.4062959 5.153783547 8.365539996 10.77543447 10.28180097 10.07677222 12.41270047 12.98099136 8.264922136 7.412851928 9.61989577 13.107226 8.579213776 7.999389683 8.414140365 9.370447949 8.814074392 7.06909902 9.108194562 9.104632648 8.124050831 8.971781822 9.9286011 9.491152199 11.0183296 8.383247537 10.8036942 9.916938851 8.957773396 9.643290055 10.29871518 10.84610557 8.320928455 8.288808483 10.09430561 10.12744623 5.389545209 6.623461156 8.562178978 8.160900036 9.835220196 8.091425928 7.41915969 9.771470761 8.018608449 9.029357509 9.640463493 8.140725891 9.804294153 10.53024908 10.16269529 7.860862561 10.26088715 9.87536562 8.654320119 11.33582718 11.13854898 8.454634331 8.152336916 6.237294753 9.704041177 8.027807085 7.36782562 9.262308141 6.917657259 9.015135398 9.118718814 9.883428868 8.74092917 10.1312147 11.21877262 10.25014823 9.405049401 9.614439883 8.326818977 7.638073528 7.978416533 8.455571179 9.719661013 8.931428296 6.4621901 6.313683648 8.058096253 7.039006375 7.50545469 11.55079897 10.9576774 9.875170315 8.653719519 9.329009289 10.11364976 9.424163545 9.136599646 8.223209262 8.792608104 9.025834983 8.428909732 9.069812764 10.3123892 9.446862804 9.560980685 8.191477719 8.117389 10.67543027 11.3319063 9.332201535 7.616507398 6.892476453 8.315813555 8.055482246 10.06637759 9.847450314 7.038615601 8.428909921 8.071836978 9.284768727 9.355226955 9.90600049 11.15541462 11.3311159 11.55884498 11.41438165 12.77212955 7.998644137 7.115955493 9.444847131 9.129406455 8.571119813 9.755377029 10.43296628 8.80425112 7.979838022 9.912774092 10.62501589 9.113546644 7.892704445 8.848397526 7.525074616 9.306943844 10.35661328 8.325892381 9.944191785 8.057440828 8.535832531 10.03299786 9.471100222 9.45624131 8.499369805 8.39841174 9.724384581 8.481593629 7.296692795 7.297024993 8.662979215 8.202761433 8.566082726 10.14489156 10.96743034 10.75011721 11.43311057 8.494720833 10.49358318 8.996946296 12.69907093 7.105015033 8.241723933 7.399443131 6.908740683 6.783211727 8.080493965 8.357877634 7.419096184 7.909618996 7.305509859 11.88255011 6.33731927 7.169764574 10.82847088 7.638359871 8.577425304 8.008066658 6.578288479 9.828926835 7.735373479 9.592073848 9.010840364 10.06187346 9.425683723 10.89040408 8.266406618 6.398063921 9.423445705 8.536879669 8.354996975 8.061160854 8.370492542 8.419877082 10.67535159 10.84459277 9.992086734 9.52811601
EG00096 6.902069731 6.764223228 6.71439828 6.654473957 6.812310337 6.545081284 6.618764632 6.777968524 6.499965642 6.49378315 6.57660543 6.865831408 6.809469512 6.21790461 6.082979599 6.590898396 7.082826025 6.795355056 7.412588357 6.344546621 6.589473919 7.361177384 6.660384342 6.948197826 7.091344402 6.746322778 6.590563069 6.748839019 6.989612759 6.183940218 7.133697766 6.422256961 7.540691851 7.30850848 6.551050535 7.030902981 7.398841315 6.790661532 6.896469664 6.418417942 6.24345161 7.008453265 6.683670958 7.096299415 7.109319134 7.120400866 6.835253332 6.007956158 7.050036644 7.185969921 6.520629731 6.620052395 7.059961696 6.491554149 6.922399731 6.577374987 6.552517117 6.651178737 7.127725749 7.501448224 5.880013633 6.416670776 7.2694258 6.501326053 6.708695595 6.762193611 6.619337764 6.396724347 6.803591707 6.457372373 6.388605064 5.539706198 6.87649435 7.09047741 6.831651032 6.946038677 6.800654817 7.117746174 6.98969671 7.434535304 7.218699379 7.039519903 6.854628538 6.875410416 6.387498219 7.20313175 6.36478883 8.359395699 7.638097962 7.255188172 6.637808222 7.177970863 6.73498102 6.925223369 6.928079075 6.998968416 6.665387051 6.786370645 6.820980694 6.428374625 6.413329486 6.67961575 6.455992797 6.911142135 6.560398921 6.949961087 6.478504334 6.700453257 7.002751213 7.318687185 6.781693726 7.280852341 7.030139372 6.922662003 7.702949441 6.950898257 6.418477628 6.946541476 6.916895518 6.950182865 7.293591699 6.929579814 6.699475393 7.240515922 6.827391804 6.480173998 6.834858407 6.382115442 7.111541846 6.571688089 6.901911569 7.16846995 6.628324933 7.069747213 6.351844363 7.597610065 6.911000629 6.84172961 7.153148208 6.889521404 6.626002477 6.745045533 6.845950405 7.096790285 6.544039101 7.419426215 7.276904314 6.675418309 6.79235217 6.749207695 6.90975431 7.029266847 6.85335898 6.951645985 6.829563017 6.638754328 6.826314359 6.73954156 7.406114481 6.454751052 7.34336295 7.007809479 7.294998445 7.154774413 7.186522298 6.606723299 7.259934603 6.559077216 6.477076524 7.073014184 6.8730682 7.071249638 6.946812951 6.961807217 6.638331094 7.427785469 7.629161984 6.935551351 7.126618529 6.589838722 6.926756863 6.677942357 6.856222823 6.753562127 6.502353229 6.529912873 7.03043863 6.555336861 6.876101901 7.019656602 6.938065991 7.242221445 6.453904576 7.076460229 6.899034459 6.598402996 6.545744674 7.00199796 6.713857839 6.326477758 7.003064185 6.900332305 7.489599871 6.812701697 6.527118381 7.057164702 7.032942025 7.463105767 6.933898478 7.198633294 6.491317845 7.323540557 6.934421951 7.842528686 7.678913561 6.67525867 7.056384869 7.426071847 6.15344272 6.991529068 7.49561296 7.079616335 7.427333204 6.617926225 6.806937031 7.11153344 6.780375014 6.707111551 7.226661998 7.196145342 6.549517629 6.606835373 6.748571912 6.504625396 7.354756129 7.068315646 7.15970417 6.487414571 8.003813437 6.45905929 6.775967412 6.160977169 6.698004986 6.760520262 7.283707938 7.271214896 6.565291614 6.68692328 6.777948315 6.747744754 6.754052083 6.424039576 6.427404609 6.9024282 6.645771365 7.438140462 6.767310928 6.976623641 6.239585375 7.161834831 7.356335115 7.136838673 6.074978395 7.299631646 6.322952832 6.929197493 7.100047826 6.883707701 6.581227754 6.840313158 6.538845978 6.534119954 6.504819807 6.989465649 6.475214169 6.660263908 6.368103905 6.419463109 7.454679503 6.869243359 6.354039762 7.782809363 7.077986371 6.187363853 7.397979205 6.622915758 7.440616222 6.620913344 7.022411708 6.994038635 6.77075335 7.163251212 6.946472438 6.695879419 6.58780102 6.778463616 6.851918403 6.589778304 6.528748165 6.571491902 6.874246852 6.072558386 7.153329885 6.10361078 7.398879964 7.150345976 6.962878244 7.09039998 6.14045362 6.584783183 6.378015674 6.593385894 6.886482275 6.665577935 7.0356325 7.087160019 6.75398731 7.39387858 7.161734924 6.3062511 6.687050684 7.158474545 7.106715625 7.140438101 6.759963598 6.78022805 6.816737195 7.182324258 6.57172098 5.407200268 6.543839052 6.591344566 6.278806703 6.724313893 7.211490312 6.864580479 7.202006386 7.14808326 7.382161242 6.095537421 7.336665484 7.730911339 6.213068081 7.48636243 6.670420718 7.293326026 6.277753061 7.085362121 6.927299268 7.066590906 7.441851584 6.262982181 6.877786183 6.401353011 7.286992979 6.469033998 6.990399191 6.579522946 7.224604237 7.502050874 6.468781449 6.604403824 7.107299875 5.829096748 7.00571067 5.570705462 6.624562345 7.041943906 6.671062011 7.080428982 6.041812761 6.505663551 6.441452577 6.942034403 6.526045206 6.909356634 6.160847983 6.150303391 6.977167624 6.728771363 6.956907367 7.295368951 6.980588743 6.375293905 6.960132402 6.65266178 6.878946607 7.047596793 6.727985586 7.540403357 7.29440995 6.708761062 6.816719499 6.97234414 6.374583907 6.558181674 6.97450277 6.809032706 6.573230522 6.628590054 6.725897506 6.880671653 6.724794478 6.796213279 6.705226196 6.923958897 5.855449358 6.820565285 6.900420249 7.122414982 6.785896982 7.286203794 6.783312756 6.234445884 5.82953496 6.859476929 6.545893426 6.855163094 7.315457964 6.465090359 7.117685259 6.596637754 6.901481845 6.53294968 7.108017672 6.107116131 7.245288548 6.710953007 6.544486901 6.736131064 6.768952499 6.676928788 6.986007854 6.799990802 6.897125566 7.090650798 6.719162447 6.25311809 6.633181017 6.685182434 6.678327689 6.718159659 7.052876365 6.810971815 6.644248302 7.225739098 6.959447452 6.793745252 7.276928461 6.257686028 6.664419083 6.730892185 6.606044694 6.364172674 6.695965445 6.74988592 6.979830865 6.843140746 6.398415734 7.524510307 6.969676301 6.950942149 6.931822444 7.271815628 6.742766879 7.045745773 7.172953804 6.778069488 6.617397967 6.807040561 7.240914962 7.123321334 6.461498304
EG00100 5.910192929 5.900838068 5.382267186 5.919604369 5.84185899 6.397052549 6.511594817 5.469836015 6.984955111 7.627462033 6.203763533 6.571506877 6.507333735 6.761608004 6.943088218 6.501938494 7.029663889 6.613500009 6.654156496 6.324716457 5.790579543 7.009337311 6.585000126 6.16449753 6.005619121 5.306800467 6.57796551 6.387315954 6.066948626 6.32505788 6.523947016 6.307541765 5.428070856 5.059723752 4.924416454 6.16689387 6.213215471 6.443265321 6.610137826 5.583429697 6.116679233 6.488072886 6.489770785 5.9634392 6.468187776 6.507690365 6.266376988 7.077754669 5.695813235 6.137396302 6.457279844 7.32036361 5.911903981 5.73568984 6.125322207 6.238613736 5.985488591 6.342339663 6.458820147 6.093673131 6.410757335 7.49451155 7.191573131 6.280168994 6.553812084 7.333026419 6.817491272 6.878517506 5.401710916 6.233349008 5.541048472 5.726402855 5.434150804 6.011533018 6.192745282 6.079635877 5.441866567 5.966900668 6.455058742 6.530138048 6.205725169 6.456489678 6.337095901 6.407440807 6.937756599 6.835746733 6.306263028 7.348329044 6.247802565 6.471971772 7.11846249 6.728539274 6.768827449 6.861034341 7.359272791 5.200802079 5.574145056 5.808132486 6.425485256 6.809481462 6.66364607 6.557098596 6.662901769 6.045474083 6.595525393 5.75150584 5.522674293 6.812570544 6.387069934 5.788920437 6.593786801 6.88153359 6.280873112 6.904473176 5.566806941 5.301606275 6.430991953 6.404154117 6.050770114 6.388034687 5.357744441 6.050071686 6.768990273 6.440891526 5.750630845 6.83250583 6.025495756 6.924772418 6.587737997 7.13036594 6.112005447 6.03400097 6.371936256 6.599977004 7.613350574 6.664440198 7.146136066 5.769245798 5.989938508 5.952783032 5.761232288 7.034139065 5.967885245 6.8418014 6.409728429 6.07354685 7.077918297 5.984441842 6.523394449 7.109175677 6.365146699 6.74510544 6.09052362 6.12525362 5.812988293 6.048195748 6.376130752 6.54116383 7.152111479 6.5098546 6.435105359 6.819752211 6.237294554 7.205634362 6.995384544 6.513049121 6.441830958 6.77772732 6.704727884 6.458359448 7.128644473 6.44130912 6.334171024 6.682352643 6.344644813 6.248621738 5.960814362 6.036345934 5.614963766 6.835787032 6.63039023 6.235130087 6.563569765 5.957012344 5.960031795 7.160881532 9.566016907 5.777598014 6.610683503 6.165570071 5.935767996 6.420437702 6.104878667 5.99562541 6.189223034 5.935931597 5.528772512 6.097242184 6.349181458 5.894320466 5.693878082 6.306427377 6.369083724 6.350999328 6.746490028 6.391804406 6.376189355 6.863067904 6.657077123 6.432464873 5.927566982 6.258109486 6.603211867 5.978924708 6.557520165 6.949872563 6.635171194 6.981789832 7.027295377 6.695379888 6.863047201 6.365292108 6.907139769 7.327591647 6.177726234 7.295496588 6.368727954 7.619707247 6.208731829 6.71098704 6.2200497 7.301258945 7.193279191 6.156403144 6.564183078 6.136392398 6.954485338 7.608516333 6.11678569 7.408179715 6.604249088 6.384491691 6.022031892 6.364938099 6.014030579 6.152361974 5.829813295 5.66326407 5.99810741 7.780275089 6.167287305 6.240928819 6.490598657 6.444378961 6.013424109 6.153041844 6.773660533 5.739222853 6.386814836 5.164167715 7.111913906 6.843059652 6.483916853 6.472173536 6.596177972 6.950476428 6.277990848 5.941385653 6.750852247 7.098076669 6.200261589 6.880567281 6.087983887 6.072228674 6.436624318 6.789764636 7.153167205 5.665512782 6.198823501 7.450202841 5.912472174 6.138466321 7.283429345 5.187023844 6.076188572 6.42001658 7.739746981 6.416903081 7.096825211 6.974943911 6.665848221 7.05841785 6.274415839 6.338956064 6.675776147 7.064009509 6.242862811 6.556560133 6.16189804 7.286351063 6.119618478 6.355961183 5.615808698 6.501356929 6.296832378 6.533148041 5.101929924 6.507108204 5.886834816 6.597170389 6.02055107 5.936279061 7.591736793 6.153454522 6.466173681 6.479703555 6.425333346 6.045330953 6.952606785 6.196265658 6.635720908 6.808540345 6.366730859 6.663292157 6.908389899 7.035882066 7.015792118 6.856415041 6.907263574 6.901438657 5.490156332 6.204854697 6.918018322 6.845553662 6.935413917 5.859388906 6.107387236 6.889846842 7.28835486 6.344298869 6.363293229 7.082735751 6.660938682 7.133974387 6.658786652 6.612178281 6.270014799 6.248466163 6.774647009 7.254178551 6.457838201 6.03988335 5.573598395 6.131262628 6.70747133 6.050634665 6.607873457 7.04148722 6.160356784 6.899354475 5.723286545 5.853970838 6.773010638 6.582751451 7.619594863 7.170480335 6.571038516 6.912423029 6.56894593 7.74606404 6.606753174 6.297230233 6.067169218 7.182767543 6.83275588 6.664556829 6.804157997 6.162240563 5.878005087 5.992981881 6.189842443 6.478693448 5.791839149 6.646327293 6.12672242 5.97707245 7.027923 6.515234698 5.271325982 5.515638969 5.367838191 5.865507589 6.062701822 5.669643404 6.570317431 6.038857755 6.151527685 6.233946592 6.60118757 6.558706616 6.983760597 6.20804558 6.226694921 6.460949233 6.924758413 6.721972964 6.491472835 5.856548006 6.122007843 6.460640565 5.983458546 6.293193288 6.971627333 6.290851076 6.070639678 5.804644196 5.370744212 6.54025631 5.739716827 6.000798765 7.405713403 6.285956742 6.439286915 6.215894715 6.234405148 6.650648726 6.503678576 6.447172247 6.469434543 6.968038066 6.707794915 6.516173592 5.765027565 6.574547903 6.373585747 6.921826919 7.168101205 6.354440487 7.389432731 6.466968453 6.197461436 6.151125848 7.219662737 6.99348748 6.712875241 6.380473639 6.982998428 5.493098393 5.929666543 6.133864286 7.027990439 5.971427034 6.909356183 6.526658989 6.197365265 5.33804054 5.70782419 6.526193833 5.939337598 5.819943745 4.193667534 6.713164016 6.013866571 5.963598505 6.005736653 5.294028019 5.653512016 6.351292266 4.70106229 6.544683532 6.198066909 5.656748728 5.272717283
EG00101 10.7756527 10.06987038 9.562776416 10.51093156 10.31837519 10.4712284 9.942642293 10.13309016 8.528375306 11.02829284 10.9446648 9.56326197 10.35240556 10.13805995 10.19563022 10.07927532 10.29053402 8.762946036 9.456545913 8.864817927 9.49850159 9.712942132 9.860622476 9.076998458 8.99556621 8.804411639 9.16087781 8.804639767 10.0054526 9.95704851 9.598476363 8.917693176 9.779006875 9.564913703 10.74109516 9.933427155 9.666416629 10.27696542 9.404120185 10.2807142 9.50159874 10.00245372 10.04664745 9.60798175 10.65735121 10.04092848 9.567088191 10.17723737 9.712049234 9.445968973 9.622589391 9.972235726 9.582397889 9.826928827 8.897823502 9.596313086 10.21639494 8.870316072 10.4267529 9.875004533 9.391145883 8.874260916 10.12670992 8.966270352 10.4088783 9.97010307 9.85579428 10.62963598 10.03028581 9.654904805 9.629648664 10.60258373 9.966832674 10.24557673 10.40433958 9.971633288 10.91615856 10.49066979 10.25642976 10.5052203 10.27854632 10.836266 10.01414759 10.63566495 9.768914573 10.25200373 11.03501231 10.85601449 10.25412997 9.89294489 9.798503906 9.729945314 9.60712642 10.54773018 10.87947163 10.40079154 9.604800452 11.15911542 9.725361989 12.56572514 10.23987488 10.45213968 9.914568081 10.2019034 11.13645682 9.868929461 10.12638892 10.66141835 10.88998288 10.68014854 10.60361223 10.4482518 10.94753687 11.32245058 10.25853598 10.4834408 9.724231496 9.913929225 10.3282524 9.922850512 10.38486055 10.44820507 10.69279345 9.651271413 9.88951048 9.395047593 9.615953666 10.3818066 9.886507109 10.72199255 9.794272102 9.886865017 10.24497256 9.285998492 9.684058053 9.474877337 9.448287903 10.30083931 10.14015987 10.93932311 10.69289461 9.874272306 10.22911936 9.594523595 10.44625296 9.649653245 11.00596483 9.128842867 10.3825724 9.762065565 9.94222075 10.35392777 9.321760864 9.787416431 11.34265586 10.84534214 10.03519667 10.23783046 9.822378052 10.45361825 9.784759449 9.479651062 9.128082564 10.26786985 9.683109073 10.47278492 9.906160701 10.83606958 9.075148724 9.23700444 10.49088332 9.604562934 10.12000605 10.7055817 10.93190715 10.55697681 10.37012137 9.913865 11.36715605 10.27855389 9.112089761 10.09820589 10.45028271 10.58753348 10.05599161 11.13684829 10.57647751 8.907417453 9.324186154 8.562466873 9.611865458 9.831910266 9.911247687 8.832279468 9.387772366 10.37461962 10.19525567 9.418649789 9.548542087 9.573631291 9.914110539 10.37784318 11.25034438 11.43524689 10.76544072 9.967601878 10.70778784 10.74846165 9.822804599 10.17597102 10.09278287 10.05372454 11.43966584 10.38943808 11.40959855 9.767070282 10.61630074 9.86938121 10.69519794 11.04701134 10.68697919 11.16108667 9.001280225 10.659397 8.243019093 10.22411044 9.06445199 10.176351 9.328854974 8.676069178 8.937004201 8.176616316 10.09981154 10.35840995 10.40480354 10.82607005 9.612293864 10.44443534 8.913077865 9.905906403 10.46835775 10.17889521 10.49773643 10.17881541 10.13763726 9.418204405 10.13633412 10.14794104 9.98346108 10.3355639 9.922957265 10.62518278 10.51689552 10.24948178 9.896046388 8.966689659 9.825958245 9.739514539 10.50916296 9.759474411 10.76488139 9.395130442 10.13316349 10.79075922 10.00356898 9.61341922 10.23096559 8.960853653 10.08146532 9.987059945 9.623677148 9.039429082 10.70916062 10.52781524 10.1350617 10.09455509 9.377779381 9.699668478 10.43147588 10.57774002 10.68847638 9.345314136 9.86394554 10.41009287 10.41128771 10.50611656 9.144235322 10.46267955 9.392853772 9.956078917 10.50773821 10.31601092 9.156931718 10.52380696 9.140101368 10.27378607 9.697118886 10.4888272 9.212450873 10.84833094 9.549913933 10.09439093 9.581631948 9.846528858 9.055389425 9.697291027 9.45025364 9.457272806 9.830087546 10.32296125 10.43395352 11.13573638 9.568917222 10.10370484 10.36940272 9.67958692 9.669835837 10.19852183 9.316893421 9.88570814 9.514469801 9.303368376 9.875829586 9.502378032 10.70369115 9.953840444 9.739365972 10.28282848 11.16333913 10.25653569 9.773408775 8.988090492 9.439489032 9.559899732 9.251448178 9.895460353 8.481638037 9.68343043 9.413192108 8.830091611 9.675879301 9.100830576 9.467053928 9.952231551 9.608431559 11.49691583 10.92932066 10.19486559 10.52225178 9.6754491 10.78060453 11.15838731 9.043114915 11.05171594 10.98913934 9.89141251 9.903047591 10.47073517 10.11971993 10.42027754 9.831956923 10.22755662 10.91248489 11.06943316 10.13526889 10.8779603 9.498396779 10.77063748 9.999276328 11.25811435 12.34312432 9.96913967 10.24703693 10.35264738 10.83709911 11.30734438 12.17375949 9.490656017 10.39968284 10.22638734 10.72563742 10.15005258 9.879722703 10.89728796 9.670107179 9.707176826 9.94772425 9.387480424 9.699113407 9.196785583 9.598994046 9.629699296 10.52840952 10.10253037 10.74596165 8.958713637 9.421724613 10.09666121 9.433777246 10.54505166 10.10774029 10.03258761 8.670513164 9.345395471 10.00028021 9.412667897 9.714567938 9.883166958 10.10502713 8.715600797 10.22351685 9.804261588 9.606888268 10.15305704 10.16286407 9.81730658 9.976148189 9.63101667 10.094611 10.775131 9.050340356 9.853997326 9.561618367 9.47564507 9.176266463 10.05402832 10.26583728 10.55533523 10.76912637 9.557132904 9.907721638 9.892882059 10.44999167 10.73261265 9.599554856 11.68268467 9.739006009 9.578741955 10.07682855 10.07045094 9.500621089 9.915695843 10.33478876 9.605684795 9.980175785 10.41919254 13.17719474 10.41775946 9.162994847 10.81209377 9.682116846 10.02708101 9.645248209 10.56875191 10.71115628 10.2329324 10.03609333 9.869911751 10.8092665 10.36353571 10.74003149 10.43936036 10.47182158 10.61249204 10.6404141 10.60898569 10.68871232 10.59547302 11.22286527 10.82939105 10.32379086 11.19362968 10.64437072
EG00102 8.421902616 8.277781138 9.226463664 8.817136344 9.142396081 7.895046705 8.312397622 7.568334249 8.859537459 8.43875277 8.378534635 8.065296373 8.042243371 7.715115434 8.520195879 8.807625413 8.66211861 7.373092634 8.400463685 7.535353559 7.816035852 7.759783425 7.94822935 8.673574972 7.989105785 9.114891228 7.696969481 8.164731859 8.95810427 7.879772426 8.958524599 7.774643607 8.292591095 8.136085445 7.076702604 7.155489235 8.608007814 6.880111329 7.91522822 7.834705436 7.051379185 8.339258639 7.735622189 8.21429421 7.424254792 8.583799288 7.275462031 7.930052051 7.327806617 8.795242145 6.692116655 6.883905106 8.535403916 7.055947908 7.67731116 8.153486279 8.490846826 7.042871374 8.200686387 8.411475863 7.067438496 7.395708002 7.27912481 8.095361432 8.998752065 7.088424605 8.533140211 7.446151087 8.896239674 7.034878744 8.668842463 7.615015051 8.919002582 8.814411593 8.099666163 8.625542068 8.186373971 8.514234147 7.490684864 8.076088145 7.196032608 8.428954626 7.162430161 7.927691085 7.736687571 8.321157012 6.841721551 9.060653843 7.873726028 8.572604831 7.502850751 8.428097421 7.618809545 8.418094998 7.569809224 8.475097139 7.650902676 8.064999878 7.409858478 8.534767916 7.628098949 7.98074606 7.281534289 8.337033489 7.070371705 8.014794133 7.359531619 7.148547036 6.830991432 7.797150292 7.166344589 8.126479727 7.764514013 7.923205134 8.062771695 7.784279347 8.408111997 7.410770922 7.851641266 7.470889282 8.498346497 7.572046329 7.385954531 7.610623716 7.952867185 6.968600844 7.782891249 6.850916607 7.763182286 7.498916655 7.127621193 8.689569926 8.155361749 8.22862938 7.495745967 7.975928205 7.433091171 8.283171062 8.308567014 8.189515347 7.527117836 9.437501784 7.724416821 8.783068279 7.826204398 8.524129477 8.345626609 7.455639551 8.277822318 7.215905902 8.033964283 7.632608974 8.743984228 7.596599309 8.331568955 7.457408362 7.703383068 7.193111937 7.863146923 7.060678491 8.368081114 7.658354419 8.639398656 7.696178472 8.171116174 7.466562499 8.251869465 7.229153833 8.864772377 8.241886298 8.565242748 7.922934539 7.144730864 7.97768171 8.298872819 8.377976809 7.622961406 8.152749528 7.616871514 7.68704059 8.150593899 7.874639856 8.648402414 8.040674149 8.112389964 7.160039096 6.499389065 7.685865171 8.058987611 7.328142921 7.836577483 8.656132493 7.127676302 8.299990246 7.73165064 7.416574304 7.539258733 8.06734635 7.707096644 6.961851326 8.04673749 8.051596018 8.551348058 8.143737529 7.912139755 8.261201784 8.10321965 8.064445167 7.272513632 8.299628732 7.660426441 8.291273189 8.150560296 8.792272124 7.297919258 8.159381712 7.402749608 8.633289674 7.058698393 7.500552863 8.493562355 7.540057881 8.407653098 8.423737577 8.122251076 7.536185547 8.195932777 7.83843407 8.868928859 7.793917425 7.979849218 7.663186208 7.043763011 8.000897157 7.883217779 7.983738804 8.386229263 7.073224875 7.792689278 7.997721338 7.379236926 7.776872555 8.698535386 8.043883591 8.527924104 8.619104614 7.856272788 8.381695182 7.803591021 6.99173273 7.75733442 8.328021417 8.04773998 8.002251078 7.522641373 8.826225233 7.794302998 8.744929822 7.508699296 9.251787742 8.571987715 8.272427743 7.758293215 8.384050626 8.007830323 7.381068163 8.718177876 8.547148489 7.764649555 8.304135166 7.305510976 8.376038804 7.293294934 8.044435679 7.378253562 8.159033596 8.162558723 7.94826293 8.578155383 7.575645099 7.490460851 8.333082551 7.738455311 7.4367917 7.858767152 7.617859134 7.909567624 7.631475676 7.904900809 7.613348136 7.958828075 8.257952333 8.525093624 7.636609233 7.576982024 6.941563442 8.013406047 7.277841244 8.385217308 7.849949261 8.438574329 7.735732088 7.788299118 7.800820581 8.942867883 7.841717487 9.135445445 7.929170897 7.350140053 7.927112614 8.606740411 7.37991673 8.104794835 6.784244065 7.649976879 7.163307286 8.090219309 7.476621773 9.288143374 7.499257526 7.484254154 8.097208767 8.137933426 8.237514351 7.371843623 7.01058567 7.466637841 8.508023448 7.725083999 6.965454263 6.688294865 8.531133776 6.868419194 8.008883798 7.465991538 7.785906838 8.264527029 7.358506358 7.875314315 7.372485757 7.297838022 8.177082808 6.853945921 8.128561241 7.276618786 8.860032062 6.635406302 7.994137958 8.094616663 8.21771022 8.010057281 7.117073398 8.181095769 7.758667423 8.396990513 7.55105781 8.706270055 7.888472678 8.292941668 8.152483825 8.245095445 7.679920848 8.725268815 8.033764171 8.119651738 7.294512653 8.154629977 8.672893521 8.381125589 7.739867953 7.137413117 8.418396944 7.694740172 8.536047357 8.477340482 8.200375743 6.18389621 8.009533372 8.868533811 7.930375392 7.955256979 8.287514285 8.367176022 8.562869557 8.449524247 7.601798223 8.235033113 8.487320687 7.205560148 8.080867069 8.48443628 8.377758695 7.358778697 7.871888897 7.507028361 8.011224401 8.418769788 7.730842438 7.501818744 7.906668208 7.893155258 8.317431961 7.233929467 8.405927196 7.577673432 8.588546795 7.95822475 8.19794182 7.917036933 8.314845541 7.973202557 8.181045502 7.743795925 8.191234658 7.8717694 7.9894281 8.770753932 7.954156878 8.793702213 7.677779499 8.516797054 6.943354631 8.446243466 7.384176832 8.011864164 8.043762672 8.132722662 7.72821628 8.153456325 8.42007781 8.606389017 7.343937241 7.466633991 8.674704692 8.869838865 7.630094365 8.184713427 7.938068811 8.927048437 7.860575074 8.445948443 7.762457146 8.174990134 7.172069156 8.678295163 7.932828352 8.463559147 8.099156442 8.447671302 7.797760887 8.600329812 7.62696091 8.098314695 7.485842554 9.23059884 7.997458154 7.96457872 9.140745055 7.979648595 8.280072543 8.524238169 9.032906179 8.075906688 9.074670806 7.112022855 8.549957431 7.990785381 7.844294251 7.349932436 7.575961436 9.158412012 8.968457833 7.549660784
EG00106 7.637946753 8.405398067 7.957907825 7.831394054 7.577693645 8.058593208 7.422266804 7.915908091 7.006494371 8.180525329 7.220506499 8.704466372 7.627549459 7.7968988 7.051428412 7.552267901 7.107343795 8.119001756 8.129281605 8.133713722 7.309011354 8.507229684 8.005639093 7.6405112 7.955980845 7.638862871 7.619987026 8.065464837 7.872748869 7.583713062 7.517561611 7.587150275 8.148898877 7.973595965 8.132142427 8.088746015 8.070247598 7.80222885 8.227137286 8.108542268 7.887586223 8.136774369 8.823714525 7.583467649 8.416499261 7.653056912 8.711298491 7.086268449 8.40155048 8.072691595 8.07627537 8.28993891 8.561015295 8.490823868 7.996646417 7.984833894 7.723657555 8.526308393 8.485098459 8.585204594 8.44563503 7.37548141 8.996170862 7.623890536 8.38265408 8.71857318 8.312875789 7.775761148 7.768423847 8.304676771 7.766962205 7.975319338 8.317725916 7.751946838 8.085539575 7.499995376 8.435843489 8.221660667 8.157115778 7.962440552 8.446469295 7.786476392 9.162647313 7.746484694 8.388963062 7.760680854 6.80208059 8.553889375 8.737630658 8.392721491 8.814885888 8.105698021 8.25787038 8.014984509 8.090816035 7.840770789 7.918673161 7.996823171 8.266374897 7.577791639 8.070634874 7.956555593 8.284122465 7.847655961 8.431970448 7.647371513 7.546844764 7.300970757 8.838982344 8.420313357 8.482176597 8.238928991 8.935278197 8.48362 7.902222936 7.943673123 7.849028107 8.572073482 7.562199705 8.782994202 8.063092744 7.739879969 7.441806893 8.298862059 7.871671586 8.288732941 7.711342688 7.855869215 7.941633209 7.678210873 8.144068629 7.891261477 8.064567434 8.146628141 8.079853735 8.57948314 7.857091311 8.084323924 8.170427991 8.36491789 8.59950567 7.379880559 8.16626515 8.211855995 8.016789187 8.147398966 8.07787273 8.613888984 8.405157866 7.484235413 8.140950735 9.830552053 8.312416609 9.336592693 7.798836253 8.482098026 8.589846537 8.737963297 8.203647401 7.645605168 7.95250499 8.509414264 7.924285669 8.26545117 8.599741302 9.340103138 8.593739139 8.419677325 7.372527094 8.251646358 8.224959997 7.895315088 8.550424392 7.45505987 8.219305078 7.702630157 8.681269522 7.350284959 8.443636961 7.588506075 8.616947293 8.026994202 7.56646914 8.336517226 8.117380189 7.984718285 7.627837668 7.880939873 8.158346929 7.936994822 8.053916933 8.565734667 7.228901384 8.205252365 8.444309134 7.139432759 7.062852327 8.069358248 8.392188915 7.227122747 7.789142132 8.491295147 8.2507371 7.341520447 7.13873591 7.324322433 8.296969381 7.688967535 8.264718881 7.678253112 7.421599237 7.944215793 8.206014442 8.42179723 8.430214931 7.586140608 8.250531862 8.181609893 7.433123533 8.435109645 8.413957086 8.624551146 8.752665361 6.797830522 8.274191073 8.173928126 8.644938788 7.6632902 8.419726358 8.487846843 7.423911162 7.783197802 8.175859873 7.857286298 7.908238404 9.020565273 7.436986844 7.918184811 8.438461117 8.421452194 7.824699171 7.653066645 7.560567842 8.707194714 7.994743416 8.453540919 8.691820999 7.716258785 8.457563295 7.973396298 8.754353911 8.026305735 8.450792095 7.303771367 7.858601102 8.31150715 8.434044092 7.985889183 7.701970091 7.90145402 7.978898585 7.973529437 7.864108541 8.007940801 8.219389433 7.956955453 7.83854143 7.956486133 7.823279364 7.713299736 8.600325722 7.872533816 8.028228917 7.595267305 7.977354237 7.731062086 6.631531307 7.757948183 8.129064716 7.62570393 8.732485835 8.185184435 8.594279091 7.753320677 7.392966844 8.475210058 8.632511044 8.26625334 7.953072795 8.204940208 7.866333963 7.871238205 7.684576396 7.756015004 7.806671223 7.841914622 7.337639797 7.661006693 6.414394176 7.715442772 7.829778343 8.460767604 8.155984113 8.26737111 8.019852961 8.158861466 7.409591415 8.103815925 7.930862701 8.211420716 7.420606943 8.952503993 7.272856831 6.807072544 8.098340187 8.543531717 7.948143103 8.404567394 7.963648313 8.597514482 7.728554673 8.273165186 8.706702309 8.313989872 7.628717887 7.226581471 8.912283357 8.767406645 8.272005052 6.453658922 6.573106278 8.047778817 7.489870009 7.687496853 8.749073517 8.48329072 7.860926871 7.844765183 8.377734781 8.379325167 9.021435428 8.861345868 7.954978437 8.36276776 8.590773946 7.879871175 7.77518718 8.08825661 7.657523168 8.133182129 8.11231604 8.234759038 7.923513612 7.022123612 7.840461991 8.372249131 7.863992764 7.679249228 7.699521237 7.971255848 7.812174766 7.762918249 7.572810167 7.121353711 9.317361961 7.260509831 7.894765393 8.248933263 7.897303353 7.785969757 7.041020158 7.597105162 7.39591942 7.541032666 7.849007886 8.040817388 7.182054343 7.219527579 8.043614949 7.84426029 8.065141808 8.614836676 7.543693213 7.825404377 7.717905679 7.836164403 7.429976212 7.524092755 7.775262834 7.928672883 8.172694255 7.817188846 8.44121607 7.968722309 7.685253849 7.502171798 8.272869816 7.932480625 7.889901721 7.822725877 8.406859809 8.559527348 8.766334741 7.878300062 8.252425992 7.794636729 6.779079369 8.320440789 8.30502218 8.825970248 8.700959904 8.098278063 8.225447677 7.229273495 7.037560726 7.864527346 7.520932178 8.227565218 8.407875427 8.437896395 8.215076913 7.09245715 8.038148858 8.447921297 8.432705874 8.573673623 8.707207311 8.917520489 8.425857254 7.430039507 7.548738358 8.501305213 8.614187739 9.273355016 8.334369023 8.788296545 8.059825428 7.601576105 8.037532614 8.478628907 7.821471289 8.558188996 8.04377187 8.272082183 7.464941599 8.187487653 7.725826921 8.322454488 8.538472681 8.162245781 8.30550359 8.582834575 7.052175457 7.670719546 7.914060783 8.621804343 8.822221659 7.735586789 8.117742402 8.496115303 8.597323512 7.578677019 8.171775942 8.265594108 9.465658414 8.033146091 8.03460228 7.94694388 9.303011345 8.406704306 7.972988996 8.429507597 8.489133998
EG00107 12.30890919 11.70078288 11.89567233 12.12862113 12.40463786 13.12192916 12.35064645 11.89430305 12.73286478 12.68671736 13.14082565 11.92466651 13.13441725 12.23179353 13.47744622 13.14483877 13.15360532 12.94004358 13.45540069 12.62070503 12.68209419 12.61761457 12.84498097 13.27518755 12.84198205 12.16210733 12.0546346 13.02603656 12.94986554 13.2970645 13.27855604 12.15860262 12.615504 12.74877266 12.58393859 12.19937143 12.55107896 12.52034131 12.62175558 12.09466681 13.14406508 12.83189423 12.56130043 12.94515623 12.27869018 12.58995584 12.35015198 13.45724946 12.24539748 12.72294339 12.84707531 12.6555139 12.48362008 12.09295969 12.57063057 13.3733851 12.69662187 12.85735489 12.92009029 12.66416073 11.99061803 13.16278355 11.43966053 13.14229133 13.00956808 11.63500004 12.66430454 12.51779555 13.49064337 12.70299187 13.11489746 13.57651622 13.30101612 12.90830353 12.92805724 13.16192723 12.52746363 12.93137039 12.75555145 13.82909618 13.38883226 12.62080247 12.95679205 13.29791823 12.49998182 12.96155167 13.31525718 13.41084315 13.14832503 13.46801277 13.65555469 13.01112408 13.10625729 13.03401872 13.2621485 12.39428908 12.46262462 12.87276214 13.11679199 13.41381565 12.66663251 12.57297273 12.69290652 12.52250818 13.04461659 13.14257052 12.39786288 13.29408208 12.20143295 12.54220263 12.24361513 11.72326046 12.24607773 11.84927243 12.94786771 13.21328685 13.02907743 12.40158262 13.3031309 12.70505308 13.75897268 12.88341112 13.61870779 12.74343743 13.39608388 12.28391463 13.25453655 13.0471296 13.47005357 13.17950573 12.82962191 13.11636102 12.49049331 12.91294374 12.75663042 12.53397164 12.99582857 13.4256165 12.8811349 12.90768186 12.34853699 13.42289272 12.65813655 13.15519478 13.14118071 12.88364733 13.31601114 13.77516801 13.36997154 13.25853002 12.96064153 13.37844602 13.47245795 13.21662357 13.29647688 13.43152262 13.40802132 13.1948106 12.90136296 12.74745961 13.1000806 12.83075193 13.56513158 12.69634996 13.1029902 13.27088209 12.55180928 13.09662134 13.72407668 13.07992049 12.72773618 13.17255628 13.35579205 13.57314034 12.81385735 12.33342349 13.32561516 12.62613046 12.80180808 12.39137543 12.59095205 13.22138032 12.96370165 12.57919341 13.26335772 12.58259444 13.66702445 12.1282464 12.99037572 12.42279234 12.33555915 12.48285349 12.13748799 12.58837201 11.55378242 13.91623378 12.51471492 12.60520001 13.17573772 12.11471055 12.56728775 12.52572073 13.56671549 13.45651119 12.92978924 13.2302567 12.56743021 12.80618172 12.40879629 12.70742246 12.68487349 12.49641974 12.91289261 12.71746032 12.85162312 12.65821976 11.83614415 12.75888723 12.35400571 12.13518579 11.9125564 11.66014651 13.89293711 14.20973217 12.16776867 12.44383715 13.13725455 12.83703424 12.47394737 13.13416796 12.80223742 12.90575027 14.42926114 13.31969786 13.02241184 12.45171663 13.14413058 12.85341735 13.3217945 13.9297222 12.75014518 13.28787922 13.37348945 12.78544813 12.76565242 12.78624508 13.03487789 12.65375484 12.30564972 13.63448202 11.40377651 13.3915687 12.76062262 12.79841788 12.4133718 12.58340132 12.82575062 12.81151953 12.56569972 11.81759368 12.37026278 12.3883245 12.19364318 12.53252369 11.62356761 12.77204318 12.44664451 13.06270204 13.26002097 13.17633905 12.24613228 13.37872454 12.81387092 12.59034594 12.41501913 12.98581391 13.29209627 13.17359455 13.24248019 12.94055696 12.66553595 12.69139463 12.74688191 12.96907374 12.99692254 13.01723986 13.02290202 12.48601713 13.35444046 13.01446764 13.56312503 13.44374451 13.33602047 12.33880534 12.7967465 11.71138048 13.1892815 12.8216833 13.06737871 13.01038982 13.07083669 12.32099478 12.57273938 12.87507863 13.07030945 13.01420437 12.92265395 13.58420041 12.16784673 12.55624808 13.41307247 12.90356969 13.62848684 13.30273614 13.09847479 12.82076943 13.06700088 12.23422124 12.98972473 12.33260416 12.26802382 12.44180786 11.91460974 12.85364604 13.23154797 12.87968878 12.6721314 12.9872679 12.34771048 13.57093918 13.34384313 12.88165437 13.15254912 13.09714793 12.74295773 13.04468001 12.86588558 13.0137739 12.7576422 13.17625194 12.8812878 13.07865682 13.92302871 12.77996824 13.17811482 13.27543569 13.2959663 13.37747526 13.49204857 13.32216882 13.4275686 13.07983375 12.71610631 12.71596161 12.78693738 12.75227911 12.88350819 13.00394562 12.99308733 13.17105086 13.38684553 13.5647089 13.7829566 13.70191281 13.47888871 13.49899765 13.40536925 13.65022226 13.64723491 13.05957116 13.91284951 13.56041022 12.35063302 13.22911731 13.0929576 13.43428658 12.5700861 12.85404626 12.91463673 12.56170673 12.54064668 13.10956458 13.23899672 13.59498882 12.70940068 11.99747379 12.52053419 12.87735115 11.71133227 12.21749848 12.61586291 12.93289695 12.13072136 12.50478929 13.23269357 12.79048259 12.86787834 12.75989417 12.375714 13.31227785 13.29075313 12.4829726 12.2884961 12.52298912 12.53854848 12.78239289 13.35391921 12.12411132 13.21883799 12.07043949 12.43574727 12.68805109 12.82549586 13.21363085 13.56457784 13.82980257 13.64771493 12.33601056 13.57508033 13.37468391 13.01543517 13.10658969 13.6059073 13.49769649 13.07549313 13.75859061 12.53615259 12.95495239 12.56760134 13.29702479 13.67335546 13.0882239 12.5134562 13.02893 13.10424158 12.42775142 13.18829329 12.71927231 13.95562032 13.35763465 12.7429553 12.46892904 13.16067838 12.07626806 13.31748936 13.52670239 13.29244869 12.64936886 12.95801285 13.03620917 12.73505977 12.99096134 12.8379938 12.56161037 12.44648277 12.87078364 12.64610331 13.52767579 12.85175814 12.80928219 12.97727188 13.20318054 11.80246628 12.72348782 12.07274908 12.78570479 12.48767349 13.48767459 12.96935871 12.94728384 13.14741017 12.73529004 13.2955221
EG00108 9.097852987 9.339775393 9.739890825 9.253096161 9.363157042 9.881255104 9.448045002 9.818972906 9.791196467 10.19076041 9.983705494 9.32125274 9.951612183 9.705957446 10.10153283 9.617791095 10.25300546 9.562031214 9.70523991 9.806422161 10.33753082 9.866356445 9.693962455 9.703748032 9.709102409 9.824753624 10.34010019 9.715377428 10.04210826 9.755525329 10.47319108 10.2341931 9.888214852 9.84761604 9.613088227 10.14830436 10.06104007 10.17180486 10.09435931 9.478205757 9.686309048 9.861791976 10.0722898 9.70600019 9.799955964 10.07909633 10.09951192 10.71940872 9.715067585 9.614158277 9.94083712 9.900308612 9.463461998 9.467550892 10.07791851 9.686255031 9.737960945 9.587954351 10.00650748 9.244770422 9.96279468 10.08734952 9.885566603 9.902865821 9.58057825 9.81436609 9.900180415 10.04137921 9.501655963 9.672240575 9.247112237 9.20391008 9.4188815 9.916175252 10.12571708 9.779208863 9.459778557 10.02812713 9.77279118 9.840884202 10.33339124 10.08449928 9.343921201 10.01296741 10.22017005 10.37969868 10.49410726 10.25149139 9.728713385 10.2596526 9.713318333 9.945251305 10.03895144 9.800568898 10.28141049 9.981550472 9.412521378 10.03825298 10.05573157 10.19737253 9.937686261 9.84812875 9.704631384 9.923954529 10.03377309 10.15303126 10.13141196 10.39080092 9.880311185 9.926545917 9.719966797 9.785768986 9.689893941 9.81382106 9.582273631 9.634147398 9.440268877 9.708168378 9.923346283 9.815324024 9.638154975 10.0287186 10.22341286 9.594586427 9.672775544 9.431145033 9.803273872 9.818521389 9.755873171 10.25125999 9.353198553 9.53451468 9.35881978 9.706439032 10.212674 9.544901389 9.813439021 9.539540766 9.408202911 9.864690722 9.863318402 10.26160893 9.6947443 9.746861144 10.13371992 9.992322551 9.784772907 9.602528145 9.800486781 10.72299574 10.06955863 9.868370468 9.561202745 9.673693036 9.627110619 9.724235994 9.769242215 9.860798879 10.10819319 10.06372361 9.895094103 10.0986175 10.11425657 10.30701108 9.574894316 9.768820082 10.44993808 10.2816693 9.907757385 9.172248325 10.09075709 10.15340618 9.749147975 9.851791874 9.554263567 9.844319988 10.07019766 9.75871554 10.15951541 9.62826434 9.59670863 9.608482306 9.450287607 9.360189558 9.199385783 10.04770579 10.8006667 9.489600012 9.705231415 9.984291159 9.672229128 9.747768415 10.28091182 9.505426574 9.635824749 10.8881258 10.08473746 10.02245376 9.422136936 10.37716865 10.29025399 9.519092314 10.08213086 10.38360331 10.15691655 10.10996068 9.327182738 9.464761187 9.790208653 9.937898574 9.820330739 9.940693078 9.925727781 9.854011811 10.41433624 9.682168167 10.04828198 9.996762576 10.3709437 9.871876912 9.86357948 10.03101286 9.318390667 9.444437967 9.814525343 10.41490159 9.971885505 10.16256893 9.453255916 9.717983393 9.766199986 9.773484153 10.70698412 9.640168609 9.931742031 9.503543619 10.21196693 10.27326696 10.06878111 10.13961512 10.5343018 9.663709121 9.833809653 9.756707919 10.16194848 9.81087567 9.977100157 9.915612917 9.960857979 10.78059199 10.24160257 10.00431357 9.900325827 10.52649924 10.02408693 9.616109595 9.697620602 9.614960643 10.21088765 10.27370641 10.30229512 10.08009447 9.523808618 10.41809117 9.692073259 10.62126296 10.28749976 10.14911708 9.793642983 9.850227704 9.633775334 10.24159948 9.874319548 10.08022784 9.508479595 9.982420269 10.35129343 10.08056524 9.967035315 10.46585366 8.525185424 9.961429365 9.808954952 10.16072806 10.12540404 10.11251639 9.948725731 9.495652304 9.829028241 9.584145399 9.680889496 10.53675582 9.829297033 9.878079946 9.372634777 9.997743652 10.16022482 9.89752534 10.25589986 9.978554517 9.740715882 9.788453752 10.24131675 10.19691932 9.960687762 10.0068632 9.738600561 9.825395301 10.3053057 9.587425415 10.01325332 10.18033036 10.40535669 10.22324655 10.27624618 9.674016488 9.41253526 9.642581594 9.770137167 9.683293457 9.930021329 10.11456656 9.507245151 9.938403977 9.99321237 10.59749029 10.18162555 10.50275014 9.892417801 10.34359602 10.81337305 10.28087213 10.73711395 10.15044875 9.878992357 9.834611362 9.983742937 10.15553867 9.936430245 9.758352117 10.16323958 9.545917362 9.417005939 9.836049715 9.597236169 9.794066103 10.42295864 9.693956015 9.973353037 10.19752398 10.20152274 10.00983819 9.974913814 9.901548076 10.11207924 10.26740234 9.76731741 10.05692297 9.888707117 9.883855296 9.890461811 10.43609915 9.945646334 10.44531743 10.29460946 10.28949597 9.955969733 9.960848597 9.924358969 9.930066717 10.28155175 10.00794232 9.881670053 9.73672882 9.579133523 9.896386524 10.35290134 9.456732964 9.595489847 9.848064434 9.498023732 9.60243052 10.04196299 9.292811227 10.12810907 9.677675489 9.934610363 10.02119078 9.758789134 9.534292539 9.344363615 10.025076 9.574535145 9.009828814 9.94222364 9.74097678 9.174080212 9.747961701 9.80383613 9.872502552 10.11131137 9.105181323 9.669148345 9.647508564 9.779461218 9.777752912 10.51032264 9.95711806 9.492199133 9.684117334 9.376869736 9.884405225 10.07875407 8.950215618 9.936873791 9.283805834 9.601301674 9.784147749 9.638813342 9.590289524 9.368756207 9.988932992 9.353476001 9.322747832 9.46616704 9.50692176 9.342177288 9.721601421 9.580945915 9.744925848 9.489858088 9.584039486 9.261644272 9.398150435 9.592952852 9.891493554 10.00509838 9.871922471 9.792295268 9.04315161 9.793012373 9.397321248 9.744637162 9.74832007 9.925918273 9.712763721 10.10921287 9.534121534 9.202387737 9.215550718 9.7878188 9.822964963 10.00382908 9.848336233 9.575192092 9.442769615 9.733188787 10.21939652 10.30133244 9.66509325 9.957723726 10.4284239 9.801433665 10.08021564 9.476276453 9.546940754 9.995587884 10.07190455 9.551613442 9.564474097 10.76928911 10.06686703 9.8367572
EG00109 6.63214246 6.157375893 6.075315587 6.574006427 6.13893739 6.406766933 6.107801613 6.414137997 6.517945704 7.255446355 6.896846459 5.900489829 6.221861621 7.586420265 7.0323683 6.163926353 7.515745996 6.644811872 6.309338203 6.439889875 6.996273404 7.010420474 6.247342375 6.615393737 6.297682811 6.588415351 6.975019128 6.523960123 6.593660899 6.334462912 6.836665805 6.346035261 7.191583525 6.774071972 6.44788287 6.504728326 6.529274216 6.728294717 6.709987369 6.537895204 5.696493794 6.169045473 6.19970334 6.109334559 6.411367486 6.662438819 5.857582712 7.299447682 6.720987986 6.919528299 6.379421476 6.085287068 6.747174919 5.147921247 6.782988745 6.054419787 6.384163454 5.94739956 7.095137098 6.398059181 6.612636227 6.389356096 5.328918785 5.774766612 6.389824232 6.720596491 6.723467194 6.548064433 6.415913367 5.98368472 5.920311608 6.659088918 6.653306526 6.373859354 6.651879199 6.341821796 6.342070141 6.242468174 6.292450728 6.608138847 6.154017622 7.287095107 6.29742415 6.335859716 6.462909222 7.18449897 7.112011391 6.989974763 5.319246857 6.236224157 6.186493544 6.788802397 6.524273745 6.258022713 6.67709657 6.530375463 6.734386258 5.728884851 5.867138397 6.590363595 6.430135504 6.761337779 5.973567415 6.11343257 6.352710728 5.969937514 6.294469684 7.250283496 6.782266971 5.752093182 7.391295322 6.764108186 5.503167168 8.079693118 6.932310467 7.389490926 6.894097941 6.482617405 7.669504909 6.812542438 7.741249029 7.838154748 7.272087744 5.947004696 5.880658659 5.641580763 6.212467925 6.291351027 5.987044788 6.88856792 5.819116797 6.18034494 6.592573819 6.586608043 6.623955826 5.135044461 6.639425424 8.163578869 7.004093948 7.353089167 7.341127195 6.71055572 6.089811897 7.043295864 6.393625123 6.245539608 6.109169691 7.107599232 7.606096566 8.106689198 7.948216948 6.896279826 6.818489448 6.64843343 7.002075108 6.749081137 6.960956066 6.749363943 6.658399252 6.314518433 6.310710372 6.002009059 6.579462922 6.795238178 6.254799742 5.118948748 7.117148197 6.443161051 8.433787487 7.375381203 6.760441843 6.714356581 6.0787936 6.796540811 7.657222639 5.263091777 6.373810158 6.278335896 5.551253937 5.539932501 6.037718534 5.764166863 7.268920123 5.932725542 6.846936696 6.978947264 7.104994635 6.138041545 6.610511815 5.723019096 7.051291248 7.07006657 6.508886053 7.118127626 6.964076711 7.1684227 7.055172796 6.84615038 6.767130064 6.614864995 6.410897566 6.419411549 6.295119756 5.960652784 7.013422769 6.275708961 6.627653879 6.430573572 6.084689469 6.394184993 6.440856779 6.705992823 5.563230423 5.441545883 5.413180025 6.536624924 5.941225449 6.087980347 5.653698593 6.57627279 5.893556756 5.17162309 6.025314265 5.858749404 5.448277173 6.193741642 6.537224468 6.572872348 5.941329369 5.895006592 6.00709794 6.011993385 6.552411215 5.972018224 7.030340061 5.738122698 6.785925542 6.412831946 5.182718364 6.354429302 7.27192192 6.84390132 6.49950855 6.519676246 6.88532701 7.050024487 6.578604979 6.028134163 5.889437248 7.042375028 6.348242021 7.002253858 6.956519598 6.49562851 6.616124672 6.145773164 6.513997804 7.006829286 6.619740455 6.542320889 6.689061131 6.44820618 5.980488174 6.086522515 6.089043944 7.071879358 6.155317812 6.673024875 6.360210056 7.23716279 6.967245541 6.474782979 6.314878074 6.784263871 6.510233185 5.941110096 6.593305348 6.205402405 6.508690191 6.4749546 6.011983126 6.291032033 7.271598477 6.209177252 6.598343818 6.278796211 6.789431046 5.861722379 6.361342677 6.182867902 5.884003894 7.009299615 6.399166143 6.202989033 6.899187254 6.329247282 7.1745739 6.332385492 6.162530264 6.226792934 6.344313967 6.477759494 6.41945948 6.681973876 6.558117584 6.050003232 6.305533085 5.499461429 5.936800923 6.068034309 6.698096473 6.413626555 7.062766671 7.52791448 6.201334679 6.689688565 6.575248285 6.74773553 8.118773671 6.900840348 7.175766754 6.254139476 7.818474573 6.639651536 6.853206036 6.048332407 6.620931858 5.921985879 7.011920357 6.898444413 6.994276808 6.330965237 6.617082181 6.468739961 6.225553633 5.743112056 7.440126004 7.219985555 7.026283646 6.849805564 6.920789485 7.745002737 6.484120125 6.539591902 7.152089524 6.217150805 8.324878441 7.54901094 6.041311156 6.724224886 7.845160309 7.292651334 6.109464083 6.359929638 6.902045083 6.027525639 6.645191981 6.032318798 6.012231618 6.31330584 6.872145468 6.640113665 6.950154563 7.606150922 6.609786802 6.63544385 6.275915194 5.771183293 7.060882251 8.437519355 6.578746622 6.33202905 6.129336044 5.539957925 5.964047173 6.511176553 7.471113351 6.544778387 6.522656858 6.451514334 6.420241876 6.550648929 6.863943421 7.725705924 6.330466179 6.250344402 6.490089538 6.503959838 6.577278759 6.315201998 6.468721066 6.688936935 6.83041581 7.595920298 7.44618726 6.506662401 6.671095087 6.231694183 6.4667419 6.09324218 7.11277107 7.434895697 5.718273454 7.118975285 7.331953281 7.426520916 6.130407652 6.270312685 6.283775983 5.945158811 5.857167051 6.139268925 5.848845082 6.369684943 6.074571527 6.361446662 6.97903817 5.611253078 6.435588749 6.44697396 6.880093092 6.107031379 6.02217533 5.920706408 5.447547854 6.341040122 5.845917971 6.594476831 6.659740858 7.383517401 6.733167928 6.281219819 6.095375964 6.757910494 5.62506154 6.21923873 6.606953559 6.804060512 6.049037307 5.733060806 5.736337738 5.951199068 6.740024527 6.471093367 6.888994004 5.667983591 6.449608526 5.908264259 6.076362 5.479949963 6.238533857 6.003390441 6.096482204 5.97668782 6.614135041 5.852993448 5.985980865 6.502989116 6.929874971 6.5034806 6.34676856 7.079333423 5.861796505 6.55613089 6.246728615 6.658972044 5.967983796 6.790540148 6.228913299 6.082847157 7.060843137 6.642227376 6.437351738
EG00113 10.82732143 10.39178704 10.68788649 10.90598206 10.68112621 10.18653213 10.09290513 10.45276503 10.58117501 10.06774813 10.55331158 10.05590129 10.19426634 10.17050088 10.22228599 10.48992427 10.28773876 10.12834476 10.36489622 10.00768621 10.02256031 9.970930134 9.784654075 10.42354239 10.09339957 10.81775878 10.0463496 10.37135725 10.34438607 10.47033582 9.874056598 10.21332654 10.12666024 10.27904675 9.756116698 10.05783849 10.10248868 9.503278942 10.28936516 10.31777329 10.23788073 10.28035386 9.683868077 10.3979815 10.22367688 10.49328066 9.801416989 10.14867316 10.35311909 10.32853756 9.941375238 10.03282116 10.71250114 10.24369152 10.19711338 10.05727508 10.08551549 9.919194185 9.932994929 9.972327965 9.567208571 10.45287157 10.00503764 10.38886688 10.47013857 9.705977326 9.887792393 9.889489732 10.09045526 10.39880554 10.60817235 10.15108496 10.33138538 10.13431865 10.29675591 10.3566994 10.34553473 10.07791652 9.733077941 10.45366439 10.24060028 10.21812066 9.952410332 9.900178147 9.776572385 9.958183453 9.954633969 10.14389242 10.06814864 10.32967331 10.55897789 10.91379525 9.874822443 9.862096042 9.413009315 10.27369014 10.07818815 10.46044548 10.1504833 10.28925586 10.12618997 10.05570583 9.600186895 9.919377775 9.605440179 11.00122591 10.52948001 9.910710566 9.524310175 10.4076826 10.00315531 10.16166916 10.2344114 10.28069144 10.43076801 10.29599661 10.19076592 9.837814149 9.838448693 9.441682766 10.31900921 9.851191319 9.709839876 10.16287389 10.19589052 9.594844019 10.0689456 9.591206947 10.60946252 9.754884609 10.36508304 10.25730205 10.50495118 10.00855689 10.01392364 10.04415883 10.12889244 10.49135172 10.80168392 10.29581048 10.23110427 10.90824224 10.10928666 10.37575827 10.25459493 10.327194 10.13974602 10.43436712 10.36609547 9.979267095 10.07568005 10.25430904 10.66477277 9.987507144 10.27562593 10.24766344 10.33027833 10.28250614 10.39381566 10.00058127 10.01778677 9.903310134 10.40103048 9.823889132 9.871396458 10.00666902 10.40483832 9.906798798 9.96046132 10.32740475 9.577587812 10.23746003 10.22723427 10.40541017 10.04729128 9.940371596 10.29782289 10.57445146 9.686721954 10.04659231 10.21778476 9.889585508 10.71713914 10.27943594 10.44883619 10.00729047 9.346771761 10.14951086 10.23688256 9.561522091 10.18679535 10.46319475 9.803327867 10.20725201 10.02809191 10.24507484 10.05644574 10.15845343 10.03431335 9.348076659 9.941385031 9.769149855 10.34172568 10.0420334 10.07552746 9.850908291 9.648781245 9.97177994 9.702177583 9.95638877 9.763342109 10.01464046 9.947774021 10.47609068 9.473842718 9.932125404 9.892749308 10.0347886 9.843517645 9.503702922 9.800577057 9.963126284 10.08568863 10.242408 9.916584298 9.850847292 9.970494234 9.81611873 10.19814609 9.897662234 10.05111976 9.613300789 9.615972572 10.17323173 9.948818987 9.988915098 10.12815694 9.70258297 9.553756409 9.89612158 9.844447776 9.67436654 10.10336803 9.766603361 10.09362827 10.10156546 9.645751328 10.62766074 10.1217093 9.569219516 9.666043608 10.07958891 9.806309829 10.23198431 10.03535422 10.35037899 10.05755052 9.890476626 9.870717386 10.5861084 10.13994986 10.08875741 9.743887102 10.4821646 9.841223442 9.716788906 10.51572401 9.422261977 10.22939597 9.307130381 8.820959976 9.582139011 9.220605575 9.595996611 9.228171026 10.14882318 10.10539111 9.938598219 9.518682764 9.935830183 9.53090332 9.358572315 10.19738468 9.100427872 10.22797916 10.04373008 9.873872828 9.79606359 10.12994284 10.2218902 9.981295694 9.980282074 10.91397387 9.943901648 9.919481226 9.684126055 10.09884917 10.18108496 10.24422162 10.61211058 10.0489798 10.25339575 10.08779327 9.996435136 10.24215821 9.996126576 10.48755052 10.07865713 10.07599866 9.824553525 9.89173123 10.07025992 9.84463268 10.21797472 10.36010392 10.02833799 10.05765961 9.997770391 10.12917133 9.63288353 10.10516888 10.20660515 10.26000555 10.09042039 9.963116783 9.779601764 10.11443425 9.956564074 9.792387134 10.05311816 9.236684777 10.40092552 9.17718885 10.13968309 9.802951958 10.1436945 10.9332795 10.20947982 9.853110009 10.07878709 10.18219511 10.1293222 10.51799968 9.746912469 9.992064615 10.19986294 9.983894174 10.05053628 10.16135289 10.3571294 10.21975596 9.90650508 10.28230545 10.95927962 9.935312943 10.16976134 10.67820009 10.52254467 10.56375184 10.63072576 10.21050715 10.27447643 10.14424056 9.824268179 9.764131326 9.898529562 10.04418843 9.816783269 10.06633228 9.724466491 9.597813422 10.44461942 10.10846762 10.02817589 9.687361114 10.29153535 10.02730779 10.2861987 10.10708993 9.972509656 10.04856343 10.67688009 9.902801651 10.85595805 10.37067399 9.882918603 10.1390618 10.86476563 10.16750768 10.48455932 10.72183686 10.87696784 10.3846113 10.61691403 9.934465686 10.46647827 10.23950177 10.10186821 9.908663676 10.55445637 9.986120004 10.42998646 10.08182606 9.967459043 10.17571576 10.26179812 10.06847299 10.7118812 10.19306892 10.16245295 10.23090953 10.17445122 9.648810649 10.6443109 10.71589912 10.05731383 10.78996459 9.808128669 10.18328517 9.907594953 10.2975363 9.776933601 10.2745206 9.874899424 10.2701282 9.843270596 10.36657347 10.03999546 10.06328155 10.78892229 10.3002399 10.16631152 10.00605065 10.27152785 10.52920116 9.87944596 10.42629841 10.48805043 10.72147221 10.14689692 10.56227667 10.00323993 10.27835091 10.20721544 10.51558992 10.57949384 10.40987655 10.60703272 10.84103367 10.34014637 10.65770482 10.05007402 10.42962245 10.18757795 10.41679293 10.08358493 10.37732554 9.902875189 10.01847807 10.08020625 10.24779231 10.22153919 10.47268304 10.3211365 9.913870261 10.05558976 9.945547653 10.26750493 10.09884184 9.811118605 10.47890187 10.09214705 9.963762224
EG00115 10.72411234 10.92408912 10.3565353 11.35651833 10.91977774 11.7518734 9.87726853 9.264371977 9.374791789 10.50927533 10.60358695 9.451543485 10.49878049 9.414915574 10.04185741 10.84260149 9.736507323 9.755986796 10.04917789 10.45038304 10.46743672 9.6446772 9.417885518 9.974157148 10.57780101 11.14588095 9.098538754 9.807536766 10.82740461 9.294082414 9.398536626 9.230705193 9.930443957 9.827129364 10.10601998 9.202970166 9.330257397 9.456695156 9.235128533 9.450233309 9.293772775 9.968109466 9.385024225 9.959499038 9.578316189 9.751839719 9.055189475 10.90057465 10.11295074 9.256301955 9.486648688 8.853221545 9.526155291 9.707346002 9.686197279 9.231510721 9.574828335 9.080752743 9.40167608 10.17329293 8.612324011 9.206393999 8.717428884 9.424856218 9.544004024 9.166741017 9.447934895 9.772697822 10.46170553 8.442383284 10.06777816 9.658144621 9.938893434 9.852011128 9.851404418 10.20053309 10.52062644 9.437138335 9.015567806 10.0684663 9.037395101 10.16856673 9.334996767 10.59821296 10.17237182 10.33625705 11.18962582 9.652673246 9.004348957 9.457415834 9.512750207 9.979182256 10.67402341 10.60545839 11.30997555 10.54953886 9.117081382 9.799022387 9.486849354 9.871597958 9.895775004 9.490933525 9.354938224 9.783814831 9.845310587 8.99796165 10.12703789 9.005937217 8.962879747 10.9414712 9.674001106 9.208541547 9.387784756 9.360363019 9.009879183 10.3476501 9.213805773 8.198918826 9.411752348 8.906827045 9.196075848 8.591414301 10.96136136 9.206252314 9.835991591 8.57893692 9.078099659 9.20933345 8.637015649 9.682042051 8.271545907 9.454729681 9.670197395 8.788250619 9.015373352 9.278918113 9.114788415 10.37060096 9.474325201 9.824565626 9.828683706 10.33943898 9.82028514 8.56242902 8.489223734 9.427008495 10.74380919 9.849758796 9.184115738 9.548579276 9.07969269 9.537373718 9.263238793 9.837604845 9.970863885 9.174809271 9.791380796 9.189799064 10.04835629 10.62215881 9.782954275 9.334849529 9.720481944 10.5165484 9.864911291 8.810495955 10.15488138 9.963661556 9.435345256 8.834246526 9.582633612 9.302657907 9.214675085 9.068458744 9.387075898 9.129103316 9.224194971 10.03223375 9.589745549 9.276590122 9.039972208 9.0995533 9.757937856 9.025701729 9.802155262 8.893635542 9.912211895 9.938523203 9.321545962 9.357055462 10.0461363 10.0358787 9.588840618 10.57423568 9.999363926 10.14249152 11.35877161 9.125438948 9.570135322 10.53306851 10.2273195 8.308920519 10.98599015 9.054233376 10.07325857 9.252545206 9.368647808 9.169406669 8.886050003 9.443395821 10.19998678 9.537871245 10.80569151 9.302354356 9.819591734 8.371625133 9.137106408 9.410731531 8.746538429 8.977809022 9.228723097 8.117574231 9.079705557 10.62211929 9.103393159 9.774412519 9.470081096 9.202014301 9.53114522 9.374945395 9.050395374 9.23766485 10.2929173 9.770325383 9.289670327 10.11353012 9.352626073 9.327792864 9.28458751 8.947093092 10.51954444 10.33271335 11.22807146 11.57555999 10.64019788 9.736720854 11.20885958 10.25057715 9.332745782 9.831800248 9.366198025 11.67723749 12.45467364 9.276390978 10.15595125 9.293592799 9.716851154 9.216106296 9.729105932 9.747186277 9.897105171 9.674761901 9.626612548 9.416389615 9.643449121 9.459563263 9.728452069 9.991777487 10.5355626 10.12626597 9.177418678 10.07490164 10.17965452 9.819209309 9.285465965 10.18024749 9.979984661 9.530486306 10.01477561 9.980607832 9.008436874 9.238631219 9.608209226 9.547662996 10.08718799 9.88778341 9.717351851 9.09541553 10.44261527 9.753508711 10.385 10.4943445 9.974543036 10.27159344 9.243708147 9.346413669 9.650459417 9.861357321 9.881457367 10.42855883 8.716062613 8.451536091 9.608422786 10.53519115 9.320690171 9.490379674 9.780909359 8.99578679 9.466690052 8.891719557 9.434695639 10.70029952 9.633607119 10.44111229 9.499997063 10.91155431 9.862517354 9.162662122 9.851078093 10.00771417 8.832818197 10.20626948 9.292158221 9.170688148 9.992889353 9.775191507 9.594261212 9.971122603 10.25671413 9.770533874 9.391021712 8.915706922 9.834687848 8.423559421 9.144864822 9.405274606 8.252312467 8.237198257 8.910382857 8.900644302 8.754096426 8.4455243 8.359230897 9.14847716 9.234010149 10.83739552 10.46297875 10.1603419 9.284699633 8.96491772 9.235323434 9.335794212 10.2129123 9.957695399 10.24417737 9.638224847 9.62710308 9.622463164 10.48863971 9.520800054 10.2636401 10.07885087 10.45580712 9.514863519 9.274450946 9.453135136 9.71156098 9.780185015 9.47913652 10.25832055 10.60669291 9.927664941 10.05302557 10.50986697 10.02540089 10.51151033 9.660825478 9.941686634 9.826888306 9.316700242 10.10414086 9.472767806 9.312506815 10.28366223 9.75262318 9.27975121 9.537593233 9.901474068 9.857233814 9.803809237 9.653932512 9.908398299 9.379241949 9.565701953 10.01176448 10.04677752 9.519503376 9.898094768 9.875975128 9.072504906 10.07908984 10.10907709 8.968365281 8.945337392 9.055805529 8.719944707 9.355160957 9.773930911 9.786691875 8.844416906 8.613855684 9.329612155 9.286459692 9.253566814 9.313675623 9.250695529 10.49870006 9.487769816 11.69945573 10.5741162 9.330593529 10.02535402 9.572283646 9.750502847 9.134633782 9.323886583 9.720007017 9.755616106 10.94527199 9.616775917 10.11301621 9.45669491 9.369052176 9.828253829 10.91005523 10.36522769 9.107861958 10.41997221 9.333133646 8.884143966 9.15529508 9.26619582 9.426379039 8.396485708 9.116504409 9.380462818 10.02298385 9.211518677 8.967317475 9.535847581 8.974816565 9.538570036 9.316270598 9.41816046 10.06057639 10.33701502 9.812233257 10.20159736 9.487749089 9.43722803 10.2823297 10.63771308 8.936912196 10.42584052 9.224532932 10.56278172 9.136200393 9.3058259 9.537172197 8.554501583 9.080310402 9.486990629 8.978202377
EG00117 6.068635356 5.49527748 9.526738783 6.680722562 8.23547909 6.21747035 7.231245084 6.528099118 6.462475411 6.902395338 5.530625049 6.664310273 6.595151299 6.06703537 6.489469035 5.336809674 5.51154193 5.664244005 5.484116227 5.995890021 4.55436116 4.937513003 6.037462904 6.922706713 6.136259544 6.34895973 6.983289064 6.312471155 6.057484938 6.686162179 6.921997545 6.008389522 6.582386462 6.852371166 6.865168491 6.958154297 7.116835446 7.259747063 6.34237915 6.462225297 6.165655144 6.520917854 7.727713461 6.616111069 6.389986237 7.30565114 6.178138953 6.125317487 5.222235066 6.262881235 6.425267454 6.843568213 5.957863414 5.790549772 6.369934976 6.943192952 5.221129753 5.816646029 5.849668492 6.289517983 6.281095633 6.575277167 6.938125501 6.15419181 6.233701087 7.088619336 6.898966002 7.023159021 7.127855069 7.890346622 8.047358125 7.312627091 7.181081194 7.11038741 7.429662699 6.418340168 7.582505518 8.097032883 7.244351191 6.912950944 6.296662797 7.462370287 7.314560076 7.195674822 7.694887205 5.745830289 5.479536342 9.241999922 6.649967043 6.364671626 6.027495398 5.747692407 7.163506202 6.073599831 6.465542339 5.248927421 4.228672941 5.367694545 5.367215659 6.125399899 5.997640392 5.776919797 5.766226821 5.200602306 6.057638661 5.834729664 9.56005297 5.310005437 5.460467622 5.559794603 5.717443181 5.557271832 5.931015907 6.146982179 6.012516415 6.25391084 6.506005298 6.087728158 6.250620023 6.430257335 6.569296731 6.239049418 6.249067063 5.573711554 6.549417119 6.280556768 6.90437516 6.421457404 6.699035216 5.970125286 5.5584035 6.808126544 7.136396897 6.852920261 5.871280983 5.562867343 6.518348143 5.864193169 5.921135159 5.620488702 5.802182172 6.510643079 6.923123257 7.584362873 6.561662898 6.628345865 7.142496008 7.398973654 7.030945474 5.421624393 6.713202565 7.38150691 6.790920588 7.717296559 6.111690488 6.366290737 6.048447712 7.196420802 5.687316092 6.099990217 6.324983431 7.537963827 6.154518124 7.072709264 8.443021797 7.988988425 7.701444357 5.407565486 5.158606346 7.244191483 6.82178767 5.788340682 6.478205487 6.604279268 7.132796054 5.543033883 7.346689495 5.651870417 5.932618962 7.696816135 6.034877041 6.668055242 7.048402063 8.130004214 6.673463413 6.810112897 5.837259965 7.43420513 6.767951592 6.283238321 6.167736732 5.45397713 6.485677122 5.963402877 6.77961673 4.969358334 6.39956015 6.583019171 7.555571475 7.456903552 6.608875054 8.031691299 6.493539537 6.402401102 5.467777233 6.476766979 8.034202849 5.665546797 5.40665405 5.907303379 6.957940512 5.978748922 6.333133032 6.192811718 5.753329422 6.067346744 6.214141524 6.107329687 6.551795373 5.999905181 6.460474846 6.105260412 6.592249855 6.407123992 5.131949829 4.692769618 6.535746078 6.711109898 5.54490773 7.111289596 5.631099307 7.494119413 5.762457927 5.407850336 6.057517885 6.501291623 5.946486469 5.055586177 6.08531342 6.712852292 4.476661207 5.379356596 5.973130793 5.355143795 5.607209229 5.526304566 5.714458351 5.435302875 6.895581077 6.229588684 7.034034697 5.796811509 7.200227126 6.424554758 6.898509011 6.430162929 6.094130123 7.623879761 6.952720677 9.036858429 6.577090927 6.794568624 5.733061927 5.720206529 6.186327872 6.023808006 5.733624048 7.109813888 6.168583703 5.442999922 5.492512451 7.311738604 5.391227623 6.811732509 4.873047485 6.592524577 6.577078037 5.713976083 5.230936216 6.674158696 6.100366006 4.596516598 7.215981235 5.3948272 5.396254661 6.600435318 6.641714893 5.751616063 7.456917511 6.703116447 7.745032165 6.120048688 6.64533379 6.02810294 7.421045685 5.794116515 6.20077617 6.427934858 5.538181538 5.856431649 5.921098145 7.321238188 5.628930909 5.521398058 7.83498547 5.609843125 7.727647367 6.108939977 6.228008403 6.737062384 6.594471018 5.87544314 6.276643916 5.799209796 7.13132371 6.885905498 6.89644974 6.893656482 7.989855947 7.484235263 6.576283876 5.476180871 6.507781178 6.748314324 5.990830391 5.265284743 5.437969318 4.965517943 6.111858003 5.591696277 5.655949118 5.805058343 4.89589077 5.626892757 7.367629353 5.615695129 5.114792477 5.446617965 5.229897616 5.767977907 5.401944272 5.627449883 6.368126455 5.546375657 5.847119441 7.321183554 6.068162725 6.269738183 8.068521402 6.917003057 6.064857395 6.178249124 6.021156039 6.027381025 6.859745836 6.431627563 6.679974019 6.708757418 6.157146289 7.282963203 6.166005436 6.231644266 6.682527512 7.327317199 7.746955928 7.189661325 6.573005142 7.948664495 6.96199703 7.033608741 7.247470904 6.236717921 5.499317006 6.690879465 7.037205275 6.447311096 6.002900708 5.913783063 5.808999853 7.128288246 7.192240245 5.808626877 5.645516069 6.804728457 5.923592457 5.467635609 5.336789444 6.019902251 5.60872824 5.274643406 5.694186126 5.958906634 6.322570493 5.829755906 6.492952984 6.313095563 4.784826246 6.603597349 5.609450841 5.535021977 7.179863053 5.806215935 5.690555496 4.477020996 5.464356507 6.477608579 5.406549723 5.94864942 6.239537282 6.263631366 7.015618339 5.622220823 6.186697339 7.34241348 6.733787671 6.063788604 6.092954249 6.247351097 5.728375369 6.051850779 7.657186217 6.314645615 6.627828838 7.396700639 5.624198483 6.309705107 6.489898896 7.211598941 6.575497697 6.703345977 6.054257226 7.033869128 6.550284347 6.578891746 6.487984156 7.148328858 6.383309826 6.587989712 6.505975907 6.478395312 6.265661868 7.502094434 6.384802646 7.037758767 6.104914748 6.432497969 6.545767243 6.26666619 6.363510145 7.108420407 7.026366431 6.748646397 7.536175406 6.857501835 8.228520279 6.357595192 6.059638052 5.637460524 6.505635502 6.098113364 6.050818452 5.939691427 6.14872727 5.613516019 5.936808817 8.63728169 6.301920944 5.998779501 6.540188119 7.316581633 6.504758382 7.852874951 7.093893827
EG00120 11.23613035 11.33164169 11.5125311 11.06494657 11.88008228 11.25517877 11.87872795 11.49427152 11.93467499 10.96062636 10.82209011 11.9372174 11.92567441 10.96315315 11.73160189 11.57207104 11.45725758 11.76078253 9.653593521 11.65413181 10.23990854 12.17690278 11.49069564 11.49641602 11.14261587 12.54485922 10.69317478 11.17795966 11.03410139 11.02460798 10.85580566 10.60413351 11.00590569 10.79193538 11.45351339 10.84319066 11.44541186 10.76603015 11.30734817 11.0293058 11.49605539 11.83696153 11.03082949 11.95217393 11.30503353 11.50266815 11.43495005 11.13244367 11.05410276 11.74999804 11.95658627 11.74132315 11.99345396 11.33322882 11.72511311 11.62297661 11.58707741 10.54825804 11.51759096 11.74786494 11.02700942 11.46856552 11.00641531 11.72682098 11.03236297 11.30215635 11.66489916 11.68928795 11.27488432 11.21547355 11.27790052 10.78944414 11.09372053 11.19877517 10.68879873 11.11807914 10.86185297 11.67255051 10.91677961 11.73505341 10.96006303 11.0357454 11.10640894 11.85056187 11.79149168 12.03973986 10.30169957 11.25734907 11.28748617 11.4308666 10.39909995 11.54864922 11.50060317 11.54404707 11.31009669 11.49032189 12.55848254 11.58658126 11.1565748 11.95928255 10.93658137 12.55249238 12.10483165 12.12290936 11.868637 11.25956082 11.21781919 11.59963972 11.74577962 10.50239346 11.02877687 12.32095394 11.42322329 12.11553339 11.22034648 10.52317326 11.07367137 10.70312501 11.03893102 10.22252089 10.70094423 11.22739316 10.09524731 10.37485236 10.6483944 10.90784642 11.04929904 10.56605299 10.72962553 11.20396898 10.86230296 11.0473196 10.98679309 11.549206 10.39458106 11.6844447 11.08902232 11.36723994 10.4030346 11.16555573 10.35859597 10.8869149 11.07392394 10.78417765 10.31262971 11.23870611 10.97677794 10.58665374 10.63506995 10.04069833 11.01090638 10.50597821 11.14587783 10.43928583 11.61209757 10.63514657 10.72021358 10.7061803 11.7334126 11.30542119 10.95594768 11.20231795 11.07335571 11.39821489 11.11071045 11.23429387 11.64469952 10.79558959 11.47604993 11.58710969 11.93607117 11.50861125 11.63830656 12.17906015 11.59070212 11.65516974 10.81768797 11.86750119 11.9647167 11.62127001 11.88534697 11.05040728 11.98212434 11.35431874 11.76312062 11.48057117 11.15869279 11.14651267 12.33367011 11.0120058 11.76245437 11.35106717 10.69968423 11.50768161 10.99626453 11.54542713 11.36135273 12.4364802 11.64009475 11.49583887 11.7128342 12.07652281 11.16373106 11.20299932 10.08298446 11.65704256 11.40153285 11.49827477 11.04200047 11.67537109 11.13165063 11.77490754 10.49947553 10.49871093 10.61051007 11.74306144 10.6014201 10.94016198 10.46570895 10.45890311 11.54552658 10.97343147 11.579404 10.30263558 11.49608503 10.75709712 11.9141818 11.46558348 11.90140419 11.29928034 12.02954489 11.44815651 10.70378212 11.11813536 11.70431234 10.7889596 11.88247081 11.78656415 11.62960535 11.10876982 11.82249623 11.68903265 11.41388988 10.93817146 11.75389909 12.30129757 11.05090946 11.57247901 10.91144853 11.75681376 11.72127193 10.82127618 10.5058644 11.74101774 11.10985946 11.5780031 11.14826275 11.53067804 11.03139262 11.43043809 10.75366507 11.32701262 11.07583595 11.82639435 10.772264 10.74939088 11.93791015 12.13429223 10.71727964 11.66735965 11.44213858 11.30924031 11.44681544 11.68848751 11.02965502 11.53920354 10.73739609 10.62390038 11.28924824 10.7098796 11.18769906 11.65862738 10.67891008 11.52419186 12.62309827 11.39311795 12.63355077 10.99347609 12.74706941 11.35170028 11.90954888 11.0903214 11.38897558 11.57626908 11.06909386 11.95355311 11.70919211 11.54663105 10.91382033 11.15500791 10.81240196 10.84310909 11.58190025 10.84344919 11.36516433 11.21314371 11.0682742 10.67217967 11.89999423 11.71652308 11.82445686 11.54117954 10.54162198 10.51110729 10.28207519 11.16298153 11.37785332 10.94965658 11.25323658 11.16350258 11.28488058 11.75325929 12.01494601 11.47965941 11.03939123 12.43620502 11.02049426 11.91863145 11.8120409 10.69996828 10.75735962 11.10783699 12.16012955 11.43466604 11.29925245 10.80350846 10.9251108 10.67238283 11.49265916 11.31733391 11.30233228 11.87719058 11.3260128 11.92466174 10.97504699 11.80910343 11.03704748 11.25179361 10.83060402 11.70184487 11.37187014 10.96714683 11.36546416 9.232771831 11.1732068 10.63032299 11.65592142 10.21385682 11.12609142 10.30659838 10.58319166 10.32857211 11.01494704 11.07721675 10.79806889 11.32396338 11.93428698 10.81299528 11.76878659 12.19427529 11.26810236 11.12157876 11.81286125 12.56363653 11.68530842 11.35891655 10.9357719 10.56465229 11.10675754 11.16282673 11.27613224 10.88054715 11.69369818 10.1870676 10.71601863 11.05155263 11.14315893 11.6917103 11.79522603 11.40979742 12.04962089 11.38680564 11.80664931 11.9282163 11.49152538 11.19154959 11.62646934 11.09390945 11.45875993 11.10044629 11.21992042 12.22557534 10.96342486 12.47126552 11.74431751 11.85522132 10.78011985 11.1010498 11.21625467 11.25492827 10.70112899 11.51393989 10.8892514 11.10847899 10.37320705 11.2835494 11.35947591 11.38664993 11.12541221 11.14274581 11.77984527 10.81096606 11.13186064 10.52223895 11.28090206 11.16903308 11.17616454 10.95474559 10.40152835 11.51165497 11.40169557 11.34640074 10.98246804 11.53340553 11.60920028 11.54616294 11.5727156 10.78707675 11.09065459 11.42289896 11.50118183 11.3841283 11.16290924 11.52297007 11.26892103 11.12741513 11.64037361 10.86825015 10.98569912 11.57457393 11.20916254 11.18931203 11.85532142 10.86186058 10.96620523 10.35496272 10.60978631 11.09655561 10.03804835 10.85380445 10.64701687 10.50052897 10.08453846 10.19546889 10.76790943 11.40111104 10.54376184 10.92904543 11.25237757 10.86641921 10.94139495 11.15510015 10.61815172
EG00125 11.26365296 11.77846736 11.41551894 11.39203966 11.66762873 11.01128197 11.44501084 11.13113922 12.16871871 11.58510614 10.95319811 11.69215173 11.27121866 11.34469064 11.448292 11.01178674 11.00745383 11.62469919 11.56941851 10.97360367 10.38741031 11.19329902 11.58869462 10.71283041 11.00736051 11.5960338 11.0048362 11.32591557 11.44319687 11.38038022 11.38023313 11.17448531 11.40454784 11.35441686 11.53532854 11.24893611 11.93338424 11.18328192 11.6273374 11.57276413 10.94319554 11.75817775 11.20640321 11.52798527 11.20292101 11.50441332 11.07864498 10.01019547 11.11230081 11.9106797 11.40732228 11.11469711 12.18013605 10.75346823 11.95490191 11.46205181 11.79959082 11.55237649 11.58561071 12.10052725 11.48230042 11.3347467 11.79155087 11.49659789 11.52320786 11.14443507 11.64077644 10.61547669 11.36771907 11.41867018 11.8132782 11.28080155 11.53640762 10.94976448 10.625454 11.72662585 11.59797857 11.68150506 11.82943542 11.45340297 11.13957376 11.13441137 11.81441406 11.53445651 11.30769185 11.26170646 9.624805099 11.40224498 11.56000416 11.41707616 11.53902784 11.91918038 11.58605098 11.92697835 10.83388642 11.35351047 11.69607886 11.76159871 11.61640523 11.35322163 11.69571534 11.37062142 11.51176829 12.10785791 10.73226795 10.42395555 10.34936024 10.57152759 11.98877912 11.80970531 11.4818315 11.78204126 11.67918652 11.91866806 11.55845864 11.40305685 12.0463377 11.27600793 11.67487966 11.43675737 11.65537133 10.91634493 11.27234842 11.36332825 11.6847012 12.13128328 11.71094299 10.91531882 11.58690237 11.39180199 11.58161579 11.45693236 11.19203423 11.95690687 11.73595771 12.4636777 11.51893073 11.61173457 11.93873286 11.74998618 11.33707633 11.35230627 11.21600978 11.20295752 11.068821 11.09397725 11.36283695 11.4362285 11.83795145 9.981678969 11.91707272 11.94390357 11.6369847 11.87113776 11.32826616 11.00687256 11.84928766 11.48785845 11.72154 11.068623 11.92893881 11.56795124 11.60815367 11.8495803 12.16422479 11.47932966 11.97986356 11.10308752 11.00680439 11.88766283 11.30916846 11.73417246 10.85867019 10.62087724 11.39377238 11.77528747 11.02082784 10.80586471 10.25194938 10.5051739 11.7856844 11.36017865 11.83705525 11.55982352 11.27450157 10.65044019 10.16120527 11.64290649 12.34429107 11.50499277 11.32169866 11.93984338 9.613383026 12.21416322 11.70494389 9.821192261 10.59722726 12.1928456 11.50601579 11.14872192 11.59568147 11.09992319 11.58212625 10.35993433 9.750461606 11.19060577 11.75496058 11.52855203 11.174967 11.29758344 11.10645329 11.43177828 10.82987841 11.19500784 10.06894461 11.92932068 11.162785 11.38949624 10.84776174 10.85800112 11.8089224 11.1941987 11.67842327 10.62991762 12.46239686 11.53760909 12.02296404 10.96865943 11.53259425 11.77927207 11.92073398 11.97917714 10.03725567 11.13969866 11.22536734 11.23169184 11.55541601 10.58768986 11.21514515 10.90215068 10.40573442 10.58682539 11.26740544 11.3962814 11.72362594 12.18407382 11.49786993 11.00181803 11.62224089 10.66300073 11.53639066 11.33053458 11.1154716 11.21893136 11.25261599 11.49161666 11.4496415 11.32806461 11.35769163 11.38835747 10.62262886 11.9364645 11.32946235 11.43191753 11.3259991 10.90971143 11.46182308 11.33183283 11.04406534 11.55804852 11.63337482 11.46232945 11.27430092 11.5756967 11.65429662 11.78064688 10.46450683 10.6269713 11.42261895 11.17099956 11.9770159 12.51382899 11.18297746 11.18073346 10.50451473 11.50622598 11.83152313 11.67481916 11.7888029 11.32224723 11.34287217 11.05511552 11.44235212 11.22509236 11.98401317 11.6022337 11.19230259 11.04897159 10.63987651 10.53864447 11.50343487 11.55201567 11.42883025 10.76277704 11.67345221 11.02947503 11.5761795 11.24557637 11.35855696 11.2122006 11.03935051 11.6981446 10.2574823 10.02222525 11.3143616 11.76102192 11.62242342 11.24881481 11.35657323 11.62451301 11.39711598 11.70872592 11.8603489 11.56208316 10.6362941 10.68886454 10.88226335 11.31524416 10.74234097 10.55353549 9.992129001 11.40986289 10.55741004 11.56443747 11.39926402 11.50160585 11.52784435 11.15075465 11.8430951 11.41066878 11.55872009 11.58229372 11.12240628 11.79108576 11.70037069 11.63690717 10.52457996 12.38041512 11.72807819 11.97712462 12.05773519 11.07419587 11.93843218 10.77566186 11.75009106 11.52698384 11.86222025 10.95325776 11.58017823 11.20985614 11.61954739 11.03632341 11.34041014 10.0605909 11.26416432 10.17574917 11.43619108 11.89418469 11.06218351 11.65090318 10.24430802 10.37623616 10.97728198 11.67878654 11.31253694 11.07061922 10.41738209 10.36008666 11.62386131 11.20021276 11.43496692 11.74336649 11.52338184 11.71680768 10.74277222 11.04335748 11.39425496 10.45332296 11.35519798 11.02669537 11.5580889 10.07923354 10.91665539 11.37260851 9.981643821 10.71790665 11.62508001 11.07271858 10.91858376 10.36347606 11.26245565 12.22591482 11.70831842 11.96883123 12.17769021 11.77674165 10.59191227 11.37860043 11.65094079 12.61277665 11.838539 11.6517366 11.6558486 11.95561199 10.39283784 11.71133121 11.25303141 12.02073748 11.70369979 11.04704821 11.64564714 9.932404808 11.53488096 11.42108598 11.86424008 11.48640842 11.52721542 11.592454 11.2300534 11.11477813 11.43302207 11.53379385 11.68646106 11.96567727 11.21311742 10.97012345 12.23865065 10.79381843 11.69127333 12.14525395 11.62976943 12.33336898 11.4914814 11.96080893 11.63771184 11.60001973 11.17517629 11.56042256 11.69955599 11.69667246 11.83945332 11.53311124 11.31245506 11.17321048 11.1826786 11.6331379 11.66493311 11.24280832 11.04205482 11.54482614 11.45787165 11.19906161 11.70768212 11.69680432 12.09298553 11.67698887 11.00191971 11.64602498 11.68201708 11.66174323 10.71911992 11.20592195 11.22470738
EG00126 6.086268501 5.28898672 6.122297784 4.513429794 5.704709904 5.344163256 5.170258742 6.225550585 5.191371647 5.938223522 6.057635504 6.44662201 6.151997973 6.54548982 5.450780938 6.022926754 5.916801873 5.805853756 5.572321146 5.03457449 6.343086601 5.965867378 5.210696592 4.629235646 5.073128606 4.375152809 5.519211782 5.673589786 5.471123406 5.009332445 5.125415417 5.455699345 5.332751962 5.636791639 5.116048838 5.844737922 6.210943759 5.71523477 6.345845942 5.611194793 5.363952694 5.063735245 6.698645166 6.06486087 5.537719266 6.847831692 5.835375608 4.864604069 5.240005359 5.868852161 4.658635476 5.823792895 5.746201012 5.060882669 5.932124378 5.194098557 6.908216424 5.851597206 6.918721468 5.914905648 6.1858376 5.071360571 7.857334299 5.326612448 4.817648247 5.496076502 6.507513484 6.024380302 5.910735813 4.815810249 6.045532065 6.394173576 5.510056455 6.063884027 5.678848309 5.762401529 5.594658432 5.932307027 6.664367496 4.920384303 5.533422989 6.124397204 5.748508023 6.194675072 5.259352759 6.435923633 5.989354764 6.590155588 6.294093602 5.41428282 5.402383816 6.078768799 5.199053818 6.609134577 7.096668842 4.663990921 4.603489764 5.536445759 4.137308234 6.048518102 5.129530404 4.410360082 5.546924978 5.33929858 5.481117862 5.581848063 3.600170292 4.624952976 5.416347713 4.13389544 6.145289493 5.927482187 4.649134503 6.588779771 6.401110125 5.059550915 5.612545296 5.319564934 6.699968997 5.814567821 5.931815259 5.680094371 5.651618254 6.107210551 5.017188194 5.445334288 5.993827309 6.099886165 5.36812067 5.538918514 5.944662472 4.523544159 5.8469975 6.461798659 6.073780324 6.193724564 5.661412602 6.062384092 5.577375133 6.235674585 5.33968025 5.637196808 6.050858039 6.863837066 5.478343413 5.988194278 6.087532248 4.998655878 6.534500792 5.240575229 6.153481813 6.220071867 5.966255563 6.484196972 6.510453507 7.05834708 6.067418518 5.754181933 6.204250977 6.189462676 6.02256767 5.225871064 5.531509469 6.663380842 6.979884353 5.416523295 5.826315801 5.80752157 5.137236635 6.439195565 6.238538373 5.372812834 5.382539841 5.716694069 5.767703284 6.292462084 6.202636748 5.338169715 5.941624164 6.220467571 5.934171544 4.642705241 5.91847657 6.307864251 6.19468546 6.018804095 5.696894126 5.872812809 5.559028804 5.085044181 5.471303415 5.219363813 4.995062737 5.685152172 5.894655713 5.660566949 5.345376346 6.075385461 5.538493834 5.58553773 7.179117495 5.452069172 6.038772659 4.884697626 6.426835868 5.899728723 5.508581693 5.703291073 5.127073204 5.614308215 5.146054943 6.071546371 5.786284878 5.733050758 6.075309907 5.93998357 6.064300935 4.958315955 5.359309567 5.843666249 6.773092569 6.378704684 5.348911279 5.063469396 5.206997565 5.16558083 5.023885967 5.95193642 6.047157798 5.588798038 6.062545307 6.157402076 5.466643575 5.606447044 6.990569147 6.202242495 6.883594692 5.51049021 6.032292281 5.90463348 5.538732836 5.983890373 6.053003503 5.90399898 6.029158253 5.671132034 5.036977387 5.072225737 7.033358535 6.285460164 6.527641093 5.89953815 5.260019551 6.054259101 6.175328704 5.346696455 5.994564002 6.177192143 6.189867175 6.828167331 4.863573397 6.450983927 7.085488607 6.327962433 6.86178095 5.779841582 6.575190512 5.575460383 5.266348878 5.532257345 6.381070776 5.985143046 5.759514762 5.088726667 5.982474446 5.451469255 5.55523773 5.425719296 6.47451048 5.127104953 6.443813902 5.971366556 5.176416942 5.613349848 5.677633419 5.503286324 5.134508652 5.915512516 5.502172899 6.169130889 6.051805384 5.401299005 5.150787514 5.872974617 5.96415373 6.236325637 5.650070228 6.150090267 5.058831119 5.454333588 5.138361807 4.922202813 4.448672374 4.512381508 4.815049723 4.015706443 4.682847753 5.734299839 4.830187343 5.412552957 4.84356973 5.727021302 4.845583918 5.857802676 5.38597618 5.139848746 5.172894867 5.741176071 4.932768803 6.193117573 5.462850215 5.844132405 5.292972491 5.983463526 6.03949934 5.262437347 5.286733144 5.493292626 5.495464671 4.653898926 3.99528449 4.638260413 5.692707782 6.759944247 4.639280215 6.04798295 6.268899813 6.265648661 6.60678956 5.432516161 6.503848774 5.339543317 4.998337851 6.210253492 5.742921447 6.995199132 5.64386639 5.596520513 7.014857224 6.622874359 6.623652293 6.402669799 5.820724077 5.952600129 7.028844142 5.49158618 5.716838766 5.903788514 6.144852448 6.233175902 5.873432776 4.433722482 6.460678911 5.210991955 5.847722799 4.753475392 5.961229028 6.116864439 5.071826599 6.150699487 5.934034087 5.528370616 5.12259147 4.895784692 6.167257298 5.153979594 5.942041855 5.446242037 6.09048828 6.231504066 5.778646077 5.831348673 5.567901303 6.165341272 5.387993945 6.28512535 5.156874141 5.294407171 6.178569938 4.84591047 6.366315399 5.964094977 5.192089995 5.04356223 5.501894371 5.38647006 6.565126015 5.260704822 6.21218107 5.594936073 6.338844616 6.239027433 4.336791135 6.045869751 5.514649047 5.630424177 5.198357259 4.402596523 5.980566587 5.729752315 6.237542717 5.598487444 5.737723652 6.410272083 5.086385613 5.050148148 5.143667368 5.550795472 6.799027531 5.282679601 5.458432385 5.833026884 5.06535672 5.234344111 4.749510477 5.339251894 5.210259327 5.792656484 5.563278196 5.805426709 5.765115586 4.763343559 5.907454177 6.263630127 4.427770247 5.617607047 5.631350642 5.277334088 5.445915166 6.140080859 5.623213558 6.909965034 6.554148787 6.026668966 5.648591496 5.292271206 5.786918781 5.918997292 5.716049942 5.517027552 5.814947233 4.818764767 5.37542211 5.543833576 5.966692468 5.622951722 5.697683858 7.881051113 5.471661238 6.039946298 5.566326289 5.269552611 5.874681479 5.763598325 6.302733209 6.621976068 5.888257961 6.555226288 5.761718899 6.256120845 5.430684918 6.079237081 5.239386754
EG00127 8.917193774 10.22418342 9.255040673 9.602581462 9.295841337 8.549550205 8.720511841 8.292623794 9.322153961 8.527022933 7.922328482 7.49866561 8.529425107 8.29993765 8.082712065 9.803937705 8.40484916 7.869997418 8.407261562 7.933616471 8.96553157 8.10164216 8.280160084 8.616401349 8.294872012 8.497517785 7.972886052 8.030656394 8.995896123 7.585033867 8.153864366 7.960354383 8.399614392 8.653866062 8.192968858 8.419436805 9.036197321 7.862944275 8.40803003 8.679973957 7.4586871 7.268698101 7.5975551 8.426462202 7.464913985 8.051252902 8.006256357 8.420598715 9.044270228 9.098747453 7.892259438 7.690218365 8.092513031 6.671726906 8.1809275 7.558718577 8.183781297 7.401602891 7.920886118 8.195639111 7.211268724 8.629913053 8.111310184 8.00348319 8.273667139 7.70487066 8.159093367 7.372944837 8.582312536 7.441424877 8.20800525 8.30054611 8.234247551 8.041544342 8.248807901 8.590800936 8.834373917 8.338096271 7.854883916 8.137075171 7.510169716 7.917815936 7.335240442 7.813035449 7.196452296 7.97042661 7.737809598 9.221219411 7.860719447 8.45626087 7.844613133 7.965618043 7.245896277 8.291277281 7.594221271 9.337651813 9.067543187 9.203020458 9.167247774 8.059513523 8.023547429 7.547003924 7.925992177 8.266247134 6.904064434 8.447120988 8.678345723 7.752877591 7.15088482 8.286004607 7.916041771 7.609997275 8.235957985 8.080365947 8.686527667 8.805341128 8.535570039 7.852442087 7.818918695 8.327160744 7.958493018 7.358304867 6.592539895 8.525657236 7.650902383 7.497707534 8.321546518 7.713774519 8.319933188 7.476992407 7.843764194 8.449724936 8.719484608 7.668037418 7.239271311 7.876100934 7.911362388 7.40797855 8.234721559 7.688097809 7.125857378 9.599173319 7.317863103 8.107624327 8.194445502 8.449763621 8.296793487 7.186685572 8.598107942 9.089958271 7.896903256 7.586968642 8.425784524 8.339295701 8.001325362 6.92697866 8.066382453 7.60411815 7.939479717 8.290901168 8.400680508 7.787894675 7.671016503 7.575202481 7.787752867 7.594770812 8.33925511 7.974655905 8.626267977 7.884838844 8.595188301 8.004377729 7.467482719 7.673000827 7.357414721 7.959915263 7.424262876 8.159437203 8.139359478 8.039076236 7.861500076 8.312054827 10.04887079 7.734055595 8.118293817 7.713343629 8.250168797 8.013247105 7.854234131 7.978242884 7.570056773 8.145178478 7.237463085 8.079218873 8.000896203 9.197494641 9.211297648 8.214967397 7.670258673 8.105278611 8.116593598 8.134323971 8.69477202 8.416663826 8.692543733 7.510105606 7.424998579 7.456459702 6.803296211 7.440085775 7.047723438 7.444883583 7.316139943 8.455527708 8.03366696 7.222680993 7.19120827 7.684189632 6.284378332 7.509487806 7.686050689 6.839958648 7.868084442 8.931938816 8.171623208 8.205898681 8.50099078 7.992593211 8.228885578 8.36132487 8.383195119 8.410256043 9.166077713 8.962322305 8.338109792 8.187264491 8.366740283 8.308926391 8.374512928 7.905483722 9.697475628 8.129001985 8.69494354 7.972870535 9.102119891 9.04361854 7.905748503 8.716810836 8.047579339 9.512573531 8.65901481 8.026372061 7.630264306 8.197323792 7.60071002 9.204536697 8.023131761 8.85978003 8.36817295 9.170759961 9.123107966 8.670731463 8.704608085 7.520067268 7.690198542 9.081890237 8.290199809 8.792769165 8.746657344 7.86173478 7.663350162 7.678292513 6.796729303 7.760599244 7.486848911 7.892787294 7.438890835 8.510370422 8.940213575 6.964281424 7.198509725 8.361337589 7.871592808 7.717253608 8.709770618 8.88185139 8.495362762 8.848077723 7.934762338 8.273767684 8.270044588 8.211112196 9.509772873 9.405792725 8.735258553 8.567130381 9.313255619 9.013018168 8.704250014 8.285276503 7.507825821 6.935834188 6.861745953 8.196822712 8.502048428 7.201047739 8.458084461 7.249777474 7.355540375 7.138259646 7.589187682 7.065107832 9.037892416 8.16490006 7.768800268 7.445158639 7.666397436 7.856737442 9.445794576 7.672304342 8.411412379 7.681441295 7.75116815 7.797637268 7.073273094 7.610495886 7.859974475 8.493538042 7.404065063 8.990506662 8.445946693 8.166899618 8.646100143 7.672787954 7.567698722 6.957668028 8.306174789 7.601535129 8.857472604 7.085048575 6.885837628 7.890282196 6.735169234 8.388797178 6.972769984 9.043880473 8.33206787 8.654047938 7.574770362 8.126930244 8.163580641 7.081723932 8.647905166 7.775194135 7.826989038 7.303490897 8.553287288 7.031674499 8.91661294 7.939330774 8.944414201 8.326885218 9.270067458 8.711661471 8.19756972 7.157207273 7.58755579 8.849072711 8.094908152 8.661024455 7.749714053 8.661506016 9.226931434 9.868474197 8.529693533 7.83061138 7.957344471 8.513653825 7.97551152 7.086886139 7.570290056 8.253356123 8.429997187 8.28366746 8.590031615 8.471201415 8.327292143 8.840524472 9.451136645 8.318381519 9.393968349 8.239014068 8.096303173 8.218597137 6.641381702 7.828111117 8.261348052 8.377669533 7.839454521 8.121191514 7.40608809 8.165846025 7.385368936 8.882139671 8.462597107 8.355249884 8.307789344 7.801187132 7.680494059 8.000453379 7.42017848 7.721744894 7.763706244 7.885314837 7.815238049 7.790925212 8.365922606 7.688599024 8.238999362 7.78662889 8.206056792 8.136673161 7.963136286 7.657939618 7.76755028 7.391841659 8.430970985 7.381058582 8.111748665 9.137649671 9.650709211 8.660595272 7.803656789 8.704484377 9.782318342 9.185761668 9.813486175 9.07753943 9.676246078 8.643977858 8.028630811 7.91816896 8.258734427 7.97859588 9.036850514 9.395259787 8.538743961 8.308729196 8.885382884 8.932538851 7.302597874 8.083408365 8.65213528 7.577612094 9.455099563 9.035558389 7.863525521 8.104929348 7.260681123 8.345182808 7.572811865 7.711904691 7.947463373 8.825211966 7.377209337 9.091149383 9.615672728 8.697893775 8.681482925 8.326343711 7.462642283 8.071238603 7.151912601
EG00128 8.280044073 8.331946458 8.185202833 8.567296025 8.574883699 9.408512862 8.882211633 8.997551852 8.496242816 8.28296322 7.673373375 8.329193377 9.223880607 9.029538884 8.437997611 9.257217681 8.967231122 8.973538457 8.561137659 8.573523932 9.008348993 8.540302496 8.548978481 8.535525288 8.777537777 9.033716543 9.446796824 9.147716211 9.322119813 8.584761776 8.587511035 9.262418221 8.969304126 9.383510661 9.317502653 9.241072349 9.321556994 9.280281762 8.337242703 8.23645774 8.315256509 8.460525529 8.469600075 8.486600007 8.466625479 8.800575835 8.308977075 9.120597639 9.135613101 8.261967726 9.054900478 9.246702035 7.972096537 8.515763894 8.423844251 8.517361628 8.123258029 8.123951848 8.761958361 8.590095086 8.705348813 9.309465416 7.953716707 8.09999903 8.562603142 8.711457027 8.335651472 8.839320006 8.64278679 8.420238011 8.673703742 7.792907809 8.081227082 8.811218625 9.047354072 9.45114664 7.914639123 8.509508573 8.635549584 8.684243599 8.40708487 9.054498932 8.358791904 9.022882715 8.938273319 8.878871133 10.32664477 8.674762754 8.704569021 8.69110285 8.281723972 9.665343776 10.20507911 8.817924618 10.31679367 8.947495394 8.210933361 8.066789825 8.430853302 9.503958702 8.644307982 8.655513472 8.619859284 9.019446362 9.199624172 8.654980626 8.873680595 9.076538235 8.510024435 8.504061774 8.741379326 9.102799704 8.597601819 8.57674205 8.503223 8.426887643 8.934206701 8.221410835 9.063758885 8.070294912 7.719585129 8.126654854 9.749536417 8.56233401 8.607014499 8.549424803 8.794333914 8.741730925 8.353695791 9.081558059 8.123706646 8.592733645 8.987006659 8.137779597 9.169006768 8.414619068 9.331436111 9.47565072 8.506652842 9.094048571 8.698020759 9.060064755 9.007824951 8.121338749 8.339990438 8.885348733 8.069291532 8.687263591 9.3407347 9.65001258 8.966435644 8.444118483 8.146428586 8.556111314 8.375437667 8.532280639 8.608638773 8.817922469 9.183764598 9.064754545 8.774812824 8.72444944 8.418168834 9.214202389 8.844829364 8.413764082 9.556728436 8.682501155 9.080205589 7.962963069 8.867187791 9.345362213 8.871999407 8.75410314 8.591896274 8.526210845 9.083702687 8.87743617 10.04263367 9.081011738 7.931659637 9.228914944 9.085762451 8.895934686 7.946650349 9.130454134 9.793201874 8.709678682 9.171284022 9.212756402 8.68160427 8.588940199 9.734998715 8.587912426 8.418737387 10.02422956 10.39109902 9.595729253 9.057943253 9.522598575 9.379335505 8.411169095 9.326905765 9.2664637 10.44107647 9.577347248 8.875270924 9.098044889 9.048366375 9.342726397 9.021519917 8.530638014 9.449018663 8.488257115 9.359393277 8.750928343 8.764653431 8.900351524 9.116528804 8.766129342 8.191197339 8.331381848 7.967347047 9.134139193 7.305615471 9.179210603 8.512452683 9.014656765 7.975422434 8.228049864 8.009171762 8.638519921 9.325478509 8.665803342 8.675161536 8.158736007 8.909170586 9.466976435 8.190953157 8.703297922 10.24784948 9.532199261 8.936220275 8.642393728 8.730108416 8.62356864 8.669319724 9.156324026 8.491569863 9.715724007 9.29935975 9.096915783 9.497049869 9.079772988 8.670243171 7.787753778 8.362657544 7.869905943 9.220268408 8.832108109 10.140981 8.798431642 8.668858835 8.747165451 8.259854304 9.196915183 8.124615098 8.85956582 8.78444917 9.521215201 8.465264085 8.986288513 8.910703249 8.718603082 8.690558422 8.660312596 9.419556606 9.285803509 9.185975931 9.876623801 7.435685863 8.703379188 8.119990406 9.154508852 9.176097393 9.427238561 8.50046397 8.9381379 9.029841911 8.386759643 9.322300283 9.41018077 9.072213968 9.707921947 8.858206781 9.41417669 9.212463259 8.965235226 9.419410433 9.169317479 8.803796392 8.626382857 8.783168791 9.45365524 8.338141006 9.184682326 8.332005878 8.819912638 8.886295832 8.640121309 8.93852037 9.624589582 9.548983995 9.825091148 10.05395993 9.573502198 9.215221953 8.872123625 9.657933054 9.472613276 8.981358049 8.900071844 8.726601538 8.421565709 9.782721726 9.730000519 9.299960545 9.10561987 9.537674905 9.398235283 9.914201824 8.811382398 9.182613632 9.223936686 8.680131926 8.581889377 8.454108758 9.723341244 8.37574465 8.504271634 8.033133848 8.782340006 8.53404928 8.702213638 8.492646873 8.912995597 9.209537552 8.298998328 9.002788452 9.617150652 8.764482999 8.810162666 8.521697537 9.889825596 9.144769156 9.340874931 8.758643892 9.584724046 9.206502344 8.460699835 8.491199107 9.783347576 9.094100389 9.439643581 9.204971588 10.05293549 8.654198104 9.58442123 8.720097785 9.551702603 9.940002119 9.05476257 8.661520567 9.057375612 8.904780781 9.140322497 9.417915316 9.014198036 8.574506616 9.063742038 8.552938186 8.513881404 8.704118128 8.956089596 8.459533642 8.64434452 8.859429869 8.073622964 8.479479398 8.393176626 8.092896127 8.571629948 8.382159283 8.373502324 8.973049067 8.836997215 8.381080994 8.95820295 9.04467679 8.739244475 9.384695532 7.429553378 8.197230072 9.046949416 8.865317217 9.324659354 8.941929252 8.414679045 8.772107762 7.721643055 7.599969748 8.318643806 8.577413659 8.009592895 8.868407845 8.509647654 8.231579071 8.621166149 9.173851534 8.574760065 8.735667853 9.463002089 8.401367519 8.50310446 8.109499898 9.099582257 8.079542147 8.995205368 9.564115474 9.072953895 8.840289353 9.074344542 8.275761227 8.400816185 7.935004329 8.949335938 8.160237873 8.782596139 8.585726533 7.968719525 8.59883601 8.18197569 8.277625439 8.311524056 8.93599056 8.793723843 9.114797606 8.750540975 7.648292855 8.000315785 8.120271271 8.621140171 9.210680016 8.750421025 8.413805375 8.611746241 8.166978362 8.810682014 9.002585931 8.200061338 8.515711289 9.296402791 8.247277355 8.718226643 8.082327421 7.746949008 8.581626905 8.593942834 7.734728178 8.73359768 9.45163835 8.625827912 8.219047365
EG00129 5.871603931 6.462544416 5.833307325 6.351305561 6.663762209 6.210299866 6.117452749 5.980288526 6.807348958 6.623034573 6.596159889 5.276322384 5.988425245 6.250014635 6.63189293 4.287662348 6.481405205 5.852034766 7.072401423 5.344733838 6.13816637 5.864045658 6.16037793 7.349879926 4.802699773 5.653250163 6.29518503 6.099257489 6.069382415 7.034474119 7.271206766 5.096208112 6.165890208 6.080131272 6.216822938 6.285322337 7.380221133 6.172670041 7.213505422 5.54209426 6.972441854 7.065742365 6.740654108 6.2734504 6.039242955 6.80909561 6.858160968 7.018329077 6.47925813 7.91925685 6.704894023 6.22499097 7.89251625 6.34777287 7.7767559 6.085363219 7.143702543 5.859956742 5.798360022 6.750765095 5.099898297 7.094280837 7.620742805 6.565288289 8.071255296 7.193228811 8.21486169 6.358042523 5.382037477 6.256468983 7.638217921 6.575319412 5.713981041 5.86242178 7.174046821 5.75646148 5.783989734 7.204174277 6.070341908 6.872885927 6.351437706 7.357675797 5.229867323 6.66109394 6.006728344 6.584444896 6.318798408 9.002766964 6.36238658 7.429947267 8.189891277 6.824125697 6.520871058 7.274482976 7.069663612 7.509957418 5.1729087 6.728894838 6.786576884 7.142261668 6.314995244 6.161747521 6.229445316 5.968155237 5.372481476 7.183515751 4.814503323 5.550450789 5.915469104 6.806062808 6.269928126 5.855876842 6.815866019 6.568178491 5.283327967 5.598362517 5.768568655 6.442368247 5.93594724 6.112676745 5.599041263 6.581418103 6.10724609 6.618529351 5.988669689 6.177098059 5.753179332 6.425965194 6.337414532 6.54701512 6.265358315 6.063620495 5.102980567 6.03885327 6.068985886 6.465366546 5.871331485 6.404453147 5.556274674 6.594199166 6.132743535 6.57360172 6.559578433 6.051276498 6.858670946 5.730727842 7.041010947 7.914335343 5.779314771 5.597753679 5.794446989 5.801541393 7.330820966 6.055753551 6.516289294 6.764160085 6.850852963 5.835387602 6.390293966 5.537809463 6.04435875 5.763816863 7.50466611 5.621844098 6.702097592 5.148991743 4.897767266 5.952906514 6.915313306 5.07275837 5.06188149 7.326062422 6.192698192 6.487109977 6.527765781 6.474211882 6.307231522 6.213760141 6.014839133 7.16849824 6.760583034 6.238996489 5.929219348 6.567131859 6.271833699 7.423255642 6.955289621 5.983481483 6.335622117 5.867004842 6.556871704 6.621661533 6.411339696 7.208420299 6.958250368 7.51166991 6.643179219 6.272857409 6.259884302 6.797826231 7.348246 7.459756609 8.212434305 6.493673741 5.134600123 6.661276146 6.112055313 6.545320572 6.154324124 7.81918094 5.838415265 7.558277523 6.813093255 6.720418711 5.588768457 6.547729225 6.676492861 6.75858949 6.459004593 6.732380007 6.893157254 5.931816833 7.683813801 4.883804449 6.071280981 6.297741597 6.955901114 6.810820267 7.729691937 5.864592351 6.081013443 5.779138601 6.466979541 5.29287942 8.291275495 6.137869133 7.02368258 6.871322664 6.508961748 6.759454261 5.779503295 5.860937587 7.318041639 6.034740739 6.476783848 6.486279934 7.455982581 6.339918567 6.781205832 6.615856146 5.507234985 7.363675691 6.746656815 6.527166139 5.634496382 6.791526724 6.301232673 7.410140052 5.770927602 5.266882835 6.588234839 6.69560537 6.467190116 5.837420732 5.640473362 6.490732148 5.547265735 6.382028653 6.035835172 6.582370779 5.961994825 5.31818746 6.007271456 6.766026876 6.519214879 4.595790216 6.34171042 6.112537691 7.251401875 6.223113016 5.925333625 7.424164728 5.308629774 5.333653624 5.961261181 7.042371264 6.862150707 6.578267969 6.810409558 6.667580197 5.988166353 6.861291074 6.636865534 5.277241227 5.565521525 5.560821703 6.927874747 5.639311423 6.443443013 7.019193397 6.342105488 5.85558936 6.66170811 5.823890739 6.724395996 6.939566791 5.701443641 5.992641724 6.467253188 6.405813595 6.448378132 6.21684444 5.908779669 5.101555676 7.622216654 5.357477575 5.971892173 5.956688077 7.259630359 5.469028203 4.993902456 6.361051608 5.187419171 5.46372698 4.491567638 5.253712858 5.65937332 5.864149031 4.800441213 7.410139029 6.27500459 8.283351787 8.071586833 6.923641272 7.234297491 6.429879374 7.667420857 6.594029026 7.215767614 6.750001877 6.490931614 7.126240702 7.312366496 7.6816789 7.468282962 7.084779916 4.987229097 5.888489932 6.402105132 7.970247716 6.464292068 7.372795598 5.721465197 6.10075183 6.860531062 6.251584059 5.86916072 6.350526805 5.255992552 7.48814286 6.268375747 5.592942034 6.364962397 6.730602388 6.546568367 5.985540539 6.532055346 6.484443123 6.507480511 5.694646118 5.254269108 5.379875178 5.915117258 6.794332781 5.693605881 6.134335742 5.112054966 5.733342512 5.337385007 5.12522496 4.971094966 7.012964569 4.998041047 6.829015596 7.121666861 5.152583697 5.207642673 6.432388723 5.603989006 6.266360314 6.29668034 6.508898024 6.229198038 6.535858815 5.750323053 6.251536914 7.115333694 6.081609093 5.548786772 7.118601923 6.582108791 6.06948689 6.24963203 6.66578281 7.729366748 7.220166657 7.286899743 6.886389094 6.122436812 7.568457043 5.931698844 5.957410473 6.645098154 5.705369341 8.251007221 6.989515835 6.658296358 5.829923085 7.041406954 5.989614468 6.896722106 5.640003849 6.474519494 6.077122848 6.006205796 6.541021094 6.558669651 7.493784789 5.973237063 6.717983394 6.860814639 6.426505939 6.166372336 6.508120761 6.971432485 7.268522569 7.014548999 6.360770264 6.929970398 5.909433178 7.201857048 6.638417609 7.571225975 6.820222765 7.704925201 5.286168865 7.224104418 5.86744842 5.86943944 6.041793763 7.714834703 6.271319 6.253176261 6.454958759 7.040372764 6.733341234 7.53921392 7.255842394 6.63751521 6.679508574 6.337600141 7.627111372 6.373943102 8.664301615 6.627673943 7.873279205 7.225249825 6.951571113 6.911759433 5.828476741 7.228941487 7.274778408 7.426057271
EG00130 14.94744265 15.31474226 15.47860409 14.91061911 15.10443424 14.94199477 14.86672527 14.76838823 15.49373606 14.73825117 15.19785191 15.08277857 14.65620495 15.036729 15.12922169 14.81820713 15.25955423 15.05769318 15.0272492 15.00843114 14.7071161 15.11804992 14.99937923 14.76389395 15.00863033 15.26679001 14.86584254 15.28482265 14.87388975 14.93425092 14.96273516 14.85786918 14.95001721 14.95593575 14.77264948 14.95482129 15.11897455 14.78671797 15.59732474 15.11771391 15.17553951 15.12266268 14.86191391 15.12722915 15.33012602 15.46548108 15.51697641 14.70065517 15.51590313 15.30631731 15.1720539 15.02818323 15.34029061 15.98957682 15.3580553 14.82829525 15.25211645 14.96530492 14.80748267 14.83372845 15.20923098 15.24671469 15.40105245 15.46170707 14.8122411 15.32136779 15.48685801 15.19741712 15.04298624 15.40473512 15.16132522 13.96852007 14.71624889 15.0290219 15.04094097 14.87202691 14.84555502 14.92909202 14.87395972 14.84875078 15.09960422 14.7509417 14.81836356 14.57945361 14.24339975 15.36605889 14.46478266 14.60870071 15.31742326 15.35920128 15.17057678 15.16995885 15.1197074 14.98383108 15.00252663 14.83534738 15.04508965 14.90085586 14.99872357 15.0357756 14.96918974 15.37591371 15.02402543 15.24975888 14.66530675 14.80761274 15.07350017 14.8899433 14.94843998 15.23276917 15.20004614 15.40577554 14.74134841 15.56027078 14.85860836 15.00029799 14.98861969 15.45425001 14.75929672 15.23973279 15.20386648 14.90689971 14.84044599 15.30889206 15.07991097 15.24411071 15.04122817 14.97512012 14.69816908 14.60634817 14.79570059 14.96042238 14.79500954 15.06270549 15.79129843 15.24334908 15.20452622 14.9667245 14.92059558 15.0554973 15.18801528 15.5647019 15.16406564 15.00201334 15.18937688 15.04404737 15.3897807 14.83878575 15.08568844 14.98691541 15.01452044 14.98787575 15.21319303 15.26820167 15.34167827 15.18718351 14.77626486 14.76704719 15.35921484 15.1474768 15.29954267 15.56988531 15.27298625 14.78946311 15.24571347 15.00078804 15.0569513 14.99241059 15.61526542 15.31769485 15.00476899 15.50330686 15.17633018 15.07531201 14.80281789 15.26505228 14.99300851 15.57294032 15.03128993 15.19217048 15.43972763 15.23824 14.72417166 14.90685629 14.89684949 14.93887379 14.69244996 15.46764968 15.1243254 14.943232 15.2988604 15.36892635 14.34998614 15.72943759 15.29126564 14.40554056 14.75707083 14.9988229 15.05464643 14.51167345 15.35157757 14.74750299 14.98740526 14.43324706 14.35364783 14.65374444 14.63197963 14.44918342 14.69494639 14.82464018 14.49791329 15.17124122 14.84325366 14.70229737 14.24177573 14.91201974 15.15423044 14.52797412 14.96845559 14.94031509 14.98567513 15.26349185 15.34980255 14.97007176 15.18094692 14.59690234 14.94073243 14.7671877 15.76249934 15.38926453 15.30624063 15.0864923 14.36699734 15.10514948 15.06501375 15.10560619 15.20838387 14.73915032 15.26601593 15.40025654 15.01607545 14.93052363 14.73191902 14.75027783 15.19508148 15.02357503 15.17940418 15.64513253 15.4298626 14.67991294 15.26411237 14.76192348 14.82639397 14.82063599 14.85838845 15.12228567 15.0137287 15.05487226 14.90527587 15.05149322 14.76828507 15.10811751 15.21400966 14.95917485 15.0585887 14.50919177 15.09669593 15.34976494 15.35089541 15.1692963 15.39563716 15.3307877 15.21931192 15.66495272 15.71475017 15.4742995 14.85834745 15.25431102 14.99276299 14.85181617 14.96279756 15.07675307 15.26342815 15.19227857 14.69355943 15.48111792 15.08516736 15.238105 14.88137468 15.18770405 15.02234887 15.16535496 14.9815203 14.72433165 14.66927905 14.76502588 14.58681108 14.94062593 14.54046658 14.78896036 14.59969485 14.11851856 14.84877745 14.67591216 14.66793032 14.92684592 14.40937162 14.74887348 15.0096329 15.03024784 14.71194503 15.49006271 14.39276428 14.9382596 15.16070701 15.02993567 15.12703818 15.22158515 15.50281235 15.19713527 15.41381718 15.28117653 14.77745601 14.58762769 14.95511368 14.53015694 14.89336256 15.11100507 14.89673398 14.39414142 14.61214771 15.61232303 14.60840432 15.11340912 15.25559193 15.1825308 15.67033547 15.15468287 15.12301551 15.33748814 15.50817361 14.75523318 14.8759219 14.97063758 15.15761404 14.97601633 14.8205519 15.55928566 14.7496227 15.06067703 14.99028639 14.88267065 15.18200419 15.51072059 15.04141516 15.4710414 15.17013924 14.99351396 14.97196709 14.93646018 15.32548027 14.91395297 14.95375164 14.5937245 14.76937549 14.88781518 14.83248403 14.96882058 15.13401665 14.79360697 14.66491415 14.85260057 14.67963176 15.28726211 14.8566196 14.96331921 14.8233463 15.04144956 15.136588 14.88663211 14.57998006 14.87397484 14.90829719 15.22223359 14.85423079 14.8796069 15.23244849 15.57835648 15.46006953 15.51455826 15.30204855 14.87831508 15.28384413 15.04742961 14.31500161 15.45222112 15.00882084 15.1565189 15.1270771 14.97514638 14.97753398 15.09874045 15.56519699 15.23445453 15.12842803 14.94736607 14.80774522 15.2888333 15.00475531 15.01742736 14.88385656 14.89418079 15.00767054 15.21328074 14.64355714 14.78982281 14.9937682 14.3560374 15.13686918 15.27284799 14.61691296 14.61702856 15.01799609 15.03238912 15.15955647 14.83756883 15.13981738 14.88129052 15.28353499 15.12557218 14.95510651 14.83923045 15.28162937 14.92769256 14.95541918 14.74440849 15.41514535 15.13607815 15.00903275 14.81031701 15.2276839 14.80450278 15.26115095 15.2531816 15.16270238 15.41416512 15.12881031 15.25741375 15.19028875 14.71235422 15.16118189 14.98200869 15.05382028 14.94317202 15.22921884 15.2949054 15.78077855 14.82789337 15.77513411 15.41605238 15.23374074 14.99435474 15.62171151 15.55793853 15.56661259 14.7226408 14.67522105 15.02899111 15.05386358 14.7239959 14.57734579 14.6480686 14.93123823
EG00132 9.444176398 9.016469851 10.94601605 10.05851848 11.31770963 9.336124868 10.78993624 9.741568352 9.743160665 8.500739064 10.02120547 9.124183415 10.2680265 9.268617935 9.351478587 9.63550777 9.957557672 8.755471222 9.529766119 8.821732022 10.47369108 8.55587752 9.357205434 12.15908634 9.730895198 9.496839273 9.745038027 9.268302818 10.99967106 8.799637658 10.74495591 9.393545625 11.05472694 10.59718361 8.789940161 9.395959637 10.34452213 10.05299654 9.94568455 8.427798175 9.557820514 10.33086928 9.055413317 10.98376753 9.950147283 9.448713477 9.711344001 11.30342265 9.519266752 10.63384383 10.0686856 9.21706748 9.412156422 9.001914381 9.722023083 9.549174644 9.143494586 8.848067461 8.627461681 9.345247514 6.129162765 11.58461619 9.135511261 9.919356353 10.96155909 9.230930631 9.977503523 9.482749386 10.07593547 9.196780464 11.24477111 8.285466903 9.148784757 10.53736008 10.05335298 10.79435686 8.080456926 10.62675334 8.672665393 11.42436724 10.30034768 10.10961647 8.620833947 10.48571551 8.388934969 10.56556049 11.10570448 11.41211761 10.37230922 10.14469317 9.858272216 10.12724082 10.12486181 9.383196578 10.31166811 11.08155614 7.623160862 10.08549275 9.057700157 10.41270581 9.911928034 9.754155964 8.27173732 9.518110176 8.96266837 9.797038821 9.745339863 10.69639297 8.745303402 10.78061976 9.727628146 9.560199572 8.522935367 9.556420246 10.32611522 9.953236078 9.613023635 8.77237837 11.11469599 9.357842232 10.14296 9.663602424 10.34424795 9.039223849 10.32297348 9.042717786 10.69821608 9.823140388 9.268521115 10.40840152 9.346912044 11.90132501 10.98521174 11.56065458 8.986766699 10.02862867 8.856217528 9.44732979 9.687638977 10.30881906 8.948190276 12.21769894 9.31564256 10.14726175 9.226191289 9.861673185 9.781583396 10.38005183 10.74999264 12.202583 10.82465631 9.182649191 10.73089502 9.245495496 10.71238659 10.04218685 9.919699441 9.492049989 10.27904584 9.718850069 11.05277343 9.855613418 10.65535601 9.226316828 9.311691001 9.075565911 9.674726833 9.390963619 9.623902071 9.523482759 8.916189304 10.76111813 9.309634515 10.1875154 7.48260591 9.539562655 9.699254643 10.09199474 10.00156874 9.606601277 9.819137887 10.83201723 8.445475597 9.531784026 9.271163895 9.797678197 12.34884586 7.470094036 10.92581018 10.99590861 11.06633285 11.34073225 11.06358116 9.902423132 9.187806687 11.72951165 11.64036392 10.85932624 8.886936465 10.08830966 9.391887683 10.5926571 10.82828969 11.02283198 10.77364185 11.22162293 8.851580675 10.17588472 9.985068185 10.18790566 9.401335986 9.200762368 9.29342427 10.32524783 11.26348074 8.851732061 9.318252773 10.65299978 9.40872724 9.622041267 10.39291119 8.976341876 9.856765037 11.99512584 8.764386749 9.890504317 9.179877699 9.660974706 9.983683182 8.982419884 9.806878871 9.29889176 11.08626559 7.82413708 10.7723854 7.352712107 8.789465437 9.959759671 10.16325569 7.469145681 11.56934495 10.3883905 10.62377444 10.02596632 8.672085878 9.218176396 8.704848122 11.65009805 9.10311316 12.74435074 9.073789432 9.626286559 9.674161815 9.81651921 8.710110931 9.28737617 9.417581816 8.603680852 9.452856815 10.79659425 11.27381679 10.18468243 10.16886361 10.60117737 9.029555393 11.52337539 10.49091666 10.03003042 9.2731638 10.34291623 8.599836606 10.63485146 9.315925421 10.34941736 9.84915404 9.766355112 10.35205833 9.912209469 9.566319579 10.33285806 7.273586332 8.829387385 8.259561666 10.32215274 10.5471765 9.977573054 8.286162214 9.346216014 9.444131555 9.082222903 9.360420266 10.65743997 10.00976421 11.15815852 8.975439764 10.60742239 8.849926792 8.026367606 11.78688002 11.04417393 10.93441376 8.402403311 9.756481199 10.68737521 10.66672931 9.633315897 9.355849558 9.580380157 8.973938099 8.88414768 10.340179 9.161231776 12.03959973 10.77297679 9.700616352 9.780361852 9.030073522 8.776428837 9.78880248 8.235204676 9.530749045 9.409359466 9.027331634 10.45773108 9.385109889 11.61344253 8.716489466 10.12304034 8.858478139 9.148806754 10.99572856 9.787340629 11.13391781 9.546249593 8.464211903 8.259707341 9.148896051 9.648265683 9.493369864 8.664676508 8.507710977 9.537956406 8.669033145 9.456222275 8.714690941 10.85892608 10.61125666 8.710143821 8.563488124 9.605302899 9.781256901 8.625434281 9.609317902 8.464115997 9.796321522 9.621068792 9.311069688 9.924045475 10.27016169 9.557987153 10.89878395 10.0411595 10.49560298 9.606486735 9.777347061 10.32347737 8.955846368 9.99334307 9.190956126 8.242755411 8.63784685 10.9220821 9.542830884 10.38014335 8.844872537 10.2903786 9.884593349 8.800438215 8.88643168 8.608918876 8.934276422 9.287500763 8.944466479 10.60541692 10.47986787 8.677337133 9.637080855 10.57907867 9.137739579 10.36131698 9.065944523 11.02385281 9.61304724 9.676732876 9.126007063 9.748477327 9.558692351 9.897844945 9.768668949 10.36986106 10.90210875 9.21505174 8.352181207 10.32914934 9.59973224 9.160058325 11.59300105 10.58260637 9.189777842 9.112555944 7.777626663 9.842586244 10.10479153 9.301871997 11.50108051 9.973030068 9.862308255 8.088549786 9.426941098 9.545681501 10.43996944 10.58962166 9.869780273 8.739410913 9.024766198 7.672581141 9.778464039 8.763534093 9.494087361 10.99579558 10.70026909 9.430308961 9.877627446 9.20924783 9.661894541 10.0090658 9.884652656 11.26009813 10.66317087 8.339102267 11.056292 9.463414332 10.16414905 8.049893907 10.57601787 10.18811201 11.70077906 9.140483341 9.173300994 8.939311573 10.21324743 10.65253224 11.1926877 9.47562592 12.62694468 9.778654481 9.228977232 9.889933392 8.90239188 9.007672095 9.048711857 10.93107454 9.802928538 11.45102796 7.345648059 10.43613436 10.81435197 9.686025179 8.574151972 8.601834641 10.18545752 9.352831353 8.793645702
EG00133 9.895329387 11.11626835 11.30111575 11.13522171 11.26207921 11.1676255 11.2390969 10.56578691 10.38933902 10.85834585 10.37778819 10.56631495 10.65190787 10.4630397 10.35879788 11.94993775 10.88494729 10.37209427 10.46669449 10.6588193 11.61946315 10.18374741 10.19399477 11.49228652 11.48596478 10.8918328 10.91331133 10.94872824 11.73628693 10.20647093 10.62895412 10.85297053 10.58853638 10.4175766 10.43231016 10.47184087 10.34465558 10.0344823 10.68515668 11.26437261 10.52402344 10.52180842 10.55290401 10.88646115 9.929888573 11.14791491 10.39163825 10.9226645 10.98212428 10.74785006 10.62694668 10.38837189 10.31557666 10.08230585 10.66522804 10.38857573 10.34274723 9.938962716 10.51709071 10.47153382 9.62171622 10.55418213 9.929412251 10.51886954 10.76491917 10.03116649 10.90800161 10.23092649 10.90812525 10.49610284 10.96796169 9.123566119 10.81155163 10.52785064 10.45509893 10.83041377 11.09063177 10.48348045 10.47558789 10.57511108 10.40535013 10.96071385 9.629874227 10.7459548 10.1258703 10.71965649 11.48320338 10.63563955 10.64961993 10.70099732 10.22004512 10.50276205 10.96102482 10.59259993 10.93644448 10.88658878 10.19281709 10.56373207 10.34542681 10.51239161 10.2634705 10.45200251 10.09860748 10.31840335 10.10042565 10.59745328 11.52402189 11.26971138 9.701846405 10.49035366 10.2950995 10.48310312 10.11532704 10.61195032 10.50723864 11.14396074 10.81555596 10.25896968 11.0348694 10.46825679 9.765572423 10.08801775 9.785760555 11.02619566 10.40595043 10.36136221 10.33476697 10.50536761 10.36890016 10.12369577 10.01214988 10.60805709 11.42258618 11.37338244 10.3923154 10.4290142 10.36012224 9.786744142 10.4876685 10.74751813 10.04981635 11.52729282 10.29892021 10.73539839 10.4096405 11.01504374 11.49573418 10.0970158 10.79912299 12.01886401 10.17992629 10.11796585 11.11020508 10.04963747 10.89584524 10.35984578 10.70965078 10.23803775 10.37025149 11.43548142 10.40829245 10.29127647 9.859994087 10.29616827 10.1944906 9.886268552 10.74922868 10.2363628 11.12033889 10.22793036 10.46866151 10.61155841 10.01497759 10.60491039 10.00245736 11.00765166 10.53346409 10.74080721 11.41747817 10.94489906 10.62857036 10.44735163 10.59895138 9.919386399 9.903773842 10.59296724 10.83633758 10.39461752 10.02875159 10.48360182 10.4957399 10.68774984 10.74813334 10.29399785 10.06333165 11.2740393 11.67033635 10.4164577 9.877325976 10.42286463 9.927191391 10.19908909 10.97289654 10.98007227 11.20985749 10.4816698 9.920198643 10.54492838 10.09496295 10.9226418 10.4706617 9.829138878 10.1315598 10.69181886 11.46630436 10.16204806 10.26608831 11.03191656 10.44276306 10.68347661 10.6415204 10.2815404 10.04642801 11.61320946 10.06314094 10.06383275 9.993697145 10.41350054 10.24148503 10.28274468 10.43488195 10.35157523 10.59812929 11.36861489 10.87244735 10.19541117 10.82598623 11.28935861 10.44775529 10.13853793 11.10955043 10.67000555 10.83893223 10.4181399 10.71251711 10.56478985 9.947073692 10.35689299 10.39985048 11.6083285 10.68001156 10.64354167 10.30391929 11.16625531 10.34495575 10.59184241 10.409246 10.49806885 10.32582009 11.59725673 11.27309254 10.97098294 10.18517826 10.68944544 10.76177947 11.3224638 11.18339157 11.31343667 11.14364404 10.65852553 10.33911992 10.70794262 10.20630653 10.78921449 10.13613953 10.67344226 10.59221549 10.84198913 10.15162831 10.49295025 9.373250524 10.14548452 10.21907295 10.54387194 11.3491693 10.72916196 10.45250296 10.06577132 10.8160315 10.26676509 10.30290623 11.02531178 10.58250047 11.43777227 9.586120229 10.32355183 10.28908226 10.7942715 11.17758156 11.05156617 10.539003 10.34760841 10.66568698 11.23197614 11.07513616 10.36849568 10.90517648 10.46860079 11.00038958 10.59612854 10.59443484 10.27946764 11.54542508 11.09624989 10.2202291 10.78703348 10.12291653 10.17955471 10.63904997 10.69447225 10.74770329 10.01741649 10.36608235 10.31735541 10.08524989 10.81488234 10.32085169 10.79479375 10.04445339 10.64980967 10.94268262 10.82278569 10.92169305 10.52281418 9.925817288 10.3736923 10.77298667 10.97548262 11.18680397 10.22119665 10.38153778 9.617029172 10.02296419 10.5584029 10.16799475 11.13255805 10.61085809 10.59714118 10.45719761 10.64743614 10.59693253 10.4421221 10.81850917 10.31595081 10.54244501 10.7596468 10.64319746 10.26938432 10.51469289 10.34571354 10.69065679 10.51839185 10.86482698 10.70039946 10.45018147 10.82380513 10.72819084 10.43171545 10.41584504 10.27087129 10.82778169 11.24415325 11.03252372 10.11323378 10.16538553 10.33647678 10.35292328 10.60811327 10.46915481 10.43934464 10.5512931 10.4632253 10.82278816 9.614871064 10.74313091 10.02630217 10.84722376 10.53382287 10.52000085 10.81131481 10.17598958 10.01638586 10.25864188 10.26181314 10.23556134 10.81945224 10.38109402 10.29541494 9.965454982 10.45062714 10.60297275 9.825515166 10.04050455 10.89296615 10.79343743 10.63431377 11.39092667 10.59695428 10.66082681 10.4635852 10.16109811 10.86107489 10.3180397 9.379819401 10.90430617 10.46713849 10.64258678 10.22158539 10.7440058 10.57658471 10.63470095 10.72721739 10.10681468 10.20016877 9.824375813 10.00259122 10.28223615 10.29714951 10.2827783 11.31527915 10.61702305 10.81269837 10.2532715 10.12592626 11.35268606 11.01345688 10.63053838 11.70748211 10.79656394 9.957681098 11.232222 9.986733166 9.989832333 10.27583801 11.15964539 10.37394284 11.35420664 10.6588299 9.424207059 9.799067633 10.88111509 10.79419103 10.97166108 10.28052959 10.9801114 11.03750056 10.39793725 10.63598073 10.53605977 10.29818155 9.805238349 10.66576528 10.41995064 10.68326257 9.852687077 11.00833553 11.25439694 10.57394024 9.970179247 10.14197712 10.1536804 10.49954183 9.474617433
EG00135 12.39381383 11.94803119 11.73028357 11.88967988 11.50940398 12.66564528 12.99256177 11.40774079 11.93553353 13.46865359 13.11975225 13.98868697 13.37519013 11.98932001 13.04081689 12.16414157 13.37428274 12.2064376 12.95856175 12.07196727 11.52448633 12.58544199 12.78453687 12.98992826 12.12859174 12.1842753 12.76194402 12.25318803 12.90917584 12.75115453 13.29077324 11.85589925 14.45330511 13.2225697 13.40401405 13.07449633 13.65953453 13.70237311 13.59099409 12.00456955 13.54071298 14.05452689 13.39275058 12.85331075 13.05705401 13.15081932 13.00007981 11.82689427 9.997330765 11.71864145 10.90878524 11.49643251 12.88926338 11.71074235 12.5053554 12.32647959 12.24412004 12.28656485 13.4617265 12.67930956 10.89159045 11.48485911 12.91425727 12.6416991 14.68690808 13.44651564 14.14011956 13.73010652 12.56273975 11.63375478 11.86241683 12.8436306 13.49232794 12.7704056 13.22712394 12.05633991 12.73467073 13.1702878 12.02644265 12.49343407 12.01878511 14.33953842 13.36072237 13.20362598 15.04665618 11.7728103 11.32259456 11.90819783 11.00840158 12.10590157 12.48912302 12.86186073 12.2920278 12.51275967 12.38085174 12.39395487 10.45692782 12.44211595 10.69185463 12.58525805 11.62718055 12.78552248 11.97216613 12.52607126 12.29457236 11.28992966 11.9009612 11.38012558 12.58626934 12.76842956 11.10270622 13.63088341 13.73866382 13.30931223 11.58206339 11.44300379 11.81020288 11.48953704 12.43368185 11.60673406 12.40080325 12.29124839 11.32571162 10.64949878 13.61215391 11.89305145 11.89202098 11.17373569 12.65628071 13.18356019 12.12022723 13.00403048 12.01075879 12.53333611 12.66906299 13.83544275 12.00647385 13.79307459 12.20620824 13.32905274 13.27565804 12.44914485 12.73358686 13.3006547 13.85307888 12.64017429 12.85337516 13.49437675 12.529909 11.52566317 12.98619645 12.38363769 12.16626176 12.6249124 12.76266334 12.43919321 12.92541634 12.15190406 12.31213617 12.70988276 11.88011136 12.56196336 12.05665384 13.58470984 11.94744332 11.85427058 13.76665261 13.24652088 10.89056936 11.1566841 13.26250977 11.04325149 10.15469477 11.74204529 13.85034023 11.89771716 12.57787749 12.61037893 10.4128615 11.59378825 12.00063943 10.80070532 13.63273223 12.2367782 12.87093922 13.56126802 12.32712302 10.69296625 12.00009412 10.91321486 11.39012359 12.743116 12.59841 11.53536547 11.01718018 11.66774768 10.11892687 11.66505859 11.99986607 12.16046785 11.82586831 12.43333596 13.07821406 13.29780211 11.66508686 13.91052192 14.58633788 13.95119232 12.37501624 13.27274677 12.92231523 12.82596405 14.62334102 12.95486751 11.08858401 13.86583046 12.30499098 13.08503748 11.73233685 11.90935299 12.6983345 11.68508041 13.59695877 12.63097021 12.27430855 12.66424293 13.18027157 12.38768825 13.06452008 12.82369727 12.51670686 12.70970852 12.20549971 11.59690276 13.51638988 12.30884512 12.801856 11.80953894 12.16040364 13.03410295 13.25547348 13.57799844 14.12699188 14.27000114 13.57869025 14.00903479 13.96175145 13.8215547 11.87124861 12.39653888 12.3505342 14.26268093 14.01471454 12.24557557 12.83812123 12.09186431 12.70306107 12.06813641 11.95270814 12.70743079 13.37585858 13.6400674 14.17247512 12.81727466 13.4507508 13.00503398 13.59831322 11.14904226 11.6835363 12.55550126 11.78110564 11.089441 12.96457121 11.3870059 11.97569981 12.30761511 11.68373214 11.93463769 12.39578967 11.03090397 11.99583929 12.50227528 9.843202444 12.82360569 13.91501019 11.97915798 13.37447817 12.16232624 12.13731416 12.86182368 12.2759012 13.400479 12.05695664 12.38687966 12.24927162 11.75106402 13.76457673 12.87253221 12.14805846 12.26933501 13.18451583 11.77315577 13.26076045 10.3801242 11.85004664 10.78600093 12.07024052 12.28082232 11.58740875 11.20277288 13.19160147 15.01299997 11.35108291 11.42979712 12.85180322 12.39451247 12.92836466 11.56128866 11.57611081 12.44471121 11.22170349 12.58020339 14.04405381 13.30594009 13.20698444 14.0040056 13.9375751 14.86799907 14.44672902 12.10166532 12.57045533 11.54031074 12.46072762 12.17755791 12.59974029 13.12657058 11.74826304 11.56069376 11.73738487 12.97989479 11.23246553 13.218997 12.33420275 13.31580286 12.55578106 14.30970829 12.29059259 12.69450078 14.54244159 13.86890096 13.19570448 13.32733683 12.74817725 12.07277706 14.10480371 13.44317929 13.64388051 14.02701845 13.85385705 14.28164248 12.11161651 12.52026084 13.02193983 11.79665854 14.25665277 12.11490965 14.68294745 13.49727577 12.92938843 13.66649062 13.81504483 12.10792592 11.47234955 11.55072064 12.70442749 12.38482457 12.42326623 11.15850803 13.06674649 13.48416075 12.30063262 11.38809472 11.37362481 13.01573535 12.62569585 12.14989912 12.19321129 12.36655209 11.73956856 12.40205427 12.94934458 11.40804573 12.31960658 13.12274005 13.27432398 12.32593429 13.44995085 12.55652394 12.40256561 13.24890447 12.84947578 14.09388642 12.36540201 13.27056187 13.63176434 12.73989395 12.44320433 12.21380704 12.38609371 11.85093566 12.84255588 12.72803451 11.72214228 12.69351679 11.73599063 13.81954803 13.0679927 12.58019881 13.2138594 13.44472905 12.58548634 12.06253915 13.6977454 13.29944389 12.15772001 12.1066345 13.9771121 13.9773629 12.71420469 13.03803169 12.20218515 12.63346347 12.06078058 13.03139613 12.1604997 13.18176878 11.17061452 9.559593275 12.38034594 12.25580085 12.55235437 11.92934316 13.28332649 12.88745995 12.19777655 12.81555964 13.49941585 12.19854467 11.0066309 13.58172601 13.05984616 12.12627276 11.24112176 12.50433572 11.59600244 12.82151736 13.04386454 12.27773551 12.05689319 13.10151023 12.27160902 12.80081577 11.53457115 12.66454119 13.00033412 13.41341697 12.88118759 13.69381645 14.18694076 13.19786949 10.80245071 12.54179763 11.84840471
EG00142 8.424207365 6.630325663 5.780735268 7.2588309 7.069309906 7.013014454 6.899748308 7.462477666 7.465963312 7.994327249 8.261851233 6.649123409 7.243295119 7.601400133 8.160515204 5.922485628 6.132047167 6.4868285 6.592226388 6.547523047 7.788134773 6.361150105 7.69739396 7.465597958 7.203052871 7.32837696 7.592862935 8.226208603 6.293219473 7.503363666 7.150468563 6.891695348 6.750081457 6.650069389 6.760317135 6.942913483 5.497245717 7.093952548 7.3098067 6.675635556 7.553479472 6.930537454 5.70694103 8.862497214 7.952103274 7.591676917 8.094425075 8.162159339 7.993500141 8.472330038 8.735785251 7.312041106 7.209232601 7.924990602 8.186953231 6.855445323 8.2464875 6.608627352 7.010350975 5.757093406 5.735572455 6.555480855 7.673481258 7.854752264 6.737967387 6.363727735 6.922079854 6.970000573 6.644533279 6.679671235 7.329389757 6.534640232 5.893104638 6.380835967 7.337563333 7.696995422 7.161395714 7.708864605 6.585326227 7.724182943 7.857290067 7.779415018 7.076919614 6.688363296 6.767665273 7.884686479 8.837143081 7.181567319 6.611437958 7.737466958 7.979589901 7.82916937 7.068880643 7.793855703 8.019201322 8.384438453 7.258327885 8.456461663 8.712564106 8.09029227 7.268894657 7.647141437 6.770791538 6.580076785 7.120481481 8.082347719 8.320123262 7.751243522 7.392005417 7.833882598 7.447937145 6.873926189 7.884004528 7.074846574 6.720030118 7.79780882 6.388735778 7.070189556 7.062310092 6.501946784 7.832852656 6.732439576 7.281135894 7.983296874 6.849751254 6.534928357 7.142054024 8.426611461 7.709008334 6.431263007 7.59490893 7.796746346 7.356837878 6.895895037 7.479893193 7.266718122 6.644002394 7.680050492 6.997249539 7.379758454 7.654669617 9.979335946 6.37627136 6.707859343 7.71765752 7.557865185 8.6012091 6.400870806 6.472090439 8.299477582 6.867291577 7.457429373 7.422436369 8.187941876 7.421579749 6.923701048 7.233234811 6.706889166 7.651569863 7.806952751 8.636354952 8.355366774 9.850161064 7.985765873 7.091303035 7.905559721 7.931503102 8.862628326 8.291826304 6.466737144 8.638984221 7.171763964 7.305255833 6.349246924 7.315491678 7.703362714 7.171734258 8.042327079 6.451084572 7.480329848 6.592884856 7.085598417 7.262432573 6.937796239 6.854432839 7.795198066 8.525445628 7.439707413 6.710428747 7.46467299 8.094151947 8.439876474 7.674355378 7.632705362 7.918435508 8.764737365 7.155631694 7.045442739 6.701128346 6.930352625 7.763466986 6.503515142 8.49207696 8.626357901 7.088812673 7.862433827 6.99404633 7.529036302 7.452843189 8.341157927 7.566199001 7.771297751 7.551309259 8.766837196 8.637005718 7.418520008 8.286276506 8.485353424 8.179207394 7.920561503 7.637624714 7.949617741 7.870961765 7.051554194 7.622580157 7.825710986 7.735091486 7.214167144 7.85804255 7.463993777 6.176703631 6.406232246 8.282577314 7.967737815 7.728803048 8.692818347 7.297049495 8.16197413 6.127560174 8.462547191 7.310298396 6.512536014 6.73367607 5.992206326 5.977508614 6.817643279 7.104792377 8.44789241 8.089036998 8.47409502 7.944739325 7.578900506 7.487701037 6.342276344 6.597749506 7.35012157 6.007694428 6.79739012 6.583817942 6.66659133 8.675301572 7.065986391 6.9471975 7.20643804 5.820391128 7.277625482 6.438561075 6.461041865 7.352935846 6.91565447 7.205691105 7.047517961 7.175902746 8.236305254 6.302992646 7.02207983 7.234303582 7.170844212 7.963810157 7.276572563 6.562785897 6.532236432 8.428537603 7.076144097 8.061083908 7.159433367 8.863970886 7.75176546 7.026129136 7.376158615 7.188424711 9.084335369 7.08449477 6.765496714 6.727620027 7.083520024 8.822488412 7.927250477 8.922493565 7.875700029 7.613734324 8.471181488 8.807047328 8.385904717 8.448337156 8.054768215 7.944099099 7.069101276 7.941722808 6.553544361 6.819204463 7.315858343 8.557329638 8.615974681 8.437851672 7.625647622 6.630988951 7.397616694 7.041674279 6.266784761 7.39450202 7.702181763 7.149585139 7.209992766 7.797490687 7.722737605 7.757671109 8.516380095 7.472276167 8.756783338 7.871797538 8.375914086 8.283381164 7.3536873 7.690202434 7.694861267 7.966533457 9.2901541 7.888122112 8.376721442 8.726746206 7.218696605 6.914866587 7.220278355 8.460202807 7.914923678 7.567679985 7.821657141 6.268270033 6.961512051 7.277894045 7.932422523 7.69166254 8.595997723 6.900913604 7.49337689 7.045395264 6.227837434 7.106278408 7.646859989 7.853396363 8.515945064 7.887257573 7.607223265 7.317044818 7.370778365 6.298688847 7.405704082 7.878771146 7.30264001 7.342214729 6.279581017 8.646772082 6.346500946 6.771133307 7.635345466 7.149182222 8.518062168 7.597270251 5.86192571 7.490461091 6.737744158 6.15641753 8.041137991 8.204461336 6.774418456 7.917994197 9.096733439 5.964612897 6.534275212 7.249076991 8.050871494 8.341704727 6.224616948 7.830394316 7.725656177 6.255865138 7.312170418 7.615041426 7.811223682 6.474420823 7.8477523 9.129597507 6.045935315 8.32416453 6.533046642 7.471666 6.699565412 6.673674235 6.772398271 7.456319557 6.082386523 7.09662243 6.743889176 7.513315519 6.926723076 6.900746857 7.284366694 6.339827755 7.612364079 6.302797862 7.151721862 7.022523825 6.520019221 6.985644893 7.912605933 6.530652564 6.494655829 7.047102297 7.132965671 7.250696092 6.362537983 6.562275457 6.942755735 6.651847085 8.024146237 7.941561684 9.976856274 8.192390366 7.519593751 7.400213456 7.264837416 8.27687834 7.405402987 8.264889223 7.872739604 8.669365939 8.128225212 7.438748144 8.17616153 8.072988371 8.412710287 7.872746446 8.420773641 8.143975312 8.140290076 6.79140342 6.627783456 6.787071374 6.833775574 7.370532424 6.691643866 7.401490029 6.380556945 7.32092016 6.143050816 5.697670739 6.726771847 6.366669067 6.262833166 5.40265115 6.620422164 5.831939069
EG00163 12.3155155 13.74284853 11.22647634 11.99259906 11.65758153 10.1462097 11.27264852 12.28258566 10.66397479 11.61206382 12.23507539 12.56865352 11.17209243 12.5482222 10.75913767 10.10659482 9.632554524 11.64669091 12.14979439 11.43878503 9.921966386 11.88128889 11.73729604 10.52744969 9.429592106 11.21550734 11.70240111 9.966605972 10.81112047 9.57524638 10.8881811 10.38162093 12.76350913 10.98801716 11.63598369 11.92006579 13.22666153 10.8827203 11.23166413 12.15850177 10.97279211 11.80352488 11.5750395 10.33610837 11.20726243 10.62053067 10.86547197 8.897142734 10.96309474 12.09927706 11.05952837 12.41795833 12.57682709 11.31861462 11.77300683 11.29068348 11.38058304 11.23940877 11.35150752 11.50166577 11.33360082 10.60391979 11.08797017 11.71629009 12.61116296 11.37131974 12.07413983 10.66377232 11.16778403 10.00378113 10.96078254 10.17145909 11.61406187 11.56758941 11.88318598 10.61290058 13.64911863 11.95659092 10.84668337 11.87551101 11.18966549 12.26204162 11.97369053 11.06251738 12.79194607 11.74143418 10.18690504 12.38073856 12.01664006 11.10295989 12.09381873 11.5154237 11.21966577 11.32355508 10.39556165 11.35391857 11.48416965 12.39106032 11.54310592 10.48879992 11.19981139 11.33080131 12.55878352 11.91262393 10.84902647 10.15234583 10.64215399 10.65578634 13.28548379 12.75378084 11.35561489 12.05780279 11.88791429 12.62946289 10.87326333 10.61968575 10.53336917 11.19443902 10.31963166 11.43223365 11.24991528 11.70882596 8.878745359 11.84624042 11.41024323 12.65567804 10.32035823 10.3782501 11.96861152 12.04376859 12.15972529 11.67521939 11.76838717 11.77379007 11.0523474 11.69561954 10.35849296 11.81172157 12.45793395 11.89536959 11.71452423 10.67363814 11.72178799 12.06661007 12.81666991 11.9356369 11.50081261 10.99720538 11.81919721 9.712307924 11.59463472 12.33522051 11.92635783 11.68256676 11.54652933 12.50320904 11.58137874 12.64952321 10.71485813 10.66271979 11.89360596 11.55597601 10.48197961 11.34994326 11.51176898 11.75334025 12.50097441 11.15700308 9.266495266 11.72458637 11.76901841 10.52087834 10.55996193 11.64494078 12.58802831 11.82468921 10.90141018 10.19611233 9.547881746 11.31832169 12.40136359 9.608975551 11.93157768 11.73901129 11.73984463 11.29067531 9.311900681 11.12865942 11.72061062 11.29831326 11.57052794 12.02974446 8.935699732 11.52183199 11.90977796 9.77463859 10.05663699 11.39003565 11.24501591 10.94868028 11.56816129 12.62095706 11.95577219 11.35711446 8.712824882 11.17913268 12.83077366 11.5333357 10.89622256 12.42894156 11.55208256 11.50987133 12.00039961 12.14773776 9.591347947 12.30312035 11.64772881 11.974832 11.07747082 10.8280401 12.75562443 12.21670082 12.92878708 11.55157822 11.2857455 11.41173123 11.27656253 11.32450223 11.75858702 12.48352625 10.8655861 12.64747395 9.856640382 12.40091164 11.42621321 11.52612145 10.59037791 10.76842192 11.9550419 10.65834686 10.70636689 11.23920078 11.24000871 13.04334463 11.84603638 10.88434109 11.6751237 10.99369991 11.10193806 9.206056235 10.50175734 11.65805877 9.971932412 10.63403146 9.942701962 12.00251914 11.52694217 11.97183383 10.5918747 10.63292314 11.49017486 10.24857837 11.73941631 12.20820274 12.02910892 8.650172279 12.18000188 10.30067844 11.58150609 11.13587059 11.62888112 10.23690231 12.10001334 11.00560391 11.72343403 11.93389758 9.502339904 10.27348843 11.48830427 9.969198173 11.59786564 11.36650269 10.94737707 9.888640723 12.12900998 11.34983012 13.46669811 11.08480168 11.10888809 12.34076493 11.41691329 12.84338593 10.4672711 11.69342287 11.74800606 11.58426851 11.4870519 12.80830206 8.632879472 9.899208329 10.34674215 11.12118605 9.996011927 9.751668255 10.58716191 10.90296803 10.98181062 10.75061808 10.19007064 11.05186339 10.45119123 10.10803474 8.782066835 8.727213878 9.762005177 11.72860687 10.85617846 10.94101131 10.30725972 11.5602216 11.85080491 10.89088069 12.35834275 10.82440452 10.76372194 9.295351379 10.44372543 10.73857402 10.62557446 8.20648407 8.495017016 8.692476932 7.596982646 9.349755764 9.922986591 10.16985412 11.17399984 9.658846019 9.956771028 11.20879889 11.04254152 12.48323852 10.45326424 11.74951586 11.45514768 11.85808206 9.561505914 11.3963362 13.49993448 12.98270855 11.73401492 11.60252786 11.34577641 10.28947718 11.6736662 11.67053741 11.79761702 12.21392601 12.20914656 13.12299143 10.11885391 9.707489801 10.83348165 9.137098472 11.98596107 9.579584418 13.00887665 11.23894885 10.40476995 11.76884079 10.24842346 9.443615874 11.05599606 9.473011207 10.4501483 10.36883374 10.13163651 9.785650801 11.8105698 12.55725981 12.32546718 11.60205872 11.06964519 11.65494786 11.58954409 11.86235526 11.45535712 11.49011793 11.48714963 12.29940798 11.46831696 11.54913957 13.25590161 12.74718414 11.48914309 10.08824589 12.73507622 11.28366246 11.89930576 10.93106085 10.07070987 12.36373565 10.80662572 11.36285894 11.11018955 11.3023491 9.1580903 11.50100407 12.53893622 11.39502836 12.31690675 12.33780393 10.4509746 11.03974758 9.271358384 12.84589781 12.56925322 11.30007638 12.92484156 11.98226029 10.87362404 8.36249361 10.34030679 10.91999143 11.65710869 10.80730665 11.74139024 10.86339939 11.26014414 10.34862237 9.862752441 10.46645142 11.06668658 11.27447861 11.35095598 10.51083611 9.688099165 8.440536149 11.44556662 12.18236688 11.40502796 11.0537587 11.74306694 11.96403789 10.44845486 12.04561584 10.84872179 12.37383603 12.03876961 13.15881873 12.66949042 11.3818171 10.74329407 12.2522282 11.5936996 12.31454507 11.05210403 11.63658558 11.70358476 11.48966024 12.14907205 11.23232635 12.7953922 12.36956686 12.75824146 12.06945234 12.6313953 10.51707158 12.42129113 10.36044019 12.33509672 12.66447223 13.2981235
EG00166 8.651896397 9.219408934 8.242800191 10.20329977 9.276600825 10.40777905 10.31383064 9.057068482 8.729478511 10.67171539 9.398498183 11.43877158 10.45980545 10.42167368 9.859812125 9.284501591 8.769127146 9.805310643 10.48095703 10.04035236 8.340156776 10.74279917 10.3728306 8.757639953 9.324748039 7.54165012 9.466903866 10.13904428 8.492704063 9.499871421 9.597919904 7.548380736 8.842766327 10.32726373 10.28639063 9.745746836 9.266111278 10.08216549 9.487503223 8.647936983 11.62705954 10.76997162 10.47866329 9.802243307 10.68744194 10.01263019 10.33846402 9.17154332 9.232420857 9.723930689 8.737422436 8.812259033 10.44928599 10.81811011 9.504886522 11.03080549 9.194791248 9.319646061 9.460849182 8.93502443 8.085642228 8.756658057 11.05888234 9.12944281 10.56536097 10.19776735 9.537959936 11.10395564 10.86792882 9.949815432 10.5018968 10.45857923 10.9031077 10.41850698 10.29457331 9.286803859 10.34240916 9.361736683 8.793488727 9.563231366 9.865136498 10.7699354 9.239515988 8.750867581 10.86935965 8.868825362 9.035205102 10.39996861 10.04506952 9.180635343 11.53050749 10.13097976 9.277404634 9.725814616 10.52479922 9.760389656 8.200716976 8.31635769 8.878307203 9.172298478 9.65917315 8.352878222 8.988407792 8.278415434 9.095584194 8.278367775 9.308971375 8.138621625 9.534009244 8.784309834 8.977325602 9.797088487 11.43625838 9.24659672 5.849089588 9.051849743 5.58113166 5.229082177 9.626491151 6.341500522 8.879102394 4.816808803 7.204041296 8.294256652 10.46479422 8.864883858 9.054774181 8.728804703 10.73272426 8.761159563 10.11928578 9.794986864 9.589476708 9.612977446 10.30508395 11.597962 10.3552944 11.4256352 11.23046929 10.94923568 11.55923291 8.780640482 10.97125334 9.957276256 11.5606024 11.5301965 9.785634183 11.13527351 9.724543489 8.157404469 7.324980689 10.68356916 9.311581433 10.5824996 7.834031134 8.326195329 7.601865462 9.930423785 7.086088524 9.215449997 9.949593357 10.74805103 10.50099093 10.90612697 9.170253059 10.41439126 9.794086134 7.674705548 8.018140723 8.775523975 11.19950416 8.496285089 8.992863185 9.298789238 11.11047035 9.881728533 10.82654953 9.311601488 8.481685537 10.4247539 8.815354363 9.087638934 10.82942204 10.49499211 10.22171439 11.44317199 8.020922473 8.257392865 8.421131663 8.982322295 8.230179918 9.530342333 6.989077645 8.354075279 9.274718376 7.989227816 7.874072757 8.481246698 8.682274289 9.437005746 8.041406158 8.746632311 9.253389186 10.79439584 9.883149727 11.14117794 12.61979434 9.296963696 8.50502286 10.3929078 10.92936956 10.41633636 13.55833039 8.635062562 9.032170839 9.477152926 10.10195745 10.50690624 10.2242863 8.419841618 9.860192733 9.914653726 11.73059123 11.5615695 9.192515501 10.6142181 9.823000156 10.86625396 10.07634317 11.78275125 9.114712324 10.46542437 9.533360376 10.32544749 11.26587342 11.3501893 9.124698367 9.820039116 9.480367449 11.0166705 9.210534574 10.33486599 10.16900649 11.05913355 8.29211342 9.252847405 10.44539942 11.16009363 10.0013481 9.206182711 9.226391892 10.20564207 9.7271077 9.967953496 9.135228562 10.83224545 10.5093677 10.69475631 10.73342348 7.554999327 10.2910777 9.467856888 11.44258342 11.09273338 10.60426471 7.56764027 10.64549918 8.591242898 11.04713144 10.10298343 10.35284899 9.668503034 12.30491637 9.503322796 9.956257019 10.59335394 8.54643801 9.764286425 10.97073064 9.528046825 9.783825368 9.338106361 9.667671319 11.09292745 9.611470834 9.141124812 10.32889938 9.029049088 9.041968241 11.15534086 10.4041697 10.23300324 7.963772711 9.531775596 8.325970561 9.723048257 9.61377812 9.822257522 6.495264103 7.790972295 8.574841127 8.667081363 8.08985507 9.448982432 8.545772757 10.49575002 9.072286364 10.29483401 6.66051251 9.643914085 10.03679363 10.5262255 8.74054714 6.35664658 7.695337046 10.258418 10.21165814 9.025507944 9.040868889 9.396676931 9.998076985 9.8396105 11.1768656 10.5710964 11.48879893 9.170708919 9.797553799 10.40001063 10.40824755 8.143680012 9.950097444 8.256523569 8.528373536 8.771330296 10.23539436 10.76179817 9.832087463 8.697030817 9.277292438 11.04267696 10.81894993 10.58375144 9.585085716 9.496746701 10.93288085 11.6129793 9.710335724 9.204183454 13.23478856 10.53965451 9.275511246 10.93188139 7.448609887 7.205394003 11.60494312 11.99244002 10.66728439 11.89186687 10.51144892 12.21275536 8.956007986 8.968233935 9.556344431 10.03248144 10.85781869 9.079846014 12.39362177 12.01463961 10.20206718 9.920623406 11.32216445 9.270080221 9.301625114 8.735962896 10.8181358 10.53611216 10.98180024 9.082382257 11.56453351 12.49620888 11.50768725 7.31649034 7.860901302 12.00656596 7.593489127 7.450679665 9.125636078 8.92617954 8.855043686 9.328690747 9.683655604 9.251378847 10.45950676 8.741619731 9.945079195 10.1822176 10.99609909 10.57260263 10.18915707 10.85973975 10.80867096 8.88184916 9.834344504 9.211490877 10.26878183 8.277177282 9.717667267 10.47982341 10.96854265 9.858937632 11.08977526 10.06831613 11.33805112 8.628971636 10.06921704 10.50228391 10.26768708 11.11594467 9.717546663 10.57382734 9.391799854 9.250555609 11.02869083 12.08810537 8.917535628 10.08850225 10.26499825 10.77150624 9.027257992 9.594012594 10.2373548 11.2995191 9.899374683 9.6165646 8.990435772 11.53085722 7.471557215 7.917046392 10.30668713 10.24824509 10.11679712 9.77343467 10.27492926 9.68632836 9.420378671 11.63375171 10.5736778 11.32291047 9.750155197 11.40764954 11.1972405 11.37782284 6.543435042 11.0766435 9.515942987 11.545977 9.456180736 8.479427406 9.236242619 9.848920498 9.759689557 9.64793359 9.526724246 9.10171968 10.35953187 8.081286386 8.12324735 7.907552356 10.66057571 8.684060473 8.628050942 10.0722215 10.37145924
EG00181 10.68518834 10.39762925 10.19487553 10.56495256 10.98949441 10.32900438 10.4160406 8.445064913 10.13070903 10.7928318 10.25069469 11.05190927 10.97108318 10.20817972 10.52930169 10.12932238 10.69280756 10.85355841 11.31241224 10.01662254 10.51720346 10.62600392 10.66825964 11.82009074 10.55522945 10.58074629 10.06594283 10.29290071 11.68569718 10.64871999 12.00913193 10.28914083 12.2527194 11.18032754 11.16364595 10.42251036 11.00912515 11.32213586 11.22313419 10.27847564 11.56073871 11.7301273 10.97776476 10.8108229 10.80174002 10.92544111 10.94920428 9.772877264 8.794311581 10.25805843 9.879697876 10.01450602 10.40507079 8.687000733 10.26572436 10.25817287 10.19169489 10.38747031 10.31319733 10.42272643 8.617414868 9.461447413 11.02864281 10.00841276 11.50493379 10.94048809 11.03790201 10.54838551 10.570804 10.09584749 11.9334343 10.56438455 10.26486284 11.15907205 10.63093107 10.34213113 10.67809166 11.28138257 9.138595563 11.12684522 10.0663303 11.83166315 10.45861696 10.17585301 11.39271185 10.95638007 10.86765518 11.60162459 10.09041379 11.61984382 11.41504325 10.52345138 10.34216557 10.88962966 9.559655721 10.2676241 6.944286691 9.112948066 9.84748253 9.926588484 10.28402906 8.34882292 9.673096979 8.622938842 7.705497864 9.50270945 9.155455554 7.883576339 9.027543135 10.27756274 7.558893585 10.04637353 10.19326381 10.70033811 10.12832428 9.882904871 9.533041988 9.431595516 10.68393122 9.391852404 10.73243843 10.18088796 9.744885037 9.377430381 11.18293122 9.864708257 9.590156692 9.079154965 10.98862597 10.31209673 10.55009599 11.06873289 9.851970545 10.79120117 10.45870055 12.06852757 10.15170041 11.97571721 11.45366263 11.72775417 11.38789573 10.89661312 10.34126052 9.988664149 11.68961247 11.06425607 10.00687239 10.55288365 8.872217343 8.819129063 9.819501107 9.563766835 9.796279868 9.89564582 10.72468703 9.472350504 9.685946254 9.18726201 9.403515742 10.22693227 10.74775925 9.257875022 10.77359352 10.42850609 9.305767818 9.537184523 10.56007929 10.5685146 10.7286993 11.54352605 10.60898796 10.49141791 10.17768703 11.92240084 10.94656459 11.42723336 11.21334329 10.43028858 8.290091326 9.742473278 10.47626038 8.832848251 11.39019581 9.929711785 10.80328647 10.70209591 10.99854076 10.04871902 10.50277766 9.511865081 10.69297148 11.49166585 9.571285664 10.44811612 10.26274515 10.85829528 9.386875343 9.603162787 8.850261386 9.516232189 9.482465225 10.06012507 11.74478048 11.57254967 9.829483488 10.77455448 11.04378002 11.2930452 10.2207136 11.05413655 9.922096806 10.9816125 12.22084352 11.55541995 10.50058171 11.11577063 11.56731968 10.77124169 11.00403957 10.75489877 10.81456222 10.84723518 10.03718252 10.78351343 9.988425617 10.79926252 10.01075679 9.972989015 11.05087441 9.12533715 9.434310783 9.53733984 9.875085458 10.16156381 10.77574232 10.69311071 9.741452927 10.49077594 9.791248755 10.64512941 10.48629231 10.88748641 10.79562236 11.08985803 9.715276465 9.515550014 11.0249614 11.32880579 10.37607135 11.09725822 8.735152648 11.0023916 8.772387246 11.84628924 11.58042718 10.68217448 10.2032126 10.77467314 11.07523163 11.99484469 10.97511972 11.48618028 11.25319736 11.21463761 10.9994974 10.95316395 11.71074661 9.843607023 11.19839237 11.68433422 11.06366047 10.25428066 11.77216232 10.26403817 11.56728476 11.20122538 10.50090677 10.6669699 11.15909504 10.26984333 10.80440829 10.30156085 9.667315995 10.34323973 12.29617294 9.808231594 11.47850862 10.23626514 9.462318969 11.31286007 10.01527065 11.55457083 9.798569811 11.03025218 9.773813278 10.47317045 11.19981842 11.00763203 8.64506057 8.995131848 9.311998128 8.784391614 8.744198991 9.318144448 9.330705207 10.06294251 9.825514338 9.207689819 9.339057471 10.25860507 10.35303003 10.06213387 9.846901178 9.766458346 10.10993298 10.51161084 10.06168903 9.843913408 9.484069278 9.990778953 10.04968121 10.2648028 11.88583469 10.43656531 10.94601993 10.97079809 10.36919782 11.65107944 10.95273865 9.24270844 8.981949115 9.164678263 9.695611026 9.236029119 9.149240954 10.1363527 10.88121819 9.802583873 9.880208717 9.265762683 9.88137187 9.780234631 9.834526614 10.21768324 9.628816699 11.26797732 10.76291105 9.880063585 11.31975804 10.27749963 9.871868223 11.94015882 10.5029486 9.725719696 11.13626961 11.12797169 10.76546672 10.88133126 10.87528363 11.72901534 10.40874514 9.406757234 10.86837898 9.554937451 12.45897016 10.580668 12.37577069 11.7576545 11.09342431 12.01414912 11.62218502 11.59669639 10.62023384 10.74715269 10.93620432 11.92637617 11.31113187 9.459278245 9.762170686 11.6241343 10.02255935 10.1530034 9.151119835 12.06740072 11.29358806 10.22180058 10.51622992 10.8669549 10.16467197 11.12086354 10.6825543 10.57822598 11.36757256 11.23838746 9.828132462 10.82160125 11.51014642 10.59313486 10.21509431 10.88775157 10.15754898 11.56650743 9.346300322 10.55035935 10.34657566 10.12266453 11.16024548 11.29335487 10.26982228 10.00204862 11.67885328 10.95637625 9.527188607 10.58911409 10.63577729 10.73862571 11.90466996 10.02653888 9.942428929 10.59879425 8.458208907 7.47470299 8.9394307 9.31290563 10.57148501 9.880232602 9.120038928 8.72491717 10.48743574 10.54758464 10.94421992 9.188917759 11.03992331 10.35500741 11.00136495 10.18729449 10.47451821 9.335675438 11.39084713 10.78712815 11.11227693 10.47279267 11.10396091 10.78799354 10.50675903 11.21164694 11.32571528 10.09350642 8.665842195 11.24774023 10.93716461 9.267352903 10.42195471 10.38691425 11.03211246 9.881628044 10.53226766 9.143041739 9.217493136 10.24207624 9.612179475 9.462951523 9.234677697 11.07528822 10.13067776 10.79477407 9.44982442 9.701612809 10.82270414 8.703332914 9.141276423 11.02598989 10.49911312
EG00184 12.24225707 13.41831519 11.99178472 12.8741026 11.80620187 10.65409863 11.68251915 12.3867125 10.58588311 11.7713553 12.90953838 12.40726221 11.26544015 12.13007243 12.09044104 11.4023366 11.14750173 12.15073692 12.2285905 12.00465675 10.96449166 12.00422724 12.04362191 10.82851955 9.763519086 11.65165712 11.48000646 10.20839736 10.92274714 10.52437859 11.13410212 10.8054136 12.23416964 11.1500462 11.09775433 12.41658086 12.69399969 10.67255916 11.50732646 10.57878305 11.20280156 11.71642859 11.78106131 11.48849546 11.06336222 11.13223593 9.916556473 11.13054777 11.24351592 12.57532809 11.72903449 12.41292685 12.31219748 11.26126715 11.79699156 11.25880846 10.96891376 11.59416069 11.23187595 11.0317468 12.10293421 9.437290765 10.69384465 12.16333959 13.32273291 10.95377072 12.81142557 11.6366194 11.42988157 9.69871054 11.18357037 11.57490483 12.11181354 12.04756338 12.90444208 11.1024259 14.0306914 12.43060815 11.75522859 11.34361393 12.55816083 11.8070026 11.21718543 12.26239907 12.44096299 12.17006719 9.959315969 12.10607675 11.82713276 10.14949409 10.4260151 9.590135146 11.7037118 10.65513778 11.2670329 12.00447312 12.37805646 13.35663302 11.90228573 11.7437053 11.90265699 12.47078658 13.75028088 12.51113692 11.95244879 10.86531664 11.26570083 12.36440023 14.13176967 13.70738663 12.19707926 11.93260122 11.71676628 12.81767752 11.6237652 11.69465939 11.39679747 12.42441368 11.21017205 12.3088307 12.16383629 12.81277113 10.71080637 12.98458996 12.27517418 13.14509052 11.30088285 11.96555982 11.91423223 13.76559292 13.05827318 10.88604431 11.74462685 11.49164093 10.4849197 12.47967789 10.16381394 11.88267476 12.34064492 12.70849281 11.95484354 10.98526362 12.12807774 12.51530983 13.56310373 12.41221664 11.31828766 11.27852787 12.59199294 11.68639096 11.36801503 12.75526518 12.20274956 11.97874847 12.13618792 12.9889667 12.6911169 13.19165404 9.962088511 11.14071141 11.48165615 12.10543344 10.01013673 10.99332132 10.01730976 11.35571349 12.63111289 9.739812132 9.644055124 9.50269282 11.33336908 9.115186759 9.359280283 10.36975828 12.25403459 11.8803083 10.40080318 10.63640314 9.770794283 11.52628343 11.22350421 9.013508734 12.98501968 11.17595874 10.26115236 12.31653969 11.45080236 11.42214457 11.00446341 11.31620373 11.7229292 12.14163282 10.62730132 11.70264868 12.1264513 11.83537659 10.05768547 10.96652596 11.6230994 11.03886421 11.70974685 12.91099471 12.02711086 13.17688799 10.33469662 11.74849875 13.00044775 12.0689144 11.49618976 12.85459289 11.97399928 12.50467116 12.4730932 11.86911804 11.0183063 12.14613543 11.84504355 11.26759072 11.48761734 11.12862122 12.36185638 12.07328061 13.44172993 13.27275629 10.56796811 11.17308706 11.84318595 12.71443835 11.03233075 13.37082911 11.41128928 13.24046703 10.52896736 11.95985916 11.87246991 10.34937062 10.9384331 10.84114785 12.26419176 11.2244491 9.889381068 8.92327979 11.83184685 12.04927747 12.20810536 11.16244528 9.02513447 12.66569011 10.23806157 11.03916456 11.55579776 12.41444915 11.63079928 10.69800521 10.3611198 11.57931122 11.70113158 11.73954982 10.29054358 10.47632866 11.45193629 10.49150127 11.19876277 12.25630974 11.84680195 9.331830269 12.96251496 11.96607477 11.73105939 10.8251623 12.17657354 12.19896347 12.92500753 12.23959401 11.81635944 11.96046422 11.04140603 11.36020777 11.91710276 11.76861643 12.10436034 11.59268312 11.68882129 11.46927328 13.5328749 12.263938 13.49399285 11.18496035 11.65868509 12.55195879 12.24098109 13.12014807 11.25638421 11.94909957 12.29275107 11.42751509 11.766716 13.63644323 10.18072615 11.09277478 10.34607038 11.38913844 10.50191623 11.48940939 11.02478427 11.16870809 11.71065623 11.71013045 9.678001409 10.53160254 11.70901403 11.18924126 10.34355415 10.8373442 11.42076231 12.15167127 11.54648525 11.63569017 11.13166896 12.52655938 12.72136749 11.84328491 12.42875712 11.56613677 12.29210009 10.46171191 11.41270267 11.61414122 11.26380542 9.596219157 9.989975092 8.983439679 9.639743215 10.48436026 10.44173631 10.55408629 11.44225971 10.68137417 10.95466125 12.43436705 11.32871049 12.9680347 11.37158076 11.97177603 11.83431488 12.23453574 10.81419705 12.64170503 14.21967491 13.75887951 12.54845579 12.14085118 12.15896744 11.72144941 11.79469047 12.08127281 12.0902969 12.41217224 12.33534019 13.17171608 11.37261643 11.33199716 11.24176592 10.17660934 13.12333282 11.18864857 12.18824662 10.91739996 11.21758652 10.80566264 11.82144758 10.57493757 11.51118344 9.939163928 11.67450972 10.6322809 9.937147677 10.24994243 10.27557954 12.58236699 10.33850625 12.00189888 10.6622711 11.77811434 12.20603267 11.76859871 12.12157498 12.20534371 12.1313116 12.53863327 12.00632415 11.73017441 13.3928731 12.93870568 11.77906116 10.72156992 12.05416179 11.51078721 11.6203552 11.5406098 11.12438553 10.5452957 10.966564 12.02204474 11.48141563 12.26952768 10.24248607 11.93993998 13.20388453 11.3946692 11.2500314 12.109546 10.75226892 11.64197198 10.22728284 13.74918611 13.42984308 11.33550313 13.56082787 12.99364971 11.88231394 10.24874596 11.94304452 12.60008795 11.76068181 11.20027297 12.63972601 12.04350554 11.58585341 11.2040332 9.651580755 11.39888935 10.77083859 10.7852935 10.82999173 11.44982162 10.02500229 10.1802668 11.42738746 12.00899736 11.26056948 11.67775452 11.8593441 11.62510114 10.84845383 11.26041349 10.74259599 10.61204427 10.14024401 12.30400217 11.44161111 10.30648222 11.90552522 11.45274077 11.47006888 10.73702467 10.70322291 10.66956955 10.65366069 10.63472436 10.92621566 10.12542747 11.24688678 11.22928999 11.62311842 12.65518856 13.37798026 10.76521576 13.19771735 10.53727936 12.23257147 13.46771196 13.96577472
EG00193 12.57452155 12.74781314 12.1152005 12.67006303 12.41895516 12.65031459 12.30759166 11.96604946 10.9439084 12.09900881 12.18147766 12.55892913 12.74365844 12.29737022 12.28347835 12.35870222 12.43573518 12.86674343 12.97497407 12.15877478 13.07708513 12.80346553 12.68449416 13.0454224 12.38079167 11.73946098 12.14990797 12.14135342 12.8411906 12.40116693 13.4367512 12.05060615 13.31557237 12.12281213 12.8277385 12.20008337 12.48398745 12.73695528 12.46768637 11.56369447 13.16732604 12.9807756 12.04417519 11.7637088 12.22429477 11.9517892 12.12544823 11.90892734 10.08370786 10.92140651 11.85620902 11.85905796 11.47514679 10.83789391 11.3177476 12.09738039 11.10381948 12.31194532 11.19299445 10.91988393 10.47284399 10.39770347 12.24759708 12.0264103 13.07142257 11.94068551 12.2926112 12.5203396 12.19801636 11.69247452 12.74478485 13.28359672 12.37830378 12.39483606 12.87730024 10.99791634 11.93159241 12.21631328 11.48230404 12.94124109 12.27962221 12.79384143 12.42218542 12.09090319 13.01113341 11.95975501 13.15700293 12.6503898 11.33293472 13.01868801 12.87864357 11.70539944 11.63291616 11.94555739 11.28723872 12.12184387 9.567819962 10.91015552 11.20792469 10.6783719 11.62698049 10.20927557 10.79532111 9.955984181 10.0917197 11.23313904 11.92154361 10.33450039 10.8454864 11.45412355 9.433199697 11.82946187 12.25570916 12.06651265 11.78808491 11.34783576 10.58452242 11.41422277 12.08512859 11.46006549 11.68806825 12.15531886 11.20548489 10.94274669 12.13532076 11.55947514 10.82074587 11.15812465 11.98366548 12.38258659 12.12320703 12.3913306 11.91113746 12.40499381 11.7115404 13.22160622 11.61689929 13.14857964 13.08075274 12.88031697 12.56708319 12.13676862 12.15902012 12.09158046 13.29922434 12.47845132 11.91246344 12.63096328 11.29721401 11.56890127 12.18878874 12.16140653 11.82672734 12.40249015 12.69005673 11.87888478 11.49465949 11.601458 11.29895394 12.10055351 12.06576657 11.46360687 12.50258688 11.9056259 11.10116905 11.92600408 11.96496815 12.26509422 11.76365459 12.14220566 12.37771383 11.65974133 11.36744341 12.76943062 12.53229656 12.45094218 12.86133561 11.81495063 10.82298883 11.66040107 11.83469899 10.27041415 12.98694007 11.47257051 12.72955183 13.20762293 13.51420618 11.6480125 11.5119389 11.34065626 11.98719032 13.03344847 12.32894406 11.33606306 12.11693084 13.08725296 11.46842966 10.86500487 11.83324257 11.94009936 11.29481097 12.83993599 12.74448993 13.10875596 12.22501524 12.87845747 12.97309748 12.9834422 12.30948246 12.70632052 12.02825005 12.64888949 13.90608934 13.26187642 12.88250998 13.39428583 12.98445732 12.35087901 12.77286903 12.50633154 12.47079297 12.26593063 12.45616271 12.63616238 11.67347074 12.57684615 11.86759804 12.31567818 12.19911637 11.96485947 11.4974402 11.89861457 12.63982409 11.92915142 12.49880402 12.0634251 11.36318343 12.611024 11.97623604 12.26029974 12.95088409 13.17229818 13.53859371 12.90598413 12.82244279 12.2032629 13.22020667 12.71208118 11.93314435 12.72816042 11.76384223 12.80201489 11.55519936 12.03281447 11.94372453 12.08903454 12.30439637 12.40112426 11.64419192 11.18037705 12.15671274 11.04871456 12.79658807 12.52326191 12.7355752 11.40454843 13.0691386 10.86100625 12.59317423 12.58992331 12.31528617 11.73039998 13.30821689 11.67154478 12.49210555 12.51593619 12.30564213 12.43268942 12.4154474 12.04167547 12.49063942 12.0622205 11.06014926 12.85148971 13.62102426 11.84608287 13.01793092 11.81204173 11.32347215 13.14323507 11.553727 12.97993572 10.69856456 12.61858276 11.3163476 12.01584673 13.04152192 12.66896303 11.38680049 11.75567365 11.55486174 10.55795997 11.49227287 11.77043171 11.66988775 11.84757773 12.02550646 12.10759273 11.06385365 12.08482481 11.90945936 11.889991 12.25558067 12.3695342 11.95198447 12.41384808 11.9611468 11.71825073 10.76627807 11.87793431 12.00265107 11.4843792 13.0514763 11.65107363 12.77529947 13.13099035 12.02049241 12.51233351 12.51435146 11.57002235 12.68610905 11.07333969 11.98199375 11.34171462 11.0846413 12.12244207 12.42437141 11.13318401 11.00374273 12.34410224 12.01366546 12.2677465 11.35238272 11.84170049 11.9522536 12.80949341 13.03556422 11.87801772 13.38320164 12.5431177 11.74935196 14.01176499 12.18313289 11.25070094 12.91587955 12.85574006 12.90035183 12.97244188 12.86544524 13.3305758 12.08858162 11.75319799 12.12096807 11.60142479 13.87201349 12.20599123 13.93707294 12.78399583 12.46379775 13.06556298 13.36515475 12.78187506 12.33859717 11.77574093 12.37948855 12.79343685 13.28464138 12.61187428 12.38592563 14.068079 13.11924578 12.51402954 11.54329651 13.24265187 13.16339898 12.8648998 12.45301199 12.21189566 11.95694392 12.34003549 11.62928598 12.08482943 13.20459492 12.84596596 12.22685446 12.0918636 12.81580629 12.15241758 12.16631683 12.72366402 11.88676647 12.92635109 11.86303941 11.91463608 12.62150265 11.4711763 12.48835416 12.57774619 11.53521197 11.63796274 12.78104377 12.11050475 11.3723904 12.02476838 12.7886196 12.10793903 12.9684942 12.21405339 11.13865677 11.80952833 11.12939762 11.41533706 12.13524498 12.33133791 12.50398901 12.55746262 11.80729344 11.5872442 12.09094288 11.97172725 12.08261866 11.43385117 13.29720758 12.24658304 12.3482543 12.11092572 11.96527867 11.01495957 12.55460581 12.36102155 12.44210491 12.14951144 12.64534518 12.27945282 12.03162788 12.71881574 12.60924893 12.2848087 10.68104952 13.46162907 13.18872658 12.05893922 12.8214011 12.54698742 12.79275647 12.2326094 11.87905297 11.9136648 12.20599864 12.272516 11.84857127 12.32177025 12.13879177 13.18593937 11.73753476 12.00051991 12.67147489 11.63572964 12.78942817 10.13294917 11.93072923 12.81691351 13.04592092
EG00198 11.03494831 12.74257014 9.476104493 10.69534077 9.966490141 9.010654694 9.493131192 10.75381861 9.074583616 10.19399667 10.83197174 10.88091417 9.846403741 11.14592559 9.347902259 8.882011997 8.227587692 10.10385035 10.76346532 9.747786131 8.497653529 10.52438832 9.986744171 9.4367544 8.369019877 9.897374768 10.36765057 8.817164954 9.456252249 8.077999625 9.572137083 9.111753539 11.30352639 9.187817826 10.26928644 10.13832578 11.41089245 9.567824754 9.331033495 10.74190039 10.02187565 10.04042232 9.705890874 8.878475948 9.23232375 9.09582311 9.40895753 8.214125166 9.878171821 10.63079787 9.906037207 11.16259395 11.15180427 9.671980977 9.945822786 9.888518313 9.684945349 10.38824137 9.747314255 10.01306291 9.921550191 8.973576255 9.87422082 10.24971893 11.07476537 10.01213463 10.58116244 9.436365062 10.20958632 8.930333419 9.261753204 8.949237447 10.40394098 10.05080384 10.71454473 9.072619892 12.31485813 10.68469257 9.562910235 9.75575206 9.654672147 10.75374031 10.24063212 9.465163876 10.85553524 9.703533056 6.744725379 10.8541897 10.14339347 8.644531182 9.748404748 8.5526392 9.401791549 9.549555019 8.485174412 9.587965568 9.519761528 10.43151854 9.942204869 8.677167373 9.417865576 9.37674484 11.06251296 9.669256884 8.846849601 9.011091641 8.709196448 9.219783684 11.75540352 11.31297763 10.2453504 10.79537421 10.29470945 11.18973338 9.171046951 9.821497636 8.792771703 9.224233697 9.254117218 9.697610965 9.835895232 9.792715659 7.71014923 10.44501391 9.785327503 11.29984696 8.736603303 9.120224852 10.57153181 10.34058403 11.26756108 9.850170199 10.30749918 10.33400902 9.196810387 10.18657956 8.478075754 10.5353833 11.15250946 10.79377922 10.25136059 9.339976185 10.75418446 10.65033026 11.49060779 10.9153323 10.44440618 9.394064119 10.35636845 7.840462537 9.265035434 11.23468857 10.56036038 10.09861493 9.739583936 10.91051833 9.753312272 11.1338215 8.714949263 8.85197766 10.35140743 9.770408167 9.242258856 9.244421824 9.980959659 10.15022889 11.03661933 9.339574438 7.917450015 10.07284151 10.52846629 8.608069436 8.872803585 9.941309698 11.1585783 9.605688537 9.468480259 8.44549242 8.099718719 9.812954757 10.46224052 7.902122432 10.2359226 10.35490535 10.46852981 9.554484141 8.424561836 9.513698917 10.31462512 9.840969966 10.12980378 10.61581842 6.867425793 10.06198806 10.56881284 8.546742429 7.8303498 9.941818688 10.18936895 9.013529299 9.401428135 11.55384004 10.79055903 9.773962976 7.951032288 9.496853035 11.38657936 9.956579211 9.157601405 10.87764676 9.90986236 10.24091599 10.70830843 10.43208307 8.142618667 10.630981 10.00622748 10.45065815 9.121004353 9.349678252 11.24838548 10.48253362 11.61013327 10.39658644 9.548434343 9.866621412 9.285426612 10.31229542 10.40117976 11.0622847 9.006042626 11.19728867 7.986893846 10.26544614 9.519301429 10.41144583 9.309521416 8.760279654 9.647203345 9.073214641 9.351903329 10.02448552 9.40721987 11.63191011 9.841325326 9.0809213 10.22764766 9.801727819 10.09769305 8.870968561 8.561728708 10.21012196 8.482865917 9.34269646 8.886089706 10.43443014 9.858157319 10.40137356 9.333585614 9.400417231 9.996513576 9.353785784 10.14336599 10.09209543 10.58997309 7.270300122 10.10500024 8.677200703 10.03029835 9.386056281 9.949738863 8.774295343 10.12737195 9.444665513 9.689816282 9.760373901 8.110905191 9.488175856 10.74978189 7.405782117 10.48594224 10.57720667 8.700991728 8.59895939 10.66334034 9.726807045 11.53868377 9.544532938 9.555639228 10.09119678 9.62149645 10.65297395 8.947730205 10.12539957 10.17848294 10.02797686 9.442199321 11.24107172 7.094645594 8.430525886 8.406105229 9.29461577 8.029444519 7.920855736 9.178839779 9.602401087 9.073057296 9.011425853 8.120674753 9.384709251 8.178902691 8.078259434 7.319070148 7.571723648 8.480147714 10.38631786 9.388824463 9.41725429 9.064954981 9.902618863 10.27409646 9.353562377 11.33000397 9.195962804 9.930715242 7.446020331 9.063374188 9.034884963 9.288357221 6.385973327 6.283243083 7.675057636 6.431122362 7.941431539 8.447417948 8.494147483 9.547553697 7.997339111 8.670596544 9.059063071 9.425254327 10.04110053 8.918423361 9.316602598 9.495356602 10.67506637 8.072455171 9.569048511 11.89393418 11.495917 10.14314597 9.817206149 9.508959089 8.16831985 10.68013905 10.02647713 10.77848808 10.66824808 10.69655393 11.85358496 8.107701063 7.771926251 9.30432094 7.534660444 9.825805688 7.548222993 11.56683176 10.07902994 9.001973946 10.02934932 8.246094292 7.541295832 9.269112382 7.854509601 8.828662996 8.746178608 8.734668767 8.326195522 10.10098873 11.11421781 10.84162977 9.686793425 9.374572618 10.5432969 9.882261737 9.953557469 10.12230525 9.583916408 10.67835069 11.70619809 11.3949929 9.50389229 11.46785033 12.02446117 9.608297161 8.643000061 11.82176263 9.620651353 10.65828559 9.929868736 8.709634695 11.14291419 9.308273104 10.32154605 9.815290702 10.00077623 7.308163999 10.10375933 10.86463448 9.915247047 10.51183057 10.41301974 9.100899856 9.312736337 7.943154242 11.55236947 11.06111402 9.972489226 11.37273058 10.34467676 9.323809875 7.284657044 8.980989564 9.644958728 10.28244303 8.503493906 10.31382755 9.530865146 9.892191349 9.392102152 8.917645316 9.699754805 9.265270323 9.651489961 9.84478066 9.696841813 8.360719636 7.936603918 10.14478983 11.17329754 10.09607452 10.10209526 10.76653289 10.99081508 9.483529017 11.09023966 9.313477518 11.16759561 10.73004654 11.72447369 11.1826348 9.841867537 8.98483837 10.66912514 10.26068451 11.01291293 9.495943035 9.709563413 9.606520249 9.732727534 10.37398776 9.229045101 11.04785821 10.76049198 11.48209994 10.02940869 10.41202843 8.288648541 10.19706889 8.467845402 9.992268258 10.82893138 10.97581867
EG00206 17.7670859 17.95586358 17.96263715 16.98999244 17.23191222 17.43496387 17.47979918 17.6308995 17.30613985 17.64615156 16.6587584 17.54280342 17.62254286 17.70224321 17.04557954 16.57474003 17.33370675 16.99976386 16.23881542 16.96237972 17.4700559 16.50054439 17.27512172 17.41914213 17.16607863 17.06495658 17.66548463 16.97619992 17.65068162 16.67048463 16.9192017 17.05152327 17.46452969 17.41730217 17.33018426 17.83135949 17.74840935 17.49411132 17.87031575 17.29170034 17.07010749 17.2221563 17.20855863 18.08706434 17.31561389 18.29559972 17.28291431 17.65320131 17.242958 16.65181765 16.77808357 16.85856755 16.93453178 16.26897637 16.33044984 17.3567153 16.05500058 17.0539861 17.12870067 16.64659694 16.95496307 17.07123312 16.79292661 17.0747113 16.6477777 17.03085512 16.13277593 17.01652495 16.73811684 17.16138103 17.04288258 16.77169134 16.93198988 16.90089328 16.68101456 17.35448471 16.34047375 16.70184655 17.43227265 16.96007814 15.79412085 17.29448616 17.05477392 16.90283502 16.78589514 16.96403494 16.2538341 16.34263508 16.22468475 16.86899637 15.9513546 17.34990156 16.58030041 16.54728711 17.63453577 16.52012526 16.78385627 16.60019183 16.4316275 17.20638842 17.31311906 16.97494446 17.21271555 16.92398451 16.98236492 17.00637971 17.58572759 17.23746089 17.22990019 17.26380279 17.40865919 17.42906224 16.18120866 17.20166243 17.4721343 17.06646701 17.26173697 16.30340941 17.24334307 17.27181262 16.19703356 17.16846623 16.88237091 16.6362515 16.62124579 17.17219354 17.02711655 17.55514743 17.16045165 17.13551296 17.03971315 17.5901346 17.37481411 17.00111118 16.98530227 16.45821788 17.28039788 16.4969478 16.54574318 16.80755393 16.90593771 17.50841891 17.57363086 16.14549532 16.52677929 17.02247692 17.29834279 16.79879756 17.44799548 16.90555944 17.6967721 16.84681933 17.17403908 17.22425751 16.47773923 17.274919 16.27393988 16.85742424 17.37855057 17.60089579 17.22450335 17.15564225 16.88973483 17.48571458 16.66952212 16.86086764 17.13317076 16.64567819 16.95295152 16.86086087 16.72994874 17.0012138 17.00057301 16.83296872 16.95919041 17.0860459 15.93345373 17.39347392 17.70843394 16.87154507 16.80185867 17.12966382 16.67810103 16.82380784 16.52913555 16.67487537 17.66318775 16.72403659 17.04901278 16.49129991 16.30755155 16.22987631 17.05468875 16.77825119 16.63551634 15.98325553 17.22499522 17.21625852 16.80110057 17.52208514 17.80511098 17.0328347 16.42920345 16.47914455 17.54722576 17.11676423 16.85093862 16.91228821 16.05147888 17.11549924 17.04109592 16.70356048 16.70831977 17.45683093 17.26349728 17.59896209 16.91685666 17.25425152 15.98215693 16.71605312 17.08377413 16.76223827 16.99211416 16.92210483 16.28438553 17.7017366 16.64976127 17.21575476 16.61327619 16.90501262 17.47615951 17.57211871 18.49732533 17.05746889 16.3884751 16.40731357 17.70299484 17.77913514 17.24954059 16.52086538 17.88292189 17.65468082 17.10301822 17.4525438 17.36916701 16.53633193 17.10337587 17.40175285 16.75192334 17.87175205 16.90193345 16.43620136 17.2271568 17.16849775 17.44604 16.70662358 17.57276727 17.13950392 17.07274661 17.60526471 17.38052539 16.91158764 17.61123436 17.0672864 16.69636399 18.00007666 17.21419076 17.10103196 16.94657382 17.40489395 16.52694844 17.35065027 17.37926787 17.12078514 17.4635564 17.10158401 17.61252587 17.30161379 17.48775029 17.46357616 17.11770486 17.34078535 17.33424558 17.56786002 17.5002396 17.27432495 17.60172981 17.22215888 17.28715337 17.03843136 17.55260814 16.68587913 17.05695624 17.48053772 16.59840568 17.76513531 17.86853803 17.12600307 17.04308221 17.26793033 16.48311623 17.80705106 16.96943621 17.24177026 17.11132123 17.11821985 17.63003807 16.57454955 16.68219572 16.74725858 16.73501007 16.62698643 17.02084965 17.67325927 16.99430981 17.46646599 16.84468847 17.05189249 16.70996659 17.14313396 17.33741248 17.35479787 17.60903101 17.19232643 17.09836762 17.58035247 16.72446052 17.05704123 17.219988 18.11285323 18.105614 17.08134898 17.63762084 17.25604769 17.04089215 17.02279604 16.62622176 17.51327667 16.50403747 16.24324842 15.87973632 15.92113177 15.81250052 16.7308944 15.92125176 17.08966549 17.30244318 15.99731634 16.51557498 16.97292444 16.70278527 16.13939892 16.68300366 16.79698676 17.2305526 16.12857362 16.99405358 17.10606828 17.28506482 14.69727173 16.24608807 16.41483522 17.38469166 17.68066911 17.73882915 17.31809942 17.10829666 17.25532789 17.16098654 17.75915584 17.12426685 17.00155707 17.91372733 17.25731516 17.32667625 17.25836333 17.70537646 16.49015482 16.86430709 17.46316543 17.02603677 16.69797316 17.20760035 16.09979601 17.35815773 16.91603126 17.37078596 16.9405973 17.18097529 16.69079652 16.8262996 16.82706995 17.08935255 16.68931295 16.78739504 17.23706872 16.63664827 17.02307749 17.32713938 16.44403632 16.90086433 17.06423224 16.35128806 17.56597607 16.87590233 17.52049314 17.72733486 17.60937454 17.19433686 16.69493517 17.03918414 17.2649917 16.96037151 17.17900359 17.43849223 16.88655891 17.22749885 17.43019632 17.36970328 17.25489831 17.02873719 17.54523036 16.37896777 16.62044896 16.50082891 16.95168189 16.8550538 16.26608338 17.16545179 16.91259745 17.39530723 17.01601373 16.61161741 16.7816685 16.48447709 17.22603294 17.40659525 17.16646848 16.63810155 17.21532504 17.2097046 16.7950647 16.36591291 16.99412406 17.32014228 17.39555956 17.28966641 16.90878762 16.74913468 17.27583106 16.01227659 17.03121729 17.26413804 17.4576166 17.56534845 17.34409276 17.21469041 17.60336825 16.80658591 16.87898932 17.01457191 17.37850643 17.57655152 17.45335748 17.0793021 17.1356133 16.86951153 17.0763785 16.95172807 17.07453944 17.29196636 17.18600564 16.48563695
EG00218 8.894282319 9.316268298 9.431809448 9.067836871 8.535150563 8.549876779 9.040854631 9.260904999 7.968718113 10.43749863 10.74830932 7.795444031 10.81553706 8.791681111 10.52049564 10.42519351 10.13752682 10.47560611 10.31983904 9.972549239 11.2215643 10.13716057 10.18588022 11.245098 10.82364179 10.63360353 9.578614441 8.978204864 11.2790592 10.90370743 9.854184339 10.01055201 10.7236858 8.344020661 10.21752608 7.596676112 8.736154324 7.649930509 8.870224139 9.006081302 8.052972943 8.829375109 7.789729815 9.195779452 8.645606989 8.793989294 9.267311974 9.719361981 9.158191042 8.739912648 7.89020291 8.524206215 8.57956798 8.497040024 8.467837515 9.275271129 9.878027866 9.962752103 9.63708005 10.26521354 9.231201999 11.1162346 10.21437724 11.31636992 9.945418222 9.932570495 9.434525361 10.57776994 11.7003558 11.06295177 11.15759349 10.8250344 10.55106376 11.1521187 11.13175553 11.96703329 10.80844406 10.98479729 11.43679682 11.25502641 9.772696211 11.38892052 9.786717994 10.15655065 10.50887607 11.33924701 11.36691116 10.8773663 11.03993048 12.06081006 9.869002056 10.97346263 10.89575058 11.09569684 10.91326566 11.52059254 10.38431493 9.14992431 8.623941809 11.731101 10.19035306 10.59447624 10.10023706 10.10505737 11.18479539 8.17336178 7.758935439 11.03533106 8.866016832 10.55906695 9.91522415 10.36637557 10.1573237 8.811735107 12.19972919 11.62242991 10.90843769 10.34870347 11.68714604 10.94096155 11.16193158 11.31639208 10.27816068 10.3397046 11.09012642 10.630632 11.45126698 10.54198075 10.7710341 10.81710073 10.40570806 11.7120772 11.05648465 11.22800391 10.82619125 11.12699251 10.47829432 10.98657627 9.638547611 11.11548844 10.54294912 12.13796268 10.73800488 10.71018107 9.895279167 11.27914362 11.4086218 10.82111558 11.52822628 10.42441365 11.78796777 11.3033515 11.45803736 10.06920087 11.45018073 11.20038314 10.99423046 10.23230886 11.69372357 8.834597254 11.35947959 10.98593508 9.113798847 10.220106 8.152402591 10.07065547 10.58451288 10.28038401 10.97934893 10.61388973 10.34744451 11.32233548 10.8314787 10.61705244 8.678838942 11.47421867 9.610238246 10.1855171 10.39277054 10.459852 11.15658688 10.1436086 10.42605163 9.997356831 10.48212321 10.31342342 11.51024995 9.976209015 10.82418028 10.41053071 11.63249966 9.548943008 10.97143361 11.31036564 10.54474772 11.31605072 10.85183706 10.39265444 10.34768459 9.461701468 10.42157637 8.035137462 9.643201177 11.95699065 11.84638822 11.0444756 10.71861323 11.63674527 10.51554778 11.2377302 11.49924182 10.54438488 11.0103659 11.11188148 11.80564242 11.06175352 10.8035251 11.23843042 11.04403333 11.03575649 11.09018754 10.85127374 10.46571329 10.8799327 11.28128325 10.94372621 9.74430556 10.98437523 11.08643175 9.747727557 11.11108048 10.42593374 12.28880804 11.09450336 10.56824907 10.82445688 11.32937336 11.51449879 11.33624208 10.23032848 11.1556272 10.84812664 10.85658051 10.55097219 10.6781237 10.85231455 10.43328633 11.61558196 10.46268643 10.93308912 9.783333519 10.67995365 10.5529094 11.4826959 9.753654298 11.54131974 10.61187539 10.24029763 11.33214813 9.138825617 9.38212636 8.333636613 8.809665121 10.42183809 7.763670674 10.53340601 9.155302847 8.435841519 9.024544185 9.711021655 8.409045226 7.691575496 9.288904912 8.904911879 8.605108155 9.360719386 9.589608159 9.52260559 10.30260911 9.459444057 8.935839585 9.157880877 8.83553332 8.684706743 9.933788641 10.87343052 9.506983089 9.141868006 10.15707207 10.8110099 11.08792497 11.48829099 9.902160839 10.51233652 9.681192541 10.07388699 10.72868604 10.03585044 11.87915768 10.9098126 10.04268119 10.90271004 9.573862943 9.808125745 11.19352926 9.345425406 11.24014445 10.68459671 8.410854701 10.02682746 10.51666995 8.911683879 10.70783057 11.38143266 10.43237204 10.52692347 11.54751416 10.51552296 10.67677275 10.43269551 10.62544101 10.78329059 10.41631956 10.48003525 9.644144041 11.2466875 8.967206752 10.034201 10.47075348 11.20246057 7.427072741 4.317734798 5.216140626 10.10434882 4.2695926 9.872776194 9.047120611 7.449228697 9.139903224 8.720893662 7.604014357 8.062838619 7.423562332 9.383648426 9.063831003 12.01862269 10.8014355 10.9335807 8.389262438 11.22660158 10.63574077 10.95307766 10.83774477 10.92303211 9.918233304 10.8260376 10.74353619 9.319591102 11.05125591 10.98555407 10.35600393 9.008817977 10.71821729 9.264220921 9.326639911 8.970996809 9.264229244 9.423916068 9.989509405 10.06671544 9.575482926 11.19571531 10.79867096 11.09947747 10.46345029 10.93090458 10.87588621 9.652156037 8.557853779 8.370421074 8.877449016 7.147894478 9.145237958 10.63392415 9.815934365 8.886716822 9.232969449 9.973644694 10.19978025 9.310496275 10.08821043 10.61165514 9.162307809 9.468940626 9.977905311 11.09375501 10.74744393 10.15637559 10.9353922 10.78342964 10.08880955 11.04515936 10.63184437 11.73443244 10.70200535 9.087647519 10.36147238 9.125147519 9.500783754 9.424430297 9.33725891 9.927414996 8.990820194 9.948817353 10.46873176 10.86517952 10.43902126 9.465580251 9.965790971 10.22143368 10.21552155 11.73583934 11.37550519 10.76525479 11.00456649 10.17982213 10.83888742 8.264359988 9.307501142 11.03491141 10.84937559 8.752283343 10.34940752 10.46469204 10.82525739 9.471219272 10.24593458 10.59366986 10.10486321 8.286246407 9.163530725 8.799444708 9.74833982 8.943184229 9.996433516 9.40670113 10.44624033 9.515599348 9.466620104 9.912791768 9.712048079 9.615210736 10.01807815 8.57667749 10.36312498 9.438811407 9.689258707 10.31145991 7.56465195 10.08121506 9.539733913 9.945110999 8.359372684 8.461167085 7.311628581 10.84986216 9.975637465 9.355283828 9.036745593 9.0842292 9.129892987 9.735319208 9.195122843
EG00219 11.07414534 10.41113901 12.31911662 10.56840791 11.60437779 11.48263582 11.78064475 10.9635226 11.48865178 11.40485592 9.899898069 10.53083975 11.72128196 10.80222664 9.977311887 10.81903703 10.96482578 10.38780947 10.43648774 10.48040833 11.04160452 10.53515422 10.70241946 10.69066282 10.67677428 10.9685564 11.44936497 10.62533216 11.12023379 10.67262068 11.16353637 10.95462407 11.10409194 10.6919524 10.67178972 11.74748293 11.58385722 11.54763988 10.56502746 9.890174236 10.49255418 10.63272103 10.34694759 10.60178929 10.99983481 10.52161388 10.53552128 11.49686283 11.11171963 10.53251149 10.97262889 11.18691167 10.54588143 11.09378335 11.15056187 10.69873001 10.98454109 10.27781488 10.52086622 10.45267931 10.77519865 11.07540023 10.45069254 10.77473805 10.20576131 10.62943032 10.24780835 10.7898412 10.54186817 10.70231854 10.46394536 9.38771325 10.15062809 10.76455319 10.82191446 10.87577088 10.20530319 10.86210019 10.7202915 10.74106382 10.64022534 10.87370512 9.999674105 10.5149795 10.30703421 10.52000417 11.02075273 11.25226917 10.68720633 11.18119031 10.48250375 11.35716914 11.43165473 10.96628208 11.02746746 10.68438838 11.28904768 11.54839817 10.95862591 10.97764898 11.02726341 11.29268827 11.28254603 10.77199446 10.59348241 11.06836283 10.38857288 11.61476059 10.19889172 10.24791173 10.72543997 10.65004917 10.28662747 10.37973209 10.44287164 10.57436053 10.37002057 10.70276638 11.22438121 10.46863746 9.953345997 10.81251443 10.63831513 10.74552815 10.54582706 10.96261805 10.91768785 10.84569467 10.41037184 10.92063727 10.44718503 10.02516187 10.17563466 10.74512305 10.39249722 10.67106503 10.70737164 9.837557694 9.686140732 10.61249787 9.948954965 10.82674068 10.3515064 10.58404675 10.46185317 10.29840973 9.804121593 9.54926455 10.60177904 10.89022815 10.6787909 10.41566065 10.61326771 9.603633189 10.48325718 10.09563113 10.08780208 9.525258318 9.986092291 10.14883636 10.22729098 9.704558705 9.921014553 8.748290116 9.557009979 7.814457249 8.30236414 8.671221677 11.02221743 9.477068676 10.04429189 10.63819786 10.05660981 9.352133922 7.718152466 11.23843764 8.126523221 11.19755722 11.57971343 10.41087151 10.5085533 10.60408914 10.52422055 10.58604761 9.378803025 10.71443414 12.17340749 9.896465888 10.58257514 10.74588158 11.06194226 10.67275557 11.63175496 10.42091342 10.41099136 11.30094479 10.56662982 10.99461896 10.46695878 10.73268667 10.87572928 10.16499826 11.1400114 11.5414884 11.65680671 11.50889495 10.79884561 11.02817451 10.71216161 10.88444265 10.73168036 10.54831991 11.12302358 10.74416328 11.91366567 11.05172745 11.01845155 11.05925621 11.06278977 10.93938757 10.52593021 10.58838594 10.13415498 10.91146192 9.756994701 8.710408965 10.0839064 10.29012026 8.041362938 9.561698097 8.381128656 10.76080502 12.1107493 10.21516131 11.24384127 9.214128677 11.1293578 11.17692416 10.82339086 9.702610295 10.70391283 10.35479382 9.946774817 9.404427073 9.997990724 10.55822263 9.850355036 10.72158139 10.43673643 11.36417312 10.0839407 10.76670402 10.57250247 12.05573834 11.4119079 10.9457646 11.04591046 10.62147791 11.22735094 10.56910241 11.32393477 10.96271081 11.15496622 10.67690046 10.29005817 11.49662605 10.53794359 10.29816 10.36751163 10.80048743 10.36188409 10.79588762 10.41558912 10.36960796 10.42110456 10.7877984 11.32108908 11.20331429 10.75456062 11.39813697 9.139378015 10.75860889 10.68170214 11.28783872 11.46295694 11.03980718 10.46558496 10.81330029 10.99272548 10.08987014 10.71999026 11.28546404 10.97076287 10.75572128 10.58009606 11.19804966 11.00873526 10.70750407 11.15023434 10.42467851 10.34484819 10.29576894 10.56470142 11.10783036 10.75176106 10.67559415 10.81251911 10.64919942 11.02100525 10.70241124 10.95953843 11.05875395 11.26727624 12.11349242 10.29144477 10.06271434 11.1125588 11.21404783 11.46613456 10.88663146 10.06464763 9.989192347 9.453702415 10.55168389 10.9860058 11.0149791 11.04681535 10.67233204 9.505144106 11.52641977 11.37006312 11.29730907 11.85461439 11.23552633 10.48465062 10.55713364 10.70000839 10.94123258 11.18784859 10.33951078 10.3168549 10.60878801 10.47610343 10.9575445 10.18516822 10.82540105 11.67235499 10.76254557 10.4209583 11.01370615 10.6851085 10.42945125 10.81139901 11.1199053 10.95296293 11.56668069 10.93478722 10.57667786 11.18169594 10.62248688 10.98285257 10.76624981 10.82386724 10.86366344 10.71656541 11.60008528 10.7892499 11.0994226 11.01457149 10.85826829 11.01479268 10.50165204 9.773202777 10.98456617 9.833007603 11.01176398 11.28325502 10.73687781 10.72909251 10.84976601 10.5966132 10.06527348 11.13645033 9.337531546 10.68110857 10.60450792 10.98335844 10.65376202 10.83697826 10.52686125 10.3980625 10.57937301 10.24919602 10.01272804 10.29984084 10.79764546 10.44242033 10.62861928 10.1580515 10.3981628 10.616157 10.22500337 10.31421208 10.96600586 10.79973415 11.56989106 11.18061064 10.57480475 9.942623819 10.12999906 9.785421274 10.76647905 11.00395798 9.954437266 10.7728942 9.670149767 10.29398765 10.96554001 10.28065372 10.40224686 9.63658287 9.484896746 8.705082913 8.327770612 8.05419058 9.960080091 8.057405392 10.309295 10.79238147 10.12202492 9.960200962 10.58303841 10.42987466 10.07994904 10.27581153 10.83182865 9.722919863 9.663931629 10.07902742 9.156771448 9.953960017 9.529088608 10.41334925 10.20387131 9.859912035 9.606836027 10.26107863 10.45348597 9.375877473 9.846533785 9.97462154 10.10529211 10.72398224 10.3935228 9.719973167 9.673792338 9.815409063 10.40485575 10.86157118 9.476580233 9.90729622 11.14331091 10.40043693 10.32378652 9.560282038 9.507012816 9.918872514 10.71096263 9.901874179 10.14416002 10.56485853 10.62705661 9.472801502
EG00220 14.71032763 14.66062336 14.89123776 14.39957341 14.60862732 14.72441842 14.56121794 14.46293272 14.38991283 14.24402322 14.39824782 14.3392451 14.89306954 14.37936555 13.9748622 13.81180027 13.9957223 14.14465046 13.72748088 14.10069195 14.87976523 14.20048831 14.11918001 14.53943223 14.35824427 14.12241511 14.52590401 14.10033578 14.45585745 13.77767071 13.9733537 14.45247017 14.27547998 13.58482433 14.19002852 14.48319269 14.02223944 14.42538785 14.07622807 14.18480518 14.11234761 14.01466124 13.74380265 14.28196701 14.15801838 13.9056374 14.55809905 14.70640885 14.54355906 14.22705003 14.31678502 13.3795015 14.17984123 13.95152308 14.28137719 13.96130778 14.09255148 14.36764735 14.22249494 13.8660994 14.19976588 14.68991339 14.32475719 14.01061869 13.61122355 14.66330202 13.95591032 14.74048889 14.11272965 14.62830228 14.06954844 14.28751391 13.51505487 14.22812332 14.48455727 14.10181079 14.17989442 13.82112443 14.39513355 13.83793494 14.13160786 14.11503797 13.93801668 13.78629592 13.9578656 13.67806833 14.61465352 13.84225852 14.25566108 13.92329761 13.93819273 13.78975372 14.41923702 13.89032617 14.30570525 14.7254477 14.23755605 14.31590258 14.36502496 14.59055282 14.07678897 14.22765868 14.19894651 14.7477401 14.50976137 14.23402497 14.5060453 14.44040222 14.33707947 14.08171578 14.57717633 13.82229133 13.96177125 14.3802291 14.44256675 14.52911321 14.14051581 14.40093305 14.28307703 14.55912029 14.07832188 14.32859133 14.53318744 14.00973242 13.77862701 13.89130411 14.41728372 14.3416735 14.14195009 14.1746152 14.38040942 14.25389718 14.17734289 14.12293822 14.57549169 14.1142212 14.21624096 13.74840696 13.58030662 14.11395201 14.25051876 14.38561023 14.3032651 14.01609754 14.19018603 14.30847723 14.29831011 14.16288177 14.29741371 14.84547877 14.27416546 14.17861867 14.16000509 14.38129541 14.13093102 14.6721107 14.10964366 14.78647791 14.18717805 14.84456959 14.3041048 14.40962888 14.21148911 14.69563439 14.37563078 14.59217426 14.7053191 14.63298125 13.98500936 14.027166 14.36365983 13.77611082 14.30605869 14.16036461 14.22342444 14.96908219 14.11744428 14.53941257 14.71424843 14.18279244 14.02738612 14.18573491 14.3646209 14.30973596 13.89667936 14.5915509 15.36522166 14.63046908 14.06712705 14.51634082 14.45536568 14.20086475 14.71135336 14.56191598 14.66716082 14.78469697 14.93889677 14.4434237 14.39029562 14.68282212 14.45606564 14.17602695 14.07680397 14.90778255 14.84909353 15.11948048 14.37980051 14.2195362 14.85940904 14.63885258 14.61021576 14.86868751 14.61309819 14.64303849 15.47343224 14.57653687 14.63136901 14.3391055 14.64387011 14.86775996 14.52081269 14.46786397 13.97886183 14.20947848 13.88969514 14.3947119 13.81776154 14.57018999 13.6242783 13.94497014 14.37606475 14.50075269 14.70329836 14.56359714 13.54910504 14.16385707 14.52541262 15.09005616 14.35851683 14.11112727 14.71774079 13.95736091 14.05634357 13.98260851 14.38290414 14.04802677 14.42044671 14.37547636 14.41655319 15.51819858 14.3471094 13.78957707 14.23507298 14.51221068 14.48947992 14.2822341 14.61977408 14.04522721 14.43161996 14.03637582 14.51142384 13.99166058 14.38020717 14.12729354 14.21051729 15.47268894 14.25351433 14.0836365 14.08088671 14.20484448 14.1446412 14.11090787 14.39999257 14.14659125 14.64971661 13.76254898 14.8579556 14.6270202 14.05898881 14.14664153 13.98294695 14.57492679 14.47368414 14.28826823 14.3697782 14.25726576 13.89223843 14.24418755 14.30427632 14.38890697 14.39266457 14.12991113 14.07020955 14.27778136 13.90449883 14.25243612 14.3171551 14.35860984 14.27362591 14.77148993 13.80897466 14.22586349 14.27303055 14.70415868 13.92472401 14.37498367 13.69810094 13.83317922 14.54189128 14.19161795 13.85999196 14.57932452 14.28638406 14.59980267 14.14466716 14.31786215 13.97512947 14.41137697 13.67120685 14.18039373 14.32269539 14.02041088 14.0760729 13.74879886 14.15704052 15.40575181 13.89199023 13.84892339 14.27718282 15.01503694 14.963077 14.06060923 14.7995108 14.2786278 14.16475881 14.21251558 13.81561363 14.46086433 14.33075227 14.21625848 14.05523888 13.94592557 13.8415556 13.84045316 14.06320148 14.15420926 14.68295955 13.85578103 13.92123219 14.32246038 13.84662184 14.09118955 14.32278678 14.42941889 14.61375685 14.46492189 14.07487845 14.18721109 14.65067649 14.429605 14.01618521 13.78240095 14.00351913 14.51163834 13.91726263 14.55518134 14.10639541 13.73035519 13.79345382 14.08463449 14.22904127 14.58334488 14.67871964 14.50920172 14.16372967 14.34505329 14.93509386 14.00561424 13.78665461 14.32720726 14.43123369 14.17560748 14.17886855 13.76156354 14.49392394 14.80590242 14.57670035 14.3141935 14.48427153 14.34763249 14.17292127 13.71601413 14.25864187 13.91632874 13.89709525 14.34540117 13.94469645 14.11837571 14.25921911 14.57234863 14.27464693 14.11892616 14.06337849 14.08912775 14.32481021 14.34554738 14.49873532 14.64364204 14.13314724 13.8971661 13.92032213 14.51271182 14.08746971 13.74763251 14.59942696 14.06340544 14.20898565 14.13964437 14.34566158 14.38929752 14.16973368 14.94827169 13.3268163 14.41519109 13.96286907 14.01870462 14.41898372 14.2444544 14.38534061 13.88301288 13.9642521 14.19512348 14.104623 14.01071158 13.91692373 14.28506421 14.0316718 14.59825525 13.88760914 13.86674988 14.39805224 13.93542124 14.42288109 14.43242738 14.12545774 14.48314691 14.42187498 14.55055748 14.06093542 14.3159596 13.95880994 14.1003265 14.90087067 14.70432125 14.44101571 14.59598716 14.48026986 14.567187 14.4403388 14.19818334 14.07737032 14.4806455 14.77533815 14.7043082 14.56446412 14.23949892 14.88111736 14.82544356 14.2975555 14.3859428 14.702965 14.48629842 13.94485319
EG00221 9.257910349 8.858908528 8.973170857 8.763826709 8.747531839 8.486002526 8.877592026 8.012458278 9.31107546 9.455846998 8.86961885 8.698859221 8.853060018 9.030481355 9.023190652 8.544926037 8.753503818 8.274050077 9.131832598 8.520688236 8.460600051 8.677694202 8.657534143 8.291232708 8.525550885 8.630274014 8.002101009 8.178749461 8.723848008 8.921096951 8.716489765 8.319922881 8.700032571 8.646509431 8.411258699 8.544663254 8.716866563 8.505282442 9.269177541 8.502973019 8.407986059 8.788360923 8.654818342 8.509328437 8.722013527 9.051412837 8.949959239 8.78933129 8.957263165 9.172905841 8.60857817 8.798077451 8.980579899 8.659628602 9.099275022 8.999437275 8.996921471 8.870694848 8.873904507 8.451583432 8.485228479 8.438968647 9.028473923 8.572615558 8.863208265 8.33964294 8.908462172 8.516620233 9.079222896 8.314060738 8.653475792 9.008510178 9.033917218 8.657609568 8.814692598 8.83788933 8.935815316 9.091825097 8.927286643 8.869623277 8.638389685 8.907463071 8.31738811 8.620762689 8.68989997 9.178829505 8.443987583 9.913119812 8.564729584 8.813793785 8.621010221 8.761637576 8.379889127 8.868968758 8.541488046 8.908174653 8.592407763 8.707684292 9.018220293 9.188066824 8.972103282 8.767974472 8.898181036 8.924137751 8.642571032 8.798504793 8.219108037 8.028796763 8.77495369 9.078393487 8.776266628 8.943009508 9.327417834 8.740242609 8.865018435 8.740535233 8.888627603 9.086126264 9.299842775 9.249462397 9.181302453 8.765345701 8.648448086 8.671659042 8.658676392 8.855760013 8.648061246 8.539873438 9.117343681 8.789615155 8.671999972 8.912805407 8.750134282 8.828950978 8.940221363 8.792255907 8.631586156 8.968089294 9.168700754 8.802642221 8.864086611 9.312174579 8.753431229 8.989166048 8.913712375 9.330651011 9.56088609 8.738806111 8.435993526 8.482876269 8.76964641 8.961324729 8.561345221 9.136624113 8.722007928 8.589070477 8.898499161 8.504224814 8.970299596 8.369341491 8.840855047 8.809379516 8.748115682 8.747966719 8.663983166 8.624685035 8.989391648 8.80992998 8.925281694 8.590899955 9.504711395 8.585619121 8.505184605 8.456218526 9.030421002 8.999226335 8.583973621 8.749952865 7.492548503 8.820167295 8.534049846 8.500033404 8.806917383 8.526030407 8.910257316 8.640635484 8.611751504 8.483541645 9.056838564 8.515897462 8.589606689 8.869108554 7.881124314 8.805647854 9.021255149 8.852835788 8.253369715 8.827106505 8.654085275 8.536835766 8.805208623 8.821623661 9.256714979 9.143581097 8.67988768 8.42661229 9.025069053 9.120871411 8.746414899 8.989288082 8.489316939 8.995982576 9.136194858 8.843604535 8.150937491 8.766710784 8.75463026 9.029772978 8.57716418 8.93090765 9.213113037 8.94936157 8.52535975 8.50957453 8.634821604 8.751682947 8.760358525 8.73334442 8.945564654 8.757419431 8.349549652 8.310032779 8.466688258 8.363631648 9.44845511 9.165144405 8.681896816 8.44982957 8.045733154 8.781711814 8.667109697 8.426460429 8.490357128 8.838188123 8.545196266 8.862529329 8.742779577 8.833963502 9.054683491 8.571603171 8.995504863 8.677959229 8.46034311 8.507010448 8.830424495 8.90975487 8.397433566 8.902681368 8.437713898 8.694586966 8.840329022 9.021039731 9.035655079 8.766701609 8.607412479 8.71657631 8.614733797 8.579821844 8.759489906 8.697976729 8.62429374 8.834810122 8.415065406 8.679885465 8.551087711 8.751569201 8.395158524 8.961005737 9.58143879 9.039080628 8.691618302 9.125834497 9.089111767 9.043218618 8.622270708 8.604941607 9.07112335 8.597258235 8.54998379 8.838987684 8.645385978 9.035842389 9.028516005 8.552628863 8.814165886 9.069675342 8.859007115 8.408066953 8.711720279 8.018272767 8.860361336 8.806937919 8.651912042 8.525811147 9.21083226 8.841578799 8.808763882 8.400691798 8.584107359 8.442497852 8.578165464 8.479808298 8.248273722 8.053249676 8.254017821 7.873688078 8.74933911 8.467042716 9.445848331 8.461931446 8.437087833 8.912437812 9.073963741 8.752541957 8.487382853 8.007243018 8.853156864 9.112541897 8.657117081 7.314132943 8.271039363 8.009724382 7.95082039 8.083913037 8.5832156 8.568671519 8.345569235 7.565113476 8.58077617 7.892482149 8.67016487 8.855641687 7.964490114 9.043406591 8.727995068 9.447677058 7.85327675 8.886802363 8.67176384 8.922696597 8.932727115 8.611737136 9.157622529 9.098882619 9.011607089 8.908198572 8.830354249 8.576359785 8.650589775 9.352937249 8.984520569 8.659857417 9.106846427 8.791573757 8.982884116 8.168174617 9.053969562 9.186003075 8.941926115 9.638883834 8.458912456 8.325895102 8.058211193 8.987559529 8.26712276 9.300111309 8.505278107 9.231669887 8.953553948 8.582230637 8.609302963 8.778320107 8.806521666 9.363950134 8.735523183 8.406846395 8.757932398 8.682466625 8.407315235 8.648896512 9.347435086 9.260752894 8.690048758 8.617902982 8.7463179 8.528975632 9.076435267 8.540099929 9.008175443 8.684179308 8.654784665 8.900786366 8.824403528 8.732881044 8.923169324 8.638306844 8.521640055 8.811332795 8.516413993 8.946508914 8.868807083 8.817136483 9.240880799 8.7087723 8.315419404 8.612708599 8.65018352 9.003822865 8.580702261 8.416909573 8.760314038 8.095253074 9.090617685 8.701630539 8.985484516 8.448709691 8.813348701 8.495727569 8.345568821 8.542879166 8.615729223 8.72155907 8.664675524 9.077792141 9.334713463 9.369308002 8.860691891 8.790567118 8.873961364 8.739760582 8.605799701 8.918095919 9.001538826 8.701821187 8.780343562 8.620666796 8.852846555 8.422872843 9.035284702 8.837105827 8.822822727 8.663923952 8.487638084 8.485695028 9.072036681 8.654172086 8.536183088 8.436905474 8.721277241 8.738265491 8.980437665 8.636065788 8.648580619 8.879573597 8.783257717 8.643797273 8.417708808 8.740183871 8.696579012 8.580868607 8.723321987 9.190390537 8.430699067
EG00232 2.963073867 4.158417241 4.407874429 5.072689626 4.620788813 4.909308452 3.909120234 5.472266903 3.489842748 1.766401747 4.588205315 4.976679023 5.638067507 4.319443436 4.270245373 3.749886421 3.079088645 4.459485385 3.696623721 2.711831766 5.784631507 4.816829227 3.381850786 3.846733058 4.374191905 3.294076199 4.350679256 3.860315629 4.094791825 3.629337492 5.671749514 4.801319033 2.658442222 5.348116252 3.234053525 4.978609401 4.479302204 3.283661348 3.085654003 5.490098567 4.309331816 4.252463444 3.294288741 3.568445615 4.125663428 4.204568618 3.759371078 5.695303442 3.976259797 3.425900175 3.43368165 3.85777949 3.63388787 4.520135961 3.44542274 4.20188688 3.957025967 4.029476437 3.10501171 5.465956475 2.941587609 3.921056261 3.605324958 4.760366672 4.250612123 3.503905694 3.558931113 3.827895913 3.450029676 3.848714294 4.521749247 3.325897013 3.864104948 4.638707701 3.982243824 3.278645056 3.378872578 4.151791631 3.656151444 4.59630999 4.944651282 3.771012271 4.524895624 3.657008237 3.086414001 3.005345044 5.277182234 3.747915998 5.508828388 4.302665847 3.37363618 3.245616031 4.268055118 4.980670258 4.538455737 3.570050697 4.501728361 4.69111813 3.661186568 3.710147867 3.725206652 4.624097382 3.600124462 4.054606914 3.915309567 4.838562247 4.052856938 4.825274375 4.745396074 4.175497385 4.054671877 2.669834054 3.414864746 3.364300368 5.20982616 3.541067403 3.868620709 3.490183902 2.935574595 4.602771252 4.520517852 4.01313616 3.238715006 4.790940312 4.405530217 4.146803209 4.227634099 2.922707867 3.666652933 3.103530847 4.802020663 4.541583244 4.160471797 4.956878394 4.656811414 5.010589028 4.028840783 3.697517185 4.883247708 4.519568187 5.079381791 3.418037162 4.466668344 3.963599953 3.944834399 2.454285402 4.15900464 4.24899251 4.702155301 4.013006119 3.196168589 3.910916513 4.432722879 3.095062174 3.177598711 4.656214658 4.740294619 4.926025194 4.719544316 4.772162192 4.500640056 4.841718895 3.616601385 2.290087587 4.147025565 5.674676161 3.856785509 3.220755607 5.024322582 3.686050845 3.854235904 4.606374479 3.683914072 4.541193454 3.261638523 5.033316163 5.216672691 4.771231432 6.081013823 4.795586396 4.021933791 4.362150891 4.267702742 4.896780382 2.66695177 4.29629839 5.767853517 3.106735357 3.784102616 5.716716989 4.714773233 2.371872987 5.483683469 4.899346354 3.619415291 4.769631892 4.019397096 4.476029032 4.39972437 4.572723276 4.216091109 4.034538439 4.955396627 3.895516145 7.38329596 5.644872245 3.493286667 4.014426137 4.723943892 4.71697594 3.720184086 4.102209588 4.327502326 5.7466718 5.950701995 2.608109961 4.590204798 3.722206028 4.127434518 2.994180346 4.468037387 5.216866021 4.104381619 5.255371699 3.844195375 5.549898613 3.413026384 3.012130824 3.751091076 5.353247839 4.631648934 4.678998113 4.53432614 4.972709737 4.106574677 3.623983101 5.065701563 5.608156584 5.55903361 3.747392845 3.676807422 4.854313554 3.998725155 3.086410918 4.393901883 4.29822047 4.032854444 5.184191487 3.383498749 4.912841189 3.420966629 2.695564287 3.386069126 4.795028961 4.35577612 4.439002552 4.237689079 3.620455486 3.596891229 4.374988608 3.226639475 2.781007039 3.265462504 5.413929422 2.819592565 4.780918182 5.454399198 2.169169825 3.681304814 3.221659188 4.213518571 3.082233245 5.071672602 3.336876062 3.721896915 2.735241664 4.268536857 3.945711952 4.601613245 4.038325132 3.987226036 4.186668957 2.90475362 3.236654052 5.800538334 2.347597488 3.536396787 3.658956021 4.168952886 4.0738647 2.516158108 2.900716468 4.568962811 4.020574966 3.505056187 4.445959462 4.04047117 4.596943648 4.929151162 4.716567939 2.752185491 3.810228551 4.308313096 7.232426556 3.72382555 5.016497431 3.952692228 4.776460354 3.99190505 2.891339212 4.300088309 5.21409075 4.552557393 5.919757607 4.122169302 4.566264205 5.398904003 5.750237938 4.917878977 3.98981485 3.821360914 4.960473673 4.390342154 4.718920382 5.098374162 4.982869236 4.327601393 6.088228685 3.425604074 5.006403036 4.585496311 4.094811087 3.324417295 5.245364566 3.084393023 5.429169653 5.272353795 4.535243244 4.500622922 3.577269294 3.10333692 3.41422406 4.448165339 3.612304775 5.434625702 3.969283604 4.972216071 2.647512499 4.132314453 3.67423425 4.57015645 2.978285918 3.867623328 5.454419019 5.001443626 4.025196064 5.30614859 4.445488904 5.958723399 3.616833567 4.01355568 3.440725909 3.778263922 4.935303729 4.725745486 4.597452174 4.190669128 3.328823446 4.655659282 4.072346521 4.922335567 4.510905172 4.292182121 3.874435151 4.112194149 3.720854429 3.181813951 3.978650734 5.511769982 4.480982837 3.989186799 4.31771803 4.401916266 3.813524277 4.562696565 3.352908588 4.454615171 5.318246001 4.620268192 4.322611958 5.052161294 3.023957904 4.758393622 2.986056653 3.899508942 3.893077074 6.406524465 4.055375979 3.554357253 4.810847538 3.178983272 4.965470575 3.373364774 6.897797054 4.391186387 4.39565509 4.320561291 3.14834271 4.659868153 4.427653997 3.552805262 3.59926242 4.075054045 3.730688303 4.975269079 3.856854353 5.768315086 4.211207972 4.008099918 3.852554404 3.14475202 5.014880204 4.50089779 2.229253757 2.472235292 3.487522186 3.784045963 4.300506958 3.921119401 5.027823075 4.32246257 3.066310365 5.445290453 3.032578968 3.810652766 4.976033955 3.870531829 4.87219564 4.27655387 4.494369848 4.933117742 3.540682871 4.667726928 2.55544221 4.695935668 5.654247142 3.595403646 4.433507082 3.2053204 4.324396193 5.53365795 4.827259116 4.208283909 3.629646432 5.1708195 2.672964722 4.438705518 3.659797686 2.832973072 3.409752877 4.072533153 4.302798306 3.956649739 3.960450979 3.583879497 3.586025793 5.086359612 3.152698009 3.513716233 4.061200974 4.773703424 4.543714084 3.91478132
EG00237 11.13480469 10.79885428 11.10731669 10.9237817 11.09653128 11.17814294 11.09926573 11.0975284 10.81312111 10.7398405 11.02667982 11.03405466 10.88512775 11.17127681 10.73533822 10.76246351 11.00755754 11.09932602 11.00326488 11.17272274 11.16430154 11.11143596 10.98590731 11.72764766 10.80808254 10.80407751 11.00300966 11.22601585 11.63083602 11.45403724 11.40682816 10.87423955 10.78076319 10.9456204 11.27261419 10.79107076 10.46745108 11.31771979 10.7127304 10.77936592 11.09129813 10.78722808 10.48150007 11.10700372 11.03521267 10.88882001 11.03835785 11.1315704 11.06293108 11.11799563 11.26125473 11.01523032 10.696346 11.62939951 10.81069253 10.96633019 10.94193053 11.40338588 10.72831698 10.83035839 10.62008755 10.95021613 10.97639364 10.8496265 11.10097143 10.9312691 10.74702255 10.98481232 11.28487573 10.983585 11.47405198 10.90193168 10.77958561 11.11418351 11.16872964 11.02593697 10.74452434 10.93793821 11.12080628 10.94381364 11.28310945 11.00709861 10.51973768 10.7330758 10.65715645 10.54048704 11.67705883 11.27861747 10.87604086 10.86105937 11.12885033 10.41647807 10.71729269 10.46515942 10.87669064 10.71803076 10.93739696 11.19097326 10.92571076 11.42848955 11.10420432 10.43325644 10.68975196 10.97311601 10.94315257 11.22133144 11.26378495 10.98554776 11.15586585 11.28005489 11.61690486 10.60829752 10.72516253 10.47753295 10.80989191 10.9270453 11.04694547 10.88033428 11.07522868 10.57645348 11.23719561 10.89436535 11.30163835 11.26184259 11.14716281 10.58660933 10.801036 11.30704583 10.58328106 10.51795012 11.32788148 11.60328202 11.39547135 10.90114381 11.24771237 11.01595468 11.03829125 10.98369269 11.14035192 11.35522473 11.22042763 11.57024024 11.26946467 11.25217521 11.22714011 11.33476885 11.32826324 11.61465358 11.22401823 11.22187616 10.85043876 11.07612496 11.19948892 10.93691209 11.02148739 11.50788859 10.95472885 11.19236614 10.8964895 11.10451141 10.66711282 10.32469346 10.61496173 10.45969629 10.87325057 10.57188666 10.9214406 10.73773442 10.71278353 10.98432687 9.797806869 10.62663127 11.07254783 10.58459036 10.71243092 11.11548452 10.9551258 10.95120465 11.28067656 10.6096473 10.86139291 11.18687469 10.7179946 11.29637395 11.17812754 10.83282598 11.40091685 11.47631468 10.94581518 11.10114347 10.93949033 10.93476784 11.93613517 10.88093852 11.25576846 11.5496201 11.21776286 10.82330268 11.29037832 11.12195064 10.85329732 11.16470726 11.01809232 11.61548029 11.6964852 11.43187819 11.35779113 11.23913601 11.14743095 11.15728923 11.50753406 10.69841321 11.70741895 11.17882899 11.68642755 10.85648862 11.46682381 11.3377918 11.56304626 11.30543274 10.83699928 11.23947314 11.24233326 11.58206985 10.79665318 11.35908041 10.89538631 11.29488662 10.76762858 11.05172915 10.95953369 11.1753798 11.69574051 11.17236278 11.34522456 11.29440204 10.92943072 11.26290954 10.81645397 10.99857879 11.00135721 11.22131184 11.15096107 10.77385361 10.45305429 10.86830024 10.88256851 11.19617504 11.04199524 11.38491739 10.91359439 10.65395411 10.90863259 11.08067326 11.22969566 10.91563752 11.43584336 11.11359111 11.06780001 11.34307832 11.52843709 10.98989187 11.58181502 11.15124445 11.42615652 10.92842842 10.98093411 10.93153882 11.22843647 10.90714337 11.0679611 11.10557895 11.41015459 10.96509397 11.33649641 10.87565998 10.84209549 11.41303114 11.05599191 11.37960775 11.07385352 10.77497579 11.12018854 11.09954017 11.27607749 11.27236835 10.6067364 11.37682292 11.05964786 11.22853788 11.18584073 11.31168514 11.10380524 11.37747233 10.83037734 10.93681863 10.76330161 11.17104778 11.31859856 11.54559231 11.11677578 11.10619687 11.02617148 11.58019928 10.97240827 11.62219248 11.27863427 11.0059426 11.29876423 10.96507642 11.18956687 11.28342507 11.24868569 11.30798841 11.27752437 11.06012944 10.83153202 11.34781605 10.69601425 10.75181753 11.34662662 10.91060761 10.96390923 11.16526393 11.43595974 11.26394263 11.06624587 10.70932027 11.0937999 11.21781043 11.03029624 10.86649986 11.14243236 11.03863498 11.11878107 11.12662844 10.73629107 10.89129855 10.73218135 10.84463014 10.56876447 10.8130139 10.75288981 10.63458942 11.19747641 11.32762876 11.68203431 10.71394395 11.17470762 10.81317371 11.07111084 10.97575213 10.70818598 11.58110144 10.74331349 11.0204521 11.01732346 11.19147308 11.17921327 11.24919255 10.97228088 10.63999145 11.12248012 11.21656811 11.12823037 11.52543904 10.99082893 11.31182246 11.15757347 10.86315128 11.4129642 11.16952388 11.35841787 11.25315955 10.81695546 11.24425227 11.17024487 11.43601965 10.44516434 10.83402282 11.19816014 10.93933899 10.57757495 11.54599579 11.80795005 11.18797194 11.22412868 10.34623732 10.49458725 10.04229411 10.50277916 10.33566105 10.79290378 9.837212453 10.71724406 10.02163727 9.957028222 10.48763072 10.58948092 10.51209593 10.94072421 9.979492028 10.8997611 10.16757562 10.1030334 11.06367456 11.34620567 11.39937538 11.29876629 10.62312437 11.17171241 10.91341055 10.93934314 10.64416458 11.65895096 11.27613096 11.16867231 10.69670806 11.09907378 11.15579926 11.08721608 11.12088983 10.91700098 11.14037134 10.70050296 10.77431446 10.71238706 10.92238226 11.15429666 11.31699569 11.39496353 10.90505883 11.06185622 10.65258381 10.61849716 10.86050024 10.73947822 11.69859828 11.16516524 10.74591271 11.05302894 10.98546834 10.48620979 10.8902719 10.84732066 11.04872889 11.43148602 11.43013871 10.91989841 11.06707837 10.8851166 11.0879437 10.81896062 11.12803887 11.33617873 11.00246363 11.59504843 11.13654951 11.22356892 10.90510365 11.27339221 11.67433335 11.26393951 11.48712155 11.08987585 10.91618052 11.51113136 10.85319961 10.5876711 10.54960052 10.95623329 10.78560823 11.1309153
[truncated: 57,796,557 more chars]
