# Supplementary material for: Regulatory Architecture of Gene Expression Variation in the Threespine Stickleback Gasterosteus aculeatus
Source: G3 (Bethesda). 2016 Nov 10;7(1):165–78. doi: 10.1534/g3.116.033241 (PMC5217106; doi:10.1534/g3.116.033241)
Supplement: Supplementary file 7 [file 165FileS3.txt]

40001 401 402 1
50001 501 502 1
70001 701 702 1
70002 703 704 1
80002 801 802 1
90002 901 902 1
100002 1001 1002 1
110001 1101 1102 1
120001 1201 1202 1
130001 1301 1302 1
130002 1303 1304 1
140001 1401 1402 1
140002 1403 1404 1
150001 1501 1502 1
160001 1601 1602 1
170001 1701 1702 1
180001 1801 1802 1
190001 1901 1902 1
200001 2001 2002 1
210001 2101 2102 1
210002 2103 2104 1
220001 2201 2202 1
220002 2203 2204 1
230001 2301 2302 1
230002 2303 2304 1
240001 2401 2402 1
240002 2403 2404 1
250002 2501 2502 1
260002 2601 2602 1
270001 2701 2702 1
270002 2703 2704 1
280001 2801 2802 1
280002 2803 2804 1
290001 2901 2902 1
290002 2903 2904 1
300001 3001 3002 1
300002 3003 3004 1
310001 3101 3102 1
310002 3103 3104 1
320001 3201 3202 1
320002 3203 3204 1
330001 3301 3302 1
330002 3303 3304 1
340001 3401 3402 1
340002 3403 3404 1
350002 3501 3502 1
360001 3601 3602 1
360002 3603 3604 1
370001 3701 3702 1
370002 3703 3704 1
380001 3801 3802 1
380002 3803 3804 1
390001 3901 3902 1
390002 3903 3904 1
400001 4001 4002 1
400002 4003 4004 1
410002 4101 4102 1
420002 4201 4202 1
430002 4301 4302 1
440002 4401 4402 1
450002 4501 4502 1
460002 4601 4602 1
470002 4701 4702 1
480002 4801 4802 1
530002 5301 5302 1
540002 5401 5402 1
550002 5501 5502 1
560002 5601 5602 1
570002 5701 5702 1
580002 5801 5802 1
590002 5901 5902 1
600002 6001 6002 1
610002 6101 6102 1
620002 6201 6202 1
630002 6301 6302 1
640002 6401 6402 1
650002 6501 6502 1
660002 6601 6602 1
670002 6701 6702 1
680002 6801 6802 1
710002 7101 7102 1
720002 7201 7202 1
730002 7301 7302 1
740002 7401 7402 1
750002 7501 7502 1
760002 7601 7602 1
770002 7701 7702 1
780002 7801 7802 1
790002 7901 7902 1
800002 8001 8002 1
40711 40001 70002 2
40712 40001 70002 2
40713 40001 70002 2
40714 40001 70002 2
40715 40001 70002 2
40716 40001 70002 2
40721 40001 70002 2
40724 40001 70002 2
40811 40001 80002 2
40813 40001 80002 2
40814 40001 80002 2
40815 40001 80002 2
40816 40001 80002 2
40821 40001 80002 2
40822 40001 80002 2
40823 40001 80002 2
50912 50001 90002 2
50913 50001 90002 2
50914 50001 90002 2
50915 50001 90002 2
50916 50001 90002 2
50921 50001 90002 2
50922 50001 90002 2
50924 50001 90002 2
51011 50001 100002 2
51012 50001 100002 2
51013 50001 100002 2
51014 50001 100002 2
51016 50001 100002 2
51021 50001 100002 2
51022 50001 100002 2
51023 50001 100002 2
51024 50001 100002 2
71313 70001 130002 2
71315 70001 130002 2
71316 70001 130002 2
71322 70001 130002 2
71323 70001 130002 2
71324 70001 130002 2
71411 70001 140002 2
71412 70001 140002 2
71414 70001 140002 2
71415 70001 140002 2
71416 70001 140002 2
71421 70001 140002 2
71422 70001 140002 2
71423 70001 140002 2
71424 70001 140002 2
112111 110001 210002 2
112112 110001 210002 2
112113 110001 210002 2
112114 110001 210002 2
112116 110001 210002 2
112121 110001 210002 2
112122 110001 210002 2
112123 110001 210002 2
112124 110001 210002 2
112215 110001 220002 2
112216 110001 220002 2
112221 110001 220002 2
112223 110001 220002 2
112224 110001 220002 2
122313 120001 230002 2
122314 120001 230002 2
122315 120001 230002 2
122321 120001 230002 2
122322 120001 230002 2
122323 120001 230002 2
122324 120001 230002 2
122413 120001 240002 2
122414 120001 240002 2
122415 120001 240002 2
122416 120001 240002 2
122421 120001 240002 2
122423 120001 240002 2
122424 120001 240002 2
132511 130001 250002 2
132512 130001 250002 2
132513 130001 250002 2
132514 130001 250002 2
132515 130001 250002 2
132516 130001 250002 2
132521 130001 250002 2
132522 130001 250002 2
132523 130001 250002 2
132524 130001 250002 2
132611 130001 260002 2
132612 130001 260002 2
132613 130001 260002 2
132614 130001 260002 2
132615 130001 260002 2
132616 130001 260002 2
132621 130001 260002 2
132622 130001 260002 2
132623 130001 260002 2
132624 130001 260002 2
142711 140001 270002 2
142712 140001 270002 2
142713 140001 270002 2
142714 140001 270002 2
142715 140001 270002 2
142716 140001 270002 2
142721 140001 270002 2
142722 140001 270002 2
142723 140001 270002 2
142724 140001 270002 2
142811 140001 280002 2
142812 140001 280002 2
142813 140001 280002 2
142814 140001 280002 2
142815 140001 280002 2
142816 140001 280002 2
142821 140001 280002 2
142822 140001 280002 2
142823 140001 280002 2
152911 150001 290002 2
152912 150001 290002 2
152913 150001 290002 2
152914 150001 290002 2
152915 150001 290002 2
152916 150001 290002 2
152921 150001 290002 2
152923 150001 290002 2
152924 150001 290002 2
153012 150001 300002 2
153013 150001 300002 2
153014 150001 300002 2
153015 150001 300002 2
153016 150001 300002 2
153021 150001 300002 2
153023 150001 300002 2
153024 150001 300002 2
163111 160001 310002 2
163112 160001 310002 2
163113 160001 310002 2
163114 160001 310002 2
163115 160001 310002 2
163116 160001 310002 2
163121 160001 310002 2
163122 160001 310002 2
163123 160001 310002 2
163124 160001 310002 2
163211 160001 320002 2
163214 160001 320002 2
163215 160001 320002 2
163216 160001 320002 2
163221 160001 320002 2
163222 160001 320002 2
163224 160001 320002 2
173311 170001 330002 2
173312 170001 330002 2
173313 170001 330002 2
173314 170001 330002 2
173315 170001 330002 2
173316 170001 330002 2
173321 170001 330002 2
173322 170001 330002 2
173323 170001 330002 2
173324 170001 330002 2
173411 170001 340002 2
173412 170001 340002 2
173413 170001 340002 2
173414 170001 340002 2
173415 170001 340002 2
173416 170001 340002 2
173421 170001 340002 2
173422 170001 340002 2
173423 170001 340002 2
173424 170001 340002 2
183511 180001 350002 2
183513 180001 350002 2
183514 180001 350002 2
183515 180001 350002 2
183516 180001 350002 2
183521 180001 350002 2
183522 180001 350002 2
183523 180001 350002 2
183524 180001 350002 2
183611 180001 360002 2
183612 180001 360002 2
183614 180001 360002 2
183615 180001 360002 2
183616 180001 360002 2
183621 180001 360002 2
183622 180001 360002 2
183623 180001 360002 2
183624 180001 360002 2
193711 190001 370002 2
193712 190001 370002 2
193713 190001 370002 2
193714 190001 370002 2
193715 190001 370002 2
193721 190001 370002 2
193722 190001 370002 2
193723 190001 370002 2
193724 190001 370002 2
193811 190001 380002 2
193812 190001 380002 2
193813 190001 380002 2
193814 190001 380002 2
193816 190001 380002 2
193821 190001 380002 2
193822 190001 380002 2
193823 190001 380002 2
203911 200001 390002 2
203912 200001 390002 2
203913 200001 390002 2
203914 200001 390002 2
203915 200001 390002 2
203916 200001 390002 2
203921 200001 390002 2
203922 200001 390002 2
203923 200001 390002 2
203924 200001 390002 2
204011 200001 400002 2
204012 200001 400002 2
204013 200001 400002 2
204014 200001 400002 2
204015 200001 400002 2
204016 200001 400002 2
204022 200001 400002 2
204023 200001 400002 2
204024 200001 400002 2
214111 210001 410002 2
214112 210001 410002 2
214113 210001 410002 2
214114 210001 410002 2
214115 210001 410002 2
214116 210001 410002 2
214121 210001 410002 2
214122 210001 410002 2
214123 210001 410002 2
214124 210001 410002 2
214211 210001 420002 2
214212 210001 420002 2
214215 210001 420002 2
214216 210001 420002 2
214221 210001 420002 2
214222 210001 420002 2
214223 210001 420002 2
214224 210001 420002 2
224312 220001 430002 2
224314 220001 430002 2
224315 220001 430002 2
224316 220001 430002 2
224321 220001 430002 2
224323 220001 430002 2
224324 220001 430002 2
224413 220001 440002 2
224414 220001 440002 2
224415 220001 440002 2
224416 220001 440002 2
224421 220001 440002 2
224424 220001 440002 2
234513 230001 450002 2
234514 230001 450002 2
234521 230001 450002 2
234522 230001 450002 2
234523 230001 450002 2
234524 230001 450002 2
234611 230001 460002 2
234612 230001 460002 2
234613 230001 460002 2
234614 230001 460002 2
234615 230001 460002 2
234616 230001 460002 2
234621 230001 460002 2
234623 230001 460002 2
244711 240001 470002 2
244712 240001 470002 2
244713 240001 470002 2
244714 240001 470002 2
244715 240001 470002 2
244716 240001 470002 2
244721 240001 470002 2
244722 240001 470002 2
244723 240001 470002 2
244811 240001 480002 2
244812 240001 480002 2
244813 240001 480002 2
244814 240001 480002 2
244816 240001 480002 2
244821 240001 480002 2
244822 240001 480002 2
244824 240001 480002 2
275311 270001 530002 2
275312 270001 530002 2
275313 270001 530002 2
275314 270001 530002 2
275315 270001 530002 2
275316 270001 530002 2
275322 270001 530002 2
275323 270001 530002 2
275411 270001 540002 2
275412 270001 540002 2
275414 270001 540002 2
275422 270001 540002 2
275423 270001 540002 2
275424 270001 540002 2
285511 280001 550002 2
285512 280001 550002 2
285513 280001 550002 2
285514 280001 550002 2
285515 280001 550002 2
285516 280001 550002 2
285521 280001 550002 2
285522 280001 550002 2
285523 280001 550002 2
285524 280001 550002 2
285614 280001 560002 2
285622 280001 560002 2
285623 280001 560002 2
285624 280001 560002 2
295711 290001 570002 2
295712 290001 570002 2
295714 290001 570002 2
295716 290001 570002 2
295721 290001 570002 2
295722 290001 570002 2
295723 290001 570002 2
295724 290001 570002 2
295812 290001 580002 2
295813 290001 580002 2
295814 290001 580002 2
295815 290001 580002 2
295816 290001 580002 2
295821 290001 580002 2
295822 290001 580002 2
295823 290001 580002 2
295824 290001 580002 2
305911 300001 590002 2
305912 300001 590002 2
305913 300001 590002 2
305915 300001 590002 2
305921 300001 590002 2
305922 300001 590002 2
305924 300001 590002 2
306011 300001 600002 2
306012 300001 600002 2
306013 300001 600002 2
306014 300001 600002 2
306016 300001 600002 2
306021 300001 600002 2
306022 300001 600002 2
306023 300001 600002 2
306024 300001 600002 2
316111 310001 610002 2
316112 310001 610002 2
316113 310001 610002 2
316116 310001 610002 2
316121 310001 610002 2
316123 310001 610002 2
316124 310001 610002 2
316211 310001 620002 2
316212 310001 620002 2
316213 310001 620002 2
316214 310001 620002 2
316215 310001 620002 2
316216 310001 620002 2
316221 310001 620002 2
316222 310001 620002 2
316223 310001 620002 2
316224 310001 620002 2
326311 320001 630002 2
326312 320001 630002 2
326313 320001 630002 2
326314 320001 630002 2
326315 320001 630002 2
326316 320001 630002 2
326321 320001 630002 2
326323 320001 630002 2
326324 320001 630002 2
326411 320001 640002 2
326412 320001 640002 2
326413 320001 640002 2
326416 320001 640002 2
326421 320001 640002 2
326422 320001 640002 2
326423 320001 640002 2
326424 320001 640002 2
336512 330001 650002 2
336513 330001 650002 2
336514 330001 650002 2
336515 330001 650002 2
336516 330001 650002 2
336522 330001 650002 2
336523 330001 650002 2
336524 330001 650002 2
336611 330001 660002 2
336612 330001 660002 2
336621 330001 660002 2
346711 340001 670002 2
346712 340001 670002 2
346713 340001 670002 2
346715 340001 670002 2
346721 340001 670002 2
346722 340001 670002 2
346723 340001 670002 2
346724 340001 670002 2
346812 340001 680002 2
346813 340001 680002 2
346814 340001 680002 2
346816 340001 680002 2
346822 340001 680002 2
346824 340001 680002 2
367111 360001 710002 2
367114 360001 710002 2
367121 360001 710002 2
367122 360001 710002 2
367215 360001 720002 2
377311 370001 730002 2
377312 370001 730002 2
377314 370001 730002 2
377315 370001 730002 2
377316 370001 730002 2
377321 370001 730002 2
377322 370001 730002 2
377323 370001 730002 2
377412 370001 740002 2
377413 370001 740002 2
377415 370001 740002 2
377416 370001 740002 2
377421 370001 740002 2
377424 370001 740002 2
387511 380001 750002 2
387512 380001 750002 2
387513 380001 750002 2
387514 380001 750002 2
387515 380001 750002 2
387516 380001 750002 2
387521 380001 750002 2
387522 380001 750002 2
387524 380001 750002 2
387611 380001 760002 2
387613 380001 760002 2
387614 380001 760002 2
387616 380001 760002 2
387622 380001 760002 2
387623 380001 760002 2
387624 380001 760002 2
397711 390001 770002 2
397712 390001 770002 2
397713 390001 770002 2
397714 390001 770002 2
397715 390001 770002 2
397716 390001 770002 2
397721 390001 770002 2
397722 390001 770002 2
397723 390001 770002 2
397724 390001 770002 2
397811 390001 780002 2
397812 390001 780002 2
397813 390001 780002 2
397814 390001 780002 2
397815 390001 780002 2
397816 390001 780002 2
397821 390001 780002 2
397822 390001 780002 2
397823 390001 780002 2
397824 390001 780002 2
407912 400001 790002 2
407913 400001 790002 2
407914 400001 790002 2
407915 400001 790002 2
407916 400001 790002 2
407921 400001 790002 2
407922 400001 790002 2
407923 400001 790002 2
407924 400001 790002 2
408011 400001 800002 2
408012 400001 800002 2
408013 400001 800002 2
408014 400001 800002 2
408016 400001 800002 2
408021 400001 800002 2
408023 400001 800002 2
408024 400001 800002 2
