# Supplementary material for: Regulatory Architecture of Gene Expression Variation in the Threespine Stickleback Gasterosteus aculeatus
Source: G3 (Bethesda). 2016 Nov 10;7(1):165–78. doi: 10.1534/g3.116.033241 (PMC5217106; doi:10.1534/g3.116.033241)
Supplement: Supplementary file 8 [file 165FileS4.txt]

Is50408 1 0.00000 0.00000 0.00000 1
Is204268 1 0.02151 0.03389 0.00637 1
Is382264 1 0.03078 0.04403 0.01617 1
Is387599 1 0.03267 0.04780 0.01618 1
Is557254 1 0.03828 0.05114 0.02327 1
Is702247 1 0.04314 0.05522 0.02715 1
Is822752 1 0.05753 0.08307 0.03012 1
Is930664 1 0.06421 0.08820 0.03050 1
Is971847 1 0.08030 0.09712 0.05944 1
Is1037554 1 0.08251 0.09713 0.06093 1
Is1077132 1 0.10191 0.12500 0.08007 1
Is1207364 1 0.12217 0.12681 0.10044 1
Is1260907 1 0.13632 0.13582 0.10906 1
Is1356785 1 0.14067 0.16901 0.10907 1
Is1392275 1 0.14826 0.17292 0.12374 1
175s2840 1 0.17825 0.22205 0.13040 1
175s64370 1 0.18522 0.22206 0.14404 1
175s82344 1 0.18901 0.22959 0.14405 1
175s100864 1 0.19410 0.23544 0.14406 1
175s119080 1 0.19715 0.23863 0.15358 1
165s121863 1 0.23925 0.29208 0.18170 1
165s139122 1 0.24793 0.30498 0.18171 1
Is1760608 1 0.31079 0.37417 0.24248 1
Is1861014 1 0.33413 0.40528 0.25925 1
Is1932673 1 0.34785 0.42089 0.26889 1
Is1965181 1 0.35008 0.42090 0.29141 1
Is2003077 1 0.36508 0.43528 0.29142 1
Is2013362 1 0.36809 0.43951 0.29143 1
Is2062870 1 0.38120 0.44440 0.31446 1
Is2242464 1 0.39745 0.45511 0.33677 1
Is2266493 1 0.40688 0.45512 0.36141 1
Is2336813 1 0.41605 0.46457 0.36279 1
Is2365528 1 0.42273 0.47213 0.36822 1
Is2426853 1 0.44321 0.48136 0.41224 1
Is2586915 1 0.46500 0.51315 0.41267 1
Is2680037 1 0.48166 0.51316 0.44621 1
Is2710959 1 0.48547 0.51843 0.44622 1
Is2873293 1 0.49722 0.51844 0.46640 1
Is3100381 1 0.50911 0.54172 0.47156 1
Is3268091 1 0.51912 0.55116 0.48263 1
Is3339670 1 0.52809 0.56466 0.48674 1
Is3359405 1 0.54751 0.57700 0.51101 1
Is3410035 1 0.55298 0.58846 0.51102 1
Is3489317 1 0.56777 0.58847 0.54128 1
Is3723535 1 0.56805 0.58848 0.54589 1
Is3775278 1 0.56851 0.58860 0.54642 1
Is3804722 1 0.57845 0.59196 0.56172 1
Is3949713 1 0.58721 0.59888 0.57016 1
Is3959800 1 0.59046 0.59889 0.57667 1
Is4110224 1 0.59495 0.60784 0.57668 1
Is4127019 1 0.59970 0.60785 0.58825 1
Is4176711 1 0.60733 0.61277 0.59799 1
Is4314696 1 0.62133 0.62100 0.61802 1
Is4559711 1 0.63627 0.62884 0.63940 1
Is4766827 1 0.64067 0.62885 0.64432 1
Is4803697 1 0.64156 0.63907 0.64433 1
Is4996044 1 0.64692 0.63908 0.65269 1
Is5473494 1 0.65976 0.63909 0.67285 1
Is5726554 1 0.66835 0.65503 0.67865 1
Is5838232 1 0.67406 0.65892 0.67866 1
Is5976245 1 0.67790 0.65893 0.69279 1
Is6072643 1 0.68171 0.65894 0.69974 1
Is6275425 1 0.68902 0.66321 0.70983 1
Is6512062 1 0.69059 0.66415 0.71194 1
Is6813712 1 0.69629 0.66976 0.71983 1
Is6985156 1 0.70526 0.67325 0.73382 1
Is7435299 1 0.70702 0.67650 0.73383 1
Is7822953 1 0.71142 0.68116 0.73850 1
Is8076637 1 0.72065 0.68725 0.75030 1
Is8169846 1 0.72299 0.68726 0.75482 1
Is8360850 1 0.72591 0.69268 0.75483 1
Is8438108 1 0.73009 0.69269 0.76376 1
Is9513458 1 0.74527 0.69812 0.78831 1
Is9585214 1 0.75113 0.70354 0.79537 1
Is9962255 1 0.76925 0.71453 0.82242 1
Is10218378 1 0.77012 0.71521 0.82243 1
Is10526217 1 0.77237 0.71522 0.82663 1
Is11003544 1 0.77752 0.72059 0.83306 1
Is11214864 1 0.78154 0.72456 0.83771 1
Is11431969 1 0.79680 0.74112 0.84882 1
Is11630863 1 0.79719 0.74149 0.84895 1
Is11903824 1 0.79970 0.74359 0.85215 1
Is12023745 1 0.80352 0.74601 0.85928 1
Is12247190 1 0.81895 0.76077 0.87360 1
Is12285649 1 0.82241 0.76498 0.87361 1
Is12312033 1 0.82252 0.76499 0.87478 1
Is12366757 1 0.82996 0.76500 0.89210 1
Is12411971 1 0.83403 0.77098 0.89211 1
Is12527022 1 0.84076 0.77482 0.90366 1
Is12952945 1 0.85306 0.78377 0.91766 1
Is13132282 1 0.85951 0.78808 0.91812 1
Is13380883 1 0.86948 0.78809 0.95126 1
Is13575527 1 0.87183 0.79167 0.95127 1
Is13618484 1 0.87916 0.80238 0.95128 1
Is13629290 1 0.88184 0.80598 0.95129 1
Is13648991 1 0.88660 0.81156 0.95545 1
Is13665029 1 0.89173 0.81742 0.96014 1
Is13738802 1 0.89506 0.82083 0.96292 1
Is13886292 1 0.89751 0.82313 0.97067 1
Is13902780 1 0.90538 0.83524 0.97068 1
Is13947981 1 0.91001 0.83525 0.98051 1
Is14197851 1 0.91922 0.83526 0.99628 1
Is14798334 1 0.92233 0.83527 1.00782 1
Is14823839 1 0.92543 0.83528 1.01657 1
Is14861341 1 0.92869 0.83819 1.01658 1
Is14895899 1 0.93102 0.83820 1.02231 1
Is14988034 1 0.93976 0.84584 1.02967 1
Is15246189 1 0.94464 0.85455 1.03087 1
Is15644964 1 0.95722 0.86851 1.04286 1
Is15706032 1 0.96215 0.87166 1.04920 1
Is15764265 1 0.96443 0.87832 1.04921 1
Is15851732 1 0.96559 0.87833 1.04922 1
Is16006664 1 0.97799 0.89186 1.04946 1
Is16135155 1 0.98082 0.89187 1.06555 1
Is16362979 1 0.99421 0.91008 1.07245 1
Is16423970 1 1.00374 0.91511 1.09776 1
Is16655831 1 1.01069 0.92013 1.09777 1
Is16662819 1 1.01419 0.92243 1.10231 1
Is16730761 1 1.01594 0.92472 1.10232 1
Is16807038 1 1.02466 0.92473 1.11667 1
Is16858664 1 1.02490 0.93318 1.11668 1
Is17081950 1 1.02845 0.93319 1.11939 1
Is17084542 1 1.03175 0.94174 1.11940 1
Is17193193 1 1.03625 0.94728 1.12245 1
Is17293267 1 1.04014 0.95144 1.12519 1
Is17429145 1 1.04167 0.95855 1.12520 1
Is17993717 1 1.04550 0.95856 1.12521 1
Is18138351 1 1.04910 0.96175 1.13226 1
Is18395774 1 1.05613 0.96393 1.14438 1
Is18574493 1 1.06192 0.96541 1.15370 1
Is18768086 1 1.06276 0.96905 1.15500 1
Is19520030 1 1.07394 0.96906 1.17544 1
Is19554548 1 1.08016 0.96907 1.19217 1
Is19897930 1 1.08445 0.96908 1.19743 1
Is27116465 1 1.08948 0.96909 1.20439 1
Is27019542 1 1.09370 0.96910 1.20989 1
Is26978302 1 1.09829 0.97408 1.21538 1
Is26946601 1 1.10389 0.98062 1.22339 1
Is26855656 1 1.10994 0.98063 1.23323 1
Is26662286 1 1.11762 0.98064 1.25014 1
Is26533998 1 1.13055 0.98932 1.27058 1
Is26278803 1 1.13770 0.98933 1.28338 1
Is26073969 1 1.14230 0.99142 1.29114 1
Is25819313 1 1.14689 0.99351 1.29920 1
Is25581240 1 1.15561 0.99352 1.31636 1
Is25223412 1 1.17695 1.00405 1.34959 1
Is25011732 1 1.18723 1.00610 1.36755 1
Is24994365 1 1.19286 1.00987 1.37516 1
Is24945040 1 1.19568 1.01367 1.37517 1
Is24641892 1 1.20374 1.01458 1.39211 1
Is24445102 1 1.21165 1.01745 1.40805 1
Is24404080 1 1.22927 1.04319 1.41343 1
Is24163390 1 1.24247 1.05039 1.42876 1
Is24065637 1 1.24270 1.05364 1.42900 1
Is23825290 1 1.24796 1.05365 1.44157 1
Is23532978 1 1.26648 1.07144 1.46038 1
Is23426996 1 1.26899 1.07145 1.46568 1
Is23207737 1 1.28400 1.07146 1.48815 1
Is23101185 1 1.28483 1.08496 1.48816 1
Is22907258 1 1.29456 1.08497 1.50441 1
Is22858050 1 1.29917 1.08498 1.51247 1
Is22817759 1 1.29965 1.08499 1.51540 1
Is22649784 1 1.30634 1.08500 1.52557 1
Is22537194 1 1.31865 1.09504 1.54197 1
Is22456100 1 1.32620 1.10143 1.55138 1
Is22352678 1 1.33833 1.10694 1.57202 1
Is22289542 1 1.34271 1.10695 1.57967 1
Is22257914 1 1.34971 1.10696 1.59386 1
Is22050326 1 1.36406 1.12326 1.60480 1
Is21955755 1 1.37273 1.12836 1.61847 1
Is21905921 1 1.39094 1.13551 1.64496 1
Is21830387 1 1.39148 1.13552 1.65491 1
Is21607466 1 1.39550 1.13890 1.65492 1
Is21499886 1 1.39576 1.13891 1.65493 1
Is21460116 1 1.41288 1.16387 1.66318 1
Is21377492 1 1.42289 1.16724 1.67920 1
Is21247050 1 1.43393 1.17264 1.69575 1
Is21155057 1 1.43506 1.18020 1.69576 1
Is21112929 1 1.44171 1.18571 1.69577 1
Is21069629 1 1.44568 1.18879 1.69578 1
Is21015864 1 1.46268 1.19865 1.72878 1
Is20755013 1 1.46949 1.20712 1.73256 1
Is20676232 1 1.48422 1.23327 1.73257 1
Is20577551 1 1.49582 1.25328 1.73258 1
Is20478359 1 1.52009 1.29558 1.74763 1
Is20246972 1 1.53173 1.30991 1.75520 1
Is20126517 1 1.56335 1.36207 1.76258 1
Is20061779 1 1.57004 1.36208 1.77725 1
Is20035444 1 1.57741 1.37655 1.77726 1
Is19943943 1 1.59361 1.39422 1.79446 1
74s829 1 1.62085 1.41412 1.82629 1
74s37418 1 1.63765 1.43281 1.84350 1
74s159179 1 1.64498 1.43962 1.85059 1
74s197238 1 1.65217 1.44503 1.86166 1
74s268653 1 1.66404 1.45950 1.86829 1
74s377436 1 1.66963 1.46443 1.87533 1
74s485754 1 1.68009 1.47615 1.88378 1
74s557756 1 1.68719 1.48487 1.88949 1
74s616384 1 1.69661 1.50275 1.88950 1
74s641223 1 1.70138 1.51146 1.88951 1
74s660078 1 1.70677 1.51598 1.89813 1
Is28144481 1 1.74197 1.55454 1.92922 1
Is28072494 1 1.75021 1.56794 1.93507 1
Is27989636 1 1.77365 1.59394 1.95306 1
Is27962486 1 1.78052 1.60041 1.96043 1
Is27905339 1 1.78388 1.60979 1.96044 1
Is27899823 1 1.78670 1.60980 1.96639 1
Is27826437 1 1.79416 1.60981 1.97653 1
Is27742086 1 1.79936 1.63584 1.97654 1
Is27716236 1 1.81951 1.64503 1.99745 1
Is27642857 1 1.82595 1.65755 1.99746 1
Is27583356 1 1.84022 1.65756 2.02520 1
Is27299835 1 1.86531 1.65757 2.06478 1
98s29688 2 0.00000 0.00000 0.00000 1
98s190082 2 0.00412 0.00001 0.01081 1
98s193001 2 0.00868 0.00423 0.01082 1
98s250630 2 0.01210 0.00424 0.02773 1
98s360499 2 0.02081 0.01741 0.02774 1
98s410463 2 0.02744 0.02719 0.03186 1
IIs515969 2 0.04350 0.03609 0.05270 1
IIs749146 2 0.04399 0.03685 0.05271 1
IIs902377 2 0.04784 0.04255 0.05272 1
IIs961038 2 0.06222 0.05543 0.06905 1
IIs1202980 2 0.07884 0.05544 0.10752 1
IIs1391271 2 0.08587 0.06638 0.10753 1
IIs1924845 2 0.09205 0.07463 0.10754 1
IIs2066231 2 0.12289 0.08625 0.16052 1
IIs2324538 2 0.13884 0.08626 0.19385 1
IIs2509526 2 0.16008 0.11160 0.21138 1
IIs2565464 2 0.16832 0.12288 0.21497 1
IIs2693976 2 0.17096 0.12289 0.21607 1
IIs2842729 2 0.18630 0.13264 0.24310 1
IIs3061498 2 0.19766 0.14071 0.25917 1
IIs3255909 2 0.22828 0.16338 0.29612 1
IIs3360021 2 0.23962 0.16850 0.31573 1
IIs3434866 2 0.25328 0.17942 0.33512 1
IIs3452197 2 0.25563 0.18054 0.33567 1
IIs3466671 2 0.25578 0.18055 0.33568 1
IIs3798417 2 0.26159 0.18056 0.34662 1
IIs3891306 2 0.27746 0.20370 0.35513 1
IIs3928949 2 0.29003 0.20928 0.37270 1
IIs3997092 2 0.29488 0.22579 0.37894 1
IIs4040065 2 0.30357 0.22592 0.39061 1
IIs4226314 2 0.31537 0.22593 0.40892 1
IIs4290931 2 0.31792 0.22594 0.41941 1
IIs4311691 2 0.32091 0.23013 0.41942 1
IIs4347605 2 0.34635 0.26121 0.43719 1
IIs4369098 2 0.34651 0.26143 0.43720 1
IIs4481323 2 0.34877 0.26447 0.43721 1
IIs4532633 2 0.35943 0.26744 0.44189 1
IIs4632683 2 0.36342 0.28674 0.44277 1
IIs4665390 2 0.37575 0.32218 0.44654 1
IIs4763639 2 0.39024 0.32219 0.46111 1
IIs4924910 2 0.40854 0.33281 0.48704 1
IIs5024670 2 0.43768 0.35801 0.51403 1
IIs5304167 2 0.44359 0.35802 0.53863 1
IIs5397595 2 0.46130 0.37935 0.54128 1
IIs5600361 2 0.46658 0.38448 0.55195 1
IIs5760088 2 0.47459 0.39001 0.56336 1
IIs5943834 2 0.48790 0.40058 0.57693 1
IIs6546303 2 0.51024 0.41722 0.60706 1
IIs6967918 2 0.51474 0.41723 0.62180 1
IIs7093569 2 0.52311 0.42205 0.62311 1
IIs7552855 2 0.53812 0.42206 0.65921 1
IIs7772285 2 0.53813 0.42207 0.65946 1
IIs8131744 2 0.54850 0.42687 0.68146 1
IIs8171743 2 0.55556 0.43503 0.68147 1
IIs8274672 2 0.56195 0.43504 0.69405 1
IIs8450093 2 0.57434 0.44053 0.71317 1
IIs8889217 2 0.57610 0.44054 0.71667 1
IIs9205036 2 0.58830 0.44055 0.74373 1
IIs9418341 2 0.59714 0.44056 0.75165 1
IIs9458691 2 0.60253 0.44057 0.76443 1
IIs9551369 2 0.60973 0.46633 0.76444 1
IIs10055617 2 0.62817 0.47449 0.79187 1
IIs10082241 2 0.63683 0.48719 0.79188 1
IIs10351283 2 0.64352 0.49556 0.79189 1
IIs10862650 2 0.65473 0.49557 0.81822 1
IIs10997140 2 0.66941 0.50595 0.83696 1
IIs11030686 2 0.67149 0.50704 0.83961 1
IIs11285480 2 0.68914 0.51981 0.86239 1
IIs11460028 2 0.69938 0.52981 0.87276 1
IIs11545075 2 0.70480 0.53821 0.87687 1
IIs11599424 2 0.70831 0.54319 0.87884 1
IIs11755092 2 0.71291 0.54954 0.88508 1
IIs11964177 2 0.71629 0.55455 0.88509 1
IIs12028935 2 0.72709 0.57683 0.88510 1
IIs12141838 2 0.72891 0.57684 0.88782 1
IIs12156634 2 0.73268 0.57837 0.89369 1
IIs12622992 2 0.73665 0.57960 0.89939 1
IIs12938777 2 0.73959 0.58204 0.90289 1
IIs13300146 2 0.74328 0.58528 0.90756 1
IIs13478136 2 0.74810 0.59096 0.91322 1
IIs13960349 2 0.75543 0.60336 0.91323 1
IIs13999297 2 0.76118 0.60987 0.91603 1
IIs14333201 2 0.76910 0.62000 0.92064 1
IIs14541287 2 0.77735 0.63007 0.92065 1
IIs15307071 2 0.78434 0.63462 0.93408 1
IIs15324892 2 0.79501 0.63781 0.95804 1
IIs15540296 2 0.80148 0.63782 0.97171 1
IIs16174552 2 0.80889 0.63783 0.98138 1
IIs16221015 2 0.81400 0.64888 0.98655 1
IIs16338628 2 0.82330 0.66489 0.98738 1
IIs16495517 2 0.82461 0.66551 0.99305 1
IIs16640346 2 0.83594 0.67077 1.00564 1
IIs16726425 2 0.83905 0.67078 1.01535 1
IIs17038880 2 0.84577 0.67679 1.02270 1
IIs17211109 2 0.85099 0.68260 1.02583 1
IIs17298926 2 0.85619 0.68854 1.02897 1
IIs17346164 2 0.86231 0.69660 1.03270 1
IIs17404035 2 0.87300 0.70499 1.04597 1
IIs17458456 2 0.87726 0.70904 1.05065 1
IIs17460458 2 0.87933 0.71523 1.05278 1
IIs17683395 2 0.88686 0.71524 1.06280 1
IIs17752087 2 0.89179 0.71525 1.06961 1
IIs17776714 2 0.90212 0.72783 1.07921 1
IIs17803693 2 0.91051 0.72784 1.09847 1
IIs18062884 2 0.92059 0.73208 1.11588 1
IIs18198637 2 0.92529 0.73209 1.12397 1
IIs18313355 2 0.93534 0.73615 1.14121 1
IIs18423803 2 0.94868 0.74451 1.14177 1
IIs18671601 2 0.97018 0.75288 1.19479 1
IIs18697255 2 0.98431 0.76381 1.21113 1
IIs18767308 2 0.99085 0.77314 1.21114 1
IIs18907142 2 1.00404 0.78519 1.22679 1
IIs19019671 2 1.00848 0.78530 1.23993 1
IIs19034602 2 1.00984 0.78548 1.24406 1
IIs19100606 2 1.04425 0.78569 1.29217 1
IIs19268848 2 1.04521 0.81485 1.29218 1
IIs19349407 2 1.05920 0.81521 1.30632 1
IIs19471302 2 1.09280 0.84218 1.32248 1
IIs19570545 2 1.09411 0.87712 1.32249 1
IIs19639728 2 1.10844 0.89291 1.34279 1
IIs19740114 2 1.13364 0.89292 1.38333 1
IIs19759516 2 1.14424 0.89501 1.39844 1
IIs19850719 2 1.15410 0.90760 1.40899 1
IIs19902295 2 1.16168 0.90761 1.43013 1
IIs19906162 2 1.18317 0.94098 1.43014 1
IIs20125304 2 1.20171 0.96735 1.44175 1
IIs20159329 2 1.22352 0.96833 1.46067 1
IIs20164152 2 1.23079 1.00536 1.46068 1
IIs20294038 2 1.24211 1.00857 1.48107 1
IIs20468301 2 1.27174 1.03458 1.51184 1
IIs20478168 2 1.27562 1.04753 1.51185 1
IIs20512344 2 1.27881 1.04754 1.52043 1
IIs20526537 2 1.28074 1.04755 1.52092 1
IIs20650625 2 1.29220 1.04756 1.53896 1
IIs20745357 2 1.30720 1.06711 1.55492 1
IIs20812696 2 1.31306 1.07676 1.55493 1
IIs20884738 2 1.31887 1.09150 1.55494 1
IIs20906491 2 1.32560 1.09151 1.56822 1
IIs20943532 2 1.33043 1.09563 1.56823 1
IIs20955904 2 1.33439 1.09564 1.57953 1
IIs20991779 2 1.34478 1.09565 1.59481 1
IIs21048771 2 1.35193 1.10509 1.60196 1
IIs21145913 2 1.36254 1.12027 1.61315 1
IIs21152132 2 1.36518 1.12474 1.61316 1
IIs21283986 2 1.38441 1.16260 1.61317 1
IIs21389005 2 1.40319 1.18712 1.62286 1
IIs21412830 2 1.41270 1.19129 1.63978 1
IIs21560839 2 1.41908 1.20532 1.63979 1
IIs21573556 2 1.42109 1.20533 1.64256 1
IIs21590935 2 1.42123 1.20534 1.64257 1
IIs21646938 2 1.43207 1.22684 1.64258 1
IIs21760475 2 1.43918 1.23248 1.65020 1
IIs21775274 2 1.43933 1.23658 1.65021 1
IIs21795684 2 1.44404 1.24013 1.65394 1
IIs21856560 2 1.45142 1.24636 1.66283 1
IIs21904115 2 1.45840 1.25211 1.66911 1
IIs22025226 2 1.46759 1.25636 1.68894 1
IIs22047403 2 1.47914 1.26475 1.69997 1
IIs22149479 2 1.48276 1.26960 1.69998 1
IIs22173527 2 1.48768 1.27999 1.70248 1
IIs22202265 2 1.49933 1.29111 1.71191 1
IIs22239761 2 1.49975 1.29895 1.71192 1
IIs22293468 2 1.50752 1.29896 1.71995 1
IIs22357177 2 1.51005 1.30551 1.71996 1
IIs22439559 2 1.53342 1.35402 1.71997 1
IIs22498434 2 1.55526 1.37357 1.74136 1
IIs22514705 2 1.55857 1.38084 1.74137 1
IIs22594797 2 1.59473 1.44310 1.75771 1
IIs22860866 2 1.65363 1.52224 1.79986 1
IIs22973298 2 1.66554 1.52290 1.81854 1
IIs23010280 2 1.67976 1.54857 1.81855 1
IIs23072745 2 1.71715 1.60512 1.81999 1
IIs23097595 2 1.72054 1.60513 1.83776 1
IIs23288790 2 1.72921 1.62978 1.83777 1
IIIs66339 3 0.00000 0.00000 0.00000 1
IIIs132356 3 0.00591 0.01737 0.00001 1
IIIs187330 3 0.02219 0.04051 0.00726 1
IIIs235264 3 0.03100 0.05474 0.01064 1
IIIs307633 3 0.03274 0.05475 0.01418 1
IIIs350192 3 0.04375 0.06009 0.02798 1
IIIs472244 3 0.06056 0.09049 0.03190 1
IIIs533312 3 0.07158 0.10961 0.03437 1
IIIs572526 3 0.07770 0.11904 0.03592 1
IIIs591393 3 0.08294 0.11905 0.05593 1
IIIs732941 3 0.09781 0.13723 0.05616 1
IIIs918664 3 0.10656 0.14162 0.07324 1
IIIs958807 3 0.11009 0.14163 0.07664 1
IIIs998413 3 0.11906 0.14164 0.09169 1
IIIs1002518 3 0.12229 0.15489 0.09364 1
IIIs1097893 3 0.13455 0.16463 0.10709 1
IIIs1104935 3 0.14965 0.17475 0.12004 1
IIIs1185128 3 0.15307 0.17476 0.13887 1
IIIs1289919 3 0.16225 0.17477 0.15342 1
IIIs1335693 3 0.16274 0.17478 0.15353 1
IIIs1421163 3 0.17064 0.18100 0.16004 1
IIIs1438171 3 0.18083 0.19346 0.16226 1
IIIs1495372 3 0.18742 0.19347 0.18577 1
IIIs1502764 3 0.19169 0.19348 0.18900 1
IIIs1557005 3 0.19943 0.20338 0.19898 1
IIIs1564828 3 0.20709 0.20895 0.20860 1
IIIs1911334 3 0.26471 0.23988 0.29370 1
IIIs1953094 3 0.26937 0.23989 0.30713 1
IIIs2066736 3 0.27602 0.24394 0.30714 1
IIIs2204034 3 0.30020 0.25228 0.35279 1
IIIs2269858 3 0.30374 0.25229 0.35828 1
IIIs2302289 3 0.30396 0.25230 0.35829 1
IIIs2417752 3 0.31123 0.25231 0.37006 1
IIIs2433626 3 0.31814 0.26320 0.37829 1
IIIs2512513 3 0.33413 0.26791 0.40571 1
IIIs2578007 3 0.33782 0.26792 0.41353 1
IIIs2801892 3 0.35578 0.27277 0.44399 1
IIIs2986045 3 0.36548 0.28199 0.45455 1
IIIs3207461 3 0.36975 0.28422 0.46108 1
IIIs3526493 3 0.37368 0.28423 0.46983 1
IIIs3954629 3 0.37692 0.28424 0.47663 1
IIIs4643414 3 0.39216 0.29515 0.49543 1
IIIs4824884 3 0.39641 0.29763 0.50056 1
IIIs4833335 3 0.39879 0.29764 0.50515 1
IIIs4891822 3 0.40886 0.30436 0.51866 1
IIIs5208563 3 0.41370 0.30941 0.52303 1
IIIs5214695 3 0.41690 0.31529 0.52304 1
IIIs5299753 3 0.41691 0.32064 0.52305 1
IIIs5383209 3 0.42307 0.32065 0.53174 1
IIIs5966445 3 0.43282 0.32762 0.54475 1
IIIs6018481 3 0.43692 0.33327 0.54850 1
IIIs6027675 3 0.44173 0.33409 0.55515 1
IIIs6037710 3 0.44448 0.33733 0.55783 1
IIIs6100955 3 0.44673 0.33734 0.56173 1
IIIs6454195 3 0.45369 0.34253 0.57157 1
IIIs6877669 3 0.45781 0.34763 0.57510 1
IIIs7027310 3 0.46456 0.35215 0.58264 1
IIIs7065744 3 0.46650 0.35216 0.58788 1
IIIs7076745 3 0.46952 0.35557 0.59005 1
IIIs7203241 3 0.47180 0.35558 0.59210 1
IIIs7223349 3 0.47430 0.36929 0.59211 1
IIIs7394760 3 0.48527 0.36930 0.60834 1
IIIs7512584 3 0.48702 0.36931 0.61175 1
IIIs7546165 3 0.49137 0.37231 0.61930 1
IIIs7564987 3 0.49460 0.37494 0.61931 1
IIIs7673116 3 0.49691 0.37495 0.62495 1
IIIs7877846 3 0.49999 0.37496 0.63687 1
IIIs8030170 3 0.51198 0.39409 0.63688 1
IIIs8034845 3 0.51239 0.39410 0.63689 1
IIIs8054504 3 0.51746 0.40404 0.63690 1
IIIs8145188 3 0.52192 0.41232 0.63691 1
IIIs8253457 3 0.52473 0.41447 0.64107 1
IIIs8336860 3 0.52733 0.41634 0.64508 1
IIIs8354969 3 0.53543 0.42593 0.65058 1
IIIs8883654 3 0.54212 0.42969 0.66141 1
IIIs8971145 3 0.54365 0.43306 0.66142 1
IIIs9141393 3 0.54380 0.43307 0.66143 1
IIIs9154119 3 0.54552 0.43430 0.66356 1
IIIs9275999 3 0.54749 0.43568 0.66640 1
IIIs9548920 3 0.55264 0.43569 0.67691 1
IIIs9569860 3 0.56521 0.44676 0.68941 1
IIIs9669340 3 0.57048 0.44677 0.70031 1
IIIs9748975 3 0.57149 0.44819 0.70032 1
IIIs9844136 3 0.57428 0.45128 0.70397 1
IIIs9898389 3 0.58001 0.45129 0.71824 1
IIIs10038517 3 0.58933 0.45130 0.71913 1
IIIs10532603 3 0.59163 0.45131 0.73189 1
IIIs10593398 3 0.59724 0.46797 0.73553 1
IIIs10805951 3 0.60557 0.48071 0.73554 1
IIIs10828510 3 0.60915 0.48595 0.73555 1
IIIs11006764 3 0.61655 0.48596 0.75632 1
IIIs11050158 3 0.63011 0.50806 0.75821 1
IIIs11108242 3 0.64756 0.52277 0.77868 1
IIIs11125728 3 0.66289 0.54878 0.77869 1
IIIs11360998 3 0.66726 0.55442 0.77870 1
IIIs11552936 3 0.68966 0.55975 0.82251 1
IIIs11737031 3 0.70585 0.55976 0.86474 1
IIIs12084151 3 0.71167 0.56562 0.86475 1
IIIs12291547 3 0.73979 0.59480 0.89238 1
IIIs12301866 3 0.74451 0.59805 0.89239 1
IIIs12323061 3 0.74932 0.59806 0.90759 1
IIIs12411151 3 0.75017 0.60186 0.90760 1
IIIs12506156 3 0.76130 0.60801 0.92449 1
IIIs12618986 3 0.77687 0.62218 0.93381 1
IIIs12680763 3 0.78094 0.62219 0.94714 1
IIIs12743433 3 0.80326 0.64233 0.97349 1
IIIs12870683 3 0.82115 0.66793 0.98262 1
IIIs13102372 3 0.83871 0.67926 1.00026 1
IIIs13303502 3 0.83899 0.67927 1.01098 1
IIIs13346219 3 0.84498 0.68469 1.01290 1
IIIs13387984 3 0.85135 0.68470 1.02508 1
IIIs13485634 3 0.86220 0.69522 1.03943 1
IIIs13534373 3 0.87134 0.70277 1.04530 1
IIIs13574718 3 0.87585 0.70278 1.05603 1
IIIs13768170 3 0.87930 0.70279 1.06384 1
IIIs13820158 3 0.88442 0.70280 1.07227 1
IIIs13850413 3 0.89041 0.70842 1.07992 1
IIIs14073063 3 0.90246 0.72128 1.09257 1
IIIs14138743 3 0.90518 0.72553 1.09258 1
IIIs14219217 3 0.91617 0.74406 1.09777 1
IIIs14274215 3 0.92433 0.74407 1.10920 1
IIIs14288315 3 0.92693 0.75181 1.10921 1
IIIs14314350 3 0.92711 0.75209 1.10922 1
IIIs14430686 3 0.93448 0.76411 1.10923 1
IIIs14451083 3 0.94349 0.77220 1.12286 1
IIIs14459330 3 0.94695 0.77221 1.12802 1
IIIs14512481 3 0.94811 0.77813 1.12835 1
IIIs14539098 3 0.95661 0.79123 1.12836 1
IIIs14632416 3 0.96968 0.80862 1.13419 1
IIIs14674052 3 0.98831 0.83242 1.15350 1
169s121497 3 1.02395 0.87391 1.18163 1
169s149102 3 1.02744 0.88028 1.18164 1
IIIs14749461 3 1.03149 0.88640 1.18165 1
IIIs14796131 3 1.04012 0.89310 1.20009 1
IIIs14828146 3 1.05250 0.91100 1.20010 1
IIIs14851918 3 1.05627 0.91101 1.20985 1
IIIs14867882 3 1.06106 0.91699 1.20986 1
IIIs14893852 3 1.06118 0.91700 1.20987 1
IIIs14906527 3 1.06152 0.92038 1.20988 1
IIIs14948051 3 1.06479 0.92679 1.20989 1
IIIs14975387 3 1.08707 0.95956 1.22092 1
IIIs15098556 3 1.09798 0.96923 1.24447 1
201s128042 3 1.12490 0.99832 1.25039 1
IIIs15892779 3 1.14211 1.01250 1.27740 1
IIIs15967879 3 1.15084 1.01251 1.30375 1
IIIs16081816 3 1.19105 1.07778 1.30536 1
IIIs16186085 3 1.21168 1.10887 1.31661 1
IIIs16397890 3 1.24783 1.14799 1.36058 1
IIIs16414780 3 1.25546 1.14839 1.36915 1
IIIs16443514 3 1.26262 1.14840 1.39118 1
IIIs16453495 3 1.28274 1.18084 1.39119 1
IIIs16609137 3 1.29595 1.19477 1.40252 1
IIIs16653485 3 1.30945 1.19478 1.42823 1
IIIs16710805 3 1.31371 1.20375 1.43244 1
IIIs16794005 3 1.34434 1.24436 1.45031 1
135s180770 3 1.35099 1.27470 1.45032 1
135s125113 3 1.36487 1.27471 1.46165 1
135s103556 3 1.36926 1.28463 1.46166 1
135s37506 3 1.39077 1.31921 1.46865 1
120s45689 3 1.40442 1.34558 1.46866 1
120s168434 3 1.40475 1.34559 1.46867 1
120s269915 3 1.41696 1.35950 1.48344 1
161s97425 3 1.42751 1.37363 1.48345 1
219s65491 3 1.43786 1.38321 1.50706 1
219s29064 3 1.45966 1.40760 1.51287 1
IVs363257 4 0.00000 0.00000 0.00000 1
IVs426468 4 0.01289 0.00346 0.02361 1
IVs573478 4 0.02530 0.02705 0.02362 1
IVs623086 4 0.03473 0.03609 0.02870 1
IVs697500 4 0.03484 0.03749 0.02871 1
IVs711014 4 0.03485 0.03750 0.04024 1
IVs761023 4 0.04415 0.04864 0.04025 1
IVs784874 4 0.04809 0.05554 0.04127 1
IVs879819 4 0.06068 0.07773 0.04383 1
IVs968629 4 0.07326 0.09149 0.05929 1
IVs986365 4 0.07699 0.09160 0.06238 1
IVs993285 4 0.08632 0.10928 0.06319 1
IVs1297206 4 0.11037 0.14609 0.06320 1
IVs1306898 4 0.11822 0.14610 0.08818 1
IVs1424891 4 0.13463 0.16007 0.11113 1
IVs1450366 4 0.14536 0.16008 0.13115 1
IVs1476743 4 0.14825 0.16009 0.13690 1
IVs1521044 4 0.15448 0.17155 0.13691 1
IVs1568280 4 0.15985 0.17755 0.14135 1
IVs1643949 4 0.18316 0.19810 0.16756 1
IVs1778497 4 0.19006 0.19811 0.18012 1
IVs1822374 4 0.19128 0.20517 0.18013 1
IVs2026445 4 0.22021 0.21352 0.22778 1
IVs2143071 4 0.23427 0.21990 0.25023 1
IVs2200619 4 0.23994 0.21991 0.25744 1
IVs2226871 4 0.24103 0.22687 0.25745 1
IVs2295364 4 0.24885 0.22688 0.27297 1
IVs2309381 4 0.25576 0.23753 0.27298 1
IVs2368443 4 0.27275 0.24681 0.31061 1
IVs2418801 4 0.27963 0.25360 0.31062 1
IVs2846873 4 0.31693 0.29238 0.34312 1
IVs2941295 4 0.32786 0.31014 0.34313 1
IVs2955679 4 0.33456 0.31467 0.35563 1
IVs3060885 4 0.35938 0.33696 0.38016 1
IVs3327984 4 0.37479 0.34495 0.40495 1
IVs3431507 4 0.37909 0.34496 0.41388 1
IVs3493106 4 0.41026 0.38842 0.43002 1
IVs3508526 4 0.41943 0.39734 0.44685 1
IVs3557540 4 0.42859 0.40920 0.44686 1
IVs3586788 4 0.43612 0.42334 0.44687 1
IVs3634869 4 0.43756 0.42335 0.44688 1
IVs3671393 4 0.43912 0.42336 0.46021 1
IVs3734910 4 0.44249 0.42699 0.46022 1
IVs3845358 4 0.44780 0.43425 0.46023 1
IVs3869269 4 0.45864 0.44556 0.47120 1
IVs3923834 4 0.46025 0.44698 0.47141 1
IVs4054734 4 0.47927 0.46042 0.49845 1
IVs4071913 4 0.47982 0.46043 0.50015 1
IVs4130300 4 0.48957 0.46965 0.50722 1
IVs4188003 4 0.50196 0.47563 0.52660 1
IVs4256173 4 0.51421 0.48115 0.54945 1
IVs4356375 4 0.51781 0.48759 0.54946 1
IVs4370952 4 0.52631 0.48760 0.56428 1
IVs4541236 4 0.54415 0.49663 0.59707 1
IVs4630680 4 0.54955 0.50396 0.59708 1
IVs4692482 4 0.56574 0.51356 0.61933 1
IVs4842697 4 0.56890 0.52049 0.61934 1
IVs5045740 4 0.57908 0.53353 0.62715 1
IVs5138996 4 0.58517 0.53918 0.63438 1
IVs5293782 4 0.58681 0.53919 0.63903 1
IVs5362751 4 0.58910 0.54317 0.63904 1
IVs5389260 4 0.60389 0.56899 0.63905 1
IVs5581330 4 0.61895 0.59050 0.64818 1
IVs5651433 4 0.62115 0.59394 0.64819 1
IVs5802441 4 0.63194 0.60589 0.65444 1
IVs5834379 4 0.63513 0.60590 0.66997 1
IVs5884629 4 0.64217 0.61481 0.66998 1
IVs6086120 4 0.64654 0.63300 0.66999 1
IVs6183426 4 0.65841 0.63301 0.68723 1
IVs6195482 4 0.65889 0.63302 0.68724 1
IVs6230632 4 0.66497 0.63303 0.69717 1
IVs6336188 4 0.66700 0.63304 0.70051 1
IVs6394113 4 0.67185 0.63942 0.70052 1
IVs6497921 4 0.67556 0.63943 0.71494 1
IVs6565249 4 0.68281 0.64139 0.72528 1
IVs6634192 4 0.68921 0.64140 0.74001 1
IVs6747842 4 0.69933 0.64141 0.75935 1
IVs7190701 4 0.70331 0.64817 0.75936 1
IVs7512954 4 0.70886 0.65121 0.76760 1
IVs7565162 4 0.72000 0.65740 0.78477 1
IVs8266336 4 0.73206 0.66307 0.80291 1
IVs8443777 4 0.74056 0.67541 0.80959 1
IVs8467692 4 0.74609 0.67829 0.81741 1
IVs8493114 4 0.74813 0.68090 0.81796 1
IVs8518340 4 0.75062 0.68386 0.81884 1
IVs8886332 4 0.75608 0.68387 0.83196 1
IVs9297202 4 0.76285 0.69499 0.83197 1
IVs9336539 4 0.76863 0.70057 0.83895 1
IVs9374218 4 0.77020 0.70058 0.84129 1
IVs9545634 4 0.77914 0.71502 0.84130 1
IVs9580901 4 0.79094 0.72608 0.85095 1
IVs10270911 4 0.80360 0.73407 0.86047 1
IVs10407413 4 0.80389 0.73408 0.87729 1
IVs10614846 4 0.81115 0.73700 0.89895 1
IVs10659051 4 0.81747 0.74282 0.89896 1
IVs10703917 4 0.82234 0.74941 0.89897 1
IVs10946806 4 0.83190 0.76607 0.89898 1
IVs11037719 4 0.83465 0.76608 0.90793 1
IVs11074777 4 0.83969 0.77732 0.90794 1
IVs11466055 4 0.84976 0.77733 0.92297 1
IVs11668512 4 0.85332 0.77734 0.93173 1
IVs11756283 4 0.86590 0.78175 0.95614 1
IVs12204097 4 0.86678 0.78209 0.95626 1
IVs12271194 4 0.87220 0.78210 0.96745 1
IVs12327132 4 0.87849 0.79264 0.96746 1
IVs12356035 4 0.88184 0.79265 0.97271 1
IVs12447548 4 0.90879 0.80671 1.00384 1
IVs12736014 4 0.90965 0.80672 1.01081 1
IVs12830932 4 0.91029 0.80673 1.01588 1
IVs13003641 4 0.91426 0.80674 1.02873 1
IVs13221331 4 0.92305 0.81148 1.04056 1
IVs13832065 4 0.93335 0.81149 1.05964 1
IVs14026600 4 0.94623 0.82201 1.05965 1
IVs14119873 4 0.95691 0.82202 1.10025 1
IVs14195663 4 0.96198 0.82330 1.10026 1
IVs14451196 4 0.97097 0.82796 1.11155 1
IVs14615775 4 0.97971 0.83270 1.12277 1
IVs14667379 4 0.97981 0.84335 1.12278 1
IVs14958133 4 0.98782 0.84336 1.13686 1
IVs15398637 4 1.01082 0.86412 1.16454 1
IVs15533252 4 1.02132 0.86413 1.18418 1
IVs15630730 4 1.02858 0.86414 1.20046 1
IVs15643256 4 1.03509 0.87401 1.20047 1
IVs15797985 4 1.06103 0.88296 1.24502 1
IVs15965196 4 1.07109 0.88592 1.26390 1
IVs16075576 4 1.07963 0.89233 1.27234 1
IVs16170376 4 1.08762 0.89974 1.28089 1
IVs16365873 4 1.11244 0.91593 1.31684 1
IVs16644630 4 1.12134 0.92208 1.32565 1
IVs17021069 4 1.13693 0.92876 1.35287 1
IVs17591082 4 1.14062 0.93408 1.35288 1
IVs17634618 4 1.14242 0.93409 1.35652 1
IVs17716075 4 1.14809 0.93410 1.36869 1
IVs17765463 4 1.16332 0.95415 1.37925 1
IVs28016452 4 1.16423 0.95441 1.37926 1
IVs27791411 4 1.16938 0.95694 1.38805 1
IVs27335239 4 1.17258 0.95922 1.39187 1
IVs27083263 4 1.17683 0.96378 1.39732 1
IVs26825521 4 1.18464 0.96379 1.41230 1
IVs26647678 4 1.19068 0.96380 1.42367 1
IVs26637146 4 1.19154 0.96445 1.42368 1
IVs26592392 4 1.19298 0.96711 1.42369 1
IVs26185866 4 1.19976 0.98202 1.42370 1
IVs26113739 4 1.20487 0.98813 1.42831 1
IVs25911996 4 1.21124 0.99827 1.42832 1
IVs25869666 4 1.21314 0.99891 1.43360 1
IVs25611330 4 1.21814 1.00034 1.44198 1
IVs25541774 4 1.22401 1.00035 1.45508 1
IVs25410979 4 1.22989 1.00242 1.46492 1
IVs25310534 4 1.23141 1.00463 1.46493 1
IVs25116889 4 1.23334 1.00464 1.47152 1
IVs24922345 4 1.24705 1.01907 1.47153 1
IVs24049660 4 1.26942 1.03353 1.51858 1
IVs23394845 4 1.27650 1.04020 1.51859 1
IVs21649152 4 1.28126 1.04021 1.52892 1
IVs21553022 4 1.28463 1.04489 1.52893 1
IVs21528940 4 1.28657 1.04490 1.53225 1
IVs21453968 4 1.28935 1.04491 1.53866 1
IVs21406511 4 1.29188 1.05085 1.53867 1
IVs20728590 4 1.29705 1.05264 1.54705 1
IVs20703333 4 1.29998 1.05345 1.55011 1
IVs20274315 4 1.31581 1.06270 1.58009 1
IVs20268558 4 1.32075 1.06271 1.58010 1
IVs20168670 4 1.32493 1.08065 1.58011 1
IVs20096642 4 1.32900 1.08066 1.58012 1
IVs19849601 4 1.33133 1.08341 1.58451 1
IVs19485157 4 1.34188 1.09585 1.59080 1
IVs19205350 4 1.35314 1.10866 1.59081 1
IVs19092574 4 1.35529 1.10867 1.60420 1
IVs18657162 4 1.37530 1.12189 1.63688 1
IVs18441261 4 1.37818 1.12719 1.63689 1
IVs18339458 4 1.37873 1.12720 1.63690 1
IVs18218468 4 1.38349 1.12721 1.64134 1
IVs28437948 4 1.38366 1.12722 1.64620 1
IVs28488315 4 1.40197 1.12723 1.67163 1
IVs28514740 4 1.40541 1.13035 1.67320 1
IVs28601899 4 1.40913 1.13998 1.68656 1
IVs28684229 4 1.42797 1.16585 1.69864 1
IVs28722449 4 1.43000 1.16917 1.69865 1
IVs28974286 4 1.43964 1.17785 1.71198 1
IVs29075598 4 1.44206 1.18086 1.71199 1
IVs29169829 4 1.46270 1.20833 1.71274 1
IVs29207943 4 1.46575 1.20834 1.72650 1
IVs29588863 4 1.46618 1.21455 1.72963 1
IVs29640314 4 1.47523 1.21476 1.74116 1
IVs29688072 4 1.47607 1.21535 1.74143 1
IVs29735962 4 1.48449 1.21702 1.75615 1
IVs29759016 4 1.49156 1.22222 1.76836 1
IVs29844719 4 1.49460 1.22223 1.77474 1
IVs29912965 4 1.52446 1.26417 1.78611 1
IVs30081051 4 1.53425 1.27840 1.78612 1
IVs30162965 4 1.53508 1.28090 1.79914 1
IVs30232015 4 1.55170 1.28940 1.82025 1
IVs30277906 4 1.56606 1.30006 1.84171 1
IVs30322069 4 1.58546 1.32453 1.84172 1
IVs30613445 4 1.59350 1.32454 1.86878 1
IVs30717018 4 1.60579 1.34211 1.86879 1
IVs30868699 4 1.61200 1.34487 1.88755 1
IVs31030737 4 1.62276 1.36225 1.88756 1
IVs31049486 4 1.62429 1.36226 1.89096 1
IVs31113923 4 1.62903 1.36524 1.89834 1
IVs31135643 4 1.64483 1.39135 1.89835 1
IVs31200778 4 1.67414 1.39896 1.95549 1
IVs31401810 4 1.68564 1.40066 1.95550 1
IVs31415603 4 1.68595 1.41687 1.95551 1
IVs31502438 4 1.70427 1.43956 1.96944 1
IVs31578914 4 1.71325 1.45935 1.96945 1
IVs31636798 4 1.74863 1.49608 2.00854 1
IVs31721367 4 1.75891 1.51414 2.00855 1
IVs31806405 4 1.78461 1.52694 2.03607 1
IVs31920124 4 1.79445 1.55713 2.03608 1
IVs31968147 4 1.79883 1.55714 2.04888 1
IVs32029627 4 1.82559 1.58738 2.06390 1
IVs32058941 4 1.82580 1.58739 2.07426 1
IVs32135567 4 1.84022 1.59984 2.08732 1
IVs32183673 4 1.86995 1.64076 2.10548 1
IVs32306252 4 1.88424 1.64102 2.12639 1
IVs32313953 4 1.89366 1.66269 2.12640 1
IVs32378784 4 1.93519 1.72851 2.15210 1
IVs32416991 4 1.95899 1.76967 2.15211 1
IVs32490866 4 1.98048 1.80574 2.15212 1
121s144423 4 2.08133 1.91746 2.25504 1
90s98770 4 2.12496 1.97782 2.27886 1
90s138464 4 2.14199 2.00094 2.28867 1
90s288823 4 2.16316 2.02036 2.30946 1
90s356779 4 2.17810 2.04889 2.30947 1
152s219939 4 2.18222 2.05469 2.31490 1
152s212815 4 2.21055 2.08813 2.34397 1
152s168371 4 2.23403 2.12063 2.34836 1
152s153937 4 2.26422 2.15772 2.37309 1
152s985 4 2.28778 2.19027 2.38420 1
54s53553 5 0.00000 0.00000 0.00000 1
54s529380 5 0.05861 0.08311 0.00001 1
54s850989 5 0.06648 0.08312 0.04594 1
54s892970 5 0.08779 0.11776 0.05708 1
54s1068605 5 0.08847 0.11777 0.05709 1
54s1123108 5 0.09969 0.11778 0.07348 1
54s1149287 5 0.11519 0.14024 0.07951 1
48s172613 5 0.12229 0.14025 0.09614 1
48s222842 5 0.13718 0.14902 0.11608 1
48s316732 5 0.13857 0.15330 0.11609 1
48s330122 5 0.14480 0.15331 0.13425 1
48s355580 5 0.14936 0.15552 0.13426 1
48s452968 5 0.15180 0.15553 0.14009 1
48s658928 5 0.15738 0.15642 0.15089 1
48s707933 5 0.16000 0.15700 0.15229 1
48s752074 5 0.16257 0.15764 0.16250 1
48s821266 5 0.16649 0.15765 0.17111 1
48s1148539 5 0.18480 0.17676 0.18725 1
48s1331062 5 0.21249 0.17677 0.24114 1
48s1477366 5 0.22124 0.18465 0.25381 1
48s1642393 5 0.22713 0.18466 0.26405 1
Vs7718733 5 0.23547 0.20046 0.26777 1
Vs6533975 5 0.24540 0.20047 0.28405 1
Vs6516346 5 0.25112 0.21106 0.28680 1
Vs6495440 5 0.25430 0.21731 0.28681 1
Vs6153196 5 0.26005 0.21732 0.29581 1
Vs6016435 5 0.26620 0.22303 0.30412 1
Vs5789561 5 0.27320 0.22304 0.31686 1
Vs5760871 5 0.27736 0.23191 0.31687 1
Vs5517418 5 0.28277 0.23451 0.32804 1
Vs5452126 5 0.29026 0.24598 0.32805 1
Vs5404286 5 0.30000 0.25166 0.34327 1
Vs5265630 5 0.31191 0.25575 0.36441 1
Vs5204967 5 0.32620 0.27503 0.36442 1
Vs5101113 5 0.33077 0.27504 0.37608 1
Vs5036455 5 0.33676 0.28378 0.38403 1
Vs4769625 5 0.34075 0.28379 0.39010 1
Vs4711130 5 0.35029 0.29475 0.39032 1
Vs4621896 5 0.35895 0.30293 0.39053 1
Vs4546837 5 0.35907 0.30294 0.40974 1
Vs4292535 5 0.36287 0.30867 0.40975 1
Vs4278841 5 0.36303 0.30868 0.40997 1
Vs4149592 5 0.37003 0.31347 0.42018 1
Vs4054544 5 0.38132 0.33395 0.42332 1
Vs3965013 5 0.39234 0.34116 0.43713 1
Vs3880707 5 0.40130 0.35087 0.44541 1
Vs3726684 5 0.41023 0.36057 0.45380 1
Vs3652145 5 0.42015 0.37070 0.45515 1
Vs3575388 5 0.42351 0.37414 0.46358 1
Vs3513136 5 0.43206 0.37415 0.48306 1
Vs3506561 5 0.43598 0.38829 0.48307 1
Vs3372703 5 0.44081 0.38830 0.48705 1
Vs3271248 5 0.45202 0.38948 0.49751 1
Vs3120827 5 0.45848 0.40812 0.50277 1
Vs3078208 5 0.47536 0.42420 0.52053 1
Vs2887049 5 0.47801 0.42918 0.52054 1
Vs2707933 5 0.49384 0.44396 0.53790 1
Vs2508980 5 0.49947 0.45085 0.54155 1
Vs2209272 5 0.51212 0.45913 0.56004 1
Vs2061309 5 0.52190 0.46765 0.56943 1
Vs1971324 5 0.53259 0.47871 0.56977 1
Vs1932239 5 0.54561 0.49073 0.59314 1
Vs1538541 5 0.56103 0.49394 0.61985 1
Vs1328878 5 0.58364 0.53158 0.62972 1
Vs1201366 5 0.59867 0.56110 0.62973 1
Vs1010413 5 0.62262 0.59822 0.63728 1
Vs780687 5 0.63471 0.60993 0.65814 1
Vs547847 5 0.64606 0.60994 0.66973 1
Vs341566 5 0.65777 0.62851 0.68897 1
Vs320916 5 0.67017 0.64276 0.68898 1
Vs259040 5 0.68064 0.64775 0.71006 1
Vs145312 5 0.68985 0.64776 0.72443 1
Vs117923 5 0.70778 0.66440 0.74725 1
Vs7972884 5 0.72305 0.68026 0.75999 1
Vs8058434 5 0.73323 0.68458 0.77527 1
Vs8340783 5 0.74109 0.69060 0.78476 1
Vs8554867 5 0.75682 0.70900 0.79892 1
Vs8685807 5 0.76147 0.70901 0.80732 1
Vs8762646 5 0.78152 0.71789 0.84104 1
Vs8790475 5 0.79339 0.71790 0.86550 1
Vs8996548 5 0.80828 0.72852 0.88225 1
Vs9074933 5 0.81150 0.72853 0.88778 1
Vs9140766 5 0.81974 0.73994 0.89543 1
Vs9202066 5 0.82868 0.75154 0.90376 1
Vs9576185 5 0.84735 0.76054 0.92922 1
Vs9753987 5 0.86233 0.78186 0.93659 1
Vs9852464 5 0.87921 0.79337 0.96868 1
Vs9929139 5 0.89245 0.79441 0.99030 1
Vs10037779 5 0.92317 0.83493 1.00674 1
Vs10153231 5 0.94083 0.84350 1.02881 1
Vs10206016 5 0.95518 0.86465 1.04008 1
Vs10218903 5 0.96229 0.86466 1.05239 1
Vs10249550 5 0.97301 0.87374 1.06772 1
Vs10284600 5 0.98630 0.88895 1.08275 1
Vs10304122 5 0.99619 0.89911 1.08576 1
Vs10363487 5 1.00414 0.89912 1.10441 1
Vs10394037 5 1.01269 0.90527 1.11059 1
Vs10471977 5 1.03624 0.94654 1.11060 1
Vs10547463 5 1.06548 0.96243 1.16726 1
Vs10832043 5 1.08187 0.98789 1.16727 1
Vs11634745 5 1.14676 1.08108 1.20878 1
Vs11582602 5 1.15729 1.08109 1.22902 1
Vs11538470 5 1.16535 1.08110 1.24308 1
Vs11527155 5 1.17361 1.08703 1.25135 1
Vs11333650 5 1.21701 1.14617 1.27852 1
Vs11305453 5 1.21849 1.14885 1.27853 1
Vs11230937 5 1.23191 1.16545 1.28829 1
Vs11138589 5 1.24276 1.17749 1.29639 1
Vs11103001 5 1.24930 1.18152 1.30844 1
Vs11070450 5 1.25809 1.18738 1.31986 1
Vs11017278 5 1.26029 1.18739 1.32384 1
Vs11758177 5 1.27012 1.20374 1.32855 1
Vs12137247 5 1.27510 1.20375 1.33649 1
112s332820 5 1.28550 1.21753 1.34464 1
112s228816 5 1.29029 1.21754 1.35176 1
112s176776 5 1.29235 1.21766 1.35611 1
112s167736 5 1.29858 1.21955 1.36908 1
112s80988 5 1.30773 1.22615 1.38119 1
112s74791 5 1.30958 1.22903 1.38120 1
112s52302 5 1.32801 1.26165 1.38121 1
112s41941 5 1.33593 1.26166 1.39708 1
61s63272 6 0.00000 0.00000 0.00000 1
61s151785 6 0.00474 0.00001 0.00476 1
61s265611 6 0.01700 0.00002 0.03646 1
61s560866 6 0.02091 0.00395 0.04363 1
61s937215 6 0.02310 0.00396 0.04837 1
VIs621924 6 0.04422 0.00757 0.09035 1
VIs464405 6 0.06498 0.02054 0.11548 1
VIs438917 6 0.07336 0.02576 0.12810 1
VIs138491 6 0.08564 0.03198 0.14735 1
VIs101988 6 0.08576 0.03199 0.14736 1
VIs3748000 6 0.09810 0.03200 0.17071 1
VIs3535754 6 0.10094 0.04052 0.17072 1
VIs3408253 6 0.10961 0.04053 0.18450 1
VIs3270115 6 0.12227 0.05146 0.20281 1
VIs3093952 6 0.13671 0.05740 0.22554 1
VIs2829663 6 0.14488 0.05741 0.24089 1
VIs2771354 6 0.14780 0.06115 0.25749 1
VIs2678516 6 0.15892 0.07440 0.25750 1
VIs2643363 6 0.16476 0.07441 0.26574 1
VIs2602855 6 0.16523 0.07590 0.26575 1
VIs2522025 6 0.16930 0.07949 0.26576 1
VIs2372567 6 0.18489 0.07950 0.29180 1
VIs2276367 6 0.19311 0.09767 0.29837 1
VIs2217814 6 0.20642 0.11143 0.31035 1
VIs2060040 6 0.21125 0.11144 0.33045 1
VIs2005468 6 0.22134 0.12127 0.33046 1
VIs2002041 6 0.22399 0.12431 0.33047 1
VIs1854606 6 0.22868 0.12432 0.34270 1
VIs1790090 6 0.23171 0.12788 0.34271 1
VIs1779519 6 0.23354 0.13436 0.34272 1
VIs1706947 6 0.24010 0.14407 0.34747 1
VIs1638916 6 0.24507 0.14408 0.34748 1
VIs1564969 6 0.24624 0.14409 0.34749 1
VIs1530182 6 0.24652 0.14410 0.36197 1
VIs1370996 6 0.25696 0.14411 0.37547 1
VIs1113888 6 0.26716 0.15847 0.38463 1
VIs971768 6 0.27664 0.16065 0.39870 1
VIs954339 6 0.27700 0.16066 0.40954 1
VIs4158879 6 0.28306 0.16582 0.40955 1
VIs4176218 6 0.28933 0.17192 0.41647 1
VIs4198221 6 0.29242 0.17493 0.41980 1
VIs4344804 6 0.29565 0.17806 0.42341 1
VIs4485591 6 0.30275 0.17883 0.43380 1
VIs4509684 6 0.31066 0.19126 0.44006 1
VIs4682493 6 0.31579 0.19806 0.44460 1
VIs4691973 6 0.31871 0.19807 0.45012 1
VIs4811075 6 0.32635 0.19808 0.45468 1
VIs4957625 6 0.32789 0.21456 0.45469 1
VIs5176845 6 0.33612 0.22887 0.45852 1
VIs5417557 6 0.34761 0.22888 0.47464 1
VIs5796043 6 0.35521 0.23375 0.48502 1
VIs5859059 6 0.36095 0.24036 0.49530 1
VIs5878839 6 0.36352 0.24393 0.49531 1
VIs5949062 6 0.36600 0.24735 0.49532 1
VIs6139139 6 0.36787 0.24957 0.49533 1
VIs6181050 6 0.37065 0.24958 0.50012 1
VIs6287876 6 0.37353 0.24959 0.50518 1
VIs6367488 6 0.37881 0.25679 0.51167 1
VIs6570531 6 0.38613 0.25680 0.52469 1
VIs6678216 6 0.38912 0.26304 0.52470 1
VIs6734053 6 0.39043 0.26305 0.52734 1
VIs6983751 6 0.39205 0.26306 0.53074 1
VIs6983896 6 0.39382 0.26307 0.53481 1
VIs7048381 6 0.40520 0.27240 0.54710 1
VIs7061587 6 0.40685 0.27980 0.54711 1
VIs7065391 6 0.40930 0.28026 0.55110 1
VIs7596907 6 0.42394 0.28270 0.57648 1
VIs7723160 6 0.43026 0.28936 0.57649 1
VIs7816579 6 0.44716 0.29432 0.60557 1
VIs8055646 6 0.45167 0.30718 0.60558 1
VIs8675863 6 0.45726 0.31119 0.61022 1
VIs8687868 6 0.45751 0.31120 0.61045 1
VIs8708077 6 0.46311 0.31774 0.61520 1
VIs8732988 6 0.46509 0.31775 0.62183 1
VIs8739404 6 0.46687 0.31776 0.62764 1
VIs8945421 6 0.47368 0.32515 0.62887 1
VIs9095336 6 0.47775 0.32533 0.63707 1
VIs9348148 6 0.47787 0.32554 0.63708 1
VIs9506810 6 0.48293 0.33286 0.64119 1
VIs9794270 6 0.49253 0.33576 0.65818 1
VIs9868780 6 0.49640 0.33667 0.66517 1
VIs10043803 6 0.50633 0.34297 0.67895 1
VIs10408973 6 0.51813 0.34298 0.70505 1
VIs10742029 6 0.53164 0.35055 0.72238 1
VIs10938690 6 0.53653 0.35425 0.72239 1
VIs11088210 6 0.54714 0.35724 0.74313 1
VIs11242574 6 0.55274 0.35862 0.75437 1
VIs11738141 6 0.56383 0.36955 0.76657 1
VIs11966384 6 0.58473 0.37908 0.79719 1
VIs12148139 6 0.58643 0.37909 0.81769 1
VIs12554389 6 0.60693 0.39690 0.83173 1
VIs12704221 6 0.61627 0.40671 0.83251 1
VIs12941522 6 0.62481 0.41498 0.84529 1
VIs13017441 6 0.64095 0.42683 0.86438 1
VIs13178091 6 0.64575 0.43822 0.86531 1
VIs13259612 6 0.65658 0.44798 0.87819 1
VIs13338453 6 0.66368 0.45294 0.88159 1
VIs13370455 6 0.66668 0.45295 0.89501 1
VIs13583348 6 0.67679 0.45296 0.91236 1
VIs13689360 6 0.69129 0.47852 0.91237 1
VIs13763137 6 0.69677 0.48227 0.92412 1
VIs13910048 6 0.70362 0.49216 0.92413 1
VIs13953761 6 0.71068 0.49907 0.93308 1
VIs14068356 6 0.71885 0.51036 0.93946 1
VIs14129173 6 0.72034 0.51088 0.94072 1
VIs14207621 6 0.72448 0.51853 0.94073 1
VIs14283629 6 0.73820 0.52315 0.96334 1
VIs14320559 6 0.74532 0.53285 0.96921 1
VIs14393983 6 0.75625 0.54082 0.98180 1
VIs14472157 6 0.75914 0.54760 0.98181 1
VIs14480833 6 0.76302 0.55069 0.98621 1
VIs14600062 6 0.76882 0.55070 0.99726 1
VIs14632039 6 0.77764 0.55071 1.01240 1
VIs14723137 6 0.78550 0.56122 1.02097 1
VIs14754086 6 0.78973 0.56123 1.03225 1
VIs14784118 6 0.80416 0.57497 1.04202 1
VIs14874543 6 0.80780 0.57960 1.04203 1
VIs15008415 6 0.81427 0.57961 1.06130 1
VIs15072899 6 0.82383 0.59878 1.06131 1
VIs15187848 6 0.83385 0.60543 1.07422 1
VIs15292719 6 0.85609 0.63828 1.08106 1
VIs15317311 6 0.87701 0.64815 1.11815 1
VIs15348959 6 0.90195 0.66615 1.14425 1
VIs15610511 6 0.95993 0.73668 1.19111 1
VIs15730504 6 0.97001 0.75412 1.19112 1
VIs15761058 6 0.98855 0.77350 1.21410 1
VIs15796191 6 1.00759 0.79574 1.23013 1
VIs15907566 6 1.03492 0.82824 1.25001 1
VIs15959627 6 1.04911 0.83543 1.27130 1
VIs16091876 6 1.07014 0.87350 1.27131 1
VIs16237023 6 1.07996 0.88445 1.28602 1
VIs16318775 6 1.11034 0.91231 1.32428 1
VIs16345096 6 1.13251 0.94806 1.32429 1
VIs16371826 6 1.13317 0.94807 1.33072 1
VIs16467308 6 1.17196 0.98932 1.36317 1
VIs16502159 6 1.18971 1.02375 1.37457 1
VIs16514851 6 1.19973 1.02399 1.38305 1
VIs16699081 6 1.20593 1.02926 1.39004 1
VIs16746514 6 1.21051 1.03560 1.39393 1
156s28671 6 1.21360 1.04123 1.39394 1
156s82766 6 1.23063 1.06865 1.40216 1
156s111759 6 1.23969 1.06866 1.41630 1
156s141957 6 1.24805 1.07409 1.42732 1
156s161064 6 1.25777 1.09596 1.42733 1
129s109901 7 0.00000 0.00000 0.00000 1
129s150708 7 0.01349 0.01528 0.01246 1
129s152511 7 0.02340 0.04135 0.01247 1
VIIs121763 7 0.04406 0.07207 0.02381 1
VIIs196590 7 0.05360 0.07511 0.03724 1
VIIs251968 7 0.06994 0.09913 0.04011 1
VIIs287848 7 0.07019 0.09914 0.05066 1
VIIs385699 7 0.08450 0.11790 0.05410 1
VIIs412073 7 0.09247 0.11791 0.06655 1
VIIs494894 7 0.09777 0.13084 0.06656 1
131s205019 7 0.10321 0.13085 0.07464 1
131s151239 7 0.10805 0.13917 0.07733 1
131s34939 7 0.11113 0.13918 0.08025 1
131s9580 7 0.11381 0.14892 0.08026 1
VIIs580408 7 0.12158 0.15975 0.08396 1
VIIs581633 7 0.12942 0.17058 0.08893 1
VIIs619882 7 0.14329 0.18469 0.10331 1
VIIs688265 7 0.15012 0.18470 0.11899 1
VIIs701667 7 0.16281 0.19914 0.12743 1
VIIs729469 7 0.18248 0.22119 0.14622 1
VIIs822007 7 0.18820 0.22958 0.14623 1
VIIs1143854 7 0.25475 0.30139 0.21249 1
VIIs1307624 7 0.26431 0.30140 0.23008 1
VIIs1526604 7 0.31438 0.36048 0.26832 1
VIIs1553997 7 0.33117 0.37276 0.29233 1
VIIs1636410 7 0.34341 0.39143 0.29234 1
VIIs1640420 7 0.34936 0.39946 0.29235 1
VIIs1655024 7 0.36375 0.40534 0.31887 1
VIIs1664614 7 0.37524 0.40535 0.34107 1
VIIs1674200 7 0.37848 0.41599 0.34108 1
VIIs1695696 7 0.37915 0.41600 0.34550 1
VIIs1738588 7 0.38240 0.41673 0.34551 1
VIIs1768875 7 0.39189 0.42786 0.35377 1
VIIs1872307 7 0.40360 0.43495 0.37360 1
VIIs2061320 7 0.40705 0.44008 0.37361 1
VIIs2078296 7 0.40882 0.44009 0.37798 1
VIIs2261651 7 0.41250 0.44010 0.38703 1
VIIs2371444 7 0.42058 0.44676 0.39549 1
VIIs2446917 7 0.43127 0.46492 0.40124 1
VIIs2725669 7 0.44525 0.46493 0.42187 1
VIIs2895068 7 0.46733 0.50625 0.42544 1
VIIs2962919 7 0.47700 0.51807 0.43041 1
VIIs3116758 7 0.50486 0.55593 0.45708 1
VIIs3248451 7 0.51618 0.55594 0.47531 1
VIIs3274974 7 0.51952 0.55595 0.48370 1
VIIs3362652 7 0.53378 0.55596 0.50517 1
VIIs3399231 7 0.53532 0.57482 0.50518 1
VIIs3462045 7 0.55574 0.57483 0.53978 1
VIIs3516769 7 0.55631 0.57484 0.54007 1
VIIs3526005 7 0.56442 0.57485 0.54143 1
VIIs3603529 7 0.56567 0.57486 0.56051 1
VIIs3726535 7 0.57858 0.58299 0.57692 1
VIIs3892813 7 0.58623 0.58300 0.59385 1
VIIs3994585 7 0.59860 0.60351 0.59458 1
VIIs4018964 7 0.60233 0.60352 0.60009 1
VIIs4200535 7 0.62053 0.62626 0.61697 1
VIIs4298752 7 0.63572 0.64166 0.63159 1
VIIs4314499 7 0.64367 0.65530 0.63160 1
VIIs4315603 7 0.64981 0.65531 0.64785 1
VIIs4399913 7 0.65109 0.65532 0.64786 1
VIIs4463343 7 0.67578 0.68008 0.67106 1
VIIs4555420 7 0.69398 0.70977 0.67107 1
VIIs4877311 7 0.73778 0.75052 0.72573 1
VIIs5004298 7 0.75547 0.76934 0.73834 1
VIIs5193244 7 0.76445 0.78326 0.74165 1
VIIs5802097 7 0.76790 0.78488 0.74212 1
VIIs6211453 7 0.77257 0.78726 0.74291 1
VIIs6329539 7 0.78292 0.79155 0.77273 1
VIIs6517679 7 0.80050 0.79753 0.80319 1
VIIs6635039 7 0.80992 0.80155 0.81767 1
VIIs7083849 7 0.81619 0.80156 0.83136 1
VIIs7228856 7 0.82912 0.81027 0.84779 1
VIIs7246045 7 0.83757 0.81640 0.86223 1
VIIs7845308 7 0.84110 0.81641 0.86861 1
VIIs7974007 7 0.85024 0.82589 0.87442 1
VIIs8247899 7 0.85782 0.82590 0.89608 1
VIIs8327991 7 0.86764 0.83948 0.89609 1
VIIs8779707 7 0.88439 0.84555 0.93074 1
VIIs8818351 7 0.89392 0.85853 0.93075 1
VIIs9004996 7 0.90032 0.86822 0.93076 1
VIIs9372771 7 0.90860 0.86823 0.94842 1
VIIs9828766 7 0.92867 0.88870 0.96734 1
VIIs10084561 7 0.93235 0.88871 0.97924 1
VIIs10085594 7 0.93304 0.88872 0.97925 1
VIIs10298646 7 0.94471 0.90773 0.97926 1
47s572700 7 0.95821 0.91818 1.00068 1
47s1106597 7 0.96801 0.93607 1.00069 1
47s1668582 7 0.97049 0.93608 1.01402 1
VIIs10675870 7 0.97715 0.94503 1.01403 1
VIIs10719008 7 0.98032 0.94515 1.01404 1
VIIs10728371 7 0.98599 0.95624 1.01576 1
VIIs11413224 7 0.99045 0.96454 1.01646 1
VIIs11701327 7 0.99177 0.96681 1.01647 1
VIIs11850370 7 0.99707 0.97128 1.02256 1
VIIs11918734 7 0.99796 0.97215 1.02379 1
VIIs11975853 7 0.99959 0.97350 1.02380 1
VIIs12093712 7 1.00149 0.97351 1.02941 1
VIIs12153153 7 1.00728 0.97782 1.03681 1
VIIs12407255 7 1.00992 0.97783 1.04253 1
VIIs12744818 7 1.01526 0.97784 1.05140 1
VIIs12782497 7 1.02002 0.98429 1.05141 1
VIIs12921180 7 1.02408 0.98646 1.05993 1
VIIs13172891 7 1.03482 0.98647 1.08436 1
VIIs13640228 7 1.05129 0.98986 1.11436 1
VIIs13762645 7 1.05393 0.99056 1.11864 1
VIIs14002452 7 1.05679 0.99140 1.12354 1
VIIs14469456 7 1.06364 0.99377 1.13552 1
VIIs14519375 7 1.06696 0.99378 1.14195 1
VIIs14817626 7 1.08929 1.00899 1.17120 1
VIIs15082435 7 1.09396 1.01154 1.17743 1
VIIs15561357 7 1.11184 1.01155 1.21758 1
VIIs15700704 7 1.11467 1.01156 1.21759 1
VIIs15843277 7 1.12025 1.02351 1.21760 1
VIIs16124488 7 1.12410 1.02651 1.22184 1
VIIs17021258 7 1.14592 1.03252 1.26188 1
VIIs17313767 7 1.16455 1.04336 1.28499 1
VIIs17398127 7 1.16742 1.04337 1.30950 1
VIIs17711595 7 1.17475 1.04338 1.30951 1
VIIs17816801 7 1.17957 1.05089 1.30952 1
VIIs18075296 7 1.18195 1.05090 1.31496 1
VIIs18212968 7 1.18343 1.05091 1.31859 1
VIIs18306648 7 1.18357 1.05092 1.31860 1
VIIs19046735 7 1.19351 1.05895 1.33008 1
VIIs19345720 7 1.19623 1.06012 1.33434 1
VIIs19598399 7 1.20709 1.06501 1.35131 1
VIIs19851071 7 1.21048 1.06643 1.35627 1
VIIs20070344 7 1.21153 1.06691 1.35866 1
VIIs20077784 7 1.21284 1.06765 1.36157 1
VIIs20198645 7 1.21743 1.07387 1.36158 1
VIIs20271071 7 1.21924 1.07388 1.36763 1
VIIs20338898 7 1.22568 1.08538 1.36764 1
VIIs20376316 7 1.23078 1.08539 1.37415 1
VIIs20384255 7 1.23181 1.08932 1.37501 1
VIIs20389448 7 1.23265 1.09240 1.37565 1
VIIs20617616 7 1.23898 1.09777 1.38139 1
VIIs20658646 7 1.24210 1.10276 1.38367 1
VIIs20731791 7 1.24776 1.10968 1.38899 1
VIIs20970860 7 1.24800 1.10991 1.38900 1
VIIs21205604 7 1.25044 1.10992 1.39393 1
VIIs21386456 7 1.26569 1.11946 1.41365 1
VIIs21897279 7 1.26866 1.12316 1.41366 1
VIIs21931690 7 1.27696 1.12317 1.43163 1
VIIs22040102 7 1.28132 1.13388 1.43444 1
VIIs22260931 7 1.28771 1.13928 1.43860 1
VIIs22307431 7 1.29560 1.14417 1.44834 1
VIIs22377751 7 1.31153 1.17088 1.44835 1
VIIs22617581 7 1.32675 1.18949 1.46362 1
VIIs22674979 7 1.32713 1.18992 1.47240 1
VIIs22933952 7 1.33715 1.19742 1.47308 1
VIIs23030853 7 1.35461 1.21403 1.49510 1
VIIs23199822 7 1.35947 1.21682 1.50296 1
VIIs23435364 7 1.37558 1.22543 1.51832 1
VIIs23714153 7 1.38771 1.22831 1.54954 1
VIIs23841856 7 1.41123 1.24958 1.57182 1
VIIs23984114 7 1.41429 1.24959 1.58318 1
VIIs24024461 7 1.42266 1.25510 1.59471 1
VIIs24060604 7 1.42929 1.26412 1.59861 1
VIIs24128225 7 1.43867 1.27278 1.60931 1
VIIs24159458 7 1.44389 1.27866 1.60932 1
VIIs24221028 7 1.44742 1.27867 1.61687 1
VIIs24385240 7 1.46064 1.28719 1.63610 1
VIIs24405203 7 1.46755 1.28720 1.65131 1
VIIs24476846 7 1.47448 1.28721 1.66478 1
VIIs24569194 7 1.48127 1.29164 1.67919 1
VIIs24743328 7 1.48539 1.29359 1.67979 1
VIIs24951860 7 1.50559 1.30715 1.70743 1
VIIs25003981 7 1.51159 1.31231 1.71289 1
VIIs25018300 7 1.51182 1.31232 1.71290 1
VIIs25181462 7 1.51681 1.31233 1.72300 1
VIIs25240106 7 1.51738 1.31234 1.73362 1
VIIs25346610 7 1.54971 1.33669 1.76830 1
VIIs25431874 7 1.58334 1.37360 1.80529 1
VIIs25464235 7 1.60430 1.42086 1.80530 1
VIIs25612359 7 1.61805 1.42087 1.82093 1
VIIs25659640 7 1.62734 1.43541 1.82094 1
VIIs25727083 7 1.64784 1.45199 1.84982 1
VIIs25978618 7 1.68036 1.50132 1.87809 1
VIIs26095542 7 1.69668 1.50133 1.89741 1
VIIs26160584 7 1.71304 1.51199 1.91854 1
VIIs26179962 7 1.71726 1.51250 1.93067 1
VIIs26199667 7 1.72704 1.51990 1.93849 1
VIIs26214487 7 1.73166 1.52928 1.93850 1
VIIs26266167 7 1.74185 1.53962 1.94772 1
VIIs26303444 7 1.74961 1.55657 1.94773 1
VIIs26345169 7 1.76084 1.56663 1.96016 1
VIIs26393747 7 1.76923 1.58739 1.96017 1
VIIs26451629 7 1.78067 1.59536 1.97180 1
VIIs26491312 7 1.79109 1.59556 1.98043 1
VIIs26561709 7 1.79609 1.61645 1.98044 1
VIIs26574318 7 1.80262 1.61646 1.99067 1
VIIs26628338 7 1.82073 1.64641 1.99797 1
VIIs26709037 7 1.83411 1.66570 1.99798 1
VIIs26764936 7 1.83904 1.66571 2.02443 1
VIIs26796470 7 1.85116 1.68020 2.02444 1
VIIs26861918 7 1.85587 1.68698 2.02720 1
VIIs26880463 7 1.85837 1.68699 2.03214 1
VIIs26903206 7 1.87076 1.71223 2.03473 1
VIIs26920614 7 1.87303 1.72072 2.03528 1
VIIs26983825 7 1.88282 1.72073 2.05090 1
VIIs27002535 7 1.89251 1.72074 2.06791 1
VIIs27083857 7 1.89605 1.72075 2.07393 1
VIIs27181518 7 1.90608 1.72729 2.08890 1
VIIs27192697 7 1.90654 1.72730 2.08891 1
VIIs27208341 7 1.91326 1.73990 2.08892 1
VIIs27321005 7 1.92662 1.74970 2.10775 1
VIIs27449585 7 1.93946 1.76943 2.10776 1
VIIs27471469 7 1.93963 1.77567 2.10777 1
VIIs27509807 7 1.94301 1.77568 2.11336 1
VIIs27539519 7 1.94723 1.78245 2.11337 1
VIIs27672014 7 1.96567 1.80355 2.13038 1
132s96680 7 1.97227 1.80356 2.14088 1
132s250772 7 1.97894 1.80357 2.15497 1
56s996144 8 0.00000 0.00000 0.00000 1
56s954171 8 0.01600 0.00001 0.00001 1
56s944991 8 0.02210 0.00446 0.00412 1
56s910944 8 0.03324 0.02274 0.01657 1
56s744698 8 0.04777 0.04335 0.01735 1
56s529973 8 0.05253 0.04336 0.02924 1
56s325469 8 0.06170 0.05270 0.04057 1
56s292387 8 0.06446 0.05271 0.04876 1
56s255990 8 0.06790 0.05538 0.04877 1
VIIIs162048 8 0.07372 0.05539 0.05812 1
VIIIs375507 8 0.07408 0.05989 0.05923 1
VIIIs658095 8 0.07979 0.06443 0.06407 1
VIIIs679519 8 0.09052 0.06444 0.08631 1
VIIIs951593 8 0.11145 0.06445 0.12763 1
VIIIs1132324 8 0.11788 0.07578 0.13340 1
VIIIs1313970 8 0.12858 0.07579 0.15230 1
VIIIs1323370 8 0.13582 0.08702 0.15231 1
VIIIs1658381 8 0.14535 0.09258 0.16878 1
VIIIs1681070 8 0.14866 0.09817 0.16917 1
VIIIs1692914 8 0.14938 0.09898 0.16918 1
VIIIs1747791 8 0.15898 0.11209 0.17556 1
VIIIs1755827 8 0.16093 0.11489 0.17557 1
VIIIs1805238 8 0.17172 0.12781 0.18640 1
VIIIs1821608 8 0.17900 0.13340 0.18641 1
VIIIs1851577 8 0.18124 0.13341 0.19745 1
VIIIs2005315 8 0.18782 0.13342 0.21330 1
VIIIs2040865 8 0.19548 0.13570 0.22490 1
VIIIs2152828 8 0.20102 0.13756 0.23511 1
VIIIs2248738 8 0.21852 0.13757 0.25963 1
VIIIs2276801 8 0.23059 0.16010 0.27436 1
VIIIs2395723 8 0.23925 0.16237 0.28678 1
VIIIs2436758 8 0.24135 0.16568 0.28679 1
VIIIs2490559 8 0.27597 0.21002 0.31316 1
VIIIs2735738 8 0.30035 0.23040 0.33860 1
VIIIs2862039 8 0.30877 0.23486 0.34974 1
VIIIs3158601 8 0.34933 0.27166 0.39975 1
VIIIs3239331 8 0.35716 0.27167 0.40685 1
VIIIs3381053 8 0.35856 0.27168 0.42613 1
VIIIs3552572 8 0.36556 0.27523 0.42614 1
VIIIs3668873 8 0.37142 0.27981 0.43527 1
VIIIs3791071 8 0.37493 0.28370 0.43541 1
VIIIs3908996 8 0.38455 0.29089 0.44894 1
VIIIs4044478 8 0.38762 0.29100 0.44995 1
VIIIs4072662 8 0.39203 0.29532 0.45837 1
VIIIs4117853 8 0.39782 0.29533 0.47254 1
VIIIs4135038 8 0.40225 0.29534 0.48008 1
VIIIs4716942 8 0.40832 0.29535 0.49030 1
VIIIs4860370 8 0.41206 0.29536 0.49682 1
VIIIs4864314 8 0.41249 0.31307 0.49683 1
VIIIs4998907 8 0.42211 0.31308 0.50308 1
VIIIs5109810 8 0.42599 0.31309 0.50987 1
VIIIs5718138 8 0.43265 0.31310 0.52041 1
VIIIs5833610 8 0.44634 0.32201 0.54375 1
VIIIs6333027 8 0.45160 0.32653 0.55388 1
VIIIs6476062 8 0.46186 0.33850 0.55389 1
VIIIs6992972 8 0.46702 0.34135 0.56494 1
VIIIs7213771 8 0.48416 0.35552 0.58514 1
VIIIs7453626 8 0.48778 0.36122 0.58515 1
VIIIs7525927 8 0.49467 0.36123 0.59665 1
VIIIs7836142 8 0.49924 0.36590 0.60301 1
VIIIs7875448 8 0.49936 0.36591 0.60317 1
VIIIs8602590 8 0.50880 0.36861 0.62075 1
VIIIs8616714 8 0.51350 0.37256 0.62588 1
VIIIs8838803 8 0.51799 0.37502 0.63261 1
VIIIs9105808 8 0.52129 0.37652 0.63750 1
VIIIs9173566 8 0.52340 0.37653 0.64066 1
VIIIs9482585 8 0.52556 0.37654 0.64348 1
VIIIs9522925 8 0.52663 0.37963 0.64349 1
VIIIs9549013 8 0.52763 0.38246 0.64350 1
VIIIs10350392 8 0.53282 0.38840 0.64351 1
VIIIs10374023 8 0.53432 0.38841 0.65834 1
VIIIs10581653 8 0.54147 0.39433 0.65835 1
VIIIs11405835 8 0.54574 0.39434 0.66978 1
VIIIs11460289 8 0.54739 0.39435 0.67359 1
VIIIs11788211 8 0.56034 0.41435 0.67751 1
VIIIs11860733 8 0.57905 0.44015 0.68359 1
VIIIs11924120 8 0.58251 0.44476 0.68360 1
VIIIs12013716 8 0.58634 0.44770 0.69931 1
VIIIs12386823 8 0.60239 0.45795 0.70432 1
VIIIs12527410 8 0.60491 0.46761 0.71113 1
VIIIs12653630 8 0.60978 0.47856 0.71114 1
VIIIs12668829 8 0.61707 0.47857 0.72753 1
VIIIs12811369 8 0.61986 0.47858 0.73819 1
VIIIs12869112 8 0.63753 0.49914 0.74931 1
VIIIs12955202 8 0.64808 0.51600 0.74932 1
VIIIs13135459 8 0.66534 0.53035 0.77060 1
VIIIs13379645 8 0.66721 0.53036 0.77447 1
VIIIs13950081 8 0.67284 0.53437 0.78255 1
VIIIs14032457 8 0.67639 0.53694 0.78648 1
VIIIs14041835 8 0.67985 0.53943 0.79032 1
VIIIs14178622 8 0.68492 0.53944 0.80380 1
VIIIs14223706 8 0.68821 0.54185 0.80732 1
VIIIs14359082 8 0.69134 0.54413 0.81039 1
VIIIs14393961 8 0.69439 0.54704 0.81040 1
VIIIs14418215 8 0.69810 0.55048 0.81041 1
VIIIs14500899 8 0.70157 0.55049 0.82394 1
VIIIs14519154 8 0.70450 0.55050 0.82823 1
VIIIs14721991 8 0.71331 0.56217 0.82824 1
VIIIs14750394 8 0.72150 0.56609 0.85116 1
VIIIs15002573 8 0.73216 0.56610 0.86269 1
VIIIs15077804 8 0.73836 0.58765 0.86270 1
VIIIs15124199 8 0.74216 0.59197 0.86271 1
VIIIs15217329 8 0.74721 0.59542 0.87007 1
VIIIs15229706 8 0.75126 0.59854 0.87159 1
VIIIs15345154 8 0.76501 0.60965 0.88824 1
VIIIs15414158 8 0.77002 0.60966 0.90184 1
VIIIs15537916 8 0.78863 0.61694 0.93196 1
VIIIs15651351 8 0.79974 0.63751 0.93197 1
VIIIs15831798 8 0.81706 0.63752 0.96542 1
VIIIs15949685 8 0.83845 0.65334 0.99476 1
VIIIs16133387 8 0.84038 0.66400 0.99477 1
VIIIs16220585 8 0.87608 0.71590 1.01163 1
VIIIs16304623 8 0.88269 0.71591 1.02389 1
VIIIs16531910 8 0.90127 0.74057 1.03557 1
VIIIs16600859 8 0.93962 0.77492 1.07526 1
VIIIs16656427 8 0.95847 0.80224 1.08614 1
VIIIs16686126 8 0.96518 0.80225 1.09632 1
VIIIs16863054 8 1.00351 0.85574 1.09765 1
VIIIs17009700 8 1.03599 0.88551 1.15737 1
VIIIs17016569 8 1.04638 0.88552 1.16556 1
VIIIs17060338 8 1.04863 0.90613 1.16557 1
VIIIs17147849 8 1.06990 0.90799 1.20080 1
VIIIs17401771 8 1.08912 0.94642 1.20081 1
VIIIs17422562 8 1.09557 0.95099 1.21165 1
VIIIs17474859 8 1.11300 0.97439 1.22047 1
VIIIs17587958 8 1.13111 0.99758 1.23343 1
VIIIs17609336 8 1.14641 1.01897 1.24315 1
VIIIs17789784 8 1.16604 1.04181 1.25916 1
VIIIs17916491 8 1.20029 1.08663 1.28144 1
VIIIs17979730 8 1.21406 1.09782 1.29815 1
VIIIs18041098 8 1.22268 1.11913 1.29816 1
VIIIs18283897 8 1.28050 1.18856 1.34395 1
VIIIs18312575 8 1.28772 1.19662 1.35058 1
VIIIs18436938 8 1.29841 1.19663 1.37346 1
VIIIs18468516 8 1.31004 1.22232 1.37347 1
VIIIs18595598 8 1.32394 1.24511 1.37348 1
VIIIs18694662 8 1.33024 1.25419 1.37827 1
VIIIs18748825 8 1.33749 1.26586 1.37828 1
VIIIs18791673 8 1.34675 1.26587 1.38709 1
VIIIs18813356 8 1.35332 1.28923 1.38710 1
VIIIs18932765 8 1.35789 1.29601 1.38711 1
VIIIs19080197 8 1.38073 1.32165 1.40772 1
VIIIs19128818 8 1.38661 1.32166 1.41777 1
VIIIs19147644 8 1.39145 1.32167 1.43564 1
VIIIs19245012 8 1.39954 1.33223 1.43565 1
IXs150907 9 0.00000 0.00000 0.00000 1
IXs264018 9 0.01967 0.01210 0.02268 1
IXs279555 9 0.02932 0.03058 0.02645 1
IXs315140 9 0.03001 0.03405 0.02661 1
IXs465765 9 0.03975 0.04603 0.03326 1
IXs503857 9 0.05357 0.06203 0.04554 1
IXs536794 9 0.07518 0.08760 0.06468 1
IXs617432 9 0.08866 0.08761 0.08222 1
IXs675076 9 0.09560 0.10005 0.08706 1
IXs732944 9 0.10254 0.11165 0.09184 1
IXs849981 9 0.12195 0.13062 0.10882 1
IXs922297 9 0.16868 0.18645 0.10883 1
IXs1104975 9 0.17333 0.18753 0.15937 1
IXs1277395 9 0.21654 0.23050 0.19964 1
IXs1369499 9 0.23086 0.24342 0.21445 1
IXs1430502 9 0.25273 0.25592 0.24925 1
IXs1498612 9 0.25773 0.25593 0.25982 1
IXs1564318 9 0.26921 0.26283 0.27838 1
IXs1609293 9 0.30721 0.29135 0.31170 1
IXs1733570 9 0.30754 0.30075 0.31171 1
IXs1789860 9 0.30788 0.30076 0.31814 1
IXs1809708 9 0.33203 0.30077 0.36867 1
IXs1871649 9 0.33730 0.30078 0.37804 1
IXs1940617 9 0.36810 0.31869 0.42004 1
IXs1954354 9 0.37315 0.32057 0.43396 1
IXs2108124 9 0.38555 0.32703 0.44703 1
IXs2204269 9 0.40628 0.34229 0.48367 1
IXs2311232 9 0.43281 0.34230 0.53213 1
IXs2402669 9 0.44058 0.34231 0.54784 1
IXs2638794 9 0.45284 0.34698 0.56604 1
IXs2890082 9 0.46602 0.35029 0.58882 1
IXs2958715 9 0.47407 0.35030 0.60525 1
IXs3254154 9 0.47485 0.35031 0.60617 1
IXs3343874 9 0.47758 0.35032 0.61199 1
IXs3608018 9 0.47780 0.35033 0.61200 1
IXs3807529 9 0.48317 0.35323 0.62077 1
IXs3980621 9 0.48855 0.35676 0.62954 1
IXs17636520 9 0.49230 0.36197 0.62955 1
IXs17380955 9 0.49316 0.36323 0.62956 1
IXs17333557 9 0.50516 0.37534 0.64309 1
IXs17025391 9 0.50760 0.37535 0.64758 1
IXs16779246 9 0.50979 0.37536 0.65159 1
IXs16525800 9 0.52277 0.38261 0.67192 1
IXs16512295 9 0.53210 0.39416 0.67593 1
IXs16225152 9 0.53569 0.39417 0.69320 1
IXs16111695 9 0.53850 0.39656 0.69321 1
IXs16083475 9 0.54171 0.39897 0.69322 1
IXs15985378 9 0.54504 0.40316 0.69323 1
IXs15955341 9 0.54853 0.40568 0.69856 1
IXs15924123 9 0.54963 0.40680 0.70108 1
IXs15878742 9 0.55744 0.41572 0.70488 1
IXs15784651 9 0.55926 0.41573 0.71059 1
IXs15507262 9 0.56088 0.41801 0.71060 1
IXs15479559 9 0.57154 0.43169 0.71829 1
IXs15095794 9 0.57384 0.43742 0.71830 1
IXs14986144 9 0.58243 0.44111 0.73481 1
IXs14491544 9 0.58923 0.44313 0.74604 1
IXs14395825 9 0.59347 0.44851 0.74605 1
IXs14302118 9 0.59668 0.45227 0.76823 1
IXs14153528 9 0.62143 0.48230 0.77189 1
IXs14085710 9 0.63698 0.51202 0.77190 1
IXs13963222 9 0.64043 0.51869 0.77191 1
IXs13930851 9 0.64388 0.52160 0.77628 1
IXs13596032 9 0.65434 0.52161 0.79587 1
IXs13559089 9 0.65735 0.52162 0.80168 1
IXs13363128 9 0.65983 0.52163 0.80623 1
IXs13213694 9 0.66246 0.52164 0.81145 1
IXs12945517 9 0.66944 0.53004 0.81684 1
IXs12748124 9 0.68211 0.53696 0.81685 1
IXs12696746 9 0.68422 0.53697 0.84065 1
IXs12393177 9 0.68554 0.53698 0.84319 1
IXs12382495 9 0.68697 0.53699 0.84636 1
IXs12320731 9 0.70316 0.54768 0.86699 1
IXs12296163 9 0.70335 0.54769 0.87122 1
IXs12283741 9 0.70780 0.55241 0.87411 1
IXs12067888 9 0.71224 0.55242 0.88035 1
IXs11344198 9 0.71558 0.55243 0.88721 1
IXs11143681 9 0.72135 0.55244 0.89834 1
IXs10917515 9 0.72765 0.55245 0.91221 1
IXs10685606 9 0.73535 0.55564 0.92501 1
IXs10561871 9 0.73759 0.55632 0.92888 1
IXs10478623 9 0.74321 0.55852 0.93309 1
IXs10442846 9 0.74748 0.55853 0.94595 1
IXs10345385 9 0.74849 0.56071 0.94596 1
IXs10334738 9 0.74942 0.56276 0.94597 1
IXs10269074 9 0.75119 0.56277 0.94895 1
IXs10154170 9 0.75262 0.56278 0.95178 1
IXs10142114 9 0.75374 0.56279 0.95406 1
IXs10072976 9 0.75615 0.56756 0.95407 1
IXs9984535 9 0.76135 0.57069 0.96069 1
IXs9764222 9 0.76445 0.57070 0.96808 1
IXs9750481 9 0.76995 0.57071 0.99018 1
IXs9218016 9 0.78302 0.58007 0.99019 1
IXs9095720 9 0.78420 0.58008 1.00597 1
IXs8757264 9 0.78517 0.58009 1.00598 1
IXs8721899 9 0.78778 0.58010 1.00599 1
IXs8384713 9 0.79964 0.58597 1.02105 1
IXs8183660 9 0.82189 0.62550 1.02606 1
IXs8016591 9 0.82542 0.62861 1.02967 1
IXs7981478 9 0.83959 0.64123 1.04677 1
IXs7741389 9 0.85355 0.65304 1.06439 1
IXs7564974 9 0.86828 0.66837 1.08009 1
IXs7463735 9 0.87949 0.67983 1.08010 1
IXs7393124 9 0.90030 0.68921 1.12165 1
IXs7162901 9 0.91329 0.70079 1.13492 1
IXs6913495 9 0.93255 0.71373 1.16692 1
IXs6730314 9 0.93805 0.71864 1.16693 1
IXs6657769 9 0.94463 0.72473 1.17424 1
IXs6515795 9 0.94783 0.73083 1.17425 1
IXs6404930 9 0.95386 0.73975 1.17426 1
IXs6237525 9 0.96857 0.75393 1.19415 1
IXs6098390 9 0.98020 0.76824 1.19416 1
IXs5979128 9 0.98461 0.76825 1.20867 1
IXs5963192 9 0.98462 0.76826 1.20910 1
IXs5837178 9 0.99595 0.78104 1.22157 1
IXs5712117 9 1.00766 0.78105 1.24314 1
IXs5514798 9 1.02826 0.79294 1.27202 1
IXs5390818 9 1.03696 0.79612 1.28678 1
IXs5371371 9 1.03951 0.80278 1.28679 1
IXs5225370 9 1.04545 0.80828 1.29160 1
IXs5160205 9 1.05191 0.80829 1.30460 1
IXs4998796 9 1.06234 0.82165 1.31049 1
IXs4924341 9 1.06247 0.82447 1.31050 1
IXs4859847 9 1.07172 0.83506 1.31815 1
IXs4833585 9 1.07739 0.83507 1.33183 1
IXs4817722 9 1.07964 0.83778 1.33184 1
IXs4797386 9 1.08158 0.84044 1.33185 1
IXs4620704 9 1.10369 0.85359 1.36659 1
IXs4569303 9 1.11175 0.86487 1.36660 1
IXs4535111 9 1.12161 0.87898 1.37120 1
IXs4473254 9 1.12848 0.88577 1.37671 1
IXs4456582 9 1.12904 0.89224 1.37672 1
IXs4444562 9 1.13417 0.89225 1.38025 1
IXs4435062 9 1.13438 0.90093 1.38026 1
IXs4345610 9 1.14606 0.90316 1.41165 1
IXs17906517 9 1.17609 0.94851 1.41166 1
IXs18020503 9 1.19170 0.96518 1.42212 1
IXs18063190 9 1.19899 0.96519 1.44401 1
IXs18132632 9 1.20701 0.97892 1.44402 1
IXs18313043 9 1.22974 0.99793 1.47164 1
IXs18459805 9 1.24183 1.01443 1.47839 1
IXs18479642 9 1.25028 1.02643 1.47840 1
IXs18651702 9 1.29652 1.07106 1.52891 1
IXs18665551 9 1.30287 1.07800 1.53747 1
IXs18698101 9 1.30459 1.08070 1.53748 1
IXs18711539 9 1.30629 1.08310 1.53749 1
IXs18801479 9 1.31846 1.10059 1.53750 1
IXs18869016 9 1.32338 1.10654 1.54612 1
IXs18914375 9 1.33922 1.11814 1.56838 1
IXs19014371 9 1.37162 1.16407 1.59304 1
IXs19027553 9 1.37903 1.16408 1.60217 1
IXs19034513 9 1.44075 1.24187 1.65847 1
IXs19236387 9 1.47342 1.29733 1.65848 1
IXs19326275 9 1.48979 1.31112 1.67436 1
IXs19329276 9 1.50067 1.31113 1.68951 1
IXs19343619 9 1.50518 1.31114 1.69525 1
IXs19471131 9 1.51122 1.33917 1.69526 1
IXs19505314 9 1.51981 1.35676 1.70077 1
IXs19530845 9 1.53222 1.35677 1.71787 1
IXs19771410 9 1.61516 1.44774 1.79826 1
IXs19797775 9 1.62068 1.44856 1.79889 1
IXs19822078 9 1.64794 1.46451 1.83832 1
IXs19895766 9 1.65797 1.47426 1.84567 1
IXs19899773 9 1.66068 1.48086 1.84568 1
IXs19912625 9 1.67182 1.48486 1.86789 1
IXs19991202 9 1.67772 1.49405 1.86790 1
IXs20039733 9 1.68272 1.49891 1.87215 1
IXs20075989 9 1.69262 1.50628 1.88700 1
IXs20143944 9 1.69611 1.51174 1.88701 1
177s95085 9 1.71735 1.53477 1.90529 1
177s126761 9 1.72260 1.54892 1.90530 1
238s20308 9 1.74166 1.56176 1.92610 1
101s168591 10 0.00000 0.00000 0.00000 1
101s222982 10 0.01344 0.01976 0.00001 1
101s353304 10 0.02591 0.03364 0.01249 1
58s17961 10 0.04496 0.06486 0.01716 1
58s133886 10 0.04821 0.06932 0.01717 1
58s272923 10 0.05585 0.07560 0.02560 1
58s684886 10 0.08225 0.09633 0.08506 1
Xs39053 10 0.11018 0.12446 0.08654 1
Xs74741 10 0.12132 0.14368 0.08655 1
Xs1186062 10 0.17249 0.17615 0.16241 1
Xs1277446 10 0.17704 0.17616 0.17013 1
Xs1311083 10 0.17985 0.17617 0.17711 1
Xs1487516 10 0.19174 0.17788 0.20008 1
Xs1768099 10 0.19850 0.17910 0.21719 1
Xs1795303 10 0.20099 0.18150 0.21720 1
Xs1838307 10 0.21319 0.19274 0.21721 1
Xs1934033 10 0.21612 0.19275 0.24447 1
Xs1943534 10 0.22113 0.19276 0.24889 1
Xs2097375 10 0.23497 0.20275 0.26342 1
Xs2130554 10 0.24055 0.21282 0.26343 1
Xs2192700 10 0.24726 0.22140 0.26344 1
Xs2349415 10 0.26301 0.22168 0.29120 1
Xs2379459 10 0.26336 0.22912 0.29121 1
Xs2621322 10 0.27382 0.23636 0.30144 1
Xs2875947 10 0.29540 0.23944 0.34956 1
Xs2902534 10 0.30085 0.24253 0.35716 1
Xs2972369 10 0.30440 0.24254 0.36260 1
Xs3405705 10 0.32543 0.25510 0.39386 1
Xs4295979 10 0.38583 0.29833 0.47081 1
Xs4481928 10 0.42273 0.32694 0.52107 1
Xs4574887 10 0.42857 0.33586 0.52108 1
Xs4659296 10 0.43583 0.34804 0.52109 1
Xs4798337 10 0.44009 0.34805 0.52828 1
Xs5153408 10 0.46052 0.37177 0.53205 1
Xs5305135 10 0.46075 0.37178 0.54877 1
Xs5892921 10 0.47115 0.37875 0.56181 1
Xs6206776 10 0.47389 0.37876 0.56908 1
Xs6330388 10 0.48130 0.37877 0.58953 1
Xs6444966 10 0.48872 0.38811 0.58954 1
Xs6556128 10 0.49119 0.39096 0.58955 1
Xs6705848 10 0.49490 0.39379 0.58956 1
Xs6792877 10 0.49852 0.39661 0.58957 1
Xs6965632 10 0.50149 0.39662 0.60448 1
Xs7141675 10 0.50216 0.39663 0.60577 1
Xs7189288 10 0.50299 0.39664 0.60751 1
Xs7195938 10 0.50386 0.39665 0.60932 1
Xs7328014 10 0.50472 0.39666 0.61115 1
Xs7350945 10 0.50770 0.39890 0.61116 1
Xs7485099 10 0.50946 0.39891 0.61932 1
Xs7525781 10 0.51141 0.40106 0.61933 1
Xs7642102 10 0.51320 0.40303 0.61934 1
Xs8116783 10 0.51900 0.40559 0.62969 1
Xs8133031 10 0.52153 0.40560 0.63641 1
Xs8158728 10 0.52779 0.40561 0.65079 1
Xs8204507 10 0.53028 0.40960 0.65080 1
Xs8368390 10 0.53245 0.41362 0.65081 1
Xs8634948 10 0.53454 0.41720 0.65082 1
Xs8721288 10 0.54236 0.42347 0.65724 1
Xs9071407 10 0.55082 0.43863 0.66247 1
Xs9207714 10 0.55404 0.44550 0.66248 1
Xs9372635 10 0.55675 0.44977 0.66249 1
Xs9443348 10 0.55713 0.45029 0.66250 1
Xs9540115 10 0.56806 0.47407 0.66610 1
Xs9699380 10 0.57658 0.47408 0.68008 1
Xs9942823 10 0.58541 0.47409 0.69736 1
Xs10189148 10 0.59120 0.48381 0.69737 1
Xs10515020 10 0.60179 0.48382 0.71746 1
Xs10834627 10 0.61623 0.48383 0.74844 1
Xs11176223 10 0.62262 0.49032 0.74869 1
Xs11229751 10 0.62708 0.49080 0.76336 1
Xs11256483 10 0.63112 0.49081 0.76945 1
Xs11372962 10 0.63991 0.49687 0.78402 1
Xs11567616 10 0.65127 0.50231 0.80301 1
Xs11603720 10 0.65597 0.51211 0.80302 1
Xs11814839 10 0.68191 0.53540 0.82649 1
Xs11934280 10 0.69812 0.55209 0.84076 1
Xs12062541 10 0.70940 0.56150 0.85488 1
Xs12118954 10 0.71669 0.57139 0.86034 1
Xs12342898 10 0.73917 0.59377 0.87476 1
Xs12439170 10 0.74161 0.60838 0.87477 1
Xs12589009 10 0.76566 0.62218 0.90629 1
Xs12595032 10 0.78190 0.65307 0.91646 1
Xs12646876 10 0.79867 0.68499 0.92692 1
Xs13055455 10 0.83149 0.68500 0.97852 1
Xs13104715 10 0.83571 0.69140 0.97853 1
Xs13150491 10 0.84280 0.69900 0.98669 1
Xs13307710 10 0.85202 0.70742 0.98670 1
Xs13338669 10 0.86663 0.71531 1.01986 1
Xs13402705 10 0.87061 0.72068 1.01987 1
Xs13528108 10 0.87650 0.72069 1.03197 1
Xs13657785 10 0.92049 0.77185 1.06982 1
Xs13804020 10 0.92852 0.78388 1.06983 1
Xs13829043 10 0.94677 0.80633 1.08318 1
Xs13907553 10 0.98646 0.85207 1.12080 1
Xs14060855 10 1.01251 0.88642 1.13801 1
Xs14097940 10 1.02752 0.90776 1.13802 1
Xs14163229 10 1.03760 0.91820 1.15648 1
Xs14177528 10 1.04214 0.92400 1.15649 1
Xs14207354 10 1.05171 0.93142 1.16826 1
Xs14273673 10 1.05187 0.95736 1.16827 1
Xs14428811 10 1.07902 0.95737 1.20183 1
Xs14519675 10 1.09748 0.98061 1.21225 1
246s21225 10 1.11384 1.00248 1.22264 1
246s50593 10 1.12302 1.00515 1.23679 1
149s185070 10 1.12571 1.00817 1.23680 1
149s143386 10 1.13233 1.02172 1.23681 1
149s72158 10 1.13841 1.03396 1.24068 1
149s9999 10 1.14972 1.05184 1.24671 1
208s85767 10 1.15216 1.05568 1.24725 1
Xs14685253 10 1.16779 1.08653 1.24726 1
Xs14737033 10 1.17977 1.09458 1.26228 1
Xs14808276 10 1.19508 1.11364 1.27387 1
Xs14878604 10 1.20027 1.12533 1.27388 1
Xs14932922 10 1.20462 1.13880 1.27389 1
Xs15072138 10 1.21564 1.13881 1.28849 1
Xs15129399 10 1.21687 1.13882 1.30152 1
Xs15437342 10 1.23097 1.15475 1.30153 1
Xs15498732 10 1.23738 1.15796 1.31208 1
Xs15576274 10 1.24989 1.16247 1.34802 1
Xs15589244 10 1.25747 1.17405 1.34803 1
XIs80094 11 0.00000 0.00000 0.00000 1
XIs150481 11 0.01757 0.02492 0.00962 1
XIs200181 11 0.02278 0.02493 0.01980 1
XIs428770 11 0.02501 0.02494 0.02488 1
XIs564118 11 0.02826 0.02495 0.03027 1
XIs653251 11 0.05280 0.04361 0.06425 1
XIs675983 11 0.05748 0.04362 0.07215 1
XIs727404 11 0.06335 0.04363 0.09099 1
XIs765381 11 0.07098 0.05185 0.09100 1
XIs985141 11 0.08783 0.06593 0.11128 1
XIs1296363 11 0.09423 0.06869 0.12337 1
XIs1409860 11 0.10607 0.07953 0.12698 1
XIs1941628 11 0.10972 0.07954 0.14089 1
XIs2124962 11 0.13296 0.11007 0.14090 1
XIs2265676 11 0.15414 0.11008 0.19763 1
XIs2540945 11 0.15471 0.11009 0.20342 1
XIs2558087 11 0.15509 0.11010 0.20727 1
XIs2574475 11 0.15950 0.11276 0.20728 1
XIs2692397 11 0.17344 0.11652 0.23549 1
XIs2737314 11 0.19202 0.13530 0.24559 1
XIs2828523 11 0.20697 0.13531 0.27686 1
XIs2887625 11 0.21026 0.14539 0.28191 1
XIs3033925 11 0.22153 0.14540 0.29472 1
XIs3058319 11 0.22237 0.14541 0.29473 1
XIs3084607 11 0.22271 0.14542 0.31070 1
XIs3156503 11 0.23416 0.15857 0.31071 1
XIs3407448 11 0.24619 0.16892 0.32486 1
XIs3444612 11 0.25439 0.16893 0.34448 1
XIs3497357 11 0.26426 0.17584 0.35389 1
XIs3530502 11 0.26684 0.17585 0.36067 1
XIs3609686 11 0.27402 0.18741 0.36068 1
XIs3661327 11 0.27963 0.18742 0.38045 1
XIs3681118 11 0.28763 0.19452 0.38783 1
XIs3692797 11 0.29459 0.20400 0.38784 1
XIs3713051 11 0.30374 0.20875 0.39951 1
XIs3780878 11 0.30806 0.20876 0.40728 1
XIs3945031 11 0.31036 0.21449 0.40729 1
XIs4027737 11 0.32165 0.22765 0.41760 1
XIs4110768 11 0.32619 0.23118 0.42414 1
XIs4130339 11 0.32958 0.23119 0.43004 1
XIs4289413 11 0.33169 0.23120 0.43344 1
XIs4655100 11 0.33464 0.23121 0.43821 1
XIs4675636 11 0.33896 0.23738 0.44383 1
XIs4799605 11 0.35067 0.25094 0.44966 1
XIs4831746 11 0.35390 0.25095 0.45690 1
XIs4837975 11 0.35854 0.25096 0.47123 1
XIs4885704 11 0.36541 0.26342 0.47124 1
XIs5091444 11 0.36576 0.26422 0.47125 1
XIs5232688 11 0.37269 0.27445 0.47126 1
XIs5256251 11 0.37986 0.29089 0.47127 1
XIs5361584 11 0.38504 0.29090 0.47128 1
XIs5451542 11 0.38540 0.29091 0.48918 1
XIs5644799 11 0.39642 0.29092 0.49884 1
XIs6295499 11 0.41161 0.30576 0.51944 1
XIs6626185 11 0.41759 0.30600 0.52855 1
XIs6980278 11 0.41982 0.31089 0.53167 1
XIs7019887 11 0.42481 0.31090 0.53932 1
XIs7187966 11 0.43061 0.31757 0.54478 1
XIs7458403 11 0.43658 0.31758 0.55877 1
XIs7517595 11 0.43835 0.32006 0.55966 1
XIs7641231 11 0.44288 0.32940 0.55967 1
XIs7653284 11 0.44534 0.32941 0.56390 1
XIs7709313 11 0.44724 0.32942 0.56695 1
XIs8282433 11 0.45339 0.33234 0.57586 1
XIs8420626 11 0.45815 0.33533 0.58269 1
XIs9149806 11 0.47955 0.34429 0.61919 1
XIs9265565 11 0.48527 0.34664 0.62848 1
XIs9340695 11 0.49833 0.36509 0.62849 1
XIs9409740 11 0.50077 0.36775 0.63364 1
XIs9807411 11 0.51182 0.37417 0.65289 1
XIs9940803 11 0.52030 0.38015 0.66145 1
XIs10002961 11 0.52406 0.38613 0.66438 1
XIs10044656 11 0.52611 0.38614 0.66600 1
XIs10060783 11 0.52989 0.39724 0.66601 1
XIs10126778 11 0.53277 0.39725 0.66986 1
XIs10338677 11 0.53457 0.40005 0.66987 1
XIs10420143 11 0.53821 0.40006 0.67770 1
XIs10703337 11 0.54256 0.40438 0.67771 1
XIs10741494 11 0.54910 0.40439 0.69510 1
XIs10767726 11 0.55602 0.40440 0.70842 1
XIs10811705 11 0.55977 0.41302 0.70843 1
XIs10842311 11 0.56627 0.41303 0.72112 1
XIs11158895 11 0.57918 0.42277 0.74026 1
XIs11496123 11 0.59228 0.42278 0.76469 1
XIs11595221 11 0.59536 0.42279 0.77059 1
XIs11696293 11 0.59854 0.42498 0.77448 1
XIs11723779 11 0.60089 0.42843 0.77449 1
XIs11852235 11 0.61093 0.43188 0.79217 1
XIs11952040 11 0.61929 0.44052 0.79885 1
XIs11998012 11 0.62901 0.44668 0.81320 1
XIs12124311 11 0.63359 0.44669 0.82071 1
XIs12618699 11 0.65071 0.45443 0.84636 1
XIs12873037 11 0.65747 0.47146 0.84637 1
XIs12961904 11 0.66799 0.47147 0.86629 1
XIs12965787 11 0.67145 0.47148 0.87612 1
XIs13058756 11 0.67662 0.47837 0.87613 1
XIs13092509 11 0.67868 0.47838 0.88150 1
XIs13122482 11 0.68789 0.48379 0.89504 1
XIs13262791 11 0.70421 0.49459 0.91612 1
XIs13453228 11 0.70965 0.49945 0.92280 1
XIs13463189 11 0.71155 0.49946 0.92513 1
XIs13544897 11 0.71866 0.51230 0.92514 1
XIs13778824 11 0.73652 0.52094 0.95647 1
XIs13847143 11 0.74178 0.52676 0.95648 1
XIs13876251 11 0.74782 0.52677 0.97769 1
XIs13890866 11 0.75979 0.54333 0.97770 1
XIs13937476 11 0.76857 0.55660 0.97771 1
XIs14001834 11 0.77288 0.55661 0.98922 1
XIs14062561 11 0.77896 0.56304 0.98923 1
XIs14170304 11 0.78397 0.56953 1.00183 1
XIs14216845 11 0.79146 0.56954 1.01667 1
XIs14247648 11 0.79251 0.56955 1.01704 1
XIs14260559 11 0.79805 0.57832 1.01705 1
XIs14270991 11 0.80226 0.58294 1.02752 1
XIs14287648 11 0.81917 0.61154 1.02753 1
XIs14339836 11 0.82053 0.61155 1.03031 1
XIs14360348 11 0.82301 0.61166 1.04447 1
XIs14403534 11 0.83365 0.61806 1.05204 1
XIs14409460 11 0.83453 0.62415 1.05205 1
XIs14435521 11 0.84734 0.63707 1.05954 1
XIs14499231 11 0.85733 0.64260 1.07605 1
XIs14605721 11 0.86485 0.65076 1.07699 1
XIs14668537 11 0.87251 0.65732 1.08613 1
XIs14676457 11 0.87658 0.66167 1.09251 1
XIs14702660 11 0.87974 0.66168 1.09822 1
XIs14765713 11 0.88866 0.67722 1.09823 1
XIs14790800 11 0.89823 0.69543 1.10370 1
XIs14879405 11 0.92602 0.73309 1.12103 1
XIs15011415 11 0.95644 0.77019 1.14451 1
151s124872 11 1.03682 0.87758 1.20116 1
151s181530 11 1.04981 0.87785 1.21837 1
XIs15192161 11 1.08796 0.93676 1.24266 1
XIs15405452 11 1.10131 0.95612 1.24445 1
XIs15419386 11 1.10711 0.95665 1.26048 1
XIs15424259 11 1.11485 0.96597 1.26602 1
XIs15463824 11 1.11959 0.96598 1.27467 1
XIs15468253 11 1.12037 0.96599 1.27604 1
XIs15513669 11 1.13012 0.97376 1.28820 1
XIs15518844 11 1.13182 0.97377 1.29244 1
XIs15544431 11 1.13425 0.97378 1.30712 1
XIs15571375 11 1.16974 1.02685 1.31257 1
XIs15666316 11 1.17113 1.02936 1.31258 1
XIs15709391 11 1.18317 1.03951 1.32494 1
XIs15816176 11 1.28111 1.14231 1.42141 1
XIs15873711 11 1.28121 1.14232 1.42157 1
XIs15892809 11 1.29941 1.14233 1.45267 1
XIs16247855 11 1.31826 1.17133 1.46524 1
XIs16267390 11 1.32475 1.18361 1.46525 1
XIs16342370 11 1.32865 1.18562 1.47232 1
XIs16418465 11 1.33177 1.19095 1.47233 1
XIs16436959 11 1.33710 1.20195 1.47234 1
XIs16647518 11 1.35988 1.24333 1.47235 1
114s202489 12 0.00000 0.00000 0.00000 1
114s82627 12 0.00340 0.00558 0.00001 1
114s46193 12 0.00397 0.00559 0.00002 1
114s31443 12 0.02762 0.02915 0.02775 1
139s173654 12 0.03449 0.03212 0.04133 1
139s123781 12 0.04463 0.04867 0.04134 1
141s34060 12 0.04956 0.05248 0.05234 1
141s162512 12 0.06868 0.08529 0.05235 1
XIIs44351 12 0.10916 0.13763 0.08885 1
XIIs131122 12 0.13127 0.17428 0.09095 1
XIIs385034 12 0.23340 0.29389 0.17566 1
XIIs426473 12 0.25509 0.31486 0.19724 1
XIIs483491 12 0.26430 0.32660 0.20703 1
XIIs609998 12 0.29215 0.35104 0.23924 1
XIIs673060 12 0.30347 0.36982 0.23925 1
XIIs790127 12 0.32338 0.37110 0.26749 1
XIIs1144506 12 0.35615 0.42388 0.29116 1
XIIs1157990 12 0.35969 0.42389 0.29931 1
XIIs1186470 12 0.36670 0.43232 0.30417 1
99s18680 12 0.39372 0.46662 0.32262 1
99s84358 12 0.40289 0.47422 0.33525 1
99s111893 12 0.40863 0.47792 0.34237 1
99s123121 12 0.40985 0.48047 0.34238 1
99s151599 12 0.41509 0.48048 0.35303 1
99s215885 12 0.41764 0.48438 0.35304 1
99s252974 12 0.42867 0.49697 0.36368 1
99s363244 12 0.43625 0.49698 0.38132 1
68s144695 12 0.47383 0.54275 0.40906 1
68s204305 12 0.47604 0.54276 0.41369 1
68s248274 12 0.49464 0.55076 0.43835 1
68s320887 12 0.50462 0.56572 0.44603 1
68s412374 12 0.53107 0.60404 0.46231 1
68s467274 12 0.53628 0.60405 0.46720 1
68s529619 12 0.53903 0.60406 0.48174 1
68s563510 12 0.54783 0.61579 0.48175 1
68s628027 12 0.55291 0.62169 0.48176 1
68s736353 12 0.56174 0.62777 0.49833 1
XIIs1433400 12 0.56624 0.63938 0.49834 1
XIIs1482097 12 0.57080 0.63939 0.50413 1
XIIs1536129 12 0.58585 0.63940 0.53366 1
XIIs1660791 12 0.59174 0.65068 0.53367 1
XIIs1678718 12 0.59565 0.65687 0.53368 1
XIIs1793936 12 0.60050 0.65688 0.54695 1
XIIs1826036 12 0.60933 0.65931 0.56272 1
XIIs1853368 12 0.61265 0.65932 0.57121 1
XIIs1959983 12 0.61374 0.65933 0.57323 1
XIIs2012602 12 0.62150 0.66185 0.58936 1
XIIs2111219 12 0.62376 0.66186 0.58937 1
XIIs16436925 12 0.62854 0.66950 0.58938 1
XIIs16343921 12 0.63755 0.67352 0.62554 1
XIIs16225943 12 0.65597 0.69056 0.62555 1
XIIs16123707 12 0.65967 0.69057 0.63392 1
XIIs16083244 12 0.66334 0.69361 0.63393 1
XIIs15845344 12 0.67166 0.69827 0.64724 1
XIIs15799085 12 0.67601 0.70947 0.65276 1
XIIs15629742 12 0.68380 0.70948 0.66400 1
XIIs15561351 12 0.69027 0.70949 0.66470 1
XIIs15512803 12 0.69450 0.70950 0.67968 1
XIIs15498343 12 0.69892 0.72060 0.67969 1
XIIs15236377 12 0.70080 0.72061 0.69664 1
XIIs15176496 12 0.71343 0.72149 0.69665 1
XIIs15063985 12 0.71677 0.73764 0.69948 1
XIIs15003629 12 0.71883 0.73765 0.70289 1
XIIs14976710 12 0.72688 0.75439 0.70290 1
XIIs14790638 12 0.74380 0.78087 0.71090 1
XIIs14513930 12 0.75103 0.78825 0.71091 1
XIIs14397382 12 0.75499 0.78826 0.72370 1
XIIs14323182 12 0.75776 0.78827 0.73072 1
XIIs14311601 12 0.76041 0.78828 0.73689 1
XIIs14288736 12 0.76972 0.79540 0.73720 1
XIIs14031456 12 0.77189 0.79541 0.75626 1
XIIs13416868 12 0.79011 0.81335 0.76992 1
XIIs13395756 12 0.79027 0.81355 0.76993 1
XIIs13071675 12 0.80875 0.83021 0.78715 1
XIIs12762352 12 0.81694 0.83246 0.80746 1
XIIs12320958 12 0.81944 0.83247 0.80811 1
XIIs11299629 12 0.82841 0.83685 0.82341 1
XIIs10607755 12 0.83479 0.84125 0.83240 1
XIIs10199199 12 0.83748 0.84126 0.83597 1
XIIs9872597 12 0.85287 0.85804 0.85104 1
XIIs9728382 12 0.86624 0.87341 0.86137 1
XIIs9523062 12 0.86887 0.87342 0.86603 1
XIIs9312316 12 0.88062 0.88705 0.87705 1
XIIs9200708 12 0.88424 0.88963 0.88098 1
XIIs9088868 12 0.88678 0.88964 0.88508 1
XIIs9036705 12 0.89601 0.89675 0.89731 1
XIIs9021099 12 0.90168 0.89676 0.90914 1
XIIs8992438 12 0.90734 0.90902 0.90915 1
XIIs8408178 12 0.91233 0.90903 0.91800 1
XIIs8279882 12 0.91385 0.90904 0.92116 1
XIIs7845923 12 0.91759 0.90905 0.93189 1
XIIs7739539 12 0.92360 0.91217 0.93577 1
XIIs7668514 12 0.93154 0.91218 0.94952 1
XIIs7434144 12 0.93482 0.91219 0.95416 1
XIIs7418096 12 0.94588 0.93281 0.96155 1
XIIs7291671 12 0.95582 0.93709 0.97683 1
XIIs6926023 12 0.96468 0.94488 0.98755 1
XIIs6615944 12 0.98025 0.95840 1.01166 1
XIIs6588475 12 0.98682 0.96290 1.01266 1
XIIs6438043 12 0.99504 0.96291 1.03007 1
XIIs6322043 12 1.00083 0.96292 1.05854 1
XIIs6280247 12 1.01308 0.96925 1.05875 1
XIIs5915990 12 1.03330 0.98879 1.07966 1
XIIs5667759 12 1.04415 1.00142 1.08863 1
XIIs5512091 12 1.04953 1.00348 1.09466 1
XIIs5444501 12 1.05107 1.00414 1.10795 1
XIIs5430639 12 1.06174 1.01764 1.10796 1
XIIs5317930 12 1.06974 1.02165 1.11986 1
XIIs5306055 12 1.07589 1.02501 1.13010 1
XIIs5237151 12 1.09552 1.03030 1.15804 1
XIIs5166048 12 1.10791 1.05757 1.16155 1
XIIs5134467 12 1.10811 1.05782 1.16156 1
XIIs5064653 12 1.12504 1.07209 1.18333 1
XIIs5038560 12 1.13304 1.08279 1.18334 1
XIIs4942948 12 1.13546 1.08280 1.19251 1
XIIs4843101 12 1.14112 1.08888 1.19252 1
XIIs4763748 12 1.14395 1.09181 1.20122 1
XIIs4709364 12 1.14407 1.09182 1.20123 1
XIIs4565836 12 1.15225 1.09191 1.21219 1
XIIs4271565 12 1.16101 1.09192 1.23748 1
XIIs4198808 12 1.16374 1.09630 1.23749 1
XIIs4160117 12 1.17602 1.10948 1.24293 1
XIIs4018749 12 1.18364 1.11713 1.25307 1
XIIs3721239 12 1.18816 1.11714 1.26444 1
XIIs3628223 12 1.19926 1.11715 1.28047 1
XIIs3509030 12 1.19967 1.11716 1.29145 1
XIIs3141304 12 1.20010 1.11717 1.30048 1
XIIs2911164 12 1.21793 1.13180 1.31056 1
XIIs2487410 12 1.22345 1.13181 1.32032 1
XIIs2335209 12 1.23356 1.13494 1.33688 1
XIIs16925785 12 1.24430 1.13495 1.35894 1
XIIs16985755 12 1.24609 1.13496 1.36300 1
XIIs17029585 12 1.24867 1.13497 1.36707 1
XIIs17046293 12 1.25253 1.13813 1.37239 1
XIIs17296657 12 1.28825 1.14407 1.43509 1
XIIs17439310 12 1.29477 1.14898 1.44153 1
XIIs17488612 12 1.29518 1.15714 1.44154 1
XIIs17529717 12 1.29742 1.15715 1.44155 1
XIIs17552316 12 1.30380 1.17063 1.44470 1
XIIs17648944 12 1.30821 1.17064 1.45168 1
XIIs17744786 12 1.31577 1.17065 1.47570 1
XIIs18006719 12 1.32643 1.18015 1.47571 1
XIIs18040543 12 1.34114 1.19262 1.49366 1
XIIs18092227 12 1.35614 1.20960 1.50911 1
XIIs18135556 12 1.36155 1.21411 1.50999 1
XIIs18148448 12 1.36221 1.21412 1.51974 1
XIIs18202109 12 1.37945 1.23760 1.52025 1
XIIs18323029 12 1.38639 1.23761 1.53584 1
XIIIs270181 13 0.00000 0.00000 0.00000 1
XIIIs497377 13 0.01929 0.02462 0.01234 1
XIIIs769899 13 0.03394 0.03511 0.03299 1
XIIIs837092 13 0.04765 0.04224 0.05554 1
XIIIs891499 13 0.05228 0.04225 0.06341 1
XIIIs921677 13 0.06043 0.05484 0.06342 1
XIIIs966462 13 0.06243 0.05485 0.07019 1
XIIIs1138289 13 0.07440 0.07260 0.07735 1
XIIIs1437042 13 0.08107 0.07778 0.07736 1
XIIIs1614109 13 0.09567 0.08911 0.09951 1
XIIIs1806198 13 0.11097 0.09889 0.12343 1
XIIIs1841054 13 0.11303 0.09890 0.13005 1
XIIIs2090252 13 0.12699 0.10495 0.14942 1
XIIIs2267367 13 0.14106 0.11510 0.16716 1
XIIIs2474200 13 0.14750 0.12064 0.17574 1
XIIIs2609991 13 0.15488 0.12065 0.18938 1
XIIIs2630104 13 0.16054 0.12066 0.19834 1
XIIIs2841629 13 0.17411 0.13329 0.21740 1
XIIIs3110793 13 0.18275 0.13330 0.23133 1
XIIIs3538485 13 0.19155 0.14100 0.24282 1
XIIIs3882407 13 0.21051 0.14614 0.27626 1
XIIIs3920613 13 0.21721 0.14615 0.28708 1
XIIIs4203091 13 0.22860 0.15720 0.29764 1
XIIIs4393785 13 0.23189 0.15721 0.30658 1
XIIIs4615277 13 0.24511 0.16011 0.33569 1
XIIIs4744564 13 0.24680 0.16012 0.33570 1
XIIIs4935722 13 0.26478 0.18325 0.34331 1
XIIIs5390394 13 0.27105 0.19003 0.35002 1
XIIIs5900916 13 0.27358 0.19004 0.35518 1
XIIIs5971626 13 0.30672 0.20720 0.38238 1
XIIIs6150885 13 0.30703 0.20721 0.41424 1
XIIIs6215461 13 0.32018 0.21053 0.43660 1
XIIIs6421089 13 0.33188 0.21853 0.45142 1
XIIIs6543547 13 0.33535 0.22078 0.45594 1
XIIIs6586177 13 0.34402 0.23318 0.45595 1
XIIIs6950433 13 0.34403 0.23319 0.45613 1
XIIIs7035953 13 0.34415 0.23320 0.45643 1
XIIIs7106718 13 0.34905 0.23321 0.46840 1
XIIIs7189538 13 0.34916 0.23322 0.47453 1
XIIIs7410611 13 0.36658 0.24807 0.48868 1
XIIIs7458451 13 0.37808 0.26583 0.48869 1
XIIIs7581049 13 0.37865 0.26584 0.48870 1
XIIIs7938699 13 0.38592 0.26585 0.52377 1
XIIIs8263429 13 0.38602 0.26594 0.52378 1
XIIIs8299890 13 0.40067 0.27922 0.52379 1
XIIIs8347389 13 0.40350 0.28547 0.52380 1
XIIIs8398924 13 0.40854 0.28953 0.53208 1
XIIIs8414471 13 0.41767 0.30280 0.53643 1
XIIIs8563673 13 0.42423 0.31166 0.53722 1
XIIIs8577328 13 0.42759 0.31402 0.54334 1
XIIIs8623329 13 0.43132 0.31657 0.55041 1
XIIIs8738347 13 0.44304 0.32437 0.56631 1
XIIIs8889138 13 0.44499 0.32438 0.56632 1
XIIIs8924740 13 0.44765 0.33398 0.56633 1
XIIIs9033942 13 0.45495 0.34294 0.57384 1
XIIIs9122336 13 0.45925 0.34295 0.58222 1
XIIIs9375579 13 0.45974 0.34296 0.58223 1
XIIIs9438212 13 0.46398 0.34319 0.59054 1
XIIIs9552367 13 0.47286 0.34376 0.60350 1
XIIIs9716345 13 0.47864 0.34377 0.61165 1
XIIIs9762925 13 0.48204 0.35450 0.61229 1
XIIIs10322010 13 0.48753 0.35872 0.61983 1
XIIIs10719176 13 0.49560 0.36347 0.63185 1
XIIIs11334821 13 0.50955 0.37569 0.65140 1
XIIIs11452899 13 0.51846 0.39048 0.65141 1
XIIIs12113373 13 0.53168 0.39896 0.66658 1
XIIIs12343710 13 0.53552 0.40652 0.67014 1
XIIIs12387921 13 0.53553 0.40653 0.67027 1
XIIIs12409906 13 0.53770 0.40654 0.67278 1
XIIIs12646013 13 0.54016 0.40655 0.67555 1
XIIIs12828650 13 0.54566 0.40656 0.68298 1
XIIIs12855124 13 0.54870 0.40657 0.68846 1
XIIIs13587829 13 0.55231 0.41307 0.69368 1
XIIIs13698311 13 0.55663 0.42442 0.69975 1
XIIIs13728795 13 0.56346 0.43346 0.69976 1
XIIIs13841359 13 0.57060 0.44414 0.69977 1
XIIIs13968206 13 0.57616 0.45740 0.69978 1
XIIIs14210847 13 0.58391 0.45741 0.71252 1
XIIIs14433695 13 0.59294 0.46537 0.72326 1
XIIIs14512868 13 0.59438 0.46538 0.72557 1
XIIIs14613869 13 0.59743 0.47289 0.72558 1
XIIIs14756607 13 0.60685 0.47551 0.74162 1
XIIIs14995653 13 0.60921 0.47608 0.74567 1
XIIIs15241099 13 0.61151 0.47609 0.75011 1
XIIIs15324343 13 0.61502 0.47610 0.75565 1
XIIIs15535987 13 0.63530 0.49128 0.78109 1
XIIIs15614716 13 0.64413 0.49129 0.80239 1
XIIIs15707224 13 0.64689 0.49353 0.80740 1
XIIIs15746547 13 0.64906 0.49354 0.80741 1
XIIIs15758200 13 0.65474 0.50533 0.80742 1
XIIIs15783358 13 0.65633 0.50783 0.80743 1
XIIIs15885276 13 0.65874 0.51066 0.81021 1
XIIIs15941532 13 0.66170 0.51410 0.81452 1
XIIIs16047086 13 0.67538 0.51615 0.83674 1
XIIIs16199080 13 0.68081 0.52656 0.83998 1
XIIIs16246813 13 0.69636 0.53692 0.85938 1
XIIIs16278953 13 0.70521 0.53693 0.87600 1
XIIIs16345923 13 0.71032 0.54184 0.88287 1
XIIIs16477071 13 0.71306 0.54185 0.88851 1
XIIIs16719112 13 0.72447 0.55179 0.90084 1
XIIIs16777600 13 0.74207 0.56586 0.92109 1
XIIIs16867604 13 0.75456 0.56587 0.94555 1
XIIIs16953433 13 0.76054 0.56588 0.97351 1
XIIIs17034927 13 0.77257 0.57437 0.97352 1
XIIIs17058169 13 0.77814 0.58611 0.97353 1
XIIIs17199934 13 0.79424 0.60616 0.98904 1
XIIIs17273979 13 0.80428 0.60617 1.00558 1
XIIIs17366735 13 0.82809 0.62878 1.03103 1
XIIIs17453880 13 0.83289 0.63281 1.03662 1
XIIIs17617418 13 0.85273 0.65360 1.05858 1
XIIIs17632101 13 0.86501 0.65361 1.08486 1
XIIIs17699219 13 0.86979 0.65362 1.08487 1
XIIIs17719253 13 0.87871 0.66821 1.09444 1
XIIIs17745965 13 0.89159 0.67938 1.11013 1
XIIIs17786949 13 0.89307 0.67939 1.11247 1
XIIIs17811968 13 0.89847 0.68279 1.12025 1
XIIIs17895322 13 0.91133 0.69635 1.12026 1
XIIIs18005445 13 0.92204 0.69701 1.15250 1
XIIIs18089892 13 0.94413 0.71217 1.18445 1
XIIIs18103432 13 0.95108 0.71776 1.19203 1
XIIIs18321859 13 0.99176 0.75557 1.23550 1
XIIIs18448639 13 1.01562 0.78886 1.25659 1
XIIIs19511811 13 1.06522 0.85781 1.28614 1
XIIIs19458698 13 1.08325 0.88736 1.28615 1
XIIIs19329907 13 1.11802 0.93758 1.29897 1
XIIIs19271199 13 1.12764 0.94797 1.30856 1
XIIIs19165603 13 1.15385 0.97066 1.34116 1
XIIIs19020297 13 1.17018 0.98874 1.35569 1
XIIIs18985486 13 1.17433 0.99658 1.35570 1
XIIIs18969119 13 1.18494 1.00836 1.36614 1
XIIIs18924058 13 1.19900 1.01559 1.38793 1
XIIIs18907254 13 1.20155 1.02114 1.38794 1
XIIIs18872232 13 1.21620 1.04726 1.39177 1
XIIIs18859494 13 1.22094 1.05190 1.39178 1
XIIIs18833842 13 1.23363 1.05191 1.41481 1
XIIIs18677744 13 1.25217 1.09930 1.41482 1
XIIIs18649731 13 1.26186 1.09931 1.42583 1
225s53699 13 1.34061 1.20665 1.47657 1
XIIIs19667411 13 1.34599 1.21650 1.47658 1
XIIIs19695796 13 1.37471 1.22425 1.52896 1
XIIIs19970313 13 1.38466 1.22426 1.53668 1
XIIIs19992537 13 1.38881 1.24183 1.53669 1
XIIIs20013881 13 1.39241 1.24184 1.54367 1
XIIIs20030489 13 1.39980 1.25597 1.54368 1
150s12374 13 1.40710 1.25611 1.56952 1
150s32691 13 1.43222 1.29467 1.56973 1
150s141944 13 1.43840 1.30638 1.56974 1
150s170980 13 1.47172 1.34820 1.60199 1
168s79061 14 0.00000 0.00000 0.00000 1
196s47576 14 0.03679 0.05565 0.01828 1
196s64181 14 0.03929 0.05566 0.02276 1
XIVs127613 14 0.04333 0.05860 0.02696 1
XIVs179234 14 0.04979 0.05944 0.03765 1
XIVs222022 14 0.05353 0.06175 0.04438 1
XIVs352885 14 0.07509 0.08593 0.06496 1
XIVs409287 14 0.08463 0.10235 0.06497 1
XIVs426140 14 0.09350 0.11292 0.07186 1
XIVs436074 14 0.10062 0.12080 0.07958 1
XIVs653031 14 0.11596 0.14383 0.08775 1
XIVs682532 14 0.12875 0.15883 0.09777 1
XIVs843490 14 0.15278 0.18897 0.11662 1
XIVs1041300 14 0.16723 0.21289 0.12116 1
XIVs1109732 14 0.17096 0.22095 0.12117 1
XIVs1153495 14 0.18340 0.24249 0.12118 1
XIVs1178241 14 0.19045 0.24704 0.13280 1
XIVs1190764 14 0.19233 0.25087 0.13532 1
XIVs1224725 14 0.19551 0.25088 0.13918 1
XIVs1272321 14 0.20042 0.25868 0.14164 1
XIVs1291301 14 0.20305 0.26342 0.14165 1
XIVs1316788 14 0.20986 0.27380 0.14734 1
XIVs1370351 14 0.21692 0.27381 0.16099 1
XIVs1429089 14 0.23128 0.29565 0.16738 1
XIVs1468061 14 0.23357 0.29857 0.16828 1
XIVs1550464 14 0.24377 0.30676 0.17908 1
XIVs1590143 14 0.24818 0.31557 0.17909 1
XIVs1671207 14 0.25845 0.33558 0.17910 1
XIVs1685267 14 0.26315 0.33559 0.19267 1
XIVs1790426 14 0.26761 0.33560 0.19968 1
XIVs1814922 14 0.26973 0.33879 0.19969 1
XIVs1825616 14 0.27158 0.33880 0.20301 1
XIVs1866012 14 0.27414 0.34266 0.20302 1
XIVs1937898 14 0.28191 0.35414 0.20729 1
XIVs2000143 14 0.29598 0.36616 0.22603 1
XIVs2071060 14 0.31084 0.37922 0.24349 1
XIVs2148807 14 0.31604 0.38622 0.24775 1
XIVs2180970 14 0.32134 0.38623 0.25577 1
XIVs2200530 14 0.32610 0.39833 0.25578 1
XIVs2245838 14 0.33636 0.40544 0.25579 1
XIVs2293295 14 0.33950 0.41424 0.25580 1
XIVs2316968 14 0.34379 0.42829 0.25581 1
XIVs2338273 14 0.34679 0.42830 0.27017 1
XIVs2502100 14 0.36228 0.42831 0.29565 1
XIVs2514447 14 0.37066 0.43731 0.30274 1
XIVs2537594 14 0.37752 0.44309 0.31067 1
XIVs2626152 14 0.38484 0.44939 0.31935 1
XIVs2686551 14 0.39356 0.46010 0.32559 1
XIVs2744420 14 0.40600 0.46855 0.34354 1
XIVs2951357 14 0.42082 0.48609 0.35422 1
XIVs3007386 14 0.42302 0.48809 0.35611 1
XIVs3058453 14 0.42517 0.49008 0.35789 1
XIVs3090012 14 0.42905 0.49487 0.35790 1
XIVs3101175 14 0.43112 0.49488 0.37007 1
XIVs3122177 14 0.43651 0.50159 0.37008 1
XIVs3189877 14 0.44128 0.51100 0.37009 1
XIVs3231879 14 0.44253 0.51362 0.37010 1
XIVs3276110 14 0.44630 0.52318 0.37011 1
XIVs3310995 14 0.45162 0.53298 0.37012 1
XIVs3375985 14 0.45951 0.53434 0.38328 1
XIVs3441342 14 0.46048 0.53465 0.38538 1
XIVs3574420 14 0.46943 0.53771 0.40112 1
XIVs3625976 14 0.47167 0.54175 0.40113 1
XIVs3718264 14 0.48070 0.54763 0.41336 1
XIVs3920266 14 0.48931 0.55199 0.42633 1
XIVs4034542 14 0.49539 0.56417 0.42634 1
XIVs4455654 14 0.53257 0.57634 0.48893 1
XIVs4512731 14 0.54119 0.57635 0.50477 1
XIVs5339958 14 0.56387 0.59361 0.53371 1
XIVs5855470 14 0.57463 0.60437 0.54728 1
XIVs5895187 14 0.58098 0.60438 0.55934 1
XIVs6019371 14 0.58707 0.60572 0.56712 1
XIVs6023609 14 0.58739 0.60573 0.56760 1
XIVs6117627 14 0.59072 0.60574 0.57324 1
XIVs6156418 14 0.59305 0.60575 0.57695 1
XIVs6337906 14 0.59449 0.60904 0.57891 1
XIVs6372181 14 0.59604 0.61266 0.58115 1
XIVs6403064 14 0.60012 0.61674 0.58502 1
XIVs6475155 14 0.60460 0.61675 0.59127 1
XIVs6799506 14 0.61443 0.62101 0.60781 1
XIVs6879607 14 0.62149 0.63325 0.60782 1
XIVs6899691 14 0.62722 0.63667 0.61759 1
XIVs7062477 14 0.63304 0.64133 0.62455 1
XIVs7123384 14 0.63666 0.64428 0.62861 1
XIVs7216865 14 0.63755 0.64547 0.62983 1
XIVs7370981 14 0.63891 0.64733 0.63196 1
XIVs7474732 14 0.65395 0.64791 0.65175 1
XIVs7622975 14 0.65572 0.64792 0.65438 1
XIVs7668919 14 0.65626 0.67198 0.65439 1
XIVs7694346 14 0.66591 0.67199 0.65440 1
XIVs7722765 14 0.67081 0.67200 0.67011 1
XIVs7735586 14 0.67102 0.67238 0.67012 1
XIVs7793778 14 0.67228 0.67481 0.67013 1
XIVs7796007 14 0.67240 0.67740 0.67014 1
XIVs7982666 14 0.67376 0.67762 0.67015 1
XIVs8206781 14 0.68029 0.68283 0.67859 1
XIVs8529702 14 0.68999 0.69288 0.68782 1
XIVs8618935 14 0.69983 0.69625 0.70449 1
XIVs8635330 14 0.70908 0.71145 0.70450 1
XIVs8645963 14 0.71339 0.71573 0.71352 1
XIVs8668435 14 0.72062 0.72527 0.71353 1
XIVs8766598 14 0.72962 0.73473 0.71354 1
XIVs8940706 14 0.73223 0.73474 0.72947 1
XIVs8960632 14 0.73380 0.73774 0.72948 1
XIVs9071686 14 0.73558 0.73775 0.73215 1
XIVs9527909 14 0.74124 0.74377 0.73805 1
XIVs9721647 14 0.74673 0.75882 0.73806 1
XIVs10037404 14 0.76408 0.76880 0.75769 1
XIVs10150138 14 0.76770 0.77229 0.76170 1
XIVs10215691 14 0.78416 0.78780 0.78045 1
XIVs10253399 14 0.78796 0.78781 0.78744 1
XIVs10380226 14 0.79318 0.78782 0.79884 1
XIVs10558731 14 0.79844 0.79133 0.80444 1
XIVs10632717 14 0.80641 0.79689 0.81567 1
XIVs10805967 14 0.81285 0.79690 0.83414 1
XIVs11027522 14 0.81721 0.80157 0.83415 1
XIVs11035068 14 0.81889 0.80318 0.83416 1
XIVs11102381 14 0.82002 0.80427 0.83417 1
XIVs11178873 14 0.83923 0.80428 0.86031 1
XIVs11278334 14 0.84045 0.81931 0.86032 1
XIVs11516539 14 0.84945 0.81932 0.88096 1
XIVs11532731 14 0.85795 0.83002 0.88097 1
XIVs11656554 14 0.87074 0.83003 0.91006 1
XIVs11945213 14 0.87644 0.83328 0.91910 1
XIVs11965995 14 0.88664 0.83978 0.92977 1
XIVs12138926 14 0.89174 0.83979 0.94410 1
XIVs12173746 14 0.90003 0.83980 0.96167 1
XIVs12295921 14 0.90442 0.84713 0.96168 1
XIVs12318853 14 0.90647 0.84714 0.96412 1
XIVs12361815 14 0.90684 0.85539 0.96413 1
XIVs12684513 14 0.91682 0.86930 0.96414 1
XIVs12738770 14 0.92887 0.87624 0.98039 1
XIVs14785745 14 0.94210 0.89000 0.99304 1
XIVs14610201 14 0.94530 0.89001 0.99985 1
XIVs14525956 14 0.94768 0.89386 1.00235 1
XIVs14520026 14 0.95044 0.89845 1.00526 1
XIVs14345785 14 0.95901 0.89967 1.01860 1
XIVs14254068 14 0.96354 0.90463 1.01977 1
XIVs14190058 14 0.96537 0.90668 1.01978 1
XIVs13915236 14 0.97703 0.91362 1.04195 1
XIVs13901619 14 0.98074 0.91363 1.04688 1
XIVs13856738 14 0.98936 0.92556 1.05280 1
XIVs13792574 14 0.99732 0.93321 1.06120 1
XIVs13742435 14 1.00301 0.93973 1.06538 1
XIVs13637988 14 1.01205 0.93974 1.08448 1
XIVs13487683 14 1.01405 0.93975 1.09095 1
XIVs13360222 14 1.01667 0.94283 1.09096 1
XIVs13237767 14 1.02272 0.94646 1.09922 1
XIVs13156847 14 1.03940 0.94647 1.12162 1
XIVs13122072 14 1.06103 0.99487 1.12163 1
88s407975 14 1.06387 0.99488 1.13131 1
88s379464 14 1.07448 1.01325 1.13494 1
88s361552 14 1.07742 1.01326 1.14208 1
88s217659 14 1.08776 1.01327 1.16863 1
88s167013 14 1.12453 1.07679 1.17019 1
XVs8887 15 0.00000 0.00000 0.00000 1
XVs110933 15 0.02349 0.03605 0.01814 1
XVs177958 15 0.04642 0.04870 0.04467 1
159s154722 15 0.06611 0.07944 0.05583 1
159s17751 15 0.07140 0.08659 0.05957 1
184s77623 15 0.08410 0.09697 0.07509 1
184s92382 15 0.09175 0.11284 0.07510 1
184s136398 15 0.09894 0.11285 0.08562 1
XVs1047864 15 0.11504 0.13071 0.09564 1
XVs1006604 15 0.12229 0.14834 0.10000 1
XVs806740 15 0.12956 0.15353 0.10975 1
XVs764392 15 0.13482 0.15899 0.11525 1
XVs596649 15 0.15528 0.18279 0.11588 1
XVs583536 15 0.15786 0.18280 0.13821 1
XVs519623 15 0.16234 0.19041 0.13822 1
XVs510082 15 0.16546 0.19042 0.14625 1
XVs416740 15 0.17595 0.20646 0.15278 1
XVs357144 15 0.19305 0.20647 0.17771 1
XVs345618 15 0.19432 0.20648 0.18470 1
XVs1124398 15 0.20463 0.22698 0.18471 1
XVs1240244 15 0.22209 0.24754 0.20014 1
XVs1271441 15 0.22529 0.24755 0.20730 1
XVs1324453 15 0.24006 0.27537 0.20731 1
XVs1379637 15 0.24875 0.28572 0.21494 1
XVs1439898 15 0.26167 0.29516 0.23055 1
XVs1582278 15 0.27835 0.31270 0.24628 1
XVs1669458 15 0.29139 0.32770 0.25712 1
XVs1699540 15 0.30080 0.33478 0.26881 1
XVs1737545 15 0.30842 0.35042 0.26882 1
XVs1955725 15 0.33687 0.39698 0.27990 1
XVs2087365 15 0.34889 0.39936 0.29501 1
XVs2145864 15 0.38039 0.44238 0.32274 1
XVs2179117 15 0.38550 0.44239 0.33105 1
XVs2262736 15 0.39776 0.45389 0.34356 1
XVs2411448 15 0.42648 0.48760 0.36653 1
XVs2431995 15 0.43142 0.48761 0.37893 1
XVs2499843 15 0.44835 0.51311 0.39091 1
XVs2524147 15 0.45769 0.52647 0.39092 1
XVs2562693 15 0.46006 0.52648 0.39839 1
XVs2685521 15 0.47486 0.52649 0.41763 1
XVs2700820 15 0.47892 0.53968 0.41764 1
XVs2797497 15 0.50245 0.57359 0.41765 1
XVs2834189 15 0.50810 0.57872 0.44040 1
XVs2917148 15 0.51327 0.58364 0.44599 1
XVs3119676 15 0.53188 0.60577 0.45543 1
XVs3254292 15 0.55176 0.61399 0.49127 1
XVs3490421 15 0.56744 0.62338 0.51236 1
XVs3729340 15 0.58081 0.63490 0.52982 1
XVs3923137 15 0.59767 0.65500 0.54083 1
XVs4129057 15 0.60622 0.66356 0.54981 1
XVs4190943 15 0.61013 0.66357 0.55755 1
XVs4282021 15 0.61351 0.66358 0.56370 1
XVs4512585 15 0.62569 0.68010 0.57312 1
XVs4889473 15 0.63439 0.68539 0.58596 1
XVs4982062 15 0.63504 0.68583 0.58607 1
XVs5026286 15 0.64146 0.69114 0.59352 1
XVs5346069 15 0.65104 0.69831 0.60601 1
XVs5700228 15 0.66410 0.70956 0.62215 1
XVs5800881 15 0.66962 0.71888 0.62216 1
XVs5808679 15 0.67436 0.72626 0.62217 1
XVs5963156 15 0.67953 0.73281 0.62346 1
XVs6188508 15 0.68455 0.73931 0.63015 1
XVs6367832 15 0.69676 0.74916 0.64633 1
XVs6430018 15 0.69889 0.75339 0.64634 1
XVs6455982 15 0.70580 0.75340 0.66166 1
XVs6487498 15 0.70640 0.76116 0.66167 1
XVs6622006 15 0.71665 0.76127 0.67378 1
XVs6996551 15 0.72321 0.76425 0.68319 1
XVs7247874 15 0.72930 0.77306 0.68742 1
XVs7393949 15 0.73329 0.77766 0.69166 1
XVs7423170 15 0.74417 0.78378 0.70705 1
XVs7525590 15 0.74774 0.79058 0.70706 1
XVs7545819 15 0.75228 0.79059 0.71620 1
XVs7820571 15 0.75975 0.79591 0.72542 1
XVs7885383 15 0.75987 0.79602 0.72543 1
XVs8142995 15 0.76068 0.79603 0.72544 1
XVs8148525 15 0.76210 0.79604 0.72957 1
XVs8302074 15 0.76487 0.80068 0.73348 1
XVs8612635 15 0.77086 0.80962 0.73369 1
XVs8814416 15 0.78059 0.82100 0.73769 1
XVs8909972 15 0.78427 0.82101 0.74792 1
XVs8955578 15 0.78888 0.82408 0.75813 1
XVs9157064 15 0.80226 0.83809 0.75814 1
XVs9523242 15 0.80658 0.83810 0.77727 1
XVs9838988 15 0.81539 0.84777 0.78519 1
XVs10070791 15 0.83184 0.86978 0.79537 1
XVs10376539 15 0.84962 0.90235 0.80504 1
XVs10456933 15 0.85664 0.90236 0.81281 1
XVs10563066 15 0.86267 0.90774 0.81954 1
XVs10649629 15 0.87071 0.91973 0.82328 1
XVs10684316 15 0.87492 0.91974 0.82867 1
XVs10769740 15 0.88268 0.92277 0.84752 1
XVs10810309 15 0.89696 0.93489 0.86322 1
XVs10839561 15 0.90179 0.93862 0.86882 1
XVs10966557 15 0.91493 0.95716 0.87389 1
XVs11340259 15 0.91812 0.96539 0.87390 1
XVs11365504 15 0.92016 0.96877 0.87391 1
XVs11390249 15 0.92498 0.96878 0.88160 1
XVs11535959 15 0.94073 0.98961 0.89203 1
XVs11610827 15 0.94854 1.00032 0.89722 1
XVs11644481 15 0.95393 1.00511 0.90428 1
XVs11767217 15 0.96173 1.01423 0.91321 1
XVs11956424 15 0.97275 1.02405 0.92749 1
XVs12211969 15 0.98855 1.02406 0.95409 1
XVs12285228 15 0.99040 1.03248 0.95410 1
XVs12294425 15 0.99140 1.03249 0.95898 1
XVs12352513 15 1.00622 1.03303 0.98209 1
XVs12839581 15 1.01616 1.03304 1.00160 1
XVs13179371 15 1.02516 1.04113 1.01216 1
XVs13319505 15 1.03717 1.05124 1.02485 1
XVs13351859 15 1.04257 1.05498 1.03113 1
XVs13472921 15 1.04662 1.05499 1.03937 1
XVs13504924 15 1.05035 1.06130 1.03938 1
XVs13731496 15 1.06743 1.06131 1.07590 1
XVs13816603 15 1.07254 1.06463 1.07591 1
XVs14470026 15 1.11905 1.07129 1.17270 1
XVs14863680 15 1.12269 1.07130 1.18190 1
XVs14985898 15 1.13598 1.07922 1.18486 1
XVs15445120 15 1.15649 1.08503 1.23918 1
XVs15538866 15 1.16104 1.09933 1.23919 1
XVs15560923 15 1.16435 1.10909 1.23920 1
XVs15688259 15 1.19016 1.10910 1.27734 1
XVs15867408 15 1.19491 1.10911 1.29368 1
XVs15930002 15 1.20387 1.11999 1.29369 1
XVs15962025 15 1.22300 1.13350 1.32130 1
XVs16083114 15 1.22870 1.14356 1.32131 1
84s5394 15 1.27474 1.14918 1.41111 1
84s13667 15 1.28281 1.14919 1.43272 1
84s62347 15 1.29131 1.15489 1.44103 1
84s485490 15 1.31789 1.17045 1.47575 1
84s542697 15 1.32169 1.17931 1.47576 1
XVIs251306 16 0.00000 0.00000 0.00000 1
XVIs582961 16 0.01095 0.00001 0.01574 1
XVIs1153756 16 0.02227 0.01005 0.02301 1
XVIs1234911 16 0.03116 0.01006 0.04850 1
XVIs1524554 16 0.03505 0.01414 0.04851 1
XVIs1638899 16 0.03779 0.01415 0.05458 1
XVIs1738676 16 0.03872 0.01416 0.05659 1
XVIs1933836 16 0.05643 0.01923 0.08740 1
XVIs2200207 16 0.06544 0.03043 0.09353 1
XVIs2249146 16 0.06943 0.03722 0.09354 1
XVIs2295207 16 0.08151 0.03723 0.12096 1
XVIs2462090 16 0.10349 0.04858 0.15410 1
XVIs2575444 16 0.12802 0.06578 0.16106 1
XVIs2743562 16 0.13168 0.06579 0.19781 1
XVIs3005985 16 0.15569 0.07120 0.23738 1
XVIs3122010 16 0.16504 0.07121 0.25893 1
XVIs3218247 16 0.17511 0.08849 0.25894 1
XVIs3425571 16 0.19212 0.08850 0.29042 1
XVIs3527699 16 0.19439 0.08851 0.29465 1
XVIs3728184 16 0.20532 0.09740 0.30956 1
XVIs3767025 16 0.21390 0.10154 0.32303 1
XVIs3954328 16 0.24120 0.11209 0.37144 1
XVIs4084516 16 0.24743 0.11494 0.38053 1
XVIs4421166 16 0.27222 0.13236 0.40934 1
XVIs4456855 16 0.29321 0.14839 0.43342 1
XVIs4661968 16 0.30769 0.15867 0.45562 1
XVIs4886151 16 0.32660 0.16893 0.47915 1
XVIs4997944 16 0.33427 0.18114 0.48586 1
XVIs5057718 16 0.33669 0.18115 0.48765 1
XVIs5079265 16 0.33712 0.18116 0.49030 1
XVIs5244392 16 0.35898 0.20662 0.50922 1
XVIs5619642 16 0.36581 0.20663 0.51846 1
XVIs5731669 16 0.37596 0.22520 0.52875 1
XVIs6105348 16 0.38305 0.23477 0.52876 1
XVIs6312459 16 0.38830 0.23478 0.54409 1
XVIs6653639 16 0.40233 0.25765 0.54410 1
XVIs6682422 16 0.40429 0.25766 0.54800 1
XVIs6699679 16 0.41463 0.27745 0.55977 1
XVIs6825561 16 0.42835 0.27760 0.57742 1
XVIs7165766 16 0.43362 0.27761 0.58760 1
XVIs7570986 16 0.44238 0.28249 0.59973 1
XVIs7666348 16 0.44749 0.28817 0.60558 1
XVIs7713794 16 0.45444 0.29201 0.61420 1
XVIs8015662 16 0.45549 0.29271 0.61852 1
XVIs8061216 16 0.46600 0.30802 0.61853 1
XVIs8265996 16 0.46760 0.30803 0.62298 1
XVIs8487527 16 0.47405 0.30804 0.63853 1
XVIs8494142 16 0.48284 0.31066 0.65962 1
XVIs8495066 16 0.49449 0.32764 0.65963 1
XVIs8824143 16 0.51054 0.34654 0.67163 1
XVIs9075785 16 0.51924 0.35691 0.67194 1
XVIs9318072 16 0.52987 0.36290 0.69530 1
XVIs9470855 16 0.53428 0.37024 0.69531 1
XVIs9594371 16 0.54143 0.37599 0.69532 1
XVIs9612799 16 0.54823 0.39272 0.69533 1
XVIs9928995 16 0.55448 0.39273 0.72623 1
XVIs10028131 16 0.56085 0.39274 0.72624 1
XVIs10081801 16 0.56519 0.39916 0.72625 1
XVIs10157803 16 0.56990 0.40380 0.73440 1
XVIs10199454 16 0.57424 0.40965 0.73441 1
XVIs10444669 16 0.57838 0.41168 0.74111 1
XVIs10483828 16 0.58266 0.41369 0.74851 1
XVIs10706518 16 0.59196 0.41572 0.76220 1
XVIs10885320 16 0.59586 0.42796 0.76673 1
XVIs10951170 16 0.60463 0.42797 0.77917 1
XVIs10974793 16 0.60718 0.42798 0.78415 1
XVIs10986746 16 0.61033 0.42799 0.78972 1
XVIs10993534 16 0.61291 0.43146 0.78973 1
XVIs11227226 16 0.61587 0.43496 0.79289 1
XVIs11357279 16 0.63289 0.43997 0.82282 1
XVIs11862790 16 0.64011 0.43998 0.84175 1
XVIs11963851 16 0.65533 0.44943 0.86281 1
XVIs12047385 16 0.65703 0.45148 0.86282 1
XVIs12330491 16 0.66598 0.46519 0.86650 1
XVIs12942143 16 0.68424 0.48289 0.88417 1
XVIs12952528 16 0.68439 0.48290 0.88418 1
XVIs12970329 16 0.69472 0.48988 0.88419 1
XVIs13208195 16 0.69485 0.48989 0.90019 1
XVIs13544923 16 0.71192 0.49627 0.92679 1
XVIs13668361 16 0.71585 0.50121 0.92680 1
XVIs13950470 16 0.71873 0.50737 0.92681 1
XVIs13965362 16 0.72245 0.50738 0.93375 1
XVIs14179651 16 0.73436 0.52169 0.94336 1
XVIs14208795 16 0.76125 0.56212 0.94337 1
XVIs14343144 16 0.76187 0.56213 0.96597 1
XVIs14471682 16 0.77229 0.58435 0.96774 1
XVIs14484644 16 0.77926 0.58486 0.97488 1
XVIs14696277 16 0.78947 0.58487 0.97809 1
XVIs14889317 16 0.82410 0.61856 1.02296 1
XVIs14990940 16 0.83719 0.61857 1.05020 1
XVIs15207311 16 0.86911 0.65659 1.07357 1
XVIs15270960 16 0.87212 0.65660 1.08609 1
XVIs15354744 16 0.89794 0.67819 1.11505 1
XVIs15449219 16 0.90839 0.69040 1.12192 1
XVIs15762878 16 0.92131 0.69968 1.13795 1
XVIs15873206 16 0.93417 0.69969 1.15991 1
XVIs15886010 16 0.94222 0.71991 1.15992 1
XVIs16006913 16 0.94658 0.72318 1.16868 1
XVIs16038933 16 0.94722 0.72362 1.16898 1
XVIs16075203 16 0.95320 0.72363 1.17952 1
XVIs16154268 16 0.96185 0.72990 1.19368 1
XVIs18040078 16 0.96940 0.74126 1.19369 1
XVIs17984216 16 0.97470 0.74795 1.19810 1
XVIs17947547 16 0.98314 0.75569 1.20884 1
XVIs17860428 16 0.99795 0.77734 1.21113 1
XVIs17843273 16 1.00593 0.78467 1.22677 1
XVIs17822287 16 1.01122 0.79193 1.22678 1
XVIs17727687 16 1.02436 0.80707 1.23779 1
XVIs17677320 16 1.04954 0.83977 1.25545 1
XVIs17557934 16 1.07927 0.88258 1.27127 1
XVIs17486124 16 1.08473 0.88473 1.27508 1
XVIs17453532 16 1.08777 0.89475 1.27509 1
XVIs17332757 16 1.10195 0.91210 1.29112 1
XVIs17306244 16 1.11607 0.91704 1.30979 1
XVIs17287754 16 1.12206 0.92811 1.30980 1
XVIs16937001 16 1.18231 1.00053 1.36197 1
XVIs16731940 16 1.18318 1.00131 1.36198 1
XVIs16728780 16 1.20772 1.03911 1.37400 1
XVIs16626010 16 1.22001 1.06179 1.38096 1
XVIs16582386 16 1.23303 1.06180 1.39759 1
XVIs16332269 16 1.24393 1.07000 1.41272 1
XVIs16318741 16 1.25492 1.07541 1.43112 1
XVIs16222295 16 1.25884 1.07542 1.43510 1
115s246220 16 1.29831 1.12511 1.46665 1
115s220708 16 1.29895 1.13228 1.46666 1
115s202236 16 1.30571 1.13229 1.47526 1
115s192396 16 1.30910 1.13345 1.48231 1
115s126948 16 1.31301 1.13683 1.49241 1
69s23940 16 1.33594 1.17808 1.49242 1
69s103539 16 1.34327 1.19003 1.49243 1
69s415497 16 1.34615 1.19516 1.49244 1
181s104266 16 1.35839 1.20623 1.50735 1
181s76795 16 1.38260 1.22191 1.52192 1
202s57133 16 1.39126 1.24863 1.52745 1
202s27764 16 1.39761 1.25876 1.52746 1
89s349878 17 0.00000 0.00000 0.00000 1
89s320443 17 0.00594 0.01140 0.00001 1
89s200976 17 0.01485 0.02074 0.00907 1
89s27633 17 0.03752 0.03620 0.02518 1
XVIIs30810 17 0.04315 0.05774 0.02754 1
XVIIs189636 17 0.05303 0.07712 0.02929 1
XVIIs195256 17 0.05500 0.08097 0.02956 1
XVIIs320357 17 0.05982 0.08719 0.03111 1
XVIIs374348 17 0.06696 0.09528 0.03472 1
XVIIs568932 17 0.07396 0.09876 0.04951 1
XVIIs579203 17 0.08303 0.11168 0.05327 1
XVIIs582831 17 0.08653 0.11169 0.06072 1
XVIIs810591 17 0.11086 0.13787 0.08333 1
XVIIs819168 17 0.11583 0.14761 0.08334 1
XVIIs840665 17 0.12131 0.15803 0.08483 1
XVIIs981937 17 0.13103 0.16422 0.09695 1
XVIIs1065428 17 0.13589 0.16973 0.10159 1
XVIIs1171860 17 0.15993 0.20030 0.11770 1
XVIIs1193263 17 0.17036 0.21283 0.12747 1
XVIIs1276569 17 0.18363 0.24024 0.12748 1
XVIIs1293451 17 0.18995 0.24345 0.13636 1
XVIIs1382590 17 0.20355 0.26583 0.13954 1
XVIIs1411144 17 0.21356 0.27491 0.15361 1
XVIIs1471161 17 0.21407 0.27492 0.15398 1
XVIIs1479447 17 0.21626 0.27948 0.15399 1
XVIIs1504711 17 0.21771 0.27949 0.15400 1
XVIIs1516595 17 0.22615 0.28458 0.16618 1
XVIIs1539588 17 0.22692 0.28911 0.16619 1
XVIIs1585620 17 0.22783 0.28912 0.16620 1
XVIIs1671086 17 0.24114 0.30011 0.17587 1
XVIIs1688073 17 0.24439 0.31029 0.17588 1
XVIIs1692665 17 0.25404 0.31030 0.19588 1
XVIIs1702846 17 0.25949 0.31031 0.20926 1
XVIIs1814015 17 0.26825 0.31032 0.23084 1
XVIIs2013565 17 0.31214 0.38163 0.23424 1
XVIIs2060743 17 0.33540 0.38303 0.26989 1
XVIIs2248267 17 0.36945 0.42466 0.31324 1
XVIIs2398214 17 0.40053 0.45475 0.34529 1
XVIIs2441829 17 0.40435 0.45476 0.35347 1
XVIIs2583195 17 0.43548 0.48503 0.38370 1
XVIIs2734899 17 0.45341 0.49852 0.40813 1
XVIIs2775833 17 0.47031 0.49853 0.44052 1
XVIIs2911486 17 0.47390 0.52790 0.44053 1
XVIIs3132457 17 0.49716 0.52791 0.45943 1
XVIIs3200804 17 0.51156 0.53091 0.49234 1
XVIIs3276188 17 0.52266 0.53842 0.50592 1
XVIIs3393062 17 0.52827 0.54138 0.51757 1
XVIIs3440943 17 0.54904 0.55906 0.54240 1
XVIIs3486971 17 0.55763 0.56982 0.54241 1
XVIIs3584494 17 0.55779 0.56983 0.54295 1
XVIIs3739059 17 0.57891 0.58205 0.57583 1
XVIIs3800481 17 0.58750 0.58904 0.58669 1
XVIIs3852848 17 0.59033 0.59438 0.58670 1
XVIIs4035775 17 0.60378 0.60406 0.60597 1
XVIIs4237792 17 0.62517 0.61376 0.63591 1
XVIIs4264739 17 0.63322 0.61640 0.65165 1
XVIIs4598896 17 0.63874 0.61956 0.65901 1
XVIIs4789102 17 0.65285 0.62609 0.68002 1
XVIIs4886822 17 0.66134 0.63538 0.69226 1
XVIIs5510165 17 0.68956 0.64647 0.73921 1
XVIIs5564958 17 0.70144 0.64734 0.75706 1
XVIIs5739478 17 0.71528 0.66609 0.76553 1
XVIIs5781899 17 0.71550 0.66610 0.77905 1
XVIIs5944580 17 0.72945 0.68154 0.77906 1
XVIIs6170657 17 0.74386 0.69851 0.79002 1
XVIIs6342482 17 0.74977 0.70532 0.79734 1
27s3912995 17 0.75358 0.71029 0.79735 1
27s3786085 17 0.76908 0.73111 0.81161 1
27s3680578 17 0.77785 0.73112 0.81524 1
27s3664335 17 0.77819 0.74211 0.81525 1
27s3559898 17 0.78722 0.74212 0.82620 1
27s3508355 17 0.78855 0.74288 0.83755 1
27s3462561 17 0.80481 0.75484 0.85560 1
27s3207969 17 0.81312 0.76679 0.85952 1
27s2724953 17 0.83139 0.78274 0.88240 1
27s2637966 17 0.83589 0.78275 0.88934 1
27s2479780 17 0.84204 0.78276 0.89963 1
27s2453959 17 0.84854 0.79054 0.89964 1
27s2260019 17 0.85212 0.79055 0.91691 1
27s1661018 17 0.86653 0.79056 0.94109 1
27s1583478 17 0.86767 0.79057 0.94982 1
27s193139 17 0.87429 0.79942 0.94983 1
XVIIs7341076 17 0.88601 0.80489 0.97324 1
XVIIs7865702 17 0.89232 0.81162 0.97325 1
XVIIs8314609 17 0.89680 0.81690 0.97326 1
XVIIs8563120 17 0.90261 0.81982 0.98802 1
XVIIs8656405 17 0.90593 0.82274 0.98943 1
XVIIs8783839 17 0.91241 0.82731 0.99502 1
XVIIs8844999 17 0.91344 0.83210 0.99593 1
XVIIs9189221 17 0.91932 0.83211 1.01143 1
XVIIs9281583 17 0.92197 0.83446 1.01144 1
XVIIs9429370 17 0.92856 0.83901 1.01968 1
XVIIs9731508 17 0.93216 0.84425 1.01969 1
XVIIs9773430 17 0.94583 0.85005 1.04914 1
XVIIs9877689 17 0.95304 0.85778 1.04915 1
XVIIs9903533 17 0.96125 0.86709 1.05660 1
XVIIs10089100 17 0.97267 0.87614 1.07002 1
XVIIs10304267 17 0.98657 0.89235 1.08106 1
XVIIs10321991 17 1.00081 0.90445 1.09991 1
XVIIs10432423 17 1.00750 0.90446 1.11239 1
XVIIs10452929 17 1.02141 0.92765 1.11240 1
XVIIs10472851 17 1.03105 0.94042 1.12087 1
XVIIs10595791 17 1.03814 0.94312 1.13363 1
XVIIs10644640 17 1.04696 0.95765 1.13722 1
XVIIs10702326 17 1.06637 0.96550 1.16746 1
XVIIs10800130 17 1.06961 0.97086 1.16747 1
XVIIs10871911 17 1.07900 0.97684 1.18344 1
XVIIs11025185 17 1.10200 1.00301 1.20113 1
XVIIs11066173 17 1.11018 1.01274 1.20758 1
XVIIs11144176 17 1.11836 1.02023 1.21595 1
XVIIs11203211 17 1.12236 1.03148 1.21596 1
XVIIs11220059 17 1.13709 1.03799 1.23706 1
XVIIs11281573 17 1.14482 1.04531 1.24652 1
XVIIs11312010 17 1.15019 1.04532 1.25401 1
XVIIs11333392 17 1.15854 1.05701 1.25402 1
XVIIs11491028 17 1.18339 1.08064 1.26950 1
XVIIs11584157 17 1.19035 1.08065 1.31952 1
XVIIs11669698 17 1.19656 1.08791 1.31953 1
XVIIs11706806 17 1.21520 1.10609 1.31954 1
XVIIs11777832 17 1.22568 1.10610 1.34081 1
XVIIs11812162 17 1.22959 1.10611 1.35590 1
XVIIs11837743 17 1.23517 1.10612 1.36585 1
XVIIs11857873 17 1.25120 1.12522 1.37414 1
XVIIs11904015 17 1.26381 1.13488 1.38903 1
XVIIs11995270 17 1.27053 1.15080 1.38904 1
XVIIs12052875 17 1.27165 1.15081 1.41111 1
XVIIs12071318 17 1.28944 1.16638 1.41200 1
XVIIs12115179 17 1.30034 1.18492 1.41680 1
XVIIs12188230 17 1.32179 1.18579 1.44289 1
XVIIs12322023 17 1.32441 1.21755 1.44290 1
XVIIs12339765 17 1.33261 1.21756 1.45304 1
XVIIs12371019 17 1.34040 1.21757 1.46289 1
XVIIs12419320 17 1.34918 1.23399 1.47050 1
XVIIs12562686 17 1.35337 1.23400 1.47719 1
XVIIs12578576 17 1.36161 1.23401 1.48769 1
XVIIs12616316 17 1.36797 1.23402 1.50011 1
XVIIs12631328 17 1.37482 1.24179 1.50043 1
XVIIs12650160 17 1.37514 1.24215 1.50878 1
XVIIs12715654 17 1.38299 1.25476 1.52022 1
XVIIs12754733 17 1.39332 1.25513 1.52489 1
XVIIs12957382 17 1.40123 1.25514 1.54947 1
XVIIs13112860 17 1.41184 1.26491 1.55721 1
XVIIs13205467 17 1.42830 1.27448 1.58374 1
XVIIs13216684 17 1.43394 1.28158 1.58375 1
XVIIs13225963 17 1.43768 1.28159 1.59513 1
XVIIs13421615 17 1.44763 1.28160 1.62272 1
XVIIs13438011 17 1.45862 1.29480 1.62273 1
XVIIs13455683 17 1.47181 1.31146 1.62274 1
XVIIs13493990 17 1.47812 1.31835 1.63194 1
XVIIs13565956 17 1.48742 1.32843 1.64882 1
XVIIs13580313 17 1.49468 1.33691 1.65319 1
XVIIs13777711 17 1.50086 1.34516 1.65698 1
XVIIs13795661 17 1.50755 1.35355 1.66122 1
XVIIs13898955 17 1.52373 1.36967 1.67769 1
XVIIs14095292 17 1.53188 1.37506 1.68622 1
XVIIs14132649 17 1.53376 1.38098 1.69099 1
XVIIs14152528 17 1.54845 1.38518 1.70830 1
XVIIs14198105 17 1.56473 1.42235 1.70831 1
XVIIs14199613 17 1.56510 1.42236 1.70832 1
XVIIs14217435 17 1.56889 1.42237 1.71506 1
XVIIs14335237 17 1.59728 1.46044 1.73675 1
XVIIIs249828 18 0.00000 0.00000 0.00000 1
XVIIIs296084 18 0.02260 0.02207 0.02459 1
XVIIIs318232 18 0.02884 0.02840 0.03490 1
XVIIIs388160 18 0.04412 0.04167 0.05393 1
XVIIIs400502 18 0.05614 0.05965 0.05394 1
XVIIIs717130 18 0.06387 0.07171 0.06092 1
XVIIIs727629 18 0.06778 0.07172 0.07276 1
XVIIIs742185 18 0.07824 0.08211 0.07647 1
XVIIIs974430 18 0.07914 0.08212 0.07648 1
XVIIIs1010330 18 0.08022 0.08651 0.07649 1
XVIIIs1104880 18 0.09010 0.09340 0.08909 1
XVIIIs1309693 18 0.10024 0.10268 0.10181 1
XVIIIs1387310 18 0.10845 0.11036 0.10965 1
XVIIIs1472841 18 0.11322 0.11803 0.10966 1
XVIIIs1545543 18 0.12715 0.12310 0.13441 1
XVIIIs1571392 18 0.13165 0.12458 0.14193 1
XVIIIs1603562 18 0.13623 0.12792 0.14194 1
XVIIIs1651936 18 0.14727 0.13036 0.16847 1
XVIIIs1683139 18 0.15222 0.13145 0.17703 1
XVIIIs1958164 18 0.15844 0.13146 0.19070 1
XVIIIs2120766 18 0.16824 0.13147 0.20721 1
XVIIIs2460609 18 0.22038 0.13812 0.33096 1
XVIIIs2747504 18 0.29558 0.18767 0.42415 1
XVIIIs2758436 18 0.30394 0.18768 0.44088 1
XVIIIs3131342 18 0.30409 0.18769 0.44089 1
XVIIIs3179010 18 0.31807 0.18770 0.46341 1
XVIIIs3207949 18 0.32894 0.20005 0.47646 1
XVIIIs3219278 18 0.33671 0.20006 0.49572 1
XVIIIs3421740 18 0.35004 0.20904 0.51355 1
XVIIIs3430332 18 0.35042 0.20905 0.51356 1
XVIIIs3440190 18 0.35267 0.21478 0.51357 1
XVIIIs3689487 18 0.35309 0.21479 0.51358 1
XVIIIs3723406 18 0.35832 0.21480 0.52811 1
XVIIIs3945381 18 0.36950 0.23070 0.53139 1
XVIIIs3998759 18 0.37522 0.23081 0.53850 1
XVIIIs4187696 18 0.38675 0.25075 0.54295 1
XVIIIs4562794 18 0.39106 0.25214 0.55100 1
XVIIIs4638348 18 0.39539 0.25338 0.55925 1
XVIIIs5198462 18 0.39780 0.25654 0.55926 1
XVIIIs5489178 18 0.40520 0.25655 0.57130 1
XVIIIs5773445 18 0.40928 0.25825 0.57521 1
XVIIIs6038002 18 0.41001 0.26680 0.57599 1
XVIIIs6292620 18 0.41441 0.26681 0.58061 1
XVIIIs6333914 18 0.41906 0.27819 0.58062 1
XVIIIs6814024 18 0.42858 0.29165 0.58660 1
XVIIIs7433412 18 0.43169 0.29166 0.59375 1
XVIIIs7531270 18 0.43990 0.29641 0.60417 1
XVIIIs7903016 18 0.45159 0.31739 0.60418 1
XVIIIs8112235 18 0.45751 0.31740 0.62135 1
XVIIIs8139125 18 0.46241 0.32367 0.62136 1
XVIIIs8294642 18 0.46309 0.32368 0.62245 1
XVIIIs8638289 18 0.46903 0.32369 0.63718 1
XVIIIs8676843 18 0.47368 0.32885 0.64088 1
XVIIIs8720146 18 0.47549 0.32886 0.64307 1
XVIIIs8921931 18 0.48365 0.34200 0.64308 1
XVIIIs8987703 18 0.48949 0.34201 0.65961 1
XVIIIs9077843 18 0.50136 0.35133 0.67426 1
XVIIIs9285389 18 0.51969 0.37194 0.69496 1
XVIIIs9417947 18 0.52520 0.37840 0.69515 1
XVIIIs9486106 18 0.52899 0.38363 0.69516 1
XVIIIs9668595 18 0.53176 0.38617 0.69810 1
XVIIIs9752712 18 0.53588 0.38898 0.70398 1
XVIIIs9834954 18 0.54647 0.40236 0.70399 1
XVIIIs10079383 18 0.54978 0.40539 0.72016 1
XVIIIs10229820 18 0.56839 0.42211 0.72891 1
XVIIIs10323312 18 0.57767 0.42212 0.75664 1
XVIIIs10623318 18 0.58465 0.42646 0.75665 1
XVIIIs10707644 18 0.59519 0.42647 0.78424 1
XVIIIs10729453 18 0.59559 0.42648 0.78425 1
XVIIIs10887311 18 0.61594 0.44858 0.80917 1
XVIIIs10954831 18 0.62601 0.45726 0.81816 1
XVIIIs11161953 18 0.63365 0.46895 0.81817 1
XVIIIs11167707 18 0.63576 0.46896 0.83407 1
XVIIIs11323096 18 0.65290 0.49155 0.83408 1
XVIIIs11351214 18 0.66089 0.49851 0.84324 1
XVIIIs11600621 18 0.66904 0.50840 0.84993 1
XVIIIs11775739 18 0.67369 0.50841 0.85898 1
XVIIIs11808949 18 0.68379 0.52635 0.86205 1
XVIIIs11993383 18 0.69606 0.53453 0.87783 1
XVIIIs12020808 18 0.70513 0.54352 0.88782 1
XVIIIs12163135 18 0.70690 0.54353 0.89071 1
XVIIIs12258328 18 0.71772 0.55111 0.90657 1
XVIIIs12265674 18 0.72401 0.56255 0.90658 1
XVIIIs12275354 18 0.73500 0.57593 0.91577 1
XVIIIs12360967 18 0.73757 0.57926 0.91702 1
XVIIIs12531637 18 0.74134 0.58267 0.92008 1
XVIIIs12577079 18 0.75662 0.60275 0.93123 1
XVIIIs12581687 18 0.75846 0.60667 0.93124 1
XVIIIs12593021 18 0.75974 0.60668 0.93375 1
XVIIIs12664492 18 0.76614 0.61306 0.94011 1
XVIIIs12700449 18 0.77264 0.61307 0.95004 1
XVIIIs12822751 18 0.77589 0.62216 0.95005 1
XVIIIs12844166 18 0.77825 0.62445 0.95234 1
XVIIIs12854490 18 0.77995 0.62690 0.95474 1
XVIIIs12865581 18 0.78306 0.63550 0.95475 1
XVIIIs13192421 18 0.78964 0.64097 0.96003 1
XVIIIs13194103 18 0.79680 0.64716 0.96613 1
XVIIIs13269773 18 0.80855 0.65986 0.96614 1
XVIIIs13286256 18 0.80875 0.65987 0.98196 1
XVIIIs13341685 18 0.81887 0.67126 0.98339 1
XVIIIs13356432 18 0.83360 0.68346 1.00513 1
XVIIIs13418818 18 0.84157 0.69292 1.01095 1
XVIIIs13453598 18 0.84868 0.69830 1.01835 1
XVIIIs13499878 18 0.85592 0.70560 1.03333 1
XVIIIs13508589 18 0.86881 0.72542 1.03334 1
XVIIIs13590274 18 0.87368 0.73959 1.03335 1
XVIIIs13621128 18 0.88115 0.75593 1.03336 1
XVIIIs13661641 18 0.90083 0.75649 1.06655 1
XVIIIs13721988 18 0.91359 0.77172 1.06845 1
XVIIIs13790617 18 0.92077 0.77173 1.08495 1
XVIIIs13823115 18 0.93055 0.79526 1.08496 1
XVIIIs13870895 18 0.93193 0.79527 1.08544 1
XVIIIs13916019 18 0.96720 0.84500 1.10404 1
XVIIIs14188735 18 1.02281 0.90711 1.15944 1
XVIIIs14274013 18 1.04349 0.92628 1.18123 1
XVIIIs14351897 18 1.07095 0.96163 1.20320 1
XVIIIs14418115 18 1.07785 0.96164 1.21500 1
XVIIIs14442695 18 1.08779 0.96870 1.22827 1
XVIIIs14643331 18 1.12863 0.99665 1.27887 1
XVIIIs14720102 18 1.14160 1.00538 1.29632 1
XVIIIs14827921 18 1.19909 1.08240 1.33652 1
XVIIIs14848180 18 1.20207 1.08693 1.33653 1
XVIIIs15052104 18 1.23648 1.11489 1.37579 1
XVIIIs15089072 18 1.25249 1.13663 1.38654 1
XVIIIs15201988 18 1.26166 1.16799 1.38754 1
XVIIIs15231109 18 1.27744 1.16800 1.40303 1
XVIIIs15272016 18 1.28843 1.17659 1.41599 1
XVIIIs15391412 18 1.29253 1.19227 1.41600 1
XVIIIs15431929 18 1.29756 1.19240 1.42073 1
XVIIIs15439916 18 1.29997 1.19975 1.42074 1
XVIIIs15524959 18 1.30486 1.20560 1.42409 1
XVIIIs15572645 18 1.31172 1.21615 1.42663 1
XVIIIs15654253 18 1.31802 1.22593 1.42952 1
XVIIIs15683406 18 1.32155 1.23023 1.43298 1
XVIIIs15766054 18 1.32302 1.23402 1.43299 1
XVIIIs15860580 18 1.32418 1.23403 1.43300 1
XVIIIs15935877 18 1.33335 1.24199 1.44163 1
XVIIIs15988066 18 1.33357 1.24200 1.44481 1
XVIIIs16139736 18 1.34545 1.24984 1.45946 1
XVIIIs16168640 18 1.35056 1.25894 1.46221 1
XVIIIs16247898 18 1.36786 1.28201 1.47374 1
XIXs12173 19 0 0 0 1
XIXs125340 19 0.00684 0.01715 0.00001 1
XIXs221825 19 0.0401 0.07017 0.01726 1
XIXs288480 19 0.04943 0.07769 0.03345 1
XIXs335453 19 0.06778 0.10305 0.04286 1
XIXs526575 19 0.09985 0.14735 0.05807 1
XIXs691788 19 0.16859 0.25581 0.08705 1
XIXs729174 19 0.18714 0.29654 0.08706 1
XIXs738413 19 0.19108 0.30347 0.08707 1
XIXs897514 19 0.24018 0.35588 0.12303 1
XIXs1019030 19 0.26804 0.39276 0.14099 1
XIXs1082197 19 0.28492 0.40755 0.16886 1
XIXs1179329 19 0.30387 0.40909 0.20112 1
XIXs1226872 19 0.30517 0.41331 0.20951 1
XIXs1426387 19 0.34987 0.46659 0.23844 1
XIXs1445918 19 0.36722 0.48994 0.24982 1
XIXs1486328 19 0.40443 0.5322 0.27369 1
XIXs1551227 19 0.42234 0.53221 0.3146 1
XIXs1621622 19 0.4362 0.56286 0.32175 1
XIXs1661372 19 0.44256 0.56287 0.32994 1
XIXs1683292 19 0.45702 0.56394 0.34336 1
XIXs1771413 19 0.45811 0.58096 0.34337 1
XIXs1901066 19 0.49692 0.63351 0.36296 1
XIXs1942057 19 0.5135 0.65178 0.37385 1
XIXs2143393 19 0.55605 0.68805 0.42865 1
XIXs2408239 19 0.56802 0.70135 0.43779 1
XIXs2444848 19 0.57682 0.70405 0.44616 1
137s231951 20 0.00000 0.00000 0.00000 1
137s200226 20 0.01877 0.02927 0.00412 1
137s146034 20 0.03028 0.03659 0.03142 1
157s140826 20 0.03717 0.05528 0.03143 1
157s92963 20 0.05452 0.06827 0.03959 1
157s58391 20 0.06937 0.09328 0.04845 1
157s51944 20 0.07223 0.09347 0.04846 1
157s44840 20 0.08367 0.10236 0.06160 1
122s4529 20 0.10182 0.12729 0.07772 1
122s12374 20 0.10408 0.13365 0.07773 1
122s66164 20 0.12705 0.16128 0.08958 1
122s280285 20 0.13194 0.16403 0.09862 1
XXs53600 20 0.15219 0.19291 0.11181 1
XXs98498 20 0.16125 0.20269 0.12065 1
XXs124057 20 0.16381 0.20270 0.12431 1
XXs163250 20 0.16622 0.20271 0.12739 1
XXs264734 20 0.16824 0.20830 0.12740 1
XXs355247 20 0.16927 0.20831 0.12891 1
XXs451631 20 0.17085 0.20832 0.13192 1
XXs519239 20 0.17736 0.21482 0.14186 1
XXs533420 20 0.18725 0.21546 0.15717 1
XXs743287 20 0.28643 0.34655 0.22985 1
XXs744154 20 0.29954 0.36537 0.22986 1
XXs17897486 20 0.35054 0.42086 0.27536 1
XXs17897416 20 0.35149 0.42873 0.27537 1
XXs17500471 20 0.40868 0.48349 0.33439 1
XXs17350357 20 0.44475 0.52099 0.36797 1
XXs17329569 20 0.45928 0.53361 0.39031 1
XXs17317940 20 0.46683 0.54565 0.39032 1
XXs17295873 20 0.47189 0.55057 0.39455 1
XXs17281499 20 0.47239 0.55067 0.39494 1
XXs17228759 20 0.48468 0.56901 0.40049 1
XXs17082337 20 0.52428 0.60081 0.44736 1
XXs16975225 20 0.54876 0.62904 0.47225 1
XXs16966038 20 0.54891 0.62905 0.47226 1
XXs16943215 20 0.55672 0.62906 0.48570 1
XXs16908679 20 0.56416 0.62907 0.49676 1
XXs16840852 20 0.59600 0.67990 0.50479 1
XXs16773434 20 0.60389 0.68863 0.50756 1
XXs16717505 20 0.63101 0.70976 0.55047 1
XXs16578330 20 0.63882 0.70977 0.56884 1
XXs16560971 20 0.66123 0.73722 0.58604 1
XXs16480789 20 0.69259 0.76717 0.61550 1
XXs16464113 20 0.69278 0.76718 0.61551 1
XXs16379010 20 0.71766 0.80058 0.62821 1
XXs16377286 20 0.71788 0.80059 0.62822 1
XXs16342951 20 0.73028 0.82950 0.62823 1
XXs16290532 20 0.73744 0.82951 0.64391 1
XXs16210035 20 0.75717 0.84125 0.66791 1
XXs16180160 20 0.77505 0.88477 0.66792 1
XXs16076307 20 0.77769 0.88478 0.66793 1
XXs16004454 20 0.78869 0.89034 0.68417 1
XXs15980304 20 0.80174 0.91299 0.69072 1
XXs15824746 20 0.80190 0.91300 0.69224 1
XXs15819465 20 0.80541 0.91301 0.69824 1
XXs15748243 20 0.81218 0.91302 0.71014 1
XXs15667002 20 0.82231 0.91820 0.72490 1
XXs15657482 20 0.82396 0.92129 0.72491 1
XXs15590482 20 0.82873 0.92750 0.72492 1
XXs15558769 20 0.83464 0.92751 0.74113 1
XXs15535265 20 0.85448 0.94519 0.76072 1
XXs15488558 20 0.86046 0.94857 0.76940 1
XXs15459420 20 0.86752 0.96357 0.77443 1
XXs15420583 20 0.87243 0.96358 0.77944 1
XXs15399719 20 0.88397 0.97616 0.78866 1
XXs15191801 20 0.89568 0.98386 0.80577 1
XXs14977493 20 0.89805 0.98838 0.81007 1
XXs14890114 20 0.91120 0.98839 0.83342 1
XXs14751157 20 0.91762 0.99096 0.84204 1
XXs14704848 20 0.91807 0.99111 0.84205 1
XXs14698150 20 0.92401 0.99112 0.85433 1
XXs14622381 20 0.92864 0.99113 0.86307 1
XXs14556992 20 0.93802 1.00398 0.87084 1
XXs14538620 20 0.94044 1.00735 0.87085 1
XXs14528467 20 0.94235 1.00948 0.87250 1
XXs14462586 20 0.94642 1.01414 0.87741 1
XXs13898653 20 0.95775 1.02114 0.88272 1
XXs13790154 20 0.96426 1.02115 0.90794 1
XXs13483120 20 0.97478 1.02662 0.92295 1
XXs13328928 20 0.98122 1.03019 0.92932 1
XXs13315575 20 0.98435 1.03864 0.92933 1
XXs13140231 20 0.98724 1.04178 0.93186 1
XXs13089944 20 0.98953 1.04179 0.93774 1
XXs13061515 20 0.99635 1.05329 0.93775 1
XXs12850598 20 1.00373 1.05585 0.95031 1
XXs12670770 20 1.01049 1.05782 0.96215 1
XXs12374272 20 1.01103 1.05783 0.96315 1
XXs12353573 20 1.01156 1.05784 0.96413 1
XXs12057449 20 1.01385 1.05785 0.96643 1
XXs12045748 20 1.01676 1.06988 0.96644 1
XXs11858351 20 1.02469 1.06989 0.97793 1
XXs11338442 20 1.02948 1.07898 0.97794 1
XXs11245946 20 1.03672 1.08787 0.98463 1
XXs11123979 20 1.03905 1.09170 0.98464 1
XXs10990171 20 1.04178 1.09414 0.98777 1
XXs10776765 20 1.04365 1.09552 0.98979 1
XXs10593178 20 1.04375 1.09553 0.99426 1
XXs10427206 20 1.04739 1.10394 0.99427 1
XXs10024148 20 1.05049 1.10395 0.99731 1
XXs9997671 20 1.05211 1.10396 1.00036 1
XXs9760362 20 1.05491 1.10900 1.00037 1
XXs9605893 20 1.05841 1.11468 1.00038 1
XXs9276312 20 1.06172 1.11752 1.00425 1
XXs9146065 20 1.06773 1.11753 1.01600 1
XXs8479070 20 1.07236 1.11754 1.02581 1
XXs8311418 20 1.08237 1.12670 1.03699 1
XXs7575358 20 1.09185 1.13493 1.04485 1
XXs7385289 20 1.10224 1.13865 1.06523 1
XXs7163216 20 1.10425 1.13866 1.06844 1
XXs6612665 20 1.10776 1.14507 1.07253 1
XXs6068413 20 1.11230 1.14508 1.08057 1
XXs6032417 20 1.11261 1.14509 1.08255 1
XXs5880057 20 1.11916 1.14630 1.09396 1
XXs5754881 20 1.12524 1.14750 1.10304 1
XXs5364160 20 1.12649 1.15283 1.10305 1
XXs5183560 20 1.12956 1.15284 1.10320 1
XXs5063462 20 1.14495 1.16429 1.12455 1
XXs4701052 20 1.14518 1.16430 1.12456 1
XXs4652255 20 1.15749 1.17562 1.12457 1
XXs4455145 20 1.17135 1.18015 1.16167 1
XXs4427105 20 1.17619 1.18016 1.17096 1
XXs4390131 20 1.18756 1.19171 1.18342 1
XXs4198513 20 1.18772 1.19172 1.18953 1
XXs4177904 20 1.21057 1.19709 1.22124 1
XXs3965492 20 1.21266 1.19710 1.23307 1
XXs3899798 20 1.22082 1.19988 1.24360 1
XXs3791952 20 1.23718 1.20476 1.27104 1
XXs3558390 20 1.23924 1.20477 1.27539 1
XXs3396439 20 1.24611 1.21136 1.27540 1
XXs3299426 20 1.26361 1.21466 1.31439 1
XXs3114237 20 1.27401 1.22058 1.32900 1
XXs3020738 20 1.27651 1.22059 1.33352 1
XXs2925636 20 1.28268 1.22060 1.33986 1
XXs2883936 20 1.28306 1.22674 1.33987 1
XXs2662442 20 1.29984 1.23291 1.36479 1
XXs2564613 20 1.30775 1.23292 1.38539 1
XXs2403323 20 1.31193 1.23992 1.38540 1
XXs2292963 20 1.31888 1.25046 1.38558 1
XXs2243839 20 1.32139 1.25456 1.38559 1
XXs2234696 20 1.32412 1.25865 1.38993 1
XXs2137953 20 1.33228 1.27487 1.38994 1
XXs2118776 20 1.33559 1.27488 1.39698 1
XXs2006490 20 1.33728 1.27489 1.40064 1
XXs1996956 20 1.34331 1.28501 1.40598 1
XXs1976998 20 1.35144 1.28502 1.42168 1
XXs1957558 20 1.35521 1.28979 1.42169 1
XXs1757421 20 1.36010 1.28980 1.43884 1
XXs1605844 20 1.36758 1.29217 1.43971 1
XXs1559667 20 1.37322 1.29218 1.45684 1
XXs1447245 20 1.38088 1.29219 1.47213 1
XXs1256682 20 1.38922 1.29220 1.48888 1
XXs1194393 20 1.39117 1.29221 1.49222 1
XXs1180557 20 1.39225 1.29222 1.49479 1
XXs1146127 20 1.39338 1.29223 1.49722 1
XXs1089044 20 1.39626 1.29445 1.50064 1
XXs849923 20 1.39744 1.29543 1.50103 1
XXs848953 20 1.39896 1.29690 1.50157 1
XXs18072364 20 1.40440 1.30248 1.50862 1
XXs18205775 20 1.40485 1.30249 1.51052 1
XXs18568777 20 1.40763 1.30250 1.51484 1
XXs18688900 20 1.41772 1.30649 1.53234 1
XXs18921143 20 1.43199 1.31065 1.55802 1
XXs19160787 20 1.43211 1.31066 1.55924 1
XXs19161470 20 1.43429 1.31387 1.55925 1
XXs19454388 20 1.44631 1.33004 1.55926 1
XXs19680801 20 1.45136 1.33610 1.57325 1
XXs19695349 20 1.46561 1.33611 1.59877 1
37s503775 21 0.00000 0.00000 0.00000 1
37s740962 21 0.00890 0.01589 0.00235 1
37s743294 21 0.01501 0.01918 0.01342 1
37s766735 21 0.03027 0.01919 0.04142 1
37s783093 21 0.03352 0.01920 0.04730 1
37s863318 21 0.03568 0.02279 0.04731 1
37s993876 21 0.03777 0.02280 0.05452 1
37s1048170 21 0.04373 0.02969 0.05453 1
37s1665806 21 0.04666 0.02970 0.06988 1
37s1683230 21 0.04884 0.02971 0.07505 1
37s1723283 21 0.07023 0.05164 0.08979 1
37s1882594 21 0.07260 0.05165 0.09364 1
37s2105309 21 0.09622 0.08385 0.10390 1
37s2134866 21 0.09727 0.08386 0.10391 1
37s2395816 21 0.09825 0.08387 0.10392 1
37s2460379 21 0.09851 0.08388 0.10393 1
37s2466501 21 0.10091 0.08389 0.12009 1
XXIs624826 21 0.11221 0.09263 0.13235 1
XXIs756412 21 0.11751 0.09949 0.13236 1
XXIs834179 21 0.11957 0.10008 0.14341 1
XXIs1123589 21 0.12689 0.10176 0.15453 1
XXIs1164552 21 0.13176 0.10274 0.16192 1
XXIs1494930 21 0.13344 0.10275 0.16538 1
XXIs1608764 21 0.13806 0.10276 0.17289 1
XXIs1786665 21 0.14229 0.11221 0.17290 1
XXIs1813544 21 0.14884 0.11222 0.18535 1
XXIs1897503 21 0.15332 0.11223 0.19528 1
XXIs2348025 21 0.15786 0.11224 0.20369 1
XXIs2876605 21 0.17139 0.11952 0.22357 1
XXIs2908923 21 0.17797 0.12036 0.22879 1
XXIs2994257 21 0.17895 0.12037 0.24559 1
XXIs3088375 21 0.18583 0.12854 0.24560 1
XXIs3852259 21 0.19640 0.12855 0.26520 1
XXIs4006371 21 0.19937 0.12856 0.27203 1
XXIs4200897 21 0.21284 0.13725 0.29030 1
XXIs4752157 21 0.21978 0.13726 0.30282 1
XXIs4999110 21 0.22809 0.13727 0.31675 1
XXIs5365829 21 0.22863 0.14984 0.31676 1
XXIs5625749 21 0.23897 0.14985 0.33005 1
XXIs5718923 21 0.24819 0.15324 0.34411 1
XXIs5722449 21 0.25131 0.15325 0.35051 1
XXIs5994173 21 0.27202 0.16444 0.38160 1
XXIs6201912 21 0.27755 0.17305 0.38161 1
XXIs6433923 21 0.28060 0.17306 0.39183 1
XXIs6492662 21 0.29008 0.17307 0.40272 1
XXIs6610045 21 0.29068 0.18030 0.40273 1
XXIs6729945 21 0.29715 0.18031 0.41620 1
XXIs6994330 21 0.29979 0.18945 0.41621 1
XXIs7115651 21 0.30601 0.20112 0.41622 1
XXIs7207355 21 0.30883 0.20113 0.41663 1
XXIs7231112 21 0.30909 0.20114 0.41664 1
XXIs7258502 21 0.31071 0.20115 0.42374 1
XXIs7299542 21 0.31430 0.20129 0.42518 1
XXIs7343012 21 0.32538 0.21506 0.43526 1
XXIs7497957 21 0.35497 0.23275 0.48127 1
XXIs7818986 21 0.36260 0.24286 0.48520 1
XXIs8057376 21 0.36603 0.24861 0.48521 1
XXIs8058977 21 0.37164 0.25422 0.48522 1
XXIs8078103 21 0.38577 0.25423 0.49941 1
XXIs8152008 21 0.38605 0.28092 0.49942 1
XXIs8272634 21 0.39944 0.28856 0.51275 1
XXIs8493544 21 0.40539 0.28857 0.53085 1
XXIs8574462 21 0.42193 0.30805 0.53329 1
XXIs8602797 21 0.42498 0.31594 0.53330 1
XXIs8682663 21 0.43702 0.32564 0.55289 1
XXIs8812133 21 0.44605 0.33532 0.55290 1
XXIs8912579 21 0.45193 0.33533 0.56980 1
XXIs8986257 21 0.45885 0.33534 0.58437 1
XXIs9082655 21 0.47405 0.34958 0.60128 1
XXIs9269393 21 0.48804 0.35963 0.61828 1
XXIs9293483 21 0.49606 0.36528 0.62961 1
XXIs9343866 21 0.50186 0.36529 0.63670 1
XXIs9361878 21 0.50505 0.37254 0.63671 1
XXIs9384350 21 0.50563 0.37601 0.63672 1
XXIs9527324 21 0.51876 0.38436 0.65526 1
XXIs9575280 21 0.52262 0.39091 0.65527 1
XXIs9597132 21 0.52286 0.39092 0.65528 1
XXIs9720460 21 0.52624 0.39093 0.66227 1
XXIs9881962 21 0.54635 0.40732 0.68395 1
XXIs9911744 21 0.55314 0.40733 0.69239 1
XXIs9934578 21 0.55343 0.40734 0.69240 1
XXIs9939363 21 0.55893 0.43008 0.69241 1
XXIs9960984 21 0.56396 0.44080 0.69242 1
XXIs10009292 21 0.56828 0.44081 0.69501 1
XXIs10098552 21 0.57830 0.45857 0.69502 1
XXIs10314755 21 0.58779 0.46771 0.70988 1
XXIs10464543 21 0.61242 0.48892 0.73662 1
XXIs10501133 21 0.62091 0.50431 0.74252 1
XXIs10694656 21 0.63670 0.50432 0.76666 1
XXIs10812995 21 0.66303 0.55563 0.77739 1
XXIs10852041 21 0.67879 0.55564 0.80122 1
XXIs10884981 21 0.69662 0.57694 0.81710 1
XXIs10911911 21 0.69914 0.57695 0.82012 1
XXIs10996209 21 0.71540 0.59700 0.83361 1
XXIs11013895 21 0.72897 0.61427 0.83362 1
XXIs11032912 21 0.73734 0.61428 0.86016 1
XXIs11077387 21 0.75164 0.64065 0.86017 1
XXIs11123327 21 0.76746 0.64748 0.88559 1
XXIs11198779 21 0.77426 0.66012 0.88560 1
XXIs11253809 21 0.80436 0.70370 0.90146 1
XXIs11283258 21 0.81602 0.71840 0.90578 1
XXIs11391735 21 0.81867 0.71841 0.91834 1
67s158210 21 0.84216 0.79184 0.93478 1
67s265269 21 0.89840 0.80475 0.98796 1
67s347649 21 0.90827 0.81989 0.99669 1
67s360216 21 0.92461 0.83571 1.01351 1
67s386523 21 0.94353 0.84335 1.03888 1
67s442401 21 0.95599 0.85140 1.05336 1
67s528664 21 0.95695 0.85141 1.05987 1
67s603737 21 0.97652 0.86509 1.09206 1
67s635210 21 0.97970 0.86510 1.10121 1
67s648007 21 0.98626 0.87597 1.10122 1
67s664479 21 0.98640 0.87598 1.10123 1
67s703530 21 0.99756 0.88016 1.10163 1
67s723367 21 0.99837 0.89488 1.10164 1
XXIs11636254 21 1.05207 0.93253 1.17132 1
XXIs11536467 21 1.07785 0.98497 1.17133 1
126s45322 21 1.10044 1.01010 1.18979 1
126s197726 21 1.11982 1.03360 1.20366 1
126s232254 21 1.13103 1.04782 1.20916 1
126s241546 21 1.13419 1.04783 1.21680 1
126s248044 21 1.13437 1.04815 1.21716 1
213s51379 21 1.13883 1.05161 1.22553 1
213s15981 21 1.15037 1.07384 1.22554 1
214s8251 21 1.15823 1.08771 1.22555 1
182s26401 21 1.16882 1.10662 1.22946 1
182s87724 21 1.16912 1.10677 1.22947 1
     
     
     
     
     
     
     
     
     
     
     
     
     
     
     
     
     
     
     
     
     
     
     
     
     
     
     
     
     
     
     
     
     
     
     
     
     
     
     
     
     
     
     
     
     
     
     
     
     
     
     
     
     
     
     
     
     
     
     
     
     
     
     
     
     
     
     
     
     
     
     
     
     
     
     
     
     
     
     
     
     
     
     
     
     
     
     
     
     
     
     
     
     
     
     
     
     
     
     
     
     
     
     
     
     
     
     
     
     
     
     
     
     
     
     
     
     
     
     
     
     
     
     
     
     
     
     
     
     
     
     
     
     
     
     
     
     
     
     
     
     
     
     
     
     
     
     
     
     
     
     
     
     
     
     
     
     
     
     
     
     
     
     
     
     
     
     
     
     
     
     
     
     
     
     
     
     
     
     
     
     
     
     
     
     
     
     
     
     
     
     
     
     
     
     
     
     
     
     
     
     
     
     
     
     
     
     
     
     
     
     
     
     
     
     
     
     
     
     
     
     
     
     
     
     
     
     
     
     
     
     
     
     
     
     
     
     
     
     
     
     
     
     
     
     
     
     
     
     
     
     
     
     
     
     
     
     
     
     
     
     
     
     
     
     
     
     
     
     
     
     
     
     
     
     
     
     
     
     
     
     
     
     
     
     
     
     
     
     
     
     
     
     
     
     
     
     
     
     
     
     
     
     
     
     
     
     
     
     
     
     
     
     
     
     
     
     
     
     
     
     
     
     
     
     
     
     
     
     
     
     
     
     
     
     
     
     
     
     
     
     
     
     
     
     
     
     
     
     
     
     
     
     
     
     
     
     
     
     
     
     
     
     
     
     
     
     
     
     
     
     
     
     
     
     
     
     
     
     
     
     
     
     
     
     
     
     
     
     
     
     
     
     
     
     
     
     
     
     
     
     
     
     
     
     
     
     
     
     
     
     
     
     
     
     
     
     
     
     
     
     
     
     
     
     
     
     
     
     
     
     
     
     
     
     
     
     
     
     
     
     
     
     
     
     
     
     
     
     
     
     
     
     
     
     
     
     
     
     
     
     
     
     
     
     
     
     
     
     
     
     
     
     
     
     
     
     
     
     
     
     
     
     
     
     
     
     
     
     
     
     
     
     
     
     
     
     
     
     
     
     
     
     
     
     
     
     
     
     
     
     
     
     
     
     
     
     
     
     
     
     
     
     
     
     
     
     
     
     
     
     
     
     
     
     
     
     
     
     
     
     
     
     
     
     
     
     
     
     
     
     
     
     
     
     
     
     
     
     
     
     
     
     
     
     
     
     
     
     
     
     
     
     
     
     
     
     
     
     
     
     
     
     
     
     
     
     
     
     
     
     
     
     
     
     
     
     
     
     
     
     
     
     
     
     
     
     
     
     
     
     
     
     
     
     
     
     
     
     
     
     
     
     
     
     
     
     
     
     
     
     
     
     
     
     
     
     
     
     
     
     
     
     
     
     
     
     
     
     
     
     
     
     
     
     
     
     
     
     
     
     
     
     
     
     
     
     
     
     
     
     
     
     
     
     
     
     
     
     
     
     
     
     
     
     
     
     
     
     
     
     
     
     
     
     
     
     
     
     
     
     
     
     
     
     
     
     
     
     
     
     
     
     
     
     
     
     
     
     
     
     
     
     
     
     
     
     
     
     
     
     
     
     
     
     
     
     
     
     
     
     
     
     
     
     
     
     
     
     
     
     
     
     
     
     
     
     
     
     
     
     
     
     
     
     
     
     
     
     
     
     
     
     
     
     
     
     
     
     
     
     
     
     
     
     
     
     
     
     
     
     
     
     
     
     
     
     
     
     
     
     
     
     
     
     
     
     
     
     
     
     
     
     
     
     
     
     
     
     
     
     
     
     
     
     
     
     
     
     
     
     
     
     
     
     
     
     
     
     
     
     
     
     
     
     
     
     
     
     
     
     
     
     
     
     
     
     
     
     
     
     
     
     
     
     
     
     
     
     
     
     
     
     
     
     
     
     
     
     
     
     
     
     
     
     
     
     
     
     
     
     
     
     
     
     
     
     
     
     
     
     
     
     
     
     
     
     
     
     
     
     
     
     
     
     
     
     
     
     
     
     
     
     
     
     
     
     
     
     
     
     
     
     
     
     
     
     
     
     
     
     
     
     
     
     
     
     
     
     
     
     
     
     
     
     
     
     
     
     
     
     
     
     
     
     
     
     
     
     
     
     
     
     
     
     
     
     
     
     
     
     
     
     
     
     
     
     
     
     
     
     
     
     
     
     
     
     
     
     
     
     
     
     
     
     
     
     
     
     
     
     
     
     
     
     
     
     
     
     
     
     
     
     
     
     
     
     
     
     
     
     
     
     
     
     
     
     
     
     
     
     
     
     
     
     
     
     
     
     
     
     
     
     
     
     
     
     
     
     
     
     
     
     
     
     
     
     
     
     
     
     
     
     
     
     
     
     
     
     
     
     
     
     
     
     
     
     
     
     
     
     
     
     
     
     
     
     
     
     
     
     
     
     
     
     
     
     
     
     
     
     
     
     
     
     
     
     
     
     
     
     
     
     
     
     
     
     
     
     
     
     
     
     
     
     
     
     
     
     
     
     
     
     
     
     
     
     
     
     
     
     
     
     
     
     
     
     
     
     
     
     
     
     
     
     
     
     
     
     
     
     
     
     
     
     
     
     
     
     
     
     
     
     
     
     
     
     
     
     
     
     
     
     
     
     
     
     
     
     
     
     
     
     
     
     
     
     
     
     
     
     
     
     
     
     
     
     
     
     
     
     
     
     
     
     
     
     
     
     
     
     
     
     
     
     
     
     
     
     
     
     
     
     
     
     
     
     
     
     
     
     
     
     
     
     
     
     
     
     
     
     
     
     
     
     
     
     
     
     
     
     
     
     
     
     
     
     
     
     
     
     
     
     
     
     
     
     
     
     
     
     
     
     
     
     
     
     
     
     
     
     
     
     
     
     
     
     
     
     
     
     
     
     
     
     
     
     
     
     
     
     
     
     
     
     
     
     
     
     
     
     
     
     
     
     
     
     
     
     
     
     
     
     
     
     
     
     
     
     
     
     
     
     
     
     
     
     
     
     
     
     
     
     
     
     
     
     
     
     
     
     
     
     
     
     
     
     
     
     
     
     
     
     
     
     
     
     
     
     
     
     
     
     
     
     
     
     
     
     
     
     
     
     
     
     
     
     
     
     
     
     
     
     
     
     
     
     
     
     
     
     
     
     
     
     
     
     
     
     
     
     
     
     
     
     
     
     
     
     
     
     
     
     
     
     
     
     
     
     
     
     
     
     
     
     
     
     
     
     
     
     
     
     
     
     
     
     
     
     
     
     
     
     
     
     
     
     
     
     
     
     
     
     
     
     
     
     
     
     
     
     
     
     
     
     
     
     
     
     
     
     
     
     
     
     
     
     
     
     
     
     
     
     
     
     
     
     
     
     
     
     
     
     
     
     
     
     
     
     
     
     
     
     
     
     
     
     
     
     
     
     
     
     
     
     
     
     
     
     
     
     
     
     
     
     
     
     
     
     
     
     
     
     
     
     
     
     
     
     
     
     
     
     
     
     
     
     
     
     
     
     
     
     
     
     
     
     
     
     
     
     
     
     
     
     
     
     
     
     
     
     
     
     
     
     
     
     
     
     
     
     
     
     
     
     
     
     
     
     
     
     
     
     
     
     
     
     
     
     
     
     
     
     
     
     
     
     
     
     
     
     
     
     
     
     
     
     
     
     
     
     
     
     
     
     
     
     
     
     
     
     
     
     
     
     
     
     
     
     
     
     
     
     
     
     
     
     
     
     
     
     
     
     
     
     
     
     
     
     
     
     
     
     
     
     
     
     
     
     
     
     
     
     
     
     
     
     
     
     
     
     
     
     
     
     
     
     
     
     
     
     
     
     
     
     
     
     
     
     
     
     
     
     
     
     
     
     
     
     
     
     
     
     
     
     
     
     
     
     
     
     
     
     
     
     
     
     
     
     
     
     
     
     
     
     
     
     
     
     
     
     
     
     
     
     
     
     
     
     
     
     
     
     
     
     
     
     
     
     
     
     
     
     
     
     
     
     
     
     
     
     
     
     
     
     
     
     
     
     
     
     
     
     
     
     
     
     
     
     
     
     
     
     
     
     
     
     
     
     
     
     
     
     
     
     
     
     
     
     
     
     
     
     
     
     
     
     
     
     
     
     
     
     
     
     
     
     
     
     
     
     
     
     
     
     
     
     
     
     
     
     
     
     
     
     
     
     
     
     
     
     
     
     
     
     
     
     
     
     
     
     
     
     
     
     
     
     
     
     
     
     
     
     
     
     
     
     
     
     
     
     
     
     
     
     
     
     
     
     
     
     
     
     
     
     
     
     
     
     
     
     
     
     
     
     
     
     
     
     
     
     
     
     
     
     
     
     
     
     
     
     
     
     
     
     
     
     
     
     
     
     
     
     
     
     
     
     
     
     
     
     
     
     
     
     
     
     
     
     
     
     
     
     
     
     
     
     
     
     
     
     
     
     
     
     
     
     
     
     
     
     
     
     
     
     
     
     
     
     
     
     
     
     
     
     
     
     
     
     
     
     
     
     
     
     
     
     
     
     
     
     
     
     
     
     
     
     
     
     
     
     
     
     
     
     
     
     
     
     
     
     
     
     
     
     
     
     
     
     
     
     
     
     
     
     
     
     
     
     
     
     
     
     
     
     
     
     
     
     
     
     
     
     
     
     
     
     
     
     
     
     
     
     
     
     
     
     
     
     
     
     
     
     
     
     
     
     
     
     
     
     
     
     
     
     
     
     
     
     
     
     
     
     
     
     
     
     
     
     
     
     
     
     
     
     
     
     
     
     
     
     
     
     
     
     
     
     
     
     
     
     
     
     
     
     
     
     
     
     
     
     
     
     
     
     
     
     
     
     
     
     
     
     
     
     
     
     
     
     
     
     
     
     
     
     
     
     
     
     
     
     
     
     
     
     
     
     
     
     
     
     
     
     
     
     
     
     
     
     
     
     
     
     
     
     
     
     
     
     
     
     
     
     
     
     
     
     
     
     
     
     
     
     
     
     
     
     
     
     
     
     
     
     
     
     
     
     
     
     
     
     
     
     
     
     
     
     
     
     
     
     
     
     
     
     
     
     
     
     
     
     
     
     
     
     
     
     
     
     
     
     
     
     
     
     
     
     
     
     
     
     
     
     
     
     
     
     
     
     
     
     
     
     
     
     
     
     
     
     
     
     
     
     
     
     
     
     
     
     
     
     
     
     
     
     
     
     
     
     
     
     
     
     
     
     
     
     
     
     
     
     
     
     
     
     
     
     
     
     
     
     
     
     
     
     
     
     
     
     
     
     
     
     
     
     
     
     
     
     
     
     
     
     
     
     
     
     
     
     
     
     
     
     
     
     
     
     
     
     
     
     
     
     
     
     
     
     
     
     
     
     
     
     
     
     
     
     
     
     
     
     
     
     
     
     
     
     
     
     
     
     
     
     
     
     
     
     
     
     
     
     
     
     
     
     
     
     
     
     
     
     
     
     
     
     
     
     
     
     
     
     
     
     
     
     
     
     
     
     
     
     
     
     
     
     
     
     
     
     
     
     
     
     
     
     
     
     
     
     
     
     
     
     
     
     
     
     
     
     
     
     
     
     
     
     
     
     
     
     
     
     
     
     
     
     
     
     
     
     
     
     
     
     
     
     
     
     
     
     
     
     
     
     
     
     
     
     
     
     
     
     
     
     
     
     
     
     
     
     
     
     
     
     
     
     
     
     
     
     
     
     
     
     
     
     
     
     
     
     
     
     
     
     
     
     
     
     
     
     
     
     
     
     
     
     
     
     
     
     
     
     
     
     
     
     
     
     
     
     
     
     
     
     
     
     
     
     
     
     
     
     
     
     
     
     
     
     
     
     
     
     
     
     
     
     
     
     
     
     
     
     
     
     
     
     
     
     
     
     
     
     
     
     
     
     
     
     
     
     
     
     
     
     
     
     
     
     
     
     
     
     
     
     
     
     
     
     
     
     
     
     
     
     
     
     
     
     
     
     
     
     
     
     
     
     
     
     
     
     
     
     
     
     
     
     
     
     
     
     
     
     
     
     
     
     
     
     
     
     
     
     
     
     
     
     
     
     
     
     
     
     
     
     
     
     
     
     
     
     
     
     
     
     
     
     
     
     
     
     
     
     
     
     
     
     
     
     
     
     
     
     
     
     
     
     
     
     
     
     
     
     
     
     
     
     
     
     
     
     
     
     
     
     
     
     
     
     
     
     
     
     
     
     
     
     
     
     
     
     
     
     
     
     
     
     
     
     
     
     
     
     
     
     
     
     
     
     
     
     
     
     
     
     
     
     
     
     
     
     
     
     
     
     
     
     
     
     
     
     
     
     
     
     
     
     
     
     
     
     
     
     
     
     
     
     
     
     
     
     
     
     
     
     
     
     
     
     
     
     
     
     
     
     
     
     
     
     
     
     
     
     
     
     
     
     
     
     
     
     
     
     
     
     
     
     
     
     
     
     
     
     
     
     
     
     
     
     
     
     
     
     
     
     
     
     
     
     
     
     
     
     
     
     
     
     
     
     
     
     
     
     
     
     
     
     
     
     
     
     
     
     
     
     
     
     
     
     
     
     
     
     
     
     
     
     
     
     
     
     
     
     
     
     
     
     
     
     
     
     
     
     
     
     
     
     
     
     
     
     
     
     
     
     
     
     
     
     
     
     
     
     
     
     
     
     
     
     
     
     
     
     
     
     
     
     
     
     
     
     
     
     
     
     
     
     
     
     
     
     
     
     
     
     
     
     
     
     
     
     
     
     
     
     
     
     
     
     
     
     
     
     
     
     
     
     
     
     
     
     
     
     
     
     
     
     
     
     
     
     
     
     
     
     
     
     
     
     
     
     
     
     
     
     
     
     
     
     
     
     
     
     
     
     
     
     
     
     
     
     
     
     
     
     
     
     
     
     
     
     
     
     
     
     
     
     
     
     
     
     
     
     
     
     
     
     
     
     
     
     
     
     
     
     
     
     
     
     
     
     
     
     
     
     
     
     
     
     
     
     
     
     
     
     
     
     
     
     
     
     
     
     
     
     
     
     
     
     
     
     
     
     
     
     
     
     
     
     
     
     
     
     
     
     
     
     
     
     
     
     
     
     
     
     
     
     
     
     
     
     
     
     
     
     
     
     
     
     
     
     
     
     
     
     
     
     
     
     
     
     
     
     
     
     
     
     
     
     
     
     
     
     
     
     
     
     
     
     
     
     
     
     
     
     
     
     
     
     
     
     
     
     
     
     
     
     
     
     
     
     
     
     
     
     
     
     
     
     
     
     
     
     
     
     
     
     
     
     
     
     
     
     
     
     
     
     
     
     
     
     
     
     
     
     
     
     
     
     
     
     
     
     
     
     
     
     
     
     
     
     
     
     
     
     
     
     
     
     
     
     
     
     
     
     
     
     
     
     
     
     
     
     
     
     
     
     
     
     
     
     
     
     
     
     
     
     
     
     
     
     
     
     
     
     
     
     
     
     
     
     
     
     
     
     
     
     
     
     
     
     
     
     
     
     
     
     
     
     
     
     
     
     
     
     
     
     
     
     
     
     
     
     
     
     
     
     
     
     
     
     
     
     
     
     
     
     
     
     
     
     
     
     
     
     
     
     
     
     
     
     
     
     
     
     
     
     
     
     
     
     
     
     
     
     
     
     
     
     
     
     
     
     
     
     
     
     
     
     
     
     
     
     
     
     
     
     
     
     
     
     
     
     
     
     
     
     
     
     
     
     
     
     
     
     
     
     
     
     
     
     
     
     
     
     
     
     
     
     
     
     
     
     
     
     
     
     
     
     
     
     
     
     
     
     
     
     
     
     
     
     
     
     
     
     
     
     
     
     
     
     
     
     
     
     
     
     
     
     
     
     
     
     
     
     
     
     
     
     
     
     
     
     
     
     
     
     
     
     
     
     
     
     
     
     
     
     
     
     
     
     
     
     
     
     
     
     
     
     
     
     
     
     
     
     
     
     
     
     
     
     
     
     
     
     
     
     
     
     
     
     
     
     
     
     
     
     
     
     
     
     
     
     
     
     
     
     
     
     
     
     
     
     
     
     
     
     
     
     
     
     
     
     
     
     
     
     
     
     
     
     
     
     
     
     
     
     
     
     
     
     
     
     
     
     
     
     
     
     
     
     
     
     
     
     
     
     
     
     
     
     
     
     
     
     
     
     
     
     
     
     
     
     
     
     
     
     
     
     
     
     
     
     
     
     
     
     
     
     
     
     
     
     
     
     
     
     
     
     
     
     
     
     
     
     
     
     
     
     
     
     
     
     
     
     
     
     
     
     
     
     
     
     
     
     
     
     
     
     
     
     
     
     
     
     
     
     
     
     
     
     
     
     
     
     
     
     
     
     
     
     
     
     
     
     
     
     
     
     
     
     
     
     
     
     
     
     
     
     
     
     
     
     
     
     
     
     
     
     
     
     
     
     
     
     
     
     
     
     
     
     
     
     
     
     
     
     
     
     
     
     
     
     
     
     
     
     
     
     
     
     
     
     
     
     
     
     
     
     
     
     
     
     
     
     
     
     
     
     
     
     
     
     
     
     
     
     
     
     
     
     
     
     
     
     
     
     
     
     
     
     
     
     
     
     
     
     
     
     
     
     
     
     
     
     
     
     
     
     
     
     
     
     
     
     
     
     
     
     
     
     
     
     
     
     
     
     
     
     
     
     
     
     
     
     
     
     
     
     
     
     
     
     
     
     
     
     
     
     
     
     
     
     
     
     
     
     
     
     
     
     
     
     
     
     
     
     
     
     
     
     
     
     
     
     
     
     
     
     
     
     
     
     
     
     
     
     
     
     
     
     
     
     
     
     
     
     
     
     
     
     
     
     
     
     
     
     
     
     
     
     
     
     
     
     
     
     
     
     
     
     
     
     
     
     
     
     
     
     
     
     
     
     
     
     
     
     
     
     
     
     
     
     
     
     
     
     
     
     
     
     
     
     
     
     
     
     
     
     
     
     
     
     
     
     
     
     
     
     
     
     
     
     
     
     
     
     
     
     
     
     
     
     
     
     
     
     
     
     
     
     
     
     
     
     
     
     
     
     
     
     
     
     
     
     
     
     
     
     
     
     
     
     
     
     
     
     
     
     
     
     
     
     
     
     
     
     
     
     
     
     
     
     
     
     
     
     
     
     
     
     
     
     
     
     
     
     
     
     
     
     
     
     
     
     
     
     
     
     
     
     
     
     
     
     
     
     
     
     
     
     
     
     
     
     
     
     
     
     
     
     
     
     
     
     
     
     
     
     
     
     
     
     
     
     
     
     
     
     
     
     
     
     
     
     
     
     
     
     
     
     
     
     
     
     
     
     
     
     
     
     
     
     
     
     
     
     
     
     
     
     
     
     
     
     
     
     
     
     
     
     
     
     
     
     
     
     
     
     
     
     
     
     
     
     
     
     
     
     
     
     
     
     
     
     
     
     
     
     
     
     
     
     
     
     
     
     
     
     
     
     
     
     
     
     
     
     
     
     
     
     
     
     
     
     
     
     
     
     
     
     
     
     
     
     
     
     
     
     
     
     
     
     
     
     
     
     
     
     
     
     
     
     
     
     
     
     
     
     
     
     
     
     
     
     
     
     
     
     
     
     
     
     
     
     
     
     
     
     
     
     
     
     
     
     
     
     
     
     
     
     
     
     
     
     
     
     
     
     
     
     
     
     
     
     
     
     
     
     
     
     
     
     
     
     
     
     
     
     
     
     
     
     
     
     
     
     
     
     
     
     
     
     
     
     
     
     
     
     
     
     
     
     
     
     
     
     
     
     
     
     
     
     
     
     
     
     
     
     
     
     
     
     
     
     
     
     
     
     
     
     
     
     
     
     
     
     
     
     
     
     
     
     
     
     
     
     
     
     
     
     
     
     
     
     
     
     
     
     
     
     
     
     
     
     
     
     
     
     
     
     
     
     
     
     
     
     
     
     
     
     
     
     
     
     
     
     
     
     
     
     
     
     
     
     
     
     
     
     
     
     
     
     
     
     
     
     
     
     
     
     
     
     
     
     
     
     
     
     
     
     
     
     
     
     
     
     
     
     
     
     
     
     
     
     
     
     
     
     
     
     
     
     
     
     
     
     
     
     
     
     
     
     
     
     
     
     
     
     
     
     
     
     
     
     
     
     
     
     
     
     
     
     
     
     
     
     
     
     
     
     
     
     
     
     
     
     
     
     
     
     
     
     
     
     
     
     
     
     
     
     
     
     
     
     
     
     
     
     
     
     
     
     
     
     
     
     
     
     
     
     
     
     
     
     
     
     
     
     
     
     
     
     
     
     
     
     
     
     
     
     
     
     
     
     
     
     
     
     
     
     
     
     
     
     
     
     
     
     
     
     
     
     
     
     
     
     
     
     
     
     
     
     
     
     
     
     
     
     
     
     
     
     
     
     
     
     
     
     
     
     
     
     
     
     
     
     
     
     
     
     
     
     
     
     
     
     
     
     
     
     
     
     
     
     
     
     
     
     
     
     
     
     
     
     
     
     
     
     
     
     
     
     
     
     
     
     
     
     
     
     
     
     
     
     
     
     
     
     
     
     
     
     
     
     
     
     
     
     
     
     
     
     
     
     
     
     
     
     
     
     
     
     
     
     
     
     
     
     
     
     
     
     
     
     
     
     
     
     
     
     
     
     
     
     
     
     
     
     
     
     
     
     
     
     
     
     
     
     
     
     
     
     
     
     
     
     
     
     
     
     
     
     
     
     
     
     
     
     
     
     
     
     
     
     
     
     
     
     
     
     
     
     
     
     
     
     
     
     
     
     
     
     
     
     
     
     
     
     
     
     
     
     
     
     
     
     
     
     
     
     
     
     
     
     
     
     
     
     
     
     
     
     
     
     
     
     
     
     
     
     
     
     
     
     
     
     
     
     
     
     
     
     
     
     
     
     
     
     
     
     
     
     
     
     
     
     
     
     
     
     
     
     
     
     
     
     
     
     
     
     
     
     
     
     
     
     
     
     
     
     
     
     
     
     
     
     
     
     
     
     
     
     
     
     
     
     
     
     
     
     
     
     
     
     
     
     
     
     
     
     
     
     
     
     
     
     
     
     
     
     
     
     
     
     
     
     
     
     
     
     
     
     
     
     
     
     
     
     
     
     
     
     
     
     
     
     
     
     
     
     
     
     
     
     
     
     
     
     
     
     
     
     
     
     
     
     
     
     
     
     
     
     
     
     
     
     
     
     
     
     
     
     
     
     
     
     
     
     
     
     
     
     
     
     
     
     
     
     
     
     
     
     
     
     
     
     
     
     
     
     
     
     
     
     
     
     
     
     
     
     
     
     
     
     
     
     
     
     
     
     
     
     
     
     
     
     
     
     
     
     
     
     
     
     
     
     
     
     
     
     
     
     
     
     
     
     
     
     
     
     
     
     
     
     
     
     
     
     
     
     
     
     
     
     
     
     
     
     
     
     
     
     
     
     
     
     
     
     
     
     
     
     
     
     
     
     
     
     
     
     
     
     
     
     
     
     
     
     
     
     
     
     
     
     
     
     
     
     
     
     
     
     
     
     
     
     
     
     
     
     
     
     
     
     
     
     
     
     
     
     
     
     
     
     
     
     
     
     
     
     
     
     
     
     
     
     
     
     
     
     
     
     
     
     
     
     
     
     
     
     
     
     
     
     
     
     
     
     
     
     
     
     
     
     
     
     
     
     
     
     
     
     
     
     
     
     
     
     
     
     
     
     
     
     
     
     
     
     
     
     
     
     
     
     
     
     
     
     
     
     
     
     
     
     
     
     
     
     
     
     
     
     
     
     
     
     
     
     
     
     
     
     
     
     
     
     
     
     
     
     
     
     
     
     
     
     
     
     
     
     
     
     
     
     
     
     
     
     
     
     
     
     
     
     
     
     
     
     
     
     
     
     
     
     
     
     
     
     
     
     
     
     
     
     
     
     
     
     
     
     
     
     
     
     
     
     
     
     
     
     
     
     
     
     
     
     
     
     
     
     
     
     
     
     
     
     
     
     
     
     
     
     
     
     
     
     
     
     
     
     
     
     
     
     
     
     
     
     
     
     
     
     
     
     
     
     
     
     
     
     
     
     
     
     
     
     
     
     
     
     
     
     
     
     
     
     
     
     
     
     
     
     
     
     
     
     
     
     
     
     
     
     
     
     
     
     
     
     
     
     
     
     
     
     
     
     
     
     
     
     
     
     
     
     
     
     
     
     
     
     
     
     
     
     
     
     
     
     
     
     
     
     
     
     
     
     
     
     
     
     
     
     
     
     
     
     
     
     
     
     
     
     
     
     
     
     
     
     
     
     
     
     
     
     
     
     
     
     
     
     
     
     
     
     
     
     
     
     
     
     
     
     
     
     
     
     
     
     
     
     
     
     
     
     
     
     
     
     
     
     
     
     
     
     
     
     
     
     
     
     
     
     
     
     
     
     
     
     
     
     
     
     
     
     
     
     
     
     
     
     
     
     
     
     
     
     
     
     
     
     
     
     
     
     
     
     
     
     
     
     
     
     
     
     
     
     
     
     
     
     
     
     
     
     
     
     
     
     
     
     
     
     
     
     
     
     
     
     
     
     
     
     
     
     
     
     
     
     
     
     
     
     
     
     
     
     
     
     
     
     
     
     
     
     
     
     
     
     
     
     
     
     
     
     
     
     
     
     
     
     
     
     
     
     
     
     
     
     
     
     
     
     
     
     
     
     
     
     
     
     
     
     
     
     
     
     
     
     
     
     
     
     
     
     
     
     
     
     
     
     
     
     
     
     
     
     
     
     
     
     
     
     
     
     
     
     
     
     
     
     
     
     
     
     
     
     
     
     
     
     
     
     
     
     
     
     
     
     
     
     
     
     
     
     
     
     
     
     
     
     
     
     
     
     
     
     
     
     
     
     
     
     
     
     
     
     
     
     
     
     
     
     
     
     
     
     
     
     
     
     
     
     
     
     
     
     
     
     
     
     
     
     
     
     
     
     
     
     
     
     
     
     
     
     
     
     
     
     
     
     
     
     
     
     
     
     
     
     
     
     
     
     
     
     
     
     
     
     
     
     
     
     
     
     
     
     
     
     
     
     
     
     
     
     
     
     
     
     
     
     
     
     
     
     
     
     
     
     
     
     
     
     
     
     
     
     
     
     
     
     
     
     
     
     
     
     
     
     
     
     
     
     
     
     
     
     
     
     
     
     
     
     
     
     
     
     
     
     
     
     
     
     
     
     
     
     
     
     
     
     
     
     
     
     
     
     
     
     
     
     
     
     
     
     
     
     
     
     
     
     
     
     
     
     
     
     
     
     
     
     
     
     
     
     
     
     
     
     
     
     
     
     
     
     
     
     
     
     
     
     
     
     
     
     
     
     
     
     
     
     
     
     
     
     
     
     
     
     
     
     
     
     
     
     
     
     
     
     
     
     
     
     
     
     
     
     
     
     
     
     
     
     
     
     
     
     
     
     
     
     
     
     
     
     
     
     
     
     
     
     
     
     
     
     
     
     
     
     
     
     
     
     
     
     
     
     
     
     
     
     
     
     
     
     
     
     
     
     
     
     
     
     
     
     
     
     
     
     
     
     
     
     
     
     
     
     
     
     
     
     
     
     
     
     
     
     
     
     
     
     
     
     
     
     
     
     
     
     
     
     
     
     
     
     
     
     
     
     
     
     
     
     
     
     
     
     
     
     
     
     
     
     
     
     
     
     
     
     
     
     
     
     
     
     
     
     
     
     
     
     
     
     
     
     
     
     
     
     
     
     
     
     
     
     
     
     
     
     
     
     
     
     
     
     
     
     
     
     
     
     
     
     
     
     
     
     
     
     
     
     
     
     
     
     
     
     
     
     
     
     
     
     
     
     
     
     
     
     
     
     
     
     
     
     
     
     
     
     
     
     
     
     
     
     
     
     
     
     
     
     
     
     
     
     
     
     
     
     
     
     
     
     
     
     
     
     
     
     
     
     
     
     
     
     
     
     
     
     
     
     
     
     
     
     
     
     
     
     
     
     
     
     
     
     
     
     
     
     
     
     
     
     
     
     
     
     
     
     
     
     
     
     
     
     
     
     
     
     
     
     
     
     
     
     
     
     
     
     
     
     
     
     
     
     
     
     
     
     
     
     
     
     
     
     
     
     
     
     
     
     
     
     
     
     
     
     
     
     
     
     
     
     
     
     
     
     
     
     
     
     
     
     
     
     
     
     
     
     
     
     
     
     
     
     
     
     
     
     
     
     
     
     
     
     
     
     
     
     
     
     
     
     
     
     
     
     
     
     
     
     
     
     
     
     
     
     
     
     
     
     
     
     
     
     
     
     
     
     
     
     
     
     
     
     
     
     
     
     
     
     
     
     
     
     
     
     
     
     
     
     
     
     
     
     
     
     
     
     
     
     
     
     
     
     
     
     
     
     
     
     
     
     
     
     
     
     
     
     
     
     
     
     
     
     
     
     
     
     
     
     
     
     
     
     
     
     
     
     
     
     
     
     
     
     
     
     
     
     
     
     
     
     
     
     
     
     
     
     
     
     
     
     
     
     
     
     
     
     
     
     
     
     
     
     
     
     
     
     
     
     
     
     
     
     
     
     
     
     
     
     
     
     
     
     
     
     
     
     
     
     
     
     
     
     
     
     
     
     
     
     
     
     
     
     
     
     
     
     
     
     
     
     
     
     
     
     
     
     
     
     
     
     
     
     
     
     
     
     
     
     
     
     
     
     
     
     
     
     
     
     
     
     
     
     
     
     
     
     
     
     
     
     
     
     
     
     
     
     
     
     
     
     
     
     
     
     
     
     
     
     
     
     
     
     
     
     
     
     
     
     
     
     
     
     
     
     
     
     
     
     
     
     
     
     
     
     
     
     
     
     
     
     
     
     
     
     
     
     
     
     
     
     
     
     
     
     
     
     
     
     
     
     
     
     
     
     
     
     
     
     
     
     
     
     
     
     
     
     
     
     
     
     
     
     
     
     
     
     
     
     
     
     
     
     
     
     
     
     
     
     
     
     
     
     
     
     
     
     
     
     
     
     
     
     
     
     
     
     
     
     
     
     
     
     
     
     
     
     
     
     
     
     
     
     
     
     
     
     
     
     
     
     
     
     
     
     
     
     
     
     
     
     
     
     
     
     
     
     
     
     
     
     
     
     
     
     
     
     
     
     
     
     
     
     
     
     
     
     
     
     
     
     
     
     
     
     
     
     
     
     
     
     
     
     
     
     
     
