# Supplementary material for: Regulatory Architecture of Gene Expression Variation in the Threespine Stickleback Gasterosteus aculeatus
Source: G3 (Bethesda). 2016 Nov 10;7(1):165–78. doi: 10.1534/g3.116.033241 (PMC5217106; doi:10.1534/g3.116.033241)
Supplement: Supplementary file 9 [file 165FileS5.txt]

10332
3 0
Sex Temp Dye
all r 1 1 1 0 0 0
