# Supplementary material for: Regulatory Architecture of Gene Expression Variation in the Threespine Stickleback Gasterosteus aculeatus
Source: G3 (Bethesda). 2016 Nov 10;7(1):165–78. doi: 10.1534/g3.116.033241 (PMC5217106; doi:10.1534/g3.116.033241)
Supplement: Supplementary file 10 [file 165FileS6.csv]

Sample.id.PRJNA340327	Sex	Family	Sire	Dam	Sample.id.E-MTAB-3098	Treatment
040000M	M	Fam04	na	na	na	na
040711T	F	Fam04	040000M	070000F	T4-7_B1_1	temperature.increase
040712C	F	Fam04	040000M	070000F	C4-7_B1_2	no.temperature.change
040713T	F	Fam04	040000M	070000F	T4-7_B1_3	temperature.increase
040714C	F	Fam04	040000M	070000F	C4-7_B1_4	no.temperature.change
040715T	F	Fam04	040000M	070000F	T4-7_B1_5	temperature.increase
040716C	M	Fam04	040000M	070000F	C4-7_B1_6	no.temperature.change
040721T	M	Fam04	040000M	070000F	T4-7_B2_1	temperature.increase
040723T	M	Fam04	040000M	070000F	No.expression.data	temperature.increase
040724C	M	Fam04	040000M	070000F	C4-7_B2_4	no.temperature.change
040812C	M	Fam04	040000M	080000F	No.expression.data	no.temperature.change
040813T	M	Fam04	040000M	080000F	T4-8_B1_3	temperature.increase
040814C	M	Fam04	040000M	080000F	C4-8_B1_4	no.temperature.change
040815T	F	Fam04	040000M	080000F	T4-8_B1_5	temperature.increase
040816C	M	Fam04	040000M	080000F	C4-8_B1_6	no.temperature.change
040821T	M	Fam04	040000M	080000F	T4-8_B2_1	temperature.increase
040822C	M	Fam04	040000M	080000F	C4-8_B2_2	no.temperature.change
040823T	M	Fam04	040000M	080000F	T4-8_B2_3	temperature.increase
040824C	F	Fam04	040000M	080000F	C4-8_B2_4	no.temperature.change
050000M	M	Fam05	na	na	na	na
050912C	F	Fam05	050000M	090000F	C5-9_B1_2	no.temperature.change
050913T	M	Fam05	050000M	090000F	T5-9_B1_3	temperature.increase
050914C	F	Fam05	050000M	090000F	C5-9_B1_4	no.temperature.change
050915T	F	Fam05	050000M	090000F	T5-9_B1_5	temperature.increase
050916C	F	Fam05	050000M	090000F	C5-9_B1_6	no.temperature.change
050921T	F	Fam05	050000M	090000F	T5-9_B2_1	temperature.increase
050922C	M	Fam05	050000M	090000F	C5-9_B2_2	no.temperature.change
050924C	M	Fam05	050000M	090000F	C5-9_B2_4	no.temperature.change
051011T	F	Fam05	050000M	100000F	T5-10_B1_1	temperature.increase
051012C	F	Fam05	050000M	100000F	C5-10_B1_2	no.temperature.change
051013T	M	Fam05	050000M	100000F	T5-10_B1_3	temperature.increase
051014C	M	Fam05	050000M	100000F	C5-10_B1_4	no.temperature.change
051015T	F	Fam05	050000M	100000F	T5-10_B1_5	temperature.increase
051016C	F	Fam05	050000M	100000F	C5-10_B1_6	no.temperature.change
051021T	M	Fam05	050000M	100000F	T5-10_B2_1	temperature.increase
051022C	M	Fam05	050000M	100000F	C5-10_B2_2	no.temperature.change
051023T	M	Fam05	050000M	100000F	T5-10_B2_3	temperature.increase
051024C	M	Fam05	050000M	100000F	C5-10_B2_4	no.temperature.change
070000F	F	Fam04	na	na	na	na
070000M	M	Fam07	na	na	na	na
071313T	F	Fam07	070000M	130000F	T7-13_B1_3	temperature.increase
071315T	F	Fam07	070000M	130000F	T7-13_B1_5	temperature.increase
071316C	M	Fam07	070000M	130000F	C7-13_B1_6	no.temperature.change
071322C	M	Fam07	070000M	130000F	C7-13_B2_2	no.temperature.change
071323T	M	Fam07	070000M	130000F	T7-13_B2_3	temperature.increase
071324C	M	Fam07	070000M	130000F	C7-13_B2_4	no.temperature.change
071411T	F	Fam07	070000M	140000F	T7-14_B1_1	temperature.increase
071412C	M	Fam07	070000M	140000F	C7-14_B1_2	no.temperature.change
071414C	F	Fam07	070000M	140000F	C7-14_B1_4	no.temperature.change
071415T	F	Fam07	070000M	140000F	T7-14_B1_5	temperature.increase
071416C	M	Fam07	070000M	140000F	C7-14_B1_6	no.temperature.change
071421T	M	Fam07	070000M	140000F	T7-14_B2_1	temperature.increase
071422C	F	Fam07	070000M	140000F	C7-14_B2_2	no.temperature.change
071423T	M	Fam07	070000M	140000F	T7-14_B2_3	temperature.increase
071424C	F	Fam07	070000M	140000F	C7-14_B2_4	no.temperature.change
080000F	F	Fam04	na	na	na	na
090000F	F	Fam05	na	na	na	na
100000F	F	Fam05	na	na	na	na
110000M	M	Fam11	na	na	na	na
112111T	F	Fam11	110000M	210000F	T11-21_B1_1	temperature.increase
112112C	F	Fam11	110000M	210000F	C11-21_B1_2	no.temperature.change
112113T	F	Fam11	110000M	210000F	T11-21_B1_3	temperature.increase
112114C	F	Fam11	110000M	210000F	C11-21_B1_4	no.temperature.change
112116C	M	Fam11	110000M	210000F	C11-21_B1_6	no.temperature.change
112121T	F	Fam11	110000M	210000F	T11-21_B2_1	temperature.increase
112122C	F	Fam11	110000M	210000F	C11-21_B2_2	no.temperature.change
112123T	F	Fam11	110000M	210000F	T11-21_B2_3	temperature.increase
112124C	M	Fam11	110000M	210000F	C11-21_B2_4	no.temperature.change
112215T	F	Fam11	110000M	220000F	T11-22_B1_5	temperature.increase
112216C	F	Fam11	110000M	220000F	C11-22_B1_6	no.temperature.change
112221T	M	Fam11	110000M	220000F	T11-22_B2_1	temperature.increase
112223T	F	Fam11	110000M	220000F	T11-22_B2_3	temperature.increase
112224C	F	Fam11	110000M	220000F	C11-22_B2_4	no.temperature.change
120000M	M	Fam12	na	na	na	na
122312C	F	Fam12	120000M	230000F	C12-23_B1_2	no.temperature.change
122313T	M	Fam12	120000M	230000F	T12-23_B1_3	temperature.increase
122314C	F	Fam12	120000M	230000F	C12-23_B1_4	no.temperature.change
122315T	F	Fam12	120000M	230000F	T12-23_B1_5	temperature.increase
122321T	F	Fam12	120000M	230000F	T12-23_B2_1	temperature.increase
122322C	F	Fam12	120000M	230000F	C12-23_B2_2	no.temperature.change
122323T	F	Fam12	120000M	230000F	T12-23_B2_3	temperature.increase
122324C	M	Fam12	120000M	230000F	C12-23_B2_4	no.temperature.change
122412C	F	Fam12	120000M	240000F	C12-24_B1_2	no.temperature.change
122413T	F	Fam12	120000M	240000F	T12-24_B1_3	temperature.increase
122414C	F	Fam12	120000M	240000F	C12-24_B1_4	no.temperature.change
122415T	F	Fam12	120000M	240000F	T12-24_B1_5	temperature.increase
122416C	M	Fam12	120000M	240000F	C12-24_B1_6	no.temperature.change
122421T	F	Fam12	120000M	240000F	T12-24_B2_1	temperature.increase
122423T	F	Fam12	120000M	240000F	T12-24_B2_3	temperature.increase
122424C	F	Fam12	120000M	240000F	C12-24_B2_4	no.temperature.change
130000F	F	Fam07	na	na	na	na
130000M	M	Fam13	na	na	na	na
132511T	M	Fam13	130000M	250000F	T13-25_B1_1	temperature.increase
132512C	F	Fam13	130000M	250000F	C13-25_B1_2	no.temperature.change
132513T	F	Fam13	130000M	250000F	T13-25_B1_3	temperature.increase
132514C	M	Fam13	130000M	250000F	C13-25_B1_4	no.temperature.change
132515T	F	Fam13	130000M	250000F	T13-25_B1_5	temperature.increase
132516C	F	Fam13	130000M	250000F	C13-25_B1_6	no.temperature.change
132521T	M	Fam13	130000M	250000F	T13-25_B2_1	temperature.increase
132522C	M	Fam13	130000M	250000F	C13-25_B2_2	no.temperature.change
132523T	M	Fam13	130000M	250000F	T13-25_B2_3	temperature.increase
132524C	M	Fam13	130000M	250000F	C13-25_B2_4	no.temperature.change
132611T	F	Fam13	130000M	260000F	T13-26_B1_1	temperature.increase
132612C	F	Fam13	130000M	260000F	C13-26_B1_2	no.temperature.change
132613T	F	Fam13	130000M	260000F	T13-26_B1_3	temperature.increase
132614C	F	Fam13	130000M	260000F	C13-26_B1_4	no.temperature.change
132615T	F	Fam13	130000M	260000F	T13-26_B1_5	temperature.increase
132616C	F	Fam13	130000M	260000F	C13-26_B1_6	no.temperature.change
132621T	F	Fam13	130000M	260000F	T13-26_B2_1	temperature.increase
132622C	M	Fam13	130000M	260000F	C13-26_B2_2	no.temperature.change
132623T	F	Fam13	130000M	260000F	T13-26_B2_3	temperature.increase
132624C	M	Fam13	130000M	260000F	C13-26_B2_4	no.temperature.change
140000F	F	Fam07	na	na	na	na
140000M	M	Fam14	na	na	na	na
142711T	F	Fam14	140000M	270000F	T14-27_B1_1	temperature.increase
142712C	M	Fam14	140000M	270000F	C14-27_B1_2	no.temperature.change
142713T	F	Fam14	140000M	270000F	T14-27_B1_3	temperature.increase
142714C	F	Fam14	140000M	270000F	C14-27_B1_4	no.temperature.change
142715T	M	Fam14	140000M	270000F	T14-27_B1_5	temperature.increase
142716C	M	Fam14	140000M	270000F	C14-27_B1_6	no.temperature.change
142721T	F	Fam14	140000M	270000F	T14-27_B2_1	temperature.increase
142722C	M	Fam14	140000M	270000F	C14-27_B2_2	no.temperature.change
142723T	M	Fam14	140000M	270000F	T14-27_B2_3	temperature.increase
142724C	M	Fam14	140000M	270000F	C14-27_B2_4	no.temperature.change
142811T	F	Fam14	140000M	280000F	T14-28_B1_1	temperature.increase
142812C	F	Fam14	140000M	280000F	C14-28_B1_2	no.temperature.change
142813T	F	Fam14	140000M	280000F	T14-28_B1_3	temperature.increase
142814C	F	Fam14	140000M	280000F	C14-28_B1_4	no.temperature.change
142815T	F	Fam14	140000M	280000F	T14-28_B1_5	temperature.increase
142816C	F	Fam14	140000M	280000F	C14-28_B1_6	no.temperature.change
142821T	M	Fam14	140000M	280000F	T14-28_B2_1	temperature.increase
142822C	F	Fam14	140000M	280000F	C14-28_B2_2	no.temperature.change
142823T	F	Fam14	140000M	280000F	T14-28_B2_3	temperature.increase
150000M	M	Fam15	na	na	na	na
152911T	M	Fam15	150000M	290000F	T15-29_B1_1	temperature.increase
152912C	F	Fam15	150000M	290000F	C15-29_B1_2	no.temperature.change
152913T	M	Fam15	150000M	290000F	T15-29_B1_3	temperature.increase
152914C	F	Fam15	150000M	290000F	C15-29_B1_4	no.temperature.change
152915T	M	Fam15	150000M	290000F	T15-29_B1_5	temperature.increase
152916C	F	Fam15	150000M	290000F	C15-29_B1_6	no.temperature.change
152921T	F	Fam15	150000M	290000F	T15-29_B2_1	temperature.increase
152923T	F	Fam15	150000M	290000F	T15-29_B2_3	temperature.increase
152924C	M	Fam15	150000M	290000F	C15-29_B2_4	no.temperature.change
153012C	F	Fam15	150000M	300000F	C15-30_B1_2	no.temperature.change
153013T	M	Fam15	150000M	300000F	T15-30_B1_3	temperature.increase
153014C	F	Fam15	150000M	300000F	C15-30_B1_4	no.temperature.change
153015T	M	Fam15	150000M	300000F	T15-30_B1_5	temperature.increase
153016C	F	Fam15	150000M	300000F	C15-30_B1_6	no.temperature.change
153021T	F	Fam15	150000M	300000F	T15-30_B2_1	temperature.increase
153023T	M	Fam15	150000M	300000F	T15-30_B2_3	temperature.increase
153024C	F	Fam15	150000M	300000F	C15-30_B2_4	no.temperature.change
160000M	M	Fam16	na	na	na	na
163111T	F	Fam16	160000M	310000F	T16-31_B1_1	temperature.increase
163112C	M	Fam16	160000M	310000F	C16-31_B1_2	no.temperature.change
163113T	F	Fam16	160000M	310000F	T16-31_B1_3	temperature.increase
163114C	F	Fam16	160000M	310000F	C16-31_B1_4	no.temperature.change
163115T	F	Fam16	160000M	310000F	T16-31_B1_5	temperature.increase
163116C	M	Fam16	160000M	310000F	C16-31_B1_6	no.temperature.change
163121T	M	Fam16	160000M	310000F	T16-31_B2_1	temperature.increase
163122C	M	Fam16	160000M	310000F	C16-31_B2_2	no.temperature.change
163123T	F	Fam16	160000M	310000F	T16-31_B2_3	temperature.increase
163124C	F	Fam16	160000M	310000F	C16-31_B2_4	no.temperature.change
163211T	F	Fam16	160000M	320000F	T16-32_B1_1	temperature.increase
163212C	F	Fam16	160000M	320000F	No.expression.data	no.temperature.change
163214C	M	Fam16	160000M	320000F	C16-32_B1_4	no.temperature.change
163215T	M	Fam16	160000M	320000F	T16-32_B1_5	temperature.increase
163216C	F	Fam16	160000M	320000F	C16-32_B1_6	no.temperature.change
163221T	M	Fam16	160000M	320000F	T16-32_B2_1	temperature.increase
163222C	F	Fam16	160000M	320000F	C16-32_B2_2	no.temperature.change
163224C	F	Fam16	160000M	320000F	C16-32_B2_4	no.temperature.change
170000M	M	Fam17	na	na	na	na
173311T	M	Fam17	170000M	330000F	T17-33_B1_1	temperature.increase
173312C	F	Fam17	170000M	330000F	C17-33_B1_2	no.temperature.change
173313T	M	Fam17	170000M	330000F	T17-33_B1_3	temperature.increase
173314C	F	Fam17	170000M	330000F	C17-33_B1_4	no.temperature.change
173315T	F	Fam17	170000M	330000F	T17-33_B1_5	temperature.increase
173316C	F	Fam17	170000M	330000F	C17-33_B1_6	no.temperature.change
173321T	M	Fam17	170000M	330000F	T17-33_B2_1	temperature.increase
173322C	F	Fam17	170000M	330000F	C17-33_B2_2	no.temperature.change
173323T	F	Fam17	170000M	330000F	T17-33_B2_3	temperature.increase
173324C	F	Fam17	170000M	330000F	C17-33_B2_4	no.temperature.change
173411T	M	Fam17	170000M	340000F	T17-34_B1_1	temperature.increase
173412C	F	Fam17	170000M	340000F	C17-34_B1_2	no.temperature.change
173413T	F	Fam17	170000M	340000F	T17-34_B1_3	temperature.increase
173414C	F	Fam17	170000M	340000F	C17-34_B1_4	no.temperature.change
173415T	F	Fam17	170000M	340000F	T17-34_B1_5	temperature.increase
173416C	M	Fam17	170000M	340000F	C17-34_B1_6	no.temperature.change
173421T	M	Fam17	170000M	340000F	T17-34_B2_1	temperature.increase
173422C	F	Fam17	170000M	340000F	C17-34_B2_2	no.temperature.change
173423T	M	Fam17	170000M	340000F	T17-34_B2_3	temperature.increase
173424C	F	Fam17	170000M	340000F	C17-34_B2_4	no.temperature.change
180000M	M	Fam18	na	na	na	na
183511T	F	Fam18	180000M	350000F	T18-35_B1_1	temperature.increase
183513T	F	Fam18	180000M	350000F	T18-35_B1_3	temperature.increase
183514C	F	Fam18	180000M	350000F	C18-35_B1_4	no.temperature.change
183515T	F	Fam18	180000M	350000F	T18-35_B1_5	temperature.increase
183516C	F	Fam18	180000M	350000F	C18-35_B1_6	no.temperature.change
183521T	F	Fam18	180000M	350000F	T18-35_B2_1	temperature.increase
183522C	M	Fam18	180000M	350000F	C18-35_B2_2	no.temperature.change
183523T	F	Fam18	180000M	350000F	T18-35_B2_3	no.temperature.change
183524C	F	Fam18	180000M	350000F	C18-35_B2_4	no.temperature.change
183611T	F	Fam18	180000M	360000F	T18-36_B1_1	temperature.increase
183612C	M	Fam18	180000M	360000F	C18-36_B1_2	no.temperature.change
183614C	F	Fam18	180000M	360000F	C18-36_B1_4	no.temperature.change
183615T	F	Fam18	180000M	360000F	T18-36_B1_5	temperature.increase
183616C	M	Fam18	180000M	360000F	C18-36_B1_6	no.temperature.change
183621T	M	Fam18	180000M	360000F	T18-36_B2_1	temperature.increase
183622C	M	Fam18	180000M	360000F	C18-36_B2_2	no.temperature.change
183623T	F	Fam18	180000M	360000F	T18-36_B2_3	temperature.increase
183624C	F	Fam18	180000M	360000F	C18-36_B2_4	no.temperature.change
190000M	M	Fam19	na	na	na	na
193711T	F	Fam19	190000M	370000F	T19-37_B1_1	temperature.increase
193712C	F	Fam19	190000M	370000F	C19-37_B1_2	no.temperature.change
193713T	M	Fam19	190000M	370000F	T19-37_B1_3	temperature.increase
193714C	F	Fam19	190000M	370000F	C19-37_B1_4	no.temperature.change
193715T	F	Fam19	190000M	370000F	T19-37_B1_5	temperature.increase
193721T	F	Fam19	190000M	370000F	T19-37_B2_1	temperature.increase
193722C	F	Fam19	190000M	370000F	C19-37_B2_2	no.temperature.change
193723T	F	Fam19	190000M	370000F	T19-37_B2_3	temperature.increase
193724C	F	Fam19	190000M	370000F	C19-37_B2_4	no.temperature.change
193811T	F	Fam19	190000M	380000F	T19-38_B1_1	temperature.increase
193812C	M	Fam19	190000M	380000F	C19-38_B1_2	no.temperature.change
193813T	M	Fam19	190000M	380000F	T19-38_B1_3	temperature.increase
193814C	F	Fam19	190000M	380000F	C19-38_B1_4	no.temperature.change
193816C	M	Fam19	190000M	380000F	C19-38_B1_6	no.temperature.change
193821T	F	Fam19	190000M	380000F	T19-38_B2_1	temperature.increase
193822C	F	Fam19	190000M	380000F	C19-38_B2_2	no.temperature.change
193823T	F	Fam19	190000M	380000F	T19-38_B2_3	temperature.increase
193824C	M	Fam19	190000M	380000F	No.expression.data	no.temperature.change
200000M	M	Fam20	na	na	na	na
203911T	F	Fam20	200000M	390000F	T20-39_B1_1	temperature.increase
203912C	M	Fam20	200000M	390000F	C20-39_B1_2	no.temperature.change
203913T	M	Fam20	200000M	390000F	T20-39_B1_3	temperature.increase
203914C	M	Fam20	200000M	390000F	C20-39_B1_4	no.temperature.change
203915T	M	Fam20	200000M	390000F	T20-39_B1_5	temperature.increase
203916C	F	Fam20	200000M	390000F	C20-39_B1_6	no.temperature.change
203921T	F	Fam20	200000M	390000F	T20-39_B2_1	temperature.increase
203922C	F	Fam20	200000M	390000F	C20-39_B2_2	no.temperature.change
203923T	F	Fam20	200000M	390000F	T20-39_B2_3	temperature.increase
203924C	M	Fam20	200000M	390000F	C20-39_B2_4	no.temperature.change
204011T	F	Fam20	200000M	400000F	T20-40_B1_1	temperature.increase
204012C	F	Fam20	200000M	400000F	C20-40_B1_2	no.temperature.change
204013T	M	Fam20	200000M	400000F	T20-40_B1_3	temperature.increase
204014C	F	Fam20	200000M	400000F	C20-40_B1_4	no.temperature.change
204015T	F	Fam20	200000M	400000F	T20-40_B1_5	temperature.increase
204016C	F	Fam20	200000M	400000F	C20-40_B1_6	no.temperature.change
204021T	F	Fam20	200000M	400000F	T20-40_B2_1	temperature.increase
204022C	F	Fam20	200000M	400000F	C20-40_B2_2	no.temperature.change
204023T	F	Fam20	200000M	400000F	T20-40_B2_3	temperature.increase
204024C	F	Fam20	200000M	400000F	C20-40_B2_4	no.temperature.change
210000F	F	Fam11	na	na	na	na
210000M	M	Fam21	na	na	na	na
214111T	F	Fam21	210000M	410000F	T21-41_B1_1	temperature.increase
214112C	F	Fam21	210000M	410000F	C21-41_B1_2	no.temperature.change
214113T	F	Fam21	210000M	410000F	T21-41_B1_3	temperature.increase
214114C	M	Fam21	210000M	410000F	C21-41_B1_4	no.temperature.change
214115T	F	Fam21	210000M	410000F	T21-41_B1_5	temperature.increase
214116C	M	Fam21	210000M	410000F	C21-41_B1_6	no.temperature.change
214121T	F	Fam21	210000M	410000F	T21-41_B2_1	temperature.increase
214122C	F	Fam21	210000M	410000F	C21-41_B2_2	no.temperature.change
214123T	M	Fam21	210000M	410000F	T21-41_B2_3	temperature.increase
214124C	M	Fam21	210000M	410000F	C21-41_B2_4	no.temperature.change
214211T	M	Fam21	210000M	420000F	T21-42_B1_1	temperature.increase
214212C	F	Fam21	210000M	420000F	C21-42_B1_2	no.temperature.change
214213T	F	Fam21	210000M	420000F	T21-42_B1_3	temperature.increase
214215T	F	Fam21	210000M	420000F	T21-42_B1_5	temperature.increase
214216C	F	Fam21	210000M	420000F	C21-42_B1_6	no.temperature.change
214221T	M	Fam21	210000M	420000F	T21-42_B2_1	temperature.increase
214222C	F	Fam21	210000M	420000F	C21-42_B2_2	no.temperature.change
214223T	F	Fam21	210000M	420000F	T21-42_B2_3	temperature.increase
214224C	F	Fam21	210000M	420000F	C21-42_B2_4	no.temperature.change
220000F	F	Fam11	na	na	na	na
220000M	M	Fam22	na	na	na	na
224311T	F	Fam22	220000M	430000F	No.expression.data	temperature.increase
224312C	M	Fam22	220000M	430000F	C22-43_B1_2	no.temperature.change
224314C	M	Fam22	220000M	430000F	C22-43_B1_4	no.temperature.change
224315T	F	Fam22	220000M	430000F	T22-43_B1_5	temperature.increase
224316C	M	Fam22	220000M	430000F	C22-43_B1_6	no.temperature.change
224321T	M	Fam22	220000M	430000F	T22-43_B2_1	temperature.increase
224322C	M	Fam22	220000M	430000F	C22-43_B2_2	no.temperature.change
224323T	M	Fam22	220000M	430000F	T22-43_B2_3	temperature.increase
224324C	F	Fam22	220000M	430000F	C22-43_B2_4	no.temperature.change
224413T	F	Fam22	220000M	440000F	T22-44_B1_3	temperature.increase
224414C	F	Fam22	220000M	440000F	C22-44_B1_4	no.temperature.change
224415T	F	Fam22	220000M	440000F	T22-44_B1_5	temperature.increase
224416C	M	Fam22	220000M	440000F	C22-44_B1_6	no.temperature.change
224421T	M	Fam22	220000M	440000F	T22-44_B2_1	temperature.increase
224423T	M	Fam22	220000M	440000F	T22-44_B2_3	temperature.increase
224424C	M	Fam22	220000M	440000F	C22-44_B2_4	no.temperature.change
230000F	F	Fam12	na	na	na	na
230000M	M	Fam23	na	na	na	na
234513T	M	Fam23	230000M	450000F	T23-45_B1_3	temperature.increase
234514C	M	Fam23	230000M	450000F	C23-45_B1_4	no.temperature.change
234516C	F	Fam23	230000M	450000F	C23-45_B1_6	no.temperature.change
234521T	F	Fam23	230000M	450000F	T23-45_B2_1	temperature.increase
234522C	M	Fam23	230000M	450000F	C23-45_B2_2	no.temperature.change
234523T	F	Fam23	230000M	450000F	T23-45_B2_3	temperature.increase
234524C	M	Fam23	230000M	450000F	C23-45_B2_4	no.temperature.change
234611T	M	Fam23	230000M	460000F	T23-46_B1_1	temperature.increase
234612C	M	Fam23	230000M	460000F	C23-46_B1_2	no.temperature.change
234613T	M	Fam23	230000M	460000F	T23-46_B1_3	temperature.increase
234614C	M	Fam23	230000M	460000F	C23-46_B1_4	no.temperature.change
234615T	F	Fam23	230000M	460000F	T23-46_B1_5	temperature.increase
234616C	M	Fam23	230000M	460000F	C23-46_B1_6	no.temperature.change
234621T	M	Fam23	230000M	460000F	T23-46_B2_1	temperature.increase
234623T	M	Fam23	230000M	460000F	T23-46_B2_3	temperature.increase
234624C	M	Fam23	230000M	460000F	C23-46_B2_4	no.temperature.change
240000F	F	Fam12	na	na	na	na
240000M	M	Fam24	na	na	na	na
244711T	M	Fam24	240000M	470000F	T24-47_B1_1	temperature.increase
244712C	F	Fam24	240000M	470000F	C24-47_B1_2	no.temperature.change
244713T	M	Fam24	240000M	470000F	T24-47_B1_3	temperature.increase
244714C	F	Fam24	240000M	470000F	C24-47_B1_4	no.temperature.change
244715T	M	Fam24	240000M	470000F	T24-47_B1_5	temperature.increase
244716C	M	Fam24	240000M	470000F	C24-47_B1_6	no.temperature.change
244721T	F	Fam24	240000M	470000F	T24-47_B2_1	temperature.increase
244722C	F	Fam24	240000M	470000F	C24-47_B2_2	no.temperature.change
244723T	M	Fam24	240000M	470000F	T24-47_B2_3	temperature.increase
244811T	M	Fam24	240000M	480000F	T24-48_B1_1	temperature.increase
244812C	F	Fam24	240000M	480000F	C24-48_B1_2	no.temperature.change
244813T	M	Fam24	240000M	480000F	T24-48_B1_3	temperature.increase
244814C	M	Fam24	240000M	480000F	C24-48_B1_4	no.temperature.change
244816C	F	Fam24	240000M	480000F	C24-48_B1_6	no.temperature.change
244821T	M	Fam24	240000M	480000F	T24-48_B2_1	temperature.increase
244822C	F	Fam24	240000M	480000F	C24-48_B2_2	no.temperature.change
244823T	F	Fam24	240000M	480000F	No.expression.data	temperature.increase
244824C	M	Fam24	240000M	480000F	C24-48_B2_4	no.temperature.change
250000F	F	Fam13	na	na	na	na
260000F	F	Fam13	na	na	na	na
270000F	F	Fam14	na	na	na	na
270000M	M	Fam27	na	na	na	na
275311T	F	Fam27	270000M	530000F	T27-53_B1_1	temperature.increase
275312C	M	Fam27	270000M	530000F	C27-53_B1_2	no.temperature.change
275313T	F	Fam27	270000M	530000F	T27-53_B1_3	temperature.increase
275314C	M	Fam27	270000M	530000F	C27-53_B1_4	no.temperature.change
275315T	M	Fam27	270000M	530000F	T27-53_B1_5	temperature.increase
275316C	F	Fam27	270000M	530000F	C27-53_B1_6	no.temperature.change
275321T	M	Fam27	270000M	530000F	No.expression.data	temperature.increase
275322C	M	Fam27	270000M	530000F	C27-53_B2_2	no.temperature.change
275323T	F	Fam27	270000M	530000F	T27-53_B2_3	temperature.increase
275324C	M	Fam27	270000M	530000F	C27-53_B2_4	no.temperature.change
275411T	M	Fam27	270000M	540000F	T27-54_B1_1	temperature.increase
275412C	M	Fam27	270000M	540000F	C27-54_B1_2	no.temperature.change
275413T	F	Fam27	270000M	540000F	T27-54_B1_3	temperature.increase
275414C	M	Fam27	270000M	540000F	C27-54_B1_4	no.temperature.change
275421T	F	Fam27	270000M	540000F	No.expression.data	temperature.increase
275422C	M	Fam27	270000M	540000F	C27-54_B2_2	no.temperature.change
275423T	M	Fam27	270000M	540000F	T27-54_B2_3	temperature.increase
275424C	F	Fam27	270000M	540000F	C27-54_B2_4	no.temperature.change
280000F	F	Fam14	na	na	na	na
280000M	M	Fam28	na	na	na	na
285511T	M	Fam28	280000M	550000F	T28-55_B1_1	temperature.increase
285512C	M	Fam28	280000M	550000F	C28-55_B1_2	no.temperature.change
285513T	M	Fam28	280000M	550000F	T28-55_B1_3	temperature.increase
285514C	F	Fam28	280000M	550000F	C28-55_B1_4	no.temperature.change
285515T	F	Fam28	280000M	550000F	T28-55_B1_5	temperature.increase
285516C	F	Fam28	280000M	550000F	C28-55_B1_6	no.temperature.change
285521T	M	Fam28	280000M	550000F	T28-55_B2_1	temperature.increase
285522C	F	Fam28	280000M	550000F	C28-55_B2_2	no.temperature.change
285523T	M	Fam28	280000M	550000F	T28-55_B2_3	temperature.increase
285524C	M	Fam28	280000M	550000F	C28-55_B2_4	no.temperature.change
285614C	F	Fam28	280000M	560000F	C28-56_B1_4	no.temperature.change
285616C	F	Fam28	280000M	560000F	C28-56_B1_6	no.temperature.change
285622C	F	Fam28	280000M	560000F	C28-56_B2_2	no.temperature.change
285623T	M	Fam28	280000M	560000F	T28-56_B2_3	temperature.increase
285624C	F	Fam28	280000M	560000F	C28-56_B2_4	no.temperature.change
290000F	F	Fam15	na	na	na	na
290000M	M	Fam29	na	na	na	na
295711T	F	Fam29	290000M	570000F	T29-57_B1_1	temperature.increase
295712C	F	Fam29	290000M	570000F	C29-57_B1_2	no.temperature.change
295714C	M	Fam29	290000M	570000F	C29-57_B1_4	no.temperature.change
295715T	F	Fam29	290000M	570000F	No.expression.data	temperature.increase
295716C	F	Fam29	290000M	570000F	C29-57_B1_6	no.temperature.change
295721T	M	Fam29	290000M	570000F	T29-57_B2_1	temperature.increase
295722C	F	Fam29	290000M	570000F	C29-57_B2_2	no.temperature.change
295723T	M	Fam29	290000M	570000F	T29-57_B2_3	temperature.increase
295724C	M	Fam29	290000M	570000F	C29-57_B2_4	no.temperature.change
295812C	M	Fam29	290000M	580000F	C29-58_B1_2	no.temperature.change
295813T	F	Fam29	290000M	580000F	T29-58_B1_3	temperature.increase
295814C	M	Fam29	290000M	580000F	C29-58_B1_4	no.temperature.change
295815T	M	Fam29	290000M	580000F	T29-58_B1_5	temperature.increase
295816C	M	Fam29	290000M	580000F	C29-58_B1_6	no.temperature.change
295821T	M	Fam29	290000M	580000F	T29-58_B2_1	temperature.increase
295822C	F	Fam29	290000M	580000F	C29-58_B2_2	no.temperature.change
295823T	F	Fam29	290000M	580000F	T29-58_B2_3	temperature.increase
295824C	M	Fam29	290000M	580000F	C29-58_B2_4	no.temperature.change
300000F	F	Fam15	na	na	na	na
300000M	M	Fam30	na	na	na	na
305911T	M	Fam30	300000M	590000F	T30-59_B1_1	temperature.increase
305912C	M	Fam30	300000M	590000F	C30-59_B1_2	no.temperature.change
305913T	F	Fam30	300000M	590000F	T30-59_B1_3	temperature.increase
305914C	M	Fam30	300000M	590000F	No.expression.data	no.temperature.change
305915T	F	Fam30	300000M	590000F	T30-59_B1_5	temperature.increase
305916C	M	Fam30	300000M	590000F	No.expression.data	no.temperature.change
305921T	M	Fam30	300000M	590000F	T30-59_B2_1	temperature.increase
305922C	F	Fam30	300000M	590000F	C30-59_B2_2	no.temperature.change
305923T	M	Fam30	300000M	590000F	T30-59_B2_3	temperature.increase
305924C	F	Fam30	300000M	590000F	C30-59_B2_4	no.temperature.change
306011T	F	Fam30	300000M	600000F	T30-60_B1_1	temperature.increase
306012C	M	Fam30	300000M	600000F	C30-60_B1_2	no.temperature.change
306013T	F	Fam30	300000M	600000F	T30-60_B1_3	temperature.increase
306014C	F	Fam30	300000M	600000F	C30-60_B1_4	no.temperature.change
306015T	F	Fam30	300000M	600000F	T30-60_B1_5	temperature.increase
306016C	F	Fam30	300000M	600000F	C30-60_B1_6	no.temperature.change
306021T	M	Fam30	300000M	600000F	T30-60_B2_1	temperature.increase
306022C	M	Fam30	300000M	600000F	C30-60_B2_2	no.temperature.change
306023T	F	Fam30	300000M	600000F	T30-60_B2_3	temperature.increase
306024C	F	Fam30	300000M	600000F	C30-60_B2_4	no.temperature.change
310000F	F	Fam16	na	na	na	na
310000M	M	Fam31	na	na	na	na
316111T	M	Fam31	310000M	610000F	T31-61_B1_1	temperature.increase
316112C	F	Fam31	310000M	610000F	C31-61_B1_2	no.temperature.change
316113T	F	Fam31	310000M	610000F	T31-61_B1_3	temperature.increase
316114C	M	Fam31	310000M	610000F	No.expression.data	no.temperature.change
316115T	F	Fam31	310000M	610000F	T31-61_B1_5	temperature.increase
316116C	M	Fam31	310000M	610000F	C31-61_B1_6	no.temperature.change
316121T	M	Fam31	310000M	610000F	T31-61_B2_1	temperature.increase
316123T	M	Fam31	310000M	610000F	T31-61_B2_3	temperature.increase
316124C	F	Fam31	310000M	610000F	C31-61_B2_4	no.temperature.change
316211T	F	Fam31	310000M	620000F	T31-62_B1_1	temperature.increase
316212C	F	Fam31	310000M	620000F	C31-62_B1_2	no.temperature.change
316213T	M	Fam31	310000M	620000F	T31-62_B1_3	temperature.increase
316214C	F	Fam31	310000M	620000F	C31-62_B1_4	no.temperature.change
316215T	M	Fam31	310000M	620000F	T31-62_B1_5	temperature.increase
316216C	M	Fam31	310000M	620000F	C31-62_B1_6	no.temperature.change
316221T	M	Fam31	310000M	620000F	T31-62_B2_1	temperature.increase
316222C	F	Fam31	310000M	620000F	C31-62_B2_2	no.temperature.change
316223T	F	Fam31	310000M	620000F	T31-62_B2_3	temperature.increase
316224C	M	Fam31	310000M	620000F	C31-62_B2_4	no.temperature.change
320000F	F	Fam16	na	na	na	na
320000M	M	Fam32	na	na	na	na
326311T	M	Fam32	320000M	630000F	T32-63_B1_1	temperature.increase
326312C	M	Fam32	320000M	630000F	C32-63_B1_2	no.temperature.change
326313T	M	Fam32	320000M	630000F	T32-63_B1_3	temperature.increase
326314C	M	Fam32	320000M	630000F	C32-63_B1_4	no.temperature.change
326315T	M	Fam32	320000M	630000F	T32-63_B1_5	temperature.increase
326316C	M	Fam32	320000M	630000F	C32-63_B1_6	no.temperature.change
326321T	F	Fam32	320000M	630000F	T32-63_B2_1	temperature.increase
326323T	M	Fam32	320000M	630000F	T32-63_B2_3	temperature.increase
326324C	M	Fam32	320000M	630000F	C32-63_B2_4	no.temperature.change
326411T	M	Fam32	320000M	640000F	T32-64_B1_1	temperature.increase
326412C	M	Fam32	320000M	640000F	C32-64_B1_2	no.temperature.change
326413T	M	Fam32	320000M	640000F	T32-64_B1_3	temperature.increase
326414C	M	Fam32	320000M	640000F	C32-64_B1_4	no.temperature.change
326415T	M	Fam32	320000M	640000F	T32-64_B1_5	temperature.increase
326416C	M	Fam32	320000M	640000F	C32-64_B1_6	no.temperature.change
326421T	F	Fam32	320000M	640000F	T32-64_B2_1	temperature.increase
326422C	M	Fam32	320000M	640000F	C32-64_B2_2	no.temperature.change
326424C	F	Fam32	320000M	640000F	No.expression.data	no.temperature.change
330000F	F	Fam17	na	na	na	na
330000M	M	Fam33	na	na	na	na
336512C	F	Fam33	330000M	650000F	C33-65_B1_2	no.temperature.change
336513T	F	Fam33	330000M	650000F	T33-65_B1_3	temperature.increase
336514C	M	Fam33	330000M	650000F	C33-65_B1_4	no.temperature.change
336515T	M	Fam33	330000M	650000F	T33-65_B1_5	temperature.increase
336516C	F	Fam33	330000M	650000F	C33-65_B1_6	no.temperature.change
336522C	F	Fam33	330000M	650000F	C33-65_B2_2	no.temperature.change
336523T	M	Fam33	330000M	650000F	T33-65_B2_3	temperature.increase
336524C	F	Fam33	330000M	650000F	C33-65_B2_4	temperature.increase
336611T	F	Fam33	330000M	660000F	T33-66_B1_1	temperature.increase
336612C	M	Fam33	330000M	660000F	C33-66_B1_2	no.temperature.change
336621T	M	Fam33	330000M	660000F	T33-66_B2_1	temperature.increase
340000F	F	Fam17	na	na	na	na
340000M	M	Fam34	na	na	na	na
346711T	F	Fam34	340000M	670000F	T34-67_B1_1	temperature.increase
346712C	M	Fam34	340000M	670000F	C34-67_B1_2	no.temperature.change
346713T	F	Fam34	340000M	670000F	T34-67_B1_3	temperature.increase
346714C	M	Fam34	340000M	670000F	No.expression.data	no.temperature.change
346715T	F	Fam34	340000M	670000F	T34-67_B1_5	temperature.increase
346716C	M	Fam34	340000M	670000F	C34-67_B1_6	no.temperature.change
346721T	M	Fam34	340000M	670000F	T34-67_B2_1	temperature.increase
346722C	F	Fam34	340000M	670000F	C34-67_B2_2	no.temperature.change
346723T	F	Fam34	340000M	670000F	T34-67_B2_3	temperature.increase
346724C	M	Fam34	340000M	670000F	C34-67_B2_4	no.temperature.change
346812C	F	Fam34	340000M	680000F	C34-68_B1_2	no.temperature.change
346813T	F	Fam34	340000M	680000F	T34-68_B1_3	temperature.increase
346814C	M	Fam34	340000M	680000F	C34-68_B1_4	no.temperature.change
346816C	M	Fam34	340000M	680000F	C34-68_B1_6	no.temperature.change
346822C	F	Fam34	340000M	680000F	C34-68_B2_2	no.temperature.change
346823T	F	Fam34	340000M	680000F	T34-68_B2_3	temperature.increase
346824C	M	Fam34	340000M	680000F	C34-68_B2_4	no.temperature.change
350000F	F	Fam18	na	na	na	na
360000F	F	Fam18	na	na	na	na
360000M	M	Fam36	na	na	na	na
367111T	F	Fam36	360000M	710000F	T36-71_B1_1	temperature.increase
367114C	F	Fam36	360000M	710000F	C36-71_B1_4	no.temperature.change
367121T	M	Fam36	360000M	710000F	T36-71_B2_1	temperature.increase
367122C	F	Fam36	360000M	710000F	C36-71_B2_2	no.temperature.change
367213T	M	Fam36	360000M	720000F	T36-72_B1_3	temperature.increase
367214C	F	Fam36	360000M	720000F	C36-72_B1_4	no.temperature.change
367215T	M	Fam36	360000M	720000F	T36-72_B1_5	temperature.increase
367216C	M	Fam36	360000M	720000F	C36-72_B1_6	no.temperature.change
370000F	F	Fam19	na	na	na	na
370000M	M	Fam37	na	na	na	na
377311T	M	Fam37	370000M	730000F	T37-73_B1_1	temperature.increase
377312C	M	Fam37	370000M	730000F	C37-73_B1_2	no.temperature.change
377313T	F	Fam37	370000M	730000F	No.expression.data	temperature.increase
377314C	F	Fam37	370000M	730000F	C37-73_B1_4	no.temperature.change
377315T	F	Fam37	370000M	730000F	T37-73_B1_5	temperature.increase
377316C	M	Fam37	370000M	730000F	C37-73_B1_6	no.temperature.change
377321T	F	Fam37	370000M	730000F	T37-73_B2_1	temperature.increase
377322C	F	Fam37	370000M	730000F	C37-73_B2_2	no.temperature.change
377323T	M	Fam37	370000M	730000F	T37-73_B2_3	temperature.increase
377324C	M	Fam37	370000M	730000F	C37-73_B2_4	no.temperature.change
377412C	F	Fam37	370000M	740000F	C37-74_B1_2	no.temperature.change
377413T	F	Fam37	370000M	740000F	T37-74_B1_3	temperature.increase
377415T	F	Fam37	370000M	740000F	T37-74_B1_5	temperature.increase
377416C	F	Fam37	370000M	740000F	C37-74_B1_6	no.temperature.change
377421T	M	Fam37	370000M	740000F	T37-74_B2_1	temperature.increase
377423T	F	Fam37	370000M	740000F	T37-74_B2_3	temperature.increase
377424C	F	Fam37	370000M	740000F	C37-74_B2_4	no.temperature.change
380000F	F	Fam19	na	na	na	na
380000M	M	Fam38	na	na	na	na
387511T	M	Fam38	380000M	750000F	T38-75_B1_1	temperature.increase
387512C	M	Fam38	380000M	750000F	C38-75_B1_2	no.temperature.change
387513T	M	Fam38	380000M	750000F	T38-75_B1_3	temperature.increase
387514C	F	Fam38	380000M	750000F	C38-75_B1_4	no.temperature.change
387515T	F	Fam38	380000M	750000F	T38-75_B1_5	temperature.increase
387516C	M	Fam38	380000M	750000F	C38-75_B1_6	no.temperature.change
387521T	F	Fam38	380000M	750000F	T38-75_B2_1	temperature.increase
387522C	M	Fam38	380000M	750000F	C38-75_B2_2	no.temperature.change
387523T	F	Fam38	380000M	750000F	No.expression.data	temperature.increase
387524C	M	Fam38	380000M	750000F	C38-75_B2_4	no.temperature.change
387611T	M	Fam38	380000M	760000F	T38-76_B1_1	temperature.increase
387613T	M	Fam38	380000M	760000F	T38-76_B1_3	temperature.increase
387614C	M	Fam38	380000M	760000F	C38-76_B1_4	no.temperature.change
387616C	F	Fam38	380000M	760000F	C38-76_B1_6	no.temperature.change
387622C	M	Fam38	380000M	760000F	C38-76_B2_2	no.temperature.change
387623T	F	Fam38	380000M	760000F	T38-76_B2_3	temperature.increase
387624C	F	Fam38	380000M	760000F	C38-76_B2_4	no.temperature.change
390000F	F	Fam20	na	na	na	na
390000M	M	Fam39	na	na	na	na
397711T	M	Fam39	390000M	770000F	T39-77_B1_1	temperature.increase
397712C	F	Fam39	390000M	770000F	C39-77_B1_2	no.temperature.change
397713T	F	Fam39	390000M	770000F	T39-77_B1_3	temperature.increase
397714C	F	Fam39	390000M	770000F	C39-77_B1_4	no.temperature.change
397715T	F	Fam39	390000M	770000F	T39-77_B1_5	temperature.increase
397716C	M	Fam39	390000M	770000F	C39-77_B1_6	no.temperature.change
397721T	F	Fam39	390000M	770000F	T39-77_B2_1	temperature.increase
397722C	F	Fam39	390000M	770000F	C39-77_B2_2	no.temperature.change
397723T	F	Fam39	390000M	770000F	T39-77_B2_3	temperature.increase
397724C	M	Fam39	390000M	770000F	C39-77_B2_4	no.temperature.change
397811T	M	Fam39	390000M	780000F	T39-78_B1_1	temperature.increase
397812C	M	Fam39	390000M	780000F	C39-78_B1_2	no.temperature.change
397813T	M	Fam39	390000M	780000F	T39-78_B1_3	temperature.increase
397814C	M	Fam39	390000M	780000F	C39-78_B1_4	no.temperature.change
397815T	F	Fam39	390000M	780000F	T39-78_B1_5	temperature.increase
397816C	F	Fam39	390000M	780000F	C39-78_B1_6	no.temperature.change
397821T	M	Fam39	390000M	780000F	T39-78_B2_1	temperature.increase
397822C	F	Fam39	390000M	780000F	C39-78_B2_2	no.temperature.change
397823T	F	Fam39	390000M	780000F	T39-78_B2_3	temperature.increase
397824C	F	Fam39	390000M	780000F	C39-78_B2_4	no.temperature.change
400000F	F	Fam20	na	na	na	na
407911T	M	Fam40	400000M	790000F	No.expression.data	temperature.increase
407912C	F	Fam40	400000M	790000F	C40-79_B1_2	no.temperature.change
407913T	M	Fam40	400000M	790000F	T40-79_B1_3	temperature.increase
407914C	F	Fam40	400000M	790000F	C40-79_B1_4	no.temperature.change
407915T	F	Fam40	400000M	790000F	T40-79_B1_5	temperature.increase
407916C	M	Fam40	400000M	790000F	C40-79_B1_6	no.temperature.change
407921T	M	Fam40	400000M	790000F	T40-79_B2_1	temperature.increase
407922C	F	Fam40	400000M	790000F	C40-79_B2_2	no.temperature.change
407923T	F	Fam40	400000M	790000F	T40-79_B2_3	temperature.increase
407924C	F	Fam40	400000M	790000F	C40-79_B2_4	no.temperature.change
408011T	F	Fam40	400000M	800000F	T40-80_B1_1	temperature.increase
408012C	F	Fam40	400000M	800000F	C40-80_B1_2	no.temperature.change
408013T	M	Fam40	400000M	800000F	T40-80_B1_3	temperature.increase
408014C	F	Fam40	400000M	800000F	C40-80_B1_4	no.temperature.change
408015T	M	Fam40	400000M	800000F	T40-80_B1_5	temperature.increase
408016C	M	Fam40	400000M	800000F	C40-80_B1_6	no.temperature.change
408021T	M	Fam40	400000M	800000F	T40-80_B2_1	temperature.increase
408022C	M	Fam40	400000M	800000F	C40-80_B2_2	no.temperature.change
408023T	F	Fam40	400000M	800000F	T40-80_B2_3	temperature.increase
408024C	F	Fam40	400000M	800000F	C40-80_B2_4	no.temperature.change
410000F	F	Fam21	na	na	na	na
420000F	F	Fam21	na	na	na	na
430000F	F	Fam22	na	na	na	na
440000F	F	Fam22	na	na	na	na
450000F	F	Fam23	na	na	na	na
460000F	F	Fam23	na	na	na	na
480000F	F	Fam24	na	na	na	na
530000F	F	Fam27	na	na	na	na
540000F	F	Fam27	na	na	na	na
550000F	F	Fam28	na	na	na	na
560000F	F	Fam28	na	na	na	na
570000F	F	Fam29	na	na	na	na
580000F	F	Fam29	na	na	na	na
590000F	F	Fam30	na	na	na	na
600000F	F	Fam30	na	na	na	na
610000F	F	Fam31	na	na	na	na
620000F	F	Fam31	na	na	na	na
630000F	F	Fam32	na	na	na	na
640000F	F	Fam32	na	na	na	na
650000F	F	Fam33	na	na	na	na
660000F	F	Fam33	na	na	na	na
670000F	F	Fam34	na	na	na	na
680000F	F	Fam34	na	na	na	na
710000F	F	Fam36	na	na	na	na
720000F	F	Fam36	na	na	na	na
730000F	F	Fam37	na	na	na	na
740000F	F	Fam37	na	na	na	na
760000F	F	Fam38	na	na	na	na
770000F	F	Fam39	na	na	na	na
780000F	F	Fam39	na	na	na	na
790000F	F	Fam40	na	na	na	na
800000F	F	Fam40	na	na	na	na
No.genotype	M	Fam11	110000M	210000F	T11-21_B1_5	temperature.increase
No.genotype	F	Fam11	110000M	220000F	T11-22_B1_1	temperature.increase
No.genotype	F	Fam11	110000M	220000F	C11-22_B1_2	no.temperature.change
No.genotype	F	Fam11	110000M	220000F	T11-22_B1_3	temperature.increase
No.genotype	M	Fam11	110000M	220000F	C11-22_B1_4	no.temperature.change
No.genotype	M	Fam11	110000M	220000F	C11-22_B2_2	no.temperature.change
No.genotype	F	Fam12	120000M	230000F	T12-23_B1_1	temperature.increase
No.genotype	F	Fam12	120000M	230000F	C12-23_B1_6	no.temperature.change
No.genotype	M	Fam12	120000M	240000F	C12-24_B2_2	no.temperature.change
No.genotype	F	Fam14	140000M	280000F	C14-28_B2_4	no.temperature.change
No.genotype	F	Fam16	160000M	320000F	T16-32_B2_3	temperature.increase
No.genotype	F	Fam21	210000M	420000F	C21-42_B1_4	no.temperature.change
No.genotype	F	Fam22	220000M	430000F	T22-43_B1_3	temperature.increase
No.genotype	F	Fam22	220000M	440000F	T22-44_B1_1	temperature.increase
No.genotype	F	Fam22	220000M	440000F	C22-44_B1_2	no.temperature.change
No.genotype	F	Fam22	220000M	440000F	C22-44_B2_2	no.temperature.change
No.genotype	F	Fam23	230000M	450000F	T23-45_B1_1	temperature.increase
No.genotype	F	Fam23	230000M	450000F	C23-45_B1_2	no.temperature.change
No.genotype	F	Fam23	230000M	450000F	T23-45_B1_5	temperature.increase
No.genotype	F	Fam27	270000M	540000F	T27-54_B1_5	temperature.increase
No.genotype	F	Fam27	270000M	540000F	C27-54_B1_6	no.temperature.change
No.genotype	M	Fam28	280000M	560000F	T28-56_B1_1	temperature.increase
No.genotype	M	Fam28	280000M	560000F	C28-56_B1_2	no.temperature.change
No.genotype	M	Fam28	280000M	560000F	T28-56_B1_3	temperature.increase
No.genotype	M	Fam28	280000M	560000F	T28-56_B1_5	temperature.increase
No.genotype	F	Fam28	280000M	560000F	T28-56_B2_1	temperature.increase
No.genotype	M	Fam29	290000M	570000F	T29-57_B1_3	temperature.increase
No.genotype	M	Fam29	290000M	580000F	T29-58_B1_1	temperature.increase
No.genotype	F	Fam32	320000M	640000F	T32-64_B2_3	temperature.increase
No.genotype	M	Fam33	330000M	650000F	T33-65_B1_1	temperature.increase
No.genotype	M	Fam33	330000M	660000F	C33-66_B1_4	no.temperature.change
No.genotype	F	Fam33	330000M	660000F	T33-66_B1_5	temperature.increase
No.genotype	F	Fam33	330000M	660000F	C33-66_B1_6	no.temperature.change
No.genotype	F	Fam33	330000M	660000F	C33-66_B2_2	no.temperature.change
No.genotype	F	Fam33	330000M	660000F	T33-66_B2_3	temperature.increase
No.genotype	M	Fam33	330000M	660000F	C33-66_B2_4	no.temperature.change
No.genotype	F	Fam34	340000M	680000F	T34-68_B1_1	temperature.increase
No.genotype	F	Fam34	340000M	680000F	T34-68_B1_5	temperature.increase
No.genotype	M	Fam34	340000M	680000F	T34-68_B2_1	temperature.increase
No.genotype	M	Fam36	360000M	710000F	C36-71_B1_2	no.temperature.change
No.genotype	F	Fam36	360000M	710000F	T36-71_B1_3	temperature.increase
No.genotype	F	Fam36	360000M	710000F	T36-71_B1_5	temperature.increase
No.genotype	F	Fam36	360000M	710000F	C36-71_B1_6	no.temperature.change
No.genotype	M	Fam36	360000M	710000F	T36-71_B2_3	temperature.increase
No.genotype	F	Fam36	360000M	720000F	C36-72_B1_2	no.temperature.change
No.genotype	M	Fam36	360000M	720000F	T36-72_B2_1	temperature.increase
No.genotype	F	Fam36	360000M	720000F	C36-72_B2_2	no.temperature.change
No.genotype	M	Fam36	360000M	720000F	T36-72_B2_3	temperature.increase
No.genotype	F	Fam36	360000M	720000F	C36-72_B2_4	no.temperature.change
No.genotype	F	Fam37	370000M	740000F	C37-74_B1_4	no.temperature.change
No.genotype	F	Fam37	370000M	740000F	C37-74_B2_2	no.temperature.change
No.genotype	M	Fam38	380000M	760000F	C38-76_B1_2	no.temperature.change
No.genotype	F	Fam38	380000M	760000F	T38-76_B1_5	temperature.increase
No.genotype	M	Fam38	380000M	760000F	T38-76_B2_1	temperature.increase
No.genotype	F	Fam04	040000M	070000F	C4-7_B2_2	no.temperature.change
No.genotype	F	Fam04	040000M	080000F	T4-8_B1_1	temperature.increase
No.genotype	M	Fam05	050000M	090000F	T5-9_B1_1	temperature.increase
No.genotype	F	Fam07	070000M	130000F	T7-13_B1_1	temperature.increase
No.genotype	M	Fam07	070000M	130000F	C7-13_B1_2	no.temperature.change
No.genotype	F	Fam07	070000M	130000F	C7-13_B1_4	no.temperature.change
No.genotype	M	Fam07	070000M	130000F	T7-13_B2_1	temperature.increase
No.genotype	F	Fam07	070000M	140000F	T7-14_B1_3	temperature.increase
