# Supplementary material for: Regulatory Architecture of Gene Expression Variation in the Threespine Stickleback Gasterosteus aculeatus
Source: G3 (Bethesda). 2016 Nov 10;7(1):165–78. doi: 10.1534/g3.116.033241 (PMC5217106; doi:10.1534/g3.116.033241)
Supplement: Supplementary file 12 [file 165TableS1.csv]

Family	Individual	Total.#.raw.read.pairs	Total.#.reads.mapped	Mapped.as.pairs	Singletons	Proportion.mapped.reads
04	040000M	643306	776582	762369	14213	0.604
04	040711T	544135	671880	660889	10991	0.617
04	040712C	865837	1079518	1062039	17479	0.623
04	040713T	393273	528354	520553	7801	0.672
04	040714C	1897817	2484836	2435113	49723	0.655
04	040715T	1612324	1954836	1900280	54556	0.606
04	040716C	509499	656758	645596	11162	0.645
04	040721T	1253053	1556189	1531090	25099	0.621
04	040723T	377014	478038	469861	8177	0.634
04	040724C	509426	661195	650384	10811	0.649
04	040812C	433956	557812	548455	9357	0.643
04	040813T	918176	1192314	1168646	23668	0.649
04	040814C	577216	743751	730345	13406	0.644
04	040815T	1009375	1305357	1279570	25787	0.647
04	040816C	754476	952884	933915	18969	0.631
04	040821T	1241899	1591207	1556629	34578	0.641
04	040822C	1367101	1773779	1733445	40334	0.649
04	040823T	330170	427465	421025	6440	0.647
04	040824C	207633	266390	262323	4067	0.641
04	070000F	279166	297778	290352	7426	0.533
04	080000F	1286831	1534969	1501129	33840	0.596
05	050000M	755447	972455	956092	16363	0.644
05	050912C	1455578	1910790	1877524	33266	0.656
05	050913T	1227192	1581863	1551082	30781	0.645
05	050914C	1210848	1586174	1554907	31267	0.655
05	050915T	1121103	1483722	1458443	25279	0.662
05	050916C	915737	1193649	1171521	22128	0.652
05	050921T	715595	955938	942294	13644	0.668
05	050922C	375066	487285	479093	8192	0.650
05	050924C	383385	501385	494268	7117	0.654
05	051011T	501826	657155	647600	9555	0.655
05	051012C	527445	697646	687107	10539	0.661
05	051013T	703268	904109	889787	14322	0.643
05	051014C	688468	905364	889562	15802	0.658
05	051015T	975385	1286180	1265146	21034	0.659
05	051016C	1124917	1492658	1468621	24037	0.663
05	051021T	1151949	1498138	1471545	26593	0.650
05	051022C	1202708	1555025	1526646	28379	0.646
05	051023T	769884	1003618	986854	16764	0.652
05	051024C	977140	1173164	1145202	27962	0.600
05	090000F	623077	764539	746700	17839	0.614
05	100000F	708818	847708	826746	20962	0.598
07	070000M	387522	487402	479142	8260	0.629
07	071313T	1006518	1312055	1289293	22762	0.652
07	071315T	614215	795342	784502	10840	0.647
07	071316C	1295493	1682856	1653866	28990	0.650
07	071322C	1004141	1317218	1296185	21033	0.656
07	071323T	1023872	1317963	1295457	22506	0.644
07	071324C	979497	1277846	1259579	18267	0.652
07	071411T	1190140	1552592	1524477	28115	0.652
07	071412C	1272397	1635355	1608951	26404	0.643
07	071414C	737720	994506	983564	10942	0.674
07	071415T	1137234	1341365	1307918	33447	0.590
07	071416C	1407166	1879445	1857047	22398	0.668
07	071421T	1246740	1618021	1592009	26012	0.649
07	071422C	905402	1128453	1104672	23781	0.623
07	071423T	2359542	3098911	3047365	51546	0.657
07	071424C	1952680	2609740	2566119	43621	0.668
07	130000F	342390	406555	397100	9455	0.594
07	140000F	1001142	1181313	1149120	32193	0.590
11	110000M	189234	221040	215656	5384	0.584
11	112111T	807169	1084416	1064009	20407	0.672
11	112112C	411539	555981	547796	8185	0.675
11	112113T	600442	799009	785264	13745	0.665
11	112114C	315299	422560	415692	6868	0.670
11	112116C	415962	528375	520338	8037	0.635
11	112121T	701860	917070	898325	18745	0.653
11	112122C	386063	507728	500828	6900	0.658
11	112123T	943074	1123080	1097177	25903	0.595
11	112124C	579671	752658	739354	13304	0.649
11	112215T	800360	1039880	1014873	25007	0.650
11	112216C	306844	391701	385010	6691	0.638
11	112221T	673176	862250	845315	16935	0.640
11	112223T	632917	808944	791012	17932	0.639
11	112224C	783434	996808	970612	26196	0.636
11	210000F	849508	1084936	1063711	21225	0.639
11	220000F	1104697	1302932	1269065	33867	0.590
12	120000M	413813	490946	480274	10672	0.593
12	122312C	221613	324934	322584	2350	0.733
12	122313T	2100432	2973833	2939408	34425	0.708
12	122314C	1057245	1500499	1487502	12997	0.710
12	122315T	1000841	1190980	1161867	29113	0.595
12	122321T	1285476	1817310	1796544	20766	0.707
12	122322C	1270672	1816986	1802074	14912	0.715
12	122323T	512503	743303	738241	5062	0.725
12	122324C	668892	880131	867740	12391	0.658
12	122412C	2170527	1567452	369742	1197710	0.361
12	122413T	373390	539304	535548	3756	0.722
12	122414C	1702527	2481913	2462014	19899	0.729
12	122415T	502563	727378	721486	5892	0.724
12	122416C	547490	785677	779481	6196	0.718
12	122421T	837478	1195894	1187418	8476	0.714
12	122423T	1654485	2343551	2317712	25839	0.708
12	122424C	1078874	1540487	1525435	15052	0.714
12	230000F	1001148	1261503	1224044	37459	0.630
12	240000F	816301	957878	935404	22474	0.587
13	130000M	361851	429638	419423	10215	0.594
13	132511T	1515771	1988952	1960392	28560	0.656
13	132512C	1182416	1544982	1518362	26620	0.653
13	132513T	1076270	1404957	1383132	21825	0.653
13	132514C	1038641	1304866	1281780	23086	0.628
13	132515T	1231217	1608835	1582767	26068	0.653
13	132516C	705451	925127	912504	12623	0.656
13	132521T	756663	955866	936772	19094	0.632
13	132522C	987847	1282558	1261694	20864	0.649
13	132523T	1048312	1381070	1362104	18966	0.659
13	132524C	429571	552680	544963	7717	0.643
13	132611T	647907	859355	848806	10549	0.663
13	132612C	652104	865951	854467	11484	0.664
13	132613T	485940	596859	584559	12300	0.614
13	132614C	503739	615711	603792	11919	0.611
13	132615T	906054	1161522	1140385	21137	0.641
13	132616C	987087	1289992	1269559	20433	0.653
13	132621T	862173	1004250	979129	25121	0.582
13	132622C	815201	1007266	986232	21034	0.618
13	132623T	409334	509510	499892	9618	0.622
13	132624C	628342	798688	785144	13544	0.636
13	250000F	1349081	1766646	1735636	31010	0.655
13	260000F	472593	578438	566012	12426	0.612
14	140000M	781315	916682	892572	24110	0.587
14	142711T	1114875	1349278	1330161	19117	0.605
14	142712C	418528	568097	559319	8778	0.679
14	142713T	617259	721179	710164	11015	0.584
14	142714C	1408981	1990923	1958458	32465	0.707
14	142715T	969960	1155710	1136411	19299	0.596
14	142716C	307430	404780	397322	7458	0.658
14	142721T	259261	348671	343216	5455	0.672
14	142722C	544116	658838	648405	10433	0.605
14	142723T	891953	1249183	1226811	22372	0.700
14	142724C	531035	593449	583364	10085	0.559
14	142811T	954285	1338689	1311706	26983	0.701
14	142812C	662222	795828	781728	14100	0.601
14	142813T	473140	466088	458323	7765	0.493
14	142814C	932569	1321874	1294482	27392	0.709
14	142815T	624721	874238	862113	12125	0.700
14	142816C	967939	1146215	1130047	16168	0.592
14	142821T	584800	679119	666419	12700	0.581
14	142822C	251435	350245	343126	7119	0.696
14	142823T	560647	778833	767038	11795	0.695
14	270000F	1525760	1810923	1769583	41340	0.593
14	280000F	678742	959449	947648	11801	0.707
15	150000M	1396497	1612899	1564614	48285	0.577
15	152911T	987820	1253151	1229955	23196	0.634
15	152912C	1229902	1532338	1500553	31785	0.623
15	152913T	701894	879062	861535	17527	0.626
15	152914C	647295	807014	791790	15224	0.623
15	152915T	635805	802301	788177	14124	0.631
15	152916C	433848	541496	530739	10757	0.624
15	152921T	465324	603034	593338	9696	0.648
15	152923T	741342	928146	909389	18757	0.626
15	152924C	659262	838604	824702	13902	0.636
15	153012C	901116	1133227	1110686	22541	0.629
15	153013T	760228	948777	929749	19028	0.624
15	153014C	432609	529986	519744	10242	0.613
15	153015T	543055	676100	663483	12617	0.622
15	153016C	843286	1068599	1046758	21841	0.634
15	153021T	563021	710673	696607	14066	0.631
15	153023T	945414	1174453	1152332	22121	0.621
15	153024C	846535	1054584	1034176	20408	0.623
15	290000F	222250	260317	253918	6399	0.586
15	300000F	895722	1056690	1029088	27602	0.590
16	160000M	220408	255100	249073	6027	0.579
16	163111T	703966	880456	859767	20689	0.625
16	163112C	844409	1066265	1045836	20429	0.631
16	163113T	361184	459164	450712	8452	0.636
16	163114C	851937	1068832	1046369	22463	0.627
16	163115T	655894	827814	811063	16751	0.631
16	163116Ca	510820	690301	684379	5922	0.676
16	163121T	814115	997101	975949	21152	0.612
16	163122C	561620	710435	697938	12497	0.632
16	163123T	731671	898895	874654	24241	0.614
16	163124C	618733	762749	743877	18872	0.616
16	163211T	889208	1129935	1106080	23855	0.635
16	163212C	1347795	1707968	1672690	35278	0.634
16	163214C	770411	961670	940734	20936	0.624
16	163215T	703241	824616	802299	22317	0.586
16	163216C	1143216	1426287	1394348	31939	0.624
16	163221T	643983	785650	768607	17043	0.610
16	163222C	996941	1250845	1224543	26302	0.627
16	163224C	1357748	1712738	1678284	34454	0.631
16	310000F	110420	142199	138087	4112	0.644
16	320000F	958252	1175712	1149741	25971	0.613
17	170000M	2263783	2884115	2833404	50711	0.637
17	173311T	1847144	2391350	2358855	32495	0.647
17	173312C	1821311	2394436	2364407	30029	0.657
17	173313T	1270331	1637220	1617826	19394	0.644
17	173314C	1775693	2310402	2276359	34043	0.651
17	173315T	1015086	1233626	1203960	29666	0.608
17	173316C	1418391	1834740	1808932	25808	0.647
17	173321T	704771	866451	848561	17890	0.615
17	173322C	1479291	1931981	1908787	23194	0.653
17	173323T	1374132	1772058	1749291	22767	0.645
17	173324C	1634154	2138696	2109916	28780	0.654
17	173411T	1340477	1756122	1733884	22238	0.655
17	173412C	737055	957908	946224	11684	0.650
17	173413T	825551	1053081	1033133	19948	0.638
17	173414C	1894710	2445013	2403300	41713	0.645
17	173415T	982908	1279362	1262956	16406	0.651
17	173416C	712310	889215	877107	12108	0.624
17	173421T	529760	550969	540869	10100	0.520
17	173422C	1080431	1388344	1372658	15686	0.642
17	173423T	1412714	1782775	1759371	23404	0.631
17	173424C	952219	1222916	1206180	16736	0.642
17	330000F	1358889	1763390	1742390	21000	0.649
17	340000F	811492	959708	934809	24899	0.591
18	180000M	1160059	1391137	1359404	31733	0.600
18	183511T	1126625	1410927	1386483	24444	0.626
18	183513T	713082	898258	883129	15129	0.630
18	183514C	1176694	1464796	1436097	28699	0.622
18	183515T	547009	695140	682443	12697	0.635
18	183516C	565910	677363	660631	16732	0.598
18	183521T	1311724	1618239	1588297	29942	0.617
18	183522C	1010121	1215929	1191166	24763	0.602
18	183523T	257625	315845	309938	5907	0.613
18	183524C	485808	585658	573061	12597	0.603
18	183611T	1267699	1572603	1541367	31236	0.620
18	183612C	1291378	1569441	1537448	31993	0.608
18	183614C	919212	1122554	1099100	23454	0.611
18	183615T	617452	766701	753168	13533	0.621
18	183616C	620906	720857	706282	14575	0.580
18	183621T	967873	1173669	1152080	21589	0.606
18	183622C	1087843	1365260	1343863	21397	0.628
18	183623T	557914	682451	669294	13157	0.612
18	183624T	871163	1046865	1021615	25250	0.601
18	350000F	1470066	1747332	1699008	48324	0.594
18	360000F	1329436	1606923	1575133	31790	0.604
19	190000M	809632	955951	937798	18153	0.590
19	193711T	838168	1066154	1049481	16673	0.636
19	193712C	1005365	1257877	1236296	21581	0.626
19	193713T	605550	719407	705250	14157	0.594
19	193714C	645919	820486	808207	12279	0.635
19	193715T	527104	609018	590313	18705	0.578
19	193721T	1471863	1817050	1783992	33058	0.617
19	193722C	488686	599113	587984	11129	0.613
19	193723T	550593	661588	648006	13582	0.601
19	193724C	1229690	1522231	1493065	29166	0.619
19	193811T	410076	524517	516956	7561	0.640
19	193812C	675079	840174	826499	13675	0.622
19	193813T	985426	1208004	1183389	24615	0.613
19	193814C	1051546	1312023	1285125	26898	0.624
19	193816C	1022270	1220844	1195856	24988	0.597
19	193821T	690444	863211	847754	15457	0.625
19	193822C	1117201	1360181	1328749	31432	0.609
19	193823T	615357	775367	762454	12913	0.630
19	193824C	220346	270177	265642	4535	0.613
19	370000F	563506	684311	669024	15287	0.607
19	380000F	589351	698556	681296	17260	0.593
20	200000M	1084537	1279322	1245918	33404	0.590
20	203911T	1015853	1321924	1295881	26043	0.651
20	203912C	873269	1143937	1125467	18470	0.655
20	203913T	436874	573255	566825	6430	0.656
20	203914C	1187183	1552087	1529821	22266	0.654
20	203915T	904423	1178439	1160431	18008	0.651
20	203916C	644806	842147	831117	11030	0.653
20	203921T	816720	1067652	1048303	19349	0.654
20	203922C	657113	887274	877722	9552	0.675
20	203923T	618328	831349	822106	9243	0.672
20	203924C	847911	1114292	1097171	17121	0.657
20	204011T	1190290	1615549	1598942	16607	0.679
20	204012C	843963	1111995	1092373	19622	0.659
20	204013T	729511	931344	911741	19603	0.638
20	204014C	844013	1113614	1092886	20728	0.660
20	204015T	365118	454856	445756	9100	0.623
20	204016C	449996	601746	592478	9268	0.669
20	204021T	222386	297450	292935	4515	0.669
20	204022C	939199	1231102	1207894	23208	0.655
20	204023T	928025	1219906	1199335	20571	0.657
20	204024C	917605	1186146	1160114	26032	0.646
20	390000F	565168	685543	670764	14779	0.606
20	400000F	1394176	1820502	1788060	32442	0.653
21	210000M	965762	1163475	1134021	29454	0.602
21	214111T	2341372	1704498	389377	1315121	0.364
21	214112C	468023	681859	677311	4548	0.728
21	214113T	1142935	1693914	1680215	13699	0.741
21	214114C	1865211	2687395	2661757	25638	0.720
21	214115T	1993699	2865344	2834367	30977	0.719
21	214116C	617503	902910	896823	6087	0.731
21	214121T	653512	490712	111744	378968	0.375
21	214122C	2697499	1979064	451976	1527088	0.367
21	214123T	1782416	1280276	277079	1003197	0.359
21	214124C	1522111	1085940	234943	850997	0.357
21	214211T	1073843	1568437	1556961	11476	0.730
21	214212C	762968	568427	127419	441008	0.373
21	214213T	130038	189146	188004	1142	0.727
21	214215T	330451	479981	477149	2832	0.726
21	214216C	502945	742644	738086	4558	0.738
21	214221T	2938889	4063027	4009150	53877	0.691
21	214222C	2418395	3444553	3404098	40455	0.712
21	214223T	642607	474570	107536	367034	0.369
21	214224C	1403185	2080384	2067456	12928	0.741
21	410000F	338589	404008	394514	9494	0.597
21	420000F	576021	690140	673070	17070	0.599
22	220000M	618521	747792	732129	15663	0.605
22	224311T	204233	298574	296751	1823	0.731
22	224312C	1546151	2244914	2227292	17622	0.726
22	224314C	767227	1109076	1101724	7352	0.723
22	224315T	1021749	1352840	1335330	17510	0.662
22	224316C	294157	373004	367134	5870	0.634
22	224321T	2264331	3264442	3229745	34697	0.721
22	224322C	103292	148602	147678	924	0.719
22	224323T	786910	1095958	1077468	18490	0.696
22	224324C	1090294	1439369	1419228	20141	0.660
22	224413T	320165	439552	435872	3680	0.686
22	224414C	572350	777985	769978	8007	0.680
22	224415T	332400	447921	443880	4041	0.674
22	224416C	568766	748029	740602	7427	0.658
22	224421T	1011620	734755	167909	566846	0.363
22	224423T	230170	295457	292477	2980	0.642
22	224424C	496658	646725	638549	8176	0.651
22	430000F	243102	319255	314233	5022	0.657
22	440000F	709007	847123	828091	19032	0.597
23	230000M	517825	612319	597687	14632	0.591
23	234513T	351361	452304	446180	6124	0.644
23	234514C	998378	1302130	1283563	18567	0.652
23	234516C	109545	161054	160148	906	0.735
23	234521T	582369	818836	807847	10989	0.703
23	234522C	506420	705871	694698	11173	0.697
23	234523T	1078723	798612	181205	617407	0.370
23	234524C	400488	580760	576906	3854	0.725
23	234611T	455270	552814	544021	8793	0.607
23	234612C	661626	866440	854985	11455	0.655
23	234613T	475038	566925	557035	9890	0.597
23	234614C	356552	431879	424745	7134	0.606
23	234615C	511689	658176	645776	12400	0.643
23	234616C	277984	392795	384570	8225	0.707
23	234621T	369075	422501	416137	6364	0.572
23	234623T	321799	373461	367026	6435	0.580
23	234624C	188068	216778	212741	4037	0.576
23	450000F	669841	756502	744885	11617	0.565
23	460000F	248409	348924	345646	3278	0.702
24	240000M	356925	411796	400804	10992	0.577
24	244711T	880573	1117908	1093971	23937	0.635
24	244712C	620535	793069	778077	14992	0.639
24	244713T	683464	878865	865124	13741	0.643
24	244714C	1111880	1400986	1373445	27541	0.630
24	244715T	1257877	1600392	1569087	31305	0.636
24	244716C	621166	781682	765321	16361	0.629
24	244721T	1121178	1442106	1412993	29113	0.643
24	244722C	531749	679838	667515	12323	0.639
24	244723T	1287865	1628676	1598611	30065	0.632
24	244811T	490073	622780	612486	10294	0.635
24	244812C	922815	1181721	1158725	22996	0.640
24	244813T	358491	452282	443305	8977	0.631
24	244814C	708254	876616	859268	17348	0.619
24	244816C	249414	319453	313310	6143	0.640
24	244821T	1619773	2051280	2012717	38563	0.633
24	244822C	736800	899257	878095	21162	0.610
24	244823T	175698	218552	214542	4010	0.622
24	244824C	1154782	1464727	1433992	30735	0.634
24	480000F	1151747	1447088	1416608	30480	0.628
27	270000M	355403	420773	411039	9734	0.592
27	275311T	889592	1111069	1090833	20236	0.624
27	275312C	1112424	1378346	1352910	25436	0.620
27	275313T	424300	523110	512014	11096	0.616
27	275314C	686125	862289	845550	16739	0.628
27	275315T	1072397	1322606	1292488	30118	0.617
27	275316C	926825	1107272	1080415	26857	0.597
27	275321T	1344910	1684563	1652797	31766	0.626
27	275322C	925113	1148321	1124161	24160	0.621
27	275323C	776869	980198	957324	22874	0.631
27	275324C	156101	201319	198233	3086	0.645
27	275411T	940145	1139144	1117516	21628	0.606
27	275412C	254262	318445	313088	5357	0.626
27	275413T	475387	603560	592546	11014	0.635
27	275414C	499860	633314	622120	11194	0.633
27	275421T	1226175	1561990	1530874	31116	0.637
27	275422C	350116	440908	433146	7762	0.630
27	275423T	260930	331762	326416	5346	0.636
27	275424C	1197241	1517983	1491070	26913	0.634
27	530000F	1165125	1432919	1405247	27672	0.615
27	540000F	405454	492662	481575	11087	0.608
28	280000M	271707	323260	315966	7294	0.595
28	285511T	1719150	2163517	2125378	38139	0.629
28	285512C	1010139	1281431	1261949	19482	0.634
28	285513T	2041637	2606665	2565971	40694	0.638
28	285514C	742254	944117	930491	13626	0.636
28	285515T	1201147	1574478	1553817	20661	0.655
28	285516C	1773236	2303222	2273862	29360	0.649
28	285521T	1461677	1857812	1829420	28392	0.636
28	285522C	1846699	2374066	2336615	37451	0.643
28	285523T	895833	1137328	1122902	14426	0.635
28	285524C	926540	1173878	1156124	17754	0.633
28	285614C	618954	731988	713208	18780	0.591
28	285616C	274400	319851	314412	5439	0.583
28	285622C	1116404	1460206	1440121	20085	0.654
28	285623T	771369	991873	980165	11708	0.643
28	285624C	2650201	3435471	3382119	53352	0.648
28	550000F	1697901	2156248	2117128	39120	0.635
28	560000F	1440352	1870536	1840707	29829	0.649
29	290000M	4124328	5967333	5898694	68639	0.723
29	295711T	308946	1384867	1359573	25294	2.241
29	295712C	10412673	15607942	15434431	173511	0.749
29	295714C	784864	1104256	1081262	22994	0.703
29	295715T	11940726	17899052	17722887	176165	0.749
29	295716C	404422	488845	480163	8682	0.604
29	295721T	925816	1105045	1093029	12016	0.597
29	295722C	7940461	11887432	11762143	125289	0.749
29	295723C	618564	863689	843463	20226	0.698
29	295724C	557349	788024	774239	13785	0.707
29	295812C	728472	879958	866397	13561	0.604
29	295813T	524973	614046	603521	10525	0.585
29	295814C	617977	739327	724917	14410	0.598
29	295815T	432752	608080	596825	11255	0.703
29	295816C	1438136	1706877	1661086	45791	0.593
29	295821T	739336	872397	855786	16611	0.590
29	295822C	576114	679126	667097	12029	0.589
29	295823T	587226	702588	691183	11405	0.598
29	295824C	688324	947413	925886	21527	0.688
29	570000F	1011108	1435368	1406970	28398	0.710
29	580000F	2253051	3221573	3187174	34399	0.715
30	300000M	690193	830944	816602	14342	0.602
30	305911T	1174931	1429842	1400292	29550	0.608
30	305912C	1000450	1252811	1231874	20937	0.626
30	305913T	1401428	1767433	1733900	33533	0.631
30	305914C	590404	723623	708998	14625	0.613
30	305915T	1226559	1501458	1465863	35595	0.612
30	305916C	1188822	1471874	1442529	29345	0.619
30	305921T	1522000	1904039	1870935	33104	0.626
30	305922C	1700553	2135803	2097934	37869	0.628
30	305923T	204243	255278	250725	4553	0.625
30	305924C	1340458	1679201	1641766	37435	0.626
30	306011T	868044	1099570	1078656	20914	0.633
30	306012C	343055	429042	421467	7575	0.625
30	306013T	2051915	2582900	2542303	40597	0.629
30	306014C	1409304	1721398	1684984	36414	0.611
30	306015T	219097	274760	270470	4290	0.627
30	306016C	967806	1182438	1164369	18069	0.611
30	306021T	876625	1084418	1064850	19568	0.619
30	306022C	1459929	1822657	1793868	28789	0.624
30	306023T	1652963	2029056	1991697	37359	0.614
30	306024C	745141	933206	917060	16146	0.626
30	590000F	634384	715488	696366	19122	0.564
30	600000F	1757065	2138462	2098793	39669	0.609
31	310000M	327381	390378	380883	9495	0.596
31	316111T	1400390	1844109	1818419	25690	0.658
31	316112C	1095829	1452136	1433332	18804	0.663
31	316113T	390839	526734	519776	6958	0.674
31	316114C	1190485	1578156	1556822	21334	0.663
31	316115T	211076	285000	281033	3967	0.675
31	316116C	1022181	1360207	1341524	18683	0.665
31	316121T	1157729	1543211	1522038	21173	0.666
31	316123T	934364	1209751	1188439	21312	0.647
31	316124C	676754	903735	890298	13437	0.668
31	316211T	1150390	1546621	1523835	22786	0.672
31	316212C	1400277	1881992	1857944	24048	0.672
31	316213T	1463160	1960133	1933831	26302	0.670
31	316214C	256184	349806	345833	3973	0.683
31	316215T	1115180	1325298	1288803	36495	0.594
31	316216C	485343	646673	639665	7008	0.666
31	316221T	996441	1320247	1302314	17933	0.662
31	316222C	1323621	1764404	1735962	28442	0.667
31	316223T	499235	681843	674659	7184	0.683
31	316224C	908612	1201857	1186042	15815	0.661
31	610000F	1372163	1811609	1787894	23715	0.660
31	620000F	928905	1197804	1179026	18778	0.645
32	320000M	187501	236142	232824	3318	0.630
32	326311T	478089	607487	597675	9812	0.635
32	326312C	855719	1084667	1064901	19766	0.634
32	326313T	795964	1017069	997083	19986	0.639
32	326314C	756096	962833	943218	19615	0.637
32	326315T	1385322	1804738	1779872	24866	0.651
32	326316C	856413	1111181	1096092	15089	0.649
32	326321T	594550	758709	743300	15409	0.638
32	326323T	1317530	1726639	1696409	30230	0.655
32	326324C	645604	832608	818204	14404	0.645
32	326411T	1818361	2398321	2362043	36278	0.659
32	326412C	1503740	1973934	1945253	28681	0.656
32	326413T	1549789	1999944	1963605	36339	0.645
32	326414C	209043	250907	246699	4208	0.600
32	326415T	165668	215229	212444	2785	0.650
32	326416C	1521150	1934837	1878951	55886	0.636
32	326421T	1094035	1453396	1430965	22431	0.664
32	326422C	1208885	1583849	1554901	28948	0.655
32	326424C	1292763	1720346	1682986	37360	0.665
32	630000F	954631	1126632	1098413	28219	0.590
32	640000F	630887	755849	737896	17953	0.599
33	330000M	5416570	7818269	7724328	93941	0.722
33	336512C	1528979	2259460	2231238	28222	0.739
33	336513T	746609	938272	918132	20140	0.628
33	336514C	1004384	1228174	1201292	26882	0.611
33	336515T	2680818	3942594	3890420	52174	0.735
33	336516C	2098882	3111293	3070272	41021	0.741
33	336522C	595409	756585	741422	15163	0.635
33	336523T	678096	989424	974261	15163	0.730
33	336524C	2441155	3628286	3578450	49836	0.743
33	336611T	2581844	3232747	3164424	68323	0.626
33	336612C	781976	933702	911392	22310	0.597
33	336621T	2191642	2773302	2715110	58192	0.633
33	650000F	3926666	5801010	5734169	66841	0.739
33	660000F	257226	314202	307685	6517	0.611
34	340000M	1211574	1711942	1673338	38604	0.706
34	346711T	448212	634273	622756	11517	0.708
34	346712C	301975	432390	424222	8168	0.716
34	346713T	274405	384881	377336	7545	0.701
34	346714C	605006	737020	724088	12932	0.609
34	346715T	812064	965197	941755	23442	0.594
34	346716C	279062	327465	321558	5907	0.587
34	346721T	557243	772226	756370	15856	0.693
34	346722C	1108284	1588104	1557440	30664	0.716
34	346723T	435671	520861	511895	8966	0.598
34	346724C	402660	491303	483434	7869	0.610
34	346812C	479509	591861	580824	11037	0.617
34	346813T	394428	557504	547302	10202	0.707
34	346814C	451660	603425	594840	8585	0.668
34	346816C	646668	780295	766976	13319	0.603
34	346822C	290712	341549	335335	6214	0.587
34	346823T	217986	299747	293670	6077	0.688
34	346824C	1126826	1581673	1552210	29463	0.702
34	670000F	914392	1117326	1089537	27789	0.611
34	680000F	1124262	1336836	1305705	31131	0.595
36	360000M	1229723	1465188	1431979	33209	0.596
36	367111T	1701130	1266465	302299	964166	0.372
36	367114C	715231	521722	121827	399895	0.365
36	367121T	700571	502256	115807	386449	0.358
36	367122C	1218667	887628	196975	690653	0.364
36	367213T	636853	446651	92268	354383	0.351
36	367214C	239120	354039	351434	2605	0.740
36	367215T	874649	1255286	1245161	10125	0.718
36	367216C	155190	224924	223472	1452	0.725
36	710000F	241013	269858	261514	8344	0.560
36	720000F	2089156	2513621	2443783	69838	0.602
37	370000M	1173472	1470213	1445229	24984	0.626
37	377311T	1277112	1623972	1601181	22791	0.636
37	377312C	1493002	1906898	1874905	31993	0.639
37	377313T	1630143	2057235	2013592	43643	0.631
37	377314C	590902	764824	752254	12570	0.647
37	377315T	940054	1147625	1124368	23257	0.610
37	377316C	418697	541113	533376	7737	0.646
37	377321T	1702220	2177046	2145688	31358	0.639
37	377322C	443571	570683	562659	8024	0.643
37	377323T	1287445	1593644	1560017	33627	0.619
37	377324C	111049	144698	142718	1980	0.652
37	377412C	473391	610056	601510	8546	0.644
37	377413T	1155576	1454698	1425684	29014	0.629
37	377415T	611660	738259	721863	16396	0.603
37	377416C	395816	498961	490267	8694	0.630
37	377421T	933983	1161143	1137920	23223	0.622
37	377423T	133731	169748	167434	2314	0.635
37	377424C	3433633	4563803	4501731	62072	0.665
37	730000F	1360224	1734990	1705003	29987	0.638
37	740000F	801286	971590	953499	18091	0.606
38	380000M	1951904	2360946	2318291	42655	0.605
38	387511T	467186	582467	572956	9511	0.623
38	387512C	1286871	1548059	1515908	32151	0.601
38	387513T	828447	999964	979811	20153	0.604
38	387514C	408137	501037	492555	8482	0.614
38	387515T	633264	764865	748393	16472	0.604
38	387516C	949765	1173955	1151020	22935	0.618
38	387521T	1865426	2296319	2248394	47925	0.615
38	387522C	1079987	1319997	1293140	26857	0.611
38	387523T	670036	806284	789391	16893	0.602
38	387524C	992718	1249396	1227230	22166	0.629
38	387611T	1282799	1582515	1549872	32643	0.617
38	387613T	2217954	2668096	2610072	58024	0.601
38	387614C	869327	1066155	1045000	21155	0.613
38	387616C	426970	528432	517420	11012	0.619
38	387622C	1072682	1280411	1250666	29745	0.597
38	387623T	829059	1022887	1003202	19685	0.617
38	387624C	1091896	1357956	1328652	29304	0.622
38	760000F	607774	722694	705851	16843	0.595
39	390000M	506353	590317	575230	15087	0.583
39	397711T	968521	1150145	1122101	28044	0.594
39	397712C	1430863	1804618	1772015	32603	0.631
39	397713T	762458	952957	932392	20565	0.625
39	397714C	1166630	1470771	1442135	28636	0.630
39	397715T	1024168	1216030	1188108	27922	0.594
39	397716C	488065	610995	598129	12866	0.626
39	397721T	1615915	1979159	1935629	43530	0.612
39	397722C	1133020	1434636	1406254	28382	0.633
39	397723T	925058	1134536	1108605	25931	0.613
39	397724C	1029235	1266421	1239041	27380	0.615
39	397811T	1794680	2204081	2157008	47073	0.614
39	397812C	1383986	1691144	1653366	37778	0.611
39	397813T	1164520	1441836	1410571	31265	0.619
39	397814C	1075437	1343315	1315527	27788	0.625
39	397815T	1291106	1628816	1594647	34169	0.631
39	397816C	1055949	1345002	1319792	25210	0.637
39	397821T	1538434	1884021	1839907	44114	0.612
39	397822C	855410	1067326	1046028	21298	0.624
39	397823T	490433	607819	593558	14261	0.620
39	397824C	441143	553494	542530	10964	0.627
39	770000F	716360	907462	883461	24001	0.633
39	780000F	451293	547432	535327	12105	0.607
40	407911T	1497998	1910660	1880567	30093	0.638
40	407912C	967290	1262034	1244164	17870	0.652
40	407913T	1440504	1839756	1809933	29823	0.639
40	407914C	1171080	1509378	1484143	25235	0.644
40	407915T	479535	581498	568154	13344	0.606
40	407916C	602011	770299	757418	12881	0.640
40	407921T	940082	1210035	1191164	18871	0.644
40	407922C	1233337	1613571	1589037	24534	0.654
40	407923T	876152	1121349	1101327	20022	0.640
40	407924T	570813	746572	735514	11058	0.654
40	408011T	1318663	1705117	1674040	31077	0.647
40	408012C	1311928	1688453	1658024	30429	0.644
40	408013T	1635191	2063354	2027449	35905	0.631
40	408014C	797721	1041011	1027369	13642	0.652
40	408015T	299754	354529	346068	8461	0.591
40	408016C	877075	1134809	1118644	16165	0.647
40	408021T	1314706	1658698	1625915	32783	0.631
40	408022C	113569	144518	142422	2096	0.636
40	408023T	566243	705727	694704	11023	0.623
40	408024C	621758	812692	802223	10469	0.654
40	790000F	1026784	1300676	1280261	20415	0.633
40	800000F	1374188	1727775	1699491	28284	0.629
