# Supplementary material for: Regulatory Architecture of Gene Expression Variation in the Threespine Stickleback Gasterosteus aculeatus
Source: G3 (Bethesda). 2016 Nov 10;7(1):165–78. doi: 10.1534/g3.116.033241 (PMC5217106; doi:10.1534/g3.116.033241)
Supplement: Supplementary file 13 [file 165TableS2.csv]

QTLMap?	SNP	Recoded.Chromosome	Recoded.Pos	All.cM	Dam.cM	Sire.cM
Y	I-50408	Chromosome_1	50408	0	0	0
N	I-114504	Chromosome_1	114504	0	0	0
N	I-138036	Chromosome_1	138036	0	0	0
N	I-163789	Chromosome_1	163789	2.151	0.637	3.389
N	I-187828	Chromosome_1	187828	2.151	0.637	3.389
N	I-197887	Chromosome_1	197887	2.151	0.637	3.389
Y	I-204268	Chromosome_1	204268	2.151	0.637	3.389
N	I-247742	Chromosome_1	247742	3.078	1.617	4.403
Y	I-382264	Chromosome_1	382264	3.078	1.617	4.403
Y	I-387599	Chromosome_1	387599	3.267	1.617	4.78
N	I-456886	Chromosome_1	456886	3.267	1.617	4.78
Y	I-557254	Chromosome_1	557254	3.828	2.327	5.114
Y	I-702247	Chromosome_1	702247	4.314	2.715	5.522
Y	I-822752	Chromosome_1	822752	5.753	3.012	8.307
N	I-906351	Chromosome_1	906351	5.753	3.012	8.307
Y	I-930664	Chromosome_1	930664	6.421	3.05	8.82
Y	I-971847	Chromosome_1	971847	8.03	5.944	9.712
Y	I-1037554	Chromosome_1	1037554	8.251	6.093	9.712
Y	I-1077132	Chromosome_1	1077132	10.191	8.007	12.5
Y	I-1207364	Chromosome_1	1207364	12.217	10.044	12.681
Y	I-1260907	Chromosome_1	1260907	13.632	10.906	13.582
N	I-1302252	Chromosome_1	1302252	14.067	10.906	16.901
N	I-1345099	Chromosome_1	1345099	14.067	10.906	16.901
Y	I-1356785	Chromosome_1	1356785	14.067	10.906	16.901
N	I-1375245	Chromosome_1	1375245	14.067	10.906	16.901
Y	I-1392275	Chromosome_1	1392275	14.826	12.374	17.292
N	I-1404686	Chromosome_1	1404686	14.826	12.374	17.292
N	I-1454664	Chromosome_1	1454664	17.825	13.04	22.205
Y	175-2840	Chromosome_1	1547190	17.825	13.04	22.205
Y	175-64370	Chromosome_1	1608720	18.522	14.404	22.205
N	175-72418	Chromosome_1	1616768	18.901	14.404	22.959
Y	175-82344	Chromosome_1	1626694	18.901	14.404	22.959
Y	175-100864	Chromosome_1	1645214	19.41	14.404	23.544
Y	175-119080	Chromosome_1	1663430	19.715	15.358	23.863
N	165-47177	Chromosome_1	1762950	23.925	18.17	29.208
N	165-120638	Chromosome_1	1836411	23.925	18.17	29.208
Y	165-121863	Chromosome_1	1837636	23.925	18.17	29.208
Y	165-139122	Chromosome_1	1854895	24.793	18.17	30.498
Y	I-1760608	Chromosome_1	2100405	31.079	24.248	37.417
Y	I-1861014	Chromosome_1	2200811	33.413	25.925	40.528
N	I-1865463	Chromosome_1	2205260	33.413	25.925	40.528
Y	I-1932673	Chromosome_1	2272470	34.785	26.889	42.089
Y	I-1965181	Chromosome_1	2304978	35.008	29.141	42.089
Y	I-2003077	Chromosome_1	2342874	36.508	29.141	43.528
Y	I-2013362	Chromosome_1	2353159	36.809	29.141	43.951
Y	I-2062870	Chromosome_1	2402667	38.12	31.446	44.44
N	I-2158969	Chromosome_1	2498766	39.745	33.677	45.511
N	I-2192428	Chromosome_1	2532225	39.745	33.677	45.511
N	I-2221750	Chromosome_1	2561547	39.745	33.677	45.511
N	I-2241821	Chromosome_1	2581618	39.745	33.677	45.511
Y	I-2242464	Chromosome_1	2582261	39.745	33.677	45.511
Y	I-2266493	Chromosome_1	2606290	40.688	36.141	45.511
N	I-2315343	Chromosome_1	2655140	41.605	36.279	46.457
Y	I-2336813	Chromosome_1	2676610	41.605	36.279	46.457
Y	I-2365528	Chromosome_1	2705325	42.273	36.822	47.213
N	I-2403721	Chromosome_1	2743518	42.273	36.822	47.213
Y	I-2426853	Chromosome_1	2766650	44.321	41.224	48.136
Y	I-2586915	Chromosome_1	2926712	46.5	41.267	51.315
N	I-2662820	Chromosome_1	3002617	48.166	44.621	51.315
Y	I-2680037	Chromosome_1	3019834	48.166	44.621	51.315
N	I-2695723	Chromosome_1	3035520	48.166	44.621	51.315
Y	I-2710959	Chromosome_1	3050756	48.547	44.621	51.843
N	I-2746333	Chromosome_1	3086130	48.547	44.621	51.843
Y	I-2873293	Chromosome_1	3213090	49.722	46.64	51.843
Y	I-3100381	Chromosome_1	3440178	50.911	47.156	54.172
N	I-3221122	Chromosome_1	3560919	51.912	48.263	55.116
Y	I-3268091	Chromosome_1	3607888	51.912	48.263	55.116
N	I-3296873	Chromosome_1	3636670	52.809	48.674	56.466
Y	I-3339670	Chromosome_1	3679467	52.809	48.674	56.466
Y	I-3359405	Chromosome_1	3699202	54.751	51.101	57.7
Y	I-3410035	Chromosome_1	3749832	55.298	51.101	58.846
Y	I-3489317	Chromosome_1	3829114	56.777	54.128	58.846
Y	I-3723535	Chromosome_1	4063332	56.805	54.589	58.846
Y	I-3775278	Chromosome_1	4115075	56.851	54.642	58.86
N	I-3791598	Chromosome_1	4131395	57.845	56.172	59.196
Y	I-3804722	Chromosome_1	4144519	57.845	56.172	59.196
N	I-3886484	Chromosome_1	4226281	58.721	57.016	59.888
Y	I-3949713	Chromosome_1	4289510	58.721	57.016	59.888
Y	I-3959800	Chromosome_1	4299597	59.046	57.667	59.888
N	I-4098533	Chromosome_1	4438330	59.495	57.667	60.784
Y	I-4110224	Chromosome_1	4450021	59.495	57.667	60.784
Y	I-4127019	Chromosome_1	4466816	59.97	58.825	60.784
N	I-4158530	Chromosome_1	4498327	60.733	59.799	61.277
Y	I-4176711	Chromosome_1	4516508	60.733	59.799	61.277
N	I-4295897	Chromosome_1	4635694	60.733	59.799	61.277
Y	I-4314696	Chromosome_1	4654493	62.133	61.802	62.1
N	I-4495610	Chromosome_1	4835407	62.133	61.802	62.1
N	I-4517634	Chromosome_1	4857431	63.627	63.94	62.884
Y	I-4559711	Chromosome_1	4899508	63.627	63.94	62.884
N	I-4736974	Chromosome_1	5076771	63.627	63.94	62.884
Y	I-4766827	Chromosome_1	5106624	64.067	64.432	62.884
N	I-4798736	Chromosome_1	5138533	64.156	64.432	63.907
Y	I-4803697	Chromosome_1	5143494	64.156	64.432	63.907
N	I-4926713	Chromosome_1	5266510	64.156	64.432	63.907
Y	I-4996044	Chromosome_1	5335841	64.692	65.269	63.907
N	I-5099509	Chromosome_1	5439306	64.692	65.269	63.907
N	I-5457187	Chromosome_1	5796984	65.976	67.285	63.907
Y	I-5473494	Chromosome_1	5813291	65.976	67.285	63.907
N	I-5536326	Chromosome_1	5876123	65.976	67.285	63.907
N	I-5641735	Chromosome_1	5981532	66.835	67.865	65.503
N	I-5651420	Chromosome_1	5991217	66.835	67.865	65.503
Y	I-5726554	Chromosome_1	6066351	66.835	67.865	65.503
N	I-5819911	Chromosome_1	6159708	66.835	67.865	65.503
Y	I-5838232	Chromosome_1	6178029	67.406	67.865	65.892
Y	I-5976245	Chromosome_1	6316042	67.79	69.279	65.892
N	I-6035377	Chromosome_1	6375174	67.79	69.279	65.892
N	I-6043832	Chromosome_1	6383629	68.171	69.974	65.892
Y	I-6072643	Chromosome_1	6412440	68.171	69.974	65.892
Y	I-6275425	Chromosome_1	6615222	68.902	70.983	66.321
N	I-6405023	Chromosome_1	6744820	68.902	70.983	66.321
Y	I-6512062	Chromosome_1	6851859	69.059	71.194	66.415
N	I-6702424	Chromosome_1	7042221	69.059	71.194	66.415
N	I-6789758	Chromosome_1	7129555	69.629	71.983	66.976
Y	I-6813712	Chromosome_1	7153509	69.629	71.983	66.976
N	I-6829948	Chromosome_1	7169745	69.629	71.983	66.976
N	I-6883048	Chromosome_1	7222845	70.526	73.382	67.325
N	I-6908642	Chromosome_1	7248439	70.526	73.382	67.325
N	I-6957342	Chromosome_1	7297139	70.526	73.382	67.325
Y	I-6985156	Chromosome_1	7324953	70.526	73.382	67.325
N	I-7036212	Chromosome_1	7376009	70.526	73.382	67.325
N	I-7116997	Chromosome_1	7456794	70.526	73.382	67.325
N	I-7277933	Chromosome_1	7617730	70.526	73.382	67.325
N	I-7377942	Chromosome_1	7717739	70.526	73.382	67.325
Y	I-7435299	Chromosome_1	7775096	70.702	73.382	67.65
N	I-7469176	Chromosome_1	7808973	71.142	73.85	68.116
N	I-7532291	Chromosome_1	7872088	71.142	73.85	68.116
Y	I-7822953	Chromosome_1	8162750	71.142	73.85	68.116
N	I-7853674	Chromosome_1	8193471	71.142	73.85	68.116
N	I-8020599	Chromosome_1	8360396	72.065	75.03	68.725
Y	I-8076637	Chromosome_1	8416434	72.065	75.03	68.725
Y	I-8169846	Chromosome_1	8509643	72.299	75.482	68.725
N	I-8173038	Chromosome_1	8512835	72.299	75.482	68.725
Y	I-8360850	Chromosome_1	8700647	72.591	75.482	69.268
Y	I-8438108	Chromosome_1	8777905	73.009	76.376	69.268
N	I-8905661	Chromosome_1	9245458	74.527	78.831	69.812
Y	I-9513458	Chromosome_1	9853255	74.527	78.831	69.812
Y	I-9585214	Chromosome_1	9925011	75.113	79.537	70.354
N	I-9598418	Chromosome_1	9938215	75.113	79.537	70.354
N	I-9781340	Chromosome_1	10121137	75.113	79.537	70.354
N	I-9801472	Chromosome_1	10141269	75.113	79.537	70.354
N	I-9824882	Chromosome_1	10164679	75.113	79.537	70.354
N	I-9893660	Chromosome_1	10233457	75.113	79.537	70.354
Y	I-9962255	Chromosome_1	10302052	76.925	82.242	71.453
Y	I-10218378	Chromosome_1	10558175	77.012	82.242	71.521
N	I-10296055	Chromosome_1	10635852	77.012	82.242	71.521
Y	I-10526217	Chromosome_1	10866014	77.237	82.663	71.521
N	I-10542909	Chromosome_1	10882706	77.752	83.306	72.059
N	I-10729566	Chromosome_1	11069363	77.752	83.306	72.059
Y	I-11003544	Chromosome_1	11343341	77.752	83.306	72.059
N	I-11053898	Chromosome_1	11393695	78.154	83.771	72.456
Y	I-11214864	Chromosome_1	11554661	78.154	83.771	72.456
N	I-11296260	Chromosome_1	11636057	78.154	83.771	72.456
N	I-11360363	Chromosome_1	11700160	79.68	84.882	74.112
N	I-11377070	Chromosome_1	11716867	79.68	84.882	74.112
Y	I-11431969	Chromosome_1	11771766	79.68	84.882	74.112
Y	I-11630863	Chromosome_1	11970660	79.719	84.895	74.149
N	I-11638197	Chromosome_1	11977994	79.97	85.215	74.359
N	I-11644270	Chromosome_1	11984067	79.97	85.215	74.359
N	I-11675600	Chromosome_1	12015397	79.97	85.215	74.359
Y	I-11903824	Chromosome_1	12243621	79.97	85.215	74.359
Y	I-12023745	Chromosome_1	12363542	80.352	85.928	74.601
N	I-12069040	Chromosome_1	12408837	81.895	87.36	76.077
Y	I-12247190	Chromosome_1	12586987	81.895	87.36	76.077
N	I-12270641	Chromosome_1	12610438	81.895	87.36	76.077
N	I-12277340	Chromosome_1	12617137	81.895	87.36	76.077
Y	I-12285649	Chromosome_1	12625446	82.241	87.36	76.498
Y	I-12312033	Chromosome_1	12651830	82.252	87.478	76.498
Y	I-12366757	Chromosome_1	12706554	82.996	89.21	76.498
Y	I-12411971	Chromosome_1	12751768	83.403	89.21	77.098
N	I-12438668	Chromosome_1	12778465	83.403	89.21	77.098
Y	I-12527022	Chromosome_1	12866819	84.076	90.366	77.482
Y	I-12952945	Chromosome_1	13292742	85.306	91.766	78.377
N	I-13043793	Chromosome_1	13383590	85.951	91.812	78.808
Y	I-13132282	Chromosome_1	13472079	85.951	91.812	78.808
Y	I-13380883	Chromosome_1	13720680	86.948	95.126	78.808
N	I-13490587	Chromosome_1	13830384	87.183	95.126	79.167
Y	I-13575527	Chromosome_1	13915324	87.183	95.126	79.167
Y	I-13618484	Chromosome_1	13958281	87.916	95.126	80.238
Y	I-13629290	Chromosome_1	13969087	88.184	95.126	80.598
Y	I-13648991	Chromosome_1	13988788	88.66	95.545	81.156
Y	I-13665029	Chromosome_1	14004826	89.173	96.014	81.742
Y	I-13738802	Chromosome_1	14078599	89.506	96.292	82.083
Y	I-13886292	Chromosome_1	14226089	89.751	97.067	82.313
Y	I-13902780	Chromosome_1	14242577	90.538	97.067	83.524
Y	I-13947981	Chromosome_1	14287778	91.001	98.051	83.524
Y	I-14197851	Chromosome_1	14537648	91.922	99.628	83.524
N	I-14358391	Chromosome_1	14698188	92.233	100.782	83.524
Y	I-14798334	Chromosome_1	15138131	92.233	100.782	83.524
Y	I-14823839	Chromosome_1	15163636	92.543	101.657	83.524
N	I-14847164	Chromosome_1	15186961	92.869	101.657	83.819
Y	I-14861341	Chromosome_1	15201138	92.869	101.657	83.819
Y	I-14895899	Chromosome_1	15235696	93.102	102.231	83.819
Y	I-14988034	Chromosome_1	15327831	93.976	102.967	84.584
N	I-15031273	Chromosome_1	15371070	94.464	103.087	85.455
Y	I-15246189	Chromosome_1	15585986	94.464	103.087	85.455
N	I-15400165	Chromosome_1	15739962	94.464	103.087	85.455
N	I-15552238	Chromosome_1	15892035	95.722	104.286	86.851
Y	I-15644964	Chromosome_1	15984761	95.722	104.286	86.851
Y	I-15706032	Chromosome_1	16045829	96.215	104.92	87.166
N	I-15706703	Chromosome_1	16046500	96.215	104.92	87.166
Y	I-15764265	Chromosome_1	16104062	96.443	104.92	87.832
N	I-15805434	Chromosome_1	16145231	96.559	104.92	87.832
N	I-15819906	Chromosome_1	16159703	96.559	104.92	87.832
Y	I-15851732	Chromosome_1	16191529	96.559	104.92	87.832
N	I-15986379	Chromosome_1	16326176	96.559	104.92	87.832
Y	I-16006664	Chromosome_1	16346461	97.799	104.946	89.186
N	I-16042288	Chromosome_1	16382085	98.082	106.555	89.186
N	I-16112849	Chromosome_1	16452646	98.082	106.555	89.186
Y	I-16135155	Chromosome_1	16474952	98.082	106.555	89.186
N	I-16264445	Chromosome_1	16604242	99.421	107.245	91.008
N	I-16314635	Chromosome_1	16654432	99.421	107.245	91.008
Y	I-16362979	Chromosome_1	16702776	99.421	107.245	91.008
Y	I-16423970	Chromosome_1	16763767	100.374	109.776	91.511
N	I-16434605	Chromosome_1	16774402	101.069	109.776	92.013
N	I-16607215	Chromosome_1	16947012	101.069	109.776	92.013
N	I-16640686	Chromosome_1	16980483	101.069	109.776	92.013
Y	I-16655831	Chromosome_1	16995628	101.069	109.776	92.013
Y	I-16662819	Chromosome_1	17002616	101.419	110.231	92.243
N	I-16706714	Chromosome_1	17046511	101.594	110.231	92.472
Y	I-16730761	Chromosome_1	17070558	101.594	110.231	92.472
N	I-16799436	Chromosome_1	17139233	102.466	111.667	92.472
Y	I-16807038	Chromosome_1	17146835	102.466	111.667	92.472
N	I-16847780	Chromosome_1	17187577	102.49	111.667	93.318
Y	I-16858664	Chromosome_1	17198461	102.49	111.667	93.318
N	I-16875734	Chromosome_1	17215531	102.845	111.939	93.318
Y	I-17081950	Chromosome_1	17421747	102.845	111.939	93.318
Y	I-17084542	Chromosome_1	17424339	103.175	111.939	94.174
N	I-17095754	Chromosome_1	17435551	103.175	111.939	94.174
Y	I-17193193	Chromosome_1	17532990	103.625	112.245	94.728
Y	I-17293267	Chromosome_1	17633064	104.014	112.519	95.144
N	I-17365924	Chromosome_1	17705721	104.014	112.519	95.144
N	I-17372930	Chromosome_1	17712727	104.014	112.519	95.144
Y	I-17429145	Chromosome_1	17768942	104.167	112.519	95.855
Y	I-17993717	Chromosome_1	18333514	104.55	112.519	95.855
N	I-18113150	Chromosome_1	18452947	104.91	113.226	96.175
Y	I-18138351	Chromosome_1	18478148	104.91	113.226	96.175
N	I-18372681	Chromosome_1	18712478	105.613	114.438	96.393
Y	I-18395774	Chromosome_1	18735571	105.613	114.438	96.393
N	I-18419480	Chromosome_1	18759277	105.613	114.438	96.393
Y	I-18574493	Chromosome_1	18914290	106.192	115.37	96.541
Y	I-18768086	Chromosome_1	19107883	106.276	115.5	96.905
N	I-18986682	Chromosome_1	19326479	107.394	117.544	96.905
N	I-19181209	Chromosome_1	19521006	107.394	117.544	96.905
N	I-19402791	Chromosome_1	19742588	107.394	117.544	96.905
N	I-19413673	Chromosome_1	19753470	107.394	117.544	96.905
N	I-19437562	Chromosome_1	19777359	107.394	117.544	96.905
N	I-19448709	Chromosome_1	19788506	107.394	117.544	96.905
N	I-19519374	Chromosome_1	19859171	107.394	117.544	96.905
Y	I-19520030	Chromosome_1	19859827	107.394	117.544	96.905
N	I-19533306	Chromosome_1	19873103	108.016	119.217	96.905
Y	I-19554548	Chromosome_1	19894345	108.016	119.217	96.905
N	I-19756472	Chromosome_1	20096269	108.016	119.217	96.905
Y	I-19897930	Chromosome_1	20237727	108.445	119.743	96.905
Y	I-27116465	Chromosome_1	20434863	108.948	120.439	96.905
Y	I-27019542	Chromosome_1	20531786	109.37	120.989	96.905
N	I-27013159	Chromosome_1	20538169	109.37	120.989	96.905
Y	I-26978302	Chromosome_1	20573026	109.829	121.538	97.408
Y	I-26946601	Chromosome_1	20604727	110.389	122.339	98.062
N	I-26927603	Chromosome_1	20623725	110.389	122.339	98.062
N	I-26896535	Chromosome_1	20654793	110.389	122.339	98.062
Y	I-26855656	Chromosome_1	20695672	110.994	123.323	98.062
Y	I-26662286	Chromosome_1	20889042	111.762	125.014	98.062
Y	I-26533998	Chromosome_1	21017330	113.055	127.058	98.932
N	I-26477792	Chromosome_1	21073536	113.055	127.058	98.932
Y	I-26278803	Chromosome_1	21272525	113.77	128.338	98.932
N	I-26157220	Chromosome_1	21394108	113.77	128.338	98.932
Y	I-26073969	Chromosome_1	21477359	114.23	129.114	99.142
N	I-25828551	Chromosome_1	21722777	114.689	129.92	99.351
Y	I-25819313	Chromosome_1	21732015	114.689	129.92	99.351
N	I-25794237	Chromosome_1	21757091	114.689	129.92	99.351
Y	I-25581240	Chromosome_1	21970088	115.561	131.636	99.351
N	I-25545675	Chromosome_1	22005653	115.561	131.636	99.351
N	I-25527430	Chromosome_1	22023898	115.561	131.636	99.351
Y	I-25223412	Chromosome_1	22327916	117.695	134.959	100.405
N	I-25041097	Chromosome_1	22510231	118.723	136.755	100.61
Y	I-25011732	Chromosome_1	22539596	118.723	136.755	100.61
Y	I-24994365	Chromosome_1	22556963	119.286	137.516	100.987
Y	I-24945040	Chromosome_1	22606288	119.568	137.516	101.367
N	I-24856642	Chromosome_1	22694686	119.568	137.516	101.367
N	I-24653719	Chromosome_1	22897609	120.374	139.211	101.458
Y	I-24641892	Chromosome_1	22909436	120.374	139.211	101.458
N	I-24610264	Chromosome_1	22941064	120.374	139.211	101.458
Y	I-24445102	Chromosome_1	23106226	121.165	140.805	101.745
N	I-24417705	Chromosome_1	23133623	122.927	141.343	104.319
Y	I-24404080	Chromosome_1	23147248	122.927	141.343	104.319
N	I-24338329	Chromosome_1	23212999	122.927	141.343	104.319
Y	I-24163390	Chromosome_1	23387938	124.247	142.876	105.039
Y	I-24065637	Chromosome_1	23485691	124.27	142.9	105.364
N	I-24049253	Chromosome_1	23502075	124.27	142.9	105.364
N	I-23950156	Chromosome_1	23601172	124.27	142.9	105.364
N	I-23885255	Chromosome_1	23666073	124.796	144.157	105.364
Y	I-23825290	Chromosome_1	23726038	124.796	144.157	105.364
N	I-23821090	Chromosome_1	23730238	124.796	144.157	105.364
N	I-23728513	Chromosome_1	23822815	126.648	146.038	107.144
Y	I-23532978	Chromosome_1	24018350	126.648	146.038	107.144
N	I-23480894	Chromosome_1	24070434	126.648	146.038	107.144
N	I-23455796	Chromosome_1	24095532	126.648	146.038	107.144
Y	I-23426996	Chromosome_1	24124332	126.899	146.568	107.144
Y	I-23207737	Chromosome_1	24343591	128.4	148.815	107.144
Y	I-23101185	Chromosome_1	24450143	128.483	148.815	108.496
N	I-23042368	Chromosome_1	24508960	129.456	150.441	108.496
Y	I-22907258	Chromosome_1	24644070	129.456	150.441	108.496
N	I-22881705	Chromosome_1	24669623	129.456	150.441	108.496
N	I-22869865	Chromosome_1	24681463	129.456	150.441	108.496
N	I-22860375	Chromosome_1	24690953	129.917	151.247	108.496
Y	I-22858050	Chromosome_1	24693278	129.917	151.247	108.496
N	I-22857114	Chromosome_1	24694214	129.917	151.247	108.496
Y	I-22817759	Chromosome_1	24733569	129.965	151.54	108.496
N	I-22800098	Chromosome_1	24751230	130.634	152.557	108.496
N	I-22707613	Chromosome_1	24843715	130.634	152.557	108.496
Y	I-22649784	Chromosome_1	24901544	130.634	152.557	108.496
Y	I-22537194	Chromosome_1	25014134	131.865	154.197	109.504
Y	I-22456100	Chromosome_1	25095228	132.62	155.138	110.143
Y	I-22352678	Chromosome_1	25198650	133.833	157.202	110.694
Y	I-22289542	Chromosome_1	25261786	134.271	157.967	110.694
N	I-22263747	Chromosome_1	25287581	134.271	157.967	110.694
Y	I-22257914	Chromosome_1	25293414	134.971	159.386	110.694
N	I-22159778	Chromosome_1	25391550	134.971	159.386	110.694
N	I-22084105	Chromosome_1	25467223	136.406	160.48	112.326
N	I-22078817	Chromosome_1	25472511	136.406	160.48	112.326
Y	I-22050326	Chromosome_1	25501002	136.406	160.48	112.326
N	I-22038781	Chromosome_1	25512547	136.406	160.48	112.326
Y	I-21955755	Chromosome_1	25595573	137.273	161.847	112.836
Y	I-21905921	Chromosome_1	25645407	139.094	164.496	113.551
Y	I-21830387	Chromosome_1	25720941	139.148	165.491	113.551
N	I-21807969	Chromosome_1	25743359	139.55	165.491	113.89
N	I-21615341	Chromosome_1	25935987	139.55	165.491	113.89
Y	I-21607466	Chromosome_1	25943862	139.55	165.491	113.89
Y	I-21499886	Chromosome_1	26051442	139.576	165.491	113.89
N	I-21471192	Chromosome_1	26080136	141.288	166.318	116.387
Y	I-21460116	Chromosome_1	26091212	141.288	166.318	116.387
N	I-21454728	Chromosome_1	26096600	141.288	166.318	116.387
N	I-21431539	Chromosome_1	26119789	142.289	167.92	116.724
Y	I-21377492	Chromosome_1	26173836	142.289	167.92	116.724
N	I-21318969	Chromosome_1	26232359	142.289	167.92	116.724
Y	I-21247050	Chromosome_1	26304278	143.393	169.575	117.264
N	I-21182843	Chromosome_1	26368485	143.393	169.575	117.264
Y	I-21155057	Chromosome_1	26396271	143.506	169.575	118.02
Y	I-21112929	Chromosome_1	26438399	144.171	169.575	118.571
Y	I-21069629	Chromosome_1	26481699	144.568	169.575	118.879
Y	I-21015864	Chromosome_1	26535464	146.268	172.878	119.865
N	I-20962812	Chromosome_1	26588516	146.268	172.878	119.865
N	I-20931763	Chromosome_1	26619565	146.949	173.256	120.712
N	I-20761151	Chromosome_1	26790177	146.949	173.256	120.712
Y	I-20755013	Chromosome_1	26796315	146.949	173.256	120.712
Y	I-20676232	Chromosome_1	26875096	148.422	173.256	123.327
N	I-20593459	Chromosome_1	26957869	149.582	173.256	125.328
Y	I-20577551	Chromosome_1	26973777	149.582	173.256	125.328
N	I-20566462	Chromosome_1	26984866	149.582	173.256	125.328
Y	I-20478359	Chromosome_1	27072969	152.009	174.763	129.558
Y	I-20246972	Chromosome_1	27304356	153.173	175.52	130.991
N	I-20228410	Chromosome_1	27322918	153.173	175.52	130.991
Y	I-20126517	Chromosome_1	27424811	156.335	176.258	136.207
N	I-20080558	Chromosome_1	27470770	157.004	177.725	136.207
N	I-20073042	Chromosome_1	27478286	157.004	177.725	136.207
Y	I-20061779	Chromosome_1	27489549	157.004	177.725	136.207
Y	I-20035444	Chromosome_1	27515884	157.741	177.725	137.655
N	I-20030604	Chromosome_1	27520724	157.741	177.725	137.655
N	I-19962105	Chromosome_1	27589223	159.361	179.446	139.422
Y	I-19943943	Chromosome_1	27607385	159.361	179.446	139.422
Y	74-829	Chromosome_1	27630855	162.085	182.629	141.412
Y	74-37418	Chromosome_1	27667444	163.765	184.35	143.281
N	74-100544	Chromosome_1	27730570	163.765	184.35	143.281
Y	74-159179	Chromosome_1	27789205	164.498	185.059	143.962
N	74-166074	Chromosome_1	27796100	164.498	185.059	143.962
Y	74-197238	Chromosome_1	27827264	165.217	186.166	144.503
N	74-245943	Chromosome_1	27875969	165.217	186.166	144.503
Y	74-268653	Chromosome_1	27898679	166.404	186.829	145.95
N	74-293468	Chromosome_1	27923494	166.404	186.829	145.95
N	74-342969	Chromosome_1	27972995	166.963	187.533	146.443
N	74-358236	Chromosome_1	27988262	166.963	187.533	146.443
Y	74-377436	Chromosome_1	28007462	166.963	187.533	146.443
N	74-456726	Chromosome_1	28086752	166.963	187.533	146.443
Y	74-485754	Chromosome_1	28115780	168.009	188.378	147.615
N	74-510605	Chromosome_1	28140631	168.719	188.949	148.487
Y	74-557756	Chromosome_1	28187782	168.719	188.949	148.487
N	74-582079	Chromosome_1	28212105	168.719	188.949	148.487
Y	74-616384	Chromosome_1	28246410	169.661	188.949	150.275
Y	74-641223	Chromosome_1	28271249	170.138	188.949	151.146
N	74-653063	Chromosome_1	28283089	170.138	188.949	151.146
Y	74-660078	Chromosome_1	28290104	170.677	189.813	151.598
Y	I-28144481	Chromosome_1	28353881	174.197	192.922	155.454
N	I-28099064	Chromosome_1	28399298	174.197	192.922	155.454
Y	I-28072494	Chromosome_1	28425868	175.021	193.507	156.794
Y	I-27989636	Chromosome_1	28508726	177.365	195.306	159.394
N	I-27979312	Chromosome_1	28519050	177.365	195.306	159.394
Y	I-27962486	Chromosome_1	28535876	178.052	196.043	160.041
N	I-27926615	Chromosome_1	28571747	178.052	196.043	160.041
N	I-27921277	Chromosome_1	28577085	178.052	196.043	160.041
Y	I-27905339	Chromosome_1	28593023	178.388	196.043	160.979
N	I-27903017	Chromosome_1	28595345	178.67	196.639	160.979
Y	I-27899823	Chromosome_1	28598539	178.67	196.639	160.979
N	I-27886505	Chromosome_1	28611857	178.67	196.639	160.979
N	I-27871753	Chromosome_1	28626609	178.67	196.639	160.979
Y	I-27826437	Chromosome_1	28671925	179.416	197.653	160.979
Y	I-27742086	Chromosome_1	28756276	179.936	197.653	163.584
Y	I-27716236	Chromosome_1	28782126	181.951	199.745	164.503
N	I-27701270	Chromosome_1	28797092	181.951	199.745	164.503
Y	I-27642857	Chromosome_1	28855505	182.595	199.745	165.755
N	I-27590081	Chromosome_1	28908281	184.022	202.52	165.755
Y	I-27583356	Chromosome_1	28915006	184.022	202.52	165.755
N	I-27311204	Chromosome_1	29187158	186.531	206.478	165.755
Y	I-27299835	Chromosome_1	29198527	186.531	206.478	165.755
Y	98-29688	Chromosome_2	29688	0	0	0
N	98-50910	Chromosome_2	50910	0.412	1.081	0
N	98-160747	Chromosome_2	160747	0.412	1.081	0
Y	98-190082	Chromosome_2	190082	0.412	1.081	0
Y	98-193001	Chromosome_2	193001	0.868	1.081	0.423
Y	98-250630	Chromosome_2	250630	1.21	2.773	0.423
N	98-319100	Chromosome_2	319100	2.081	2.773	1.741
Y	98-360499	Chromosome_2	360499	2.081	2.773	1.741
Y	98-410463	Chromosome_2	410463	2.744	3.186	2.719
N	II-104228	Chromosome_2	515805	2.744	3.186	2.719
N	II-205511	Chromosome_2	617088	4.35	5.27	3.609
N	II-298821	Chromosome_2	710398	4.35	5.27	3.609
N	II-306948	Chromosome_2	718525	4.35	5.27	3.609
N	II-479764	Chromosome_2	891341	4.35	5.27	3.609
N	II-509567	Chromosome_2	921144	4.35	5.27	3.609
N	II-513629	Chromosome_2	925206	4.35	5.27	3.609
Y	II-515969	Chromosome_2	927546	4.35	5.27	3.609
Y	II-749146	Chromosome_2	1160723	4.399	5.27	3.685
Y	II-902377	Chromosome_2	1313954	4.784	5.27	4.255
Y	II-961038	Chromosome_2	1372615	6.222	6.905	5.543
N	II-999118	Chromosome_2	1410695	7.884	10.752	5.543
Y	II-1202980	Chromosome_2	1614557	7.884	10.752	5.543
N	II-1300810	Chromosome_2	1712387	8.587	10.752	6.638
Y	II-1391271	Chromosome_2	1802848	8.587	10.752	6.638
N	II-1491589	Chromosome_2	1903166	9.205	10.752	7.463
Y	II-1924845	Chromosome_2	2336422	9.205	10.752	7.463
N	II-1994008	Chromosome_2	2405585	12.289	16.052	8.625
Y	II-2066231	Chromosome_2	2477808	12.289	16.052	8.625
N	II-2100375	Chromosome_2	2511952	12.289	16.052	8.625
Y	II-2324538	Chromosome_2	2736115	13.884	19.385	8.625
N	II-2444226	Chromosome_2	2855803	13.884	19.385	8.625
Y	II-2509526	Chromosome_2	2921103	16.008	21.138	11.16
Y	II-2565464	Chromosome_2	2977041	16.832	21.497	12.288
N	II-2572787	Chromosome_2	2984364	17.096	21.607	12.288
Y	II-2693976	Chromosome_2	3105553	17.096	21.607	12.288
Y	II-2842729	Chromosome_2	3254306	18.63	24.31	13.264
Y	II-3061498	Chromosome_2	3473075	19.766	25.917	14.071
N	II-3084355	Chromosome_2	3495932	19.766	25.917	14.071
Y	II-3255909	Chromosome_2	3667486	22.828	29.612	16.338
N	II-3348938	Chromosome_2	3760515	23.962	31.573	16.85
Y	II-3360021	Chromosome_2	3771598	23.962	31.573	16.85
N	II-3401041	Chromosome_2	3812618	23.962	31.573	16.85
Y	II-3434866	Chromosome_2	3846443	25.328	33.512	17.942
Y	II-3452197	Chromosome_2	3863774	25.563	33.567	18.054
Y	II-3466671	Chromosome_2	3878248	25.578	33.567	18.054
N	II-3570342	Chromosome_2	3981919	25.578	33.567	18.054
N	II-3678009	Chromosome_2	4089586	26.159	34.662	18.054
N	II-3737090	Chromosome_2	4148667	26.159	34.662	18.054
N	II-3764847	Chromosome_2	4176424	26.159	34.662	18.054
Y	II-3798417	Chromosome_2	4209994	26.159	34.662	18.054
N	II-3842073	Chromosome_2	4253650	26.159	34.662	18.054
Y	II-3891306	Chromosome_2	4302883	27.746	35.513	20.37
Y	II-3928949	Chromosome_2	4340526	29.003	37.27	20.928
Y	II-3997092	Chromosome_2	4408669	29.488	37.894	22.579
N	II-4007180	Chromosome_2	4418757	30.357	39.061	22.592
Y	II-4040065	Chromosome_2	4451642	30.357	39.061	22.592
N	II-4186027	Chromosome_2	4597604	31.537	40.892	22.592
Y	II-4226314	Chromosome_2	4637891	31.537	40.892	22.592
Y	II-4290931	Chromosome_2	4702508	31.792	41.941	22.592
Y	II-4311691	Chromosome_2	4723268	32.091	41.941	23.013
Y	II-4347605	Chromosome_2	4759182	34.635	43.719	26.121
Y	II-4369098	Chromosome_2	4780675	34.651	43.719	26.143
Y	II-4481323	Chromosome_2	4892900	34.877	43.719	26.447
Y	II-4532633	Chromosome_2	4944210	35.943	44.189	26.744
N	II-4603879	Chromosome_2	5015456	35.943	44.189	26.744
Y	II-4632683	Chromosome_2	5044260	36.342	44.277	28.674
Y	II-4665390	Chromosome_2	5076967	37.575	44.654	32.218
N	II-4713558	Chromosome_2	5125135	39.024	46.111	32.218
Y	II-4763639	Chromosome_2	5175216	39.024	46.111	32.218
N	II-4799413	Chromosome_2	5210990	39.024	46.111	32.218
Y	II-4924910	Chromosome_2	5336487	40.854	48.704	33.281
N	II-4993026	Chromosome_2	5404603	43.768	51.403	35.801
Y	II-5024670	Chromosome_2	5436247	43.768	51.403	35.801
N	II-5065921	Chromosome_2	5477498	43.768	51.403	35.801
N	II-5123786	Chromosome_2	5535363	44.359	53.863	35.801
N	II-5150047	Chromosome_2	5561624	44.359	53.863	35.801
N	II-5212587	Chromosome_2	5624164	44.359	53.863	35.801
Y	II-5304167	Chromosome_2	5715744	44.359	53.863	35.801
Y	II-5397595	Chromosome_2	5809172	46.13	54.128	37.935
N	II-5441052	Chromosome_2	5852629	46.13	54.128	37.935
N	II-5537866	Chromosome_2	5949443	46.658	55.195	38.448
N	II-5557652	Chromosome_2	5969229	46.658	55.195	38.448
Y	II-5600361	Chromosome_2	6011938	46.658	55.195	38.448
N	II-5637012	Chromosome_2	6048589	46.658	55.195	38.448
N	II-5660854	Chromosome_2	6072431	47.459	56.336	39.001
Y	II-5760088	Chromosome_2	6171665	47.459	56.336	39.001
N	II-5771938	Chromosome_2	6183515	47.459	56.336	39.001
N	II-5867041	Chromosome_2	6278618	48.79	57.693	40.058
N	II-5925050	Chromosome_2	6336627	48.79	57.693	40.058
Y	II-5943834	Chromosome_2	6355411	48.79	57.693	40.058
N	II-6036430	Chromosome_2	6448007	48.79	57.693	40.058
N	II-6511835	Chromosome_2	6923412	51.024	60.706	41.722
Y	II-6546303	Chromosome_2	6957880	51.024	60.706	41.722
N	II-6600242	Chromosome_2	7011819	51.024	60.706	41.722
N	II-6691176	Chromosome_2	7102753	51.474	62.18	41.722
Y	II-6967918	Chromosome_2	7379495	51.474	62.18	41.722
Y	II-7093569	Chromosome_2	7505146	52.311	62.311	42.205
N	II-7274145	Chromosome_2	7685722	52.311	62.311	42.205
Y	II-7552855	Chromosome_2	7964432	53.812	65.921	42.205
N	II-7676952	Chromosome_2	8088529	53.812	65.946	42.205
N	II-7705936	Chromosome_2	8117513	53.812	65.946	42.205
Y	II-7772285	Chromosome_2	8183862	53.812	65.946	42.205
N	II-7791723	Chromosome_2	8203300	53.812	65.946	42.205
N	II-7827728	Chromosome_2	8239305	54.85	68.146	42.687
N	II-7839472	Chromosome_2	8251049	54.85	68.146	42.687
Y	II-8131744	Chromosome_2	8543321	54.85	68.146	42.687
Y	II-8171743	Chromosome_2	8583320	55.556	68.146	43.503
Y	II-8274672	Chromosome_2	8686249	56.195	69.405	43.503
N	II-8299998	Chromosome_2	8711575	56.195	69.405	43.503
N	II-8323963	Chromosome_2	8735540	56.195	69.405	43.503
N	II-8357262	Chromosome_2	8768839	56.195	69.405	43.503
Y	II-8450093	Chromosome_2	8861670	57.434	71.317	44.053
N	II-8563067	Chromosome_2	8974644	57.434	71.317	44.053
N	II-8584315	Chromosome_2	8995892	57.434	71.317	44.053
N	II-8665792	Chromosome_2	9077369	57.434	71.317	44.053
N	II-8802608	Chromosome_2	9214185	57.434	71.317	44.053
Y	II-8889217	Chromosome_2	9300794	57.61	71.667	44.053
N	II-8931296	Chromosome_2	9342873	57.61	71.667	44.053
Y	II-9205036	Chromosome_2	9616613	58.83	74.373	44.053
N	II-9210647	Chromosome_2	9622224	58.83	74.373	44.053
N	II-9299807	Chromosome_2	9711384	59.714	75.165	44.053
Y	II-9418341	Chromosome_2	9829918	59.714	75.165	44.053
Y	II-9458691	Chromosome_2	9870268	60.253	76.443	44.053
Y	II-9551369	Chromosome_2	9962946	60.973	76.443	46.633
N	II-9942039	Chromosome_2	10353616	60.973	76.443	46.633
Y	II-10055617	Chromosome_2	10467194	62.817	79.187	47.449
Y	II-10082241	Chromosome_2	10493818	63.683	79.187	48.719
N	II-10269350	Chromosome_2	10680927	63.683	79.187	48.719
N	II-10325485	Chromosome_2	10737062	63.683	79.187	48.719
N	II-10335411	Chromosome_2	10746988	64.352	79.187	49.556
Y	II-10351283	Chromosome_2	10762860	64.352	79.187	49.556
N	II-10486022	Chromosome_2	10897599	64.352	79.187	49.556
N	II-10567043	Chromosome_2	10978620	65.473	81.822	49.556
N	II-10624317	Chromosome_2	11035894	65.473	81.822	49.556
N	II-10644855	Chromosome_2	11056432	65.473	81.822	49.556
N	II-10746787	Chromosome_2	11158364	65.473	81.822	49.556
Y	II-10862650	Chromosome_2	11274227	65.473	81.822	49.556
Y	II-10997140	Chromosome_2	11408717	66.941	83.696	50.595
Y	II-11030686	Chromosome_2	11442263	67.149	83.961	50.704
N	II-11129133	Chromosome_2	11540710	68.914	86.239	51.981
N	II-11177898	Chromosome_2	11589475	68.914	86.239	51.981
N	II-11181372	Chromosome_2	11592949	68.914	86.239	51.981
N	II-11253037	Chromosome_2	11664614	68.914	86.239	51.981
Y	II-11285480	Chromosome_2	11697057	68.914	86.239	51.981
N	II-11356749	Chromosome_2	11768326	69.938	87.276	52.981
Y	II-11460028	Chromosome_2	11871605	69.938	87.276	52.981
N	II-11479762	Chromosome_2	11891339	69.938	87.276	52.981
Y	II-11545075	Chromosome_2	11956652	70.48	87.687	53.821
Y	II-11599424	Chromosome_2	12011001	70.831	87.884	54.319
N	II-11695736	Chromosome_2	12107313	70.831	87.884	54.319
N	II-11697260	Chromosome_2	12108837	70.831	87.884	54.319
N	II-11741170	Chromosome_2	12152747	70.831	87.884	54.319
Y	II-11755092	Chromosome_2	12166669	71.291	88.508	54.954
Y	II-11964177	Chromosome_2	12375754	71.629	88.508	55.455
Y	II-12028935	Chromosome_2	12440512	72.709	88.508	57.683
N	II-12061516	Chromosome_2	12473093	72.891	88.782	57.683
N	II-12100213	Chromosome_2	12511790	72.891	88.782	57.683
Y	II-12141838	Chromosome_2	12553415	72.891	88.782	57.683
Y	II-12156634	Chromosome_2	12568211	73.268	89.369	57.837
N	II-12299274	Chromosome_2	12710851	73.665	89.939	57.96
N	II-12451941	Chromosome_2	12863518	73.665	89.939	57.96
Y	II-12622992	Chromosome_2	13034569	73.665	89.939	57.96
N	II-12717619	Chromosome_2	13129196	73.665	89.939	57.96
N	II-12882868	Chromosome_2	13294445	73.665	89.939	57.96
Y	II-12938777	Chromosome_2	13350354	73.959	90.289	58.204
Y	II-13300146	Chromosome_2	13711723	74.328	90.756	58.528
N	II-13365205	Chromosome_2	13776782	74.81	91.322	59.096
N	II-13367997	Chromosome_2	13779574	74.81	91.322	59.096
Y	II-13478136	Chromosome_2	13889713	74.81	91.322	59.096
N	II-13485772	Chromosome_2	13897349	75.543	91.322	60.336
N	II-13686572	Chromosome_2	14098149	75.543	91.322	60.336
N	II-13755192	Chromosome_2	14166769	75.543	91.322	60.336
N	II-13810363	Chromosome_2	14221940	75.543	91.322	60.336
N	II-13826270	Chromosome_2	14237847	75.543	91.322	60.336
Y	II-13960349	Chromosome_2	14371926	75.543	91.322	60.336
Y	II-13999297	Chromosome_2	14410874	76.118	91.603	60.987
N	II-14035851	Chromosome_2	14447428	76.91	92.064	62
Y	II-14333201	Chromosome_2	14744778	76.91	92.064	62
Y	II-14541287	Chromosome_2	14952864	77.735	92.064	63.007
N	II-14812151	Chromosome_2	15223728	78.434	93.408	63.462
N	II-15154815	Chromosome_2	15566392	78.434	93.408	63.462
Y	II-15307071	Chromosome_2	15718648	78.434	93.408	63.462
N	II-15310157	Chromosome_2	15721734	78.434	93.408	63.462
N	II-15322424	Chromosome_2	15734001	78.434	93.408	63.462
Y	II-15324892	Chromosome_2	15736469	79.501	95.804	63.781
N	II-15423118	Chromosome_2	15834695	79.501	95.804	63.781
N	II-15435247	Chromosome_2	15846824	79.501	95.804	63.781
N	II-15470786	Chromosome_2	15882363	80.148	97.171	63.781
Y	II-15540296	Chromosome_2	15951873	80.148	97.171	63.781
N	II-16098871	Chromosome_2	16510448	80.148	97.171	63.781
Y	II-16174552	Chromosome_2	16586129	80.889	98.138	63.781
N	II-16184666	Chromosome_2	16596243	80.889	98.138	63.781
Y	II-16221015	Chromosome_2	16632592	81.4	98.655	64.888
N	II-16241082	Chromosome_2	16652659	81.4	98.655	64.888
Y	II-16338628	Chromosome_2	16750205	82.33	98.738	66.489
N	II-16450785	Chromosome_2	16862362	82.33	98.738	66.489
Y	II-16495517	Chromosome_2	16907094	82.461	99.305	66.551
N	II-16638990	Chromosome_2	17050567	83.594	100.564	67.077
Y	II-16640346	Chromosome_2	17051923	83.594	100.564	67.077
Y	II-16726425	Chromosome_2	17138002	83.905	101.535	67.077
N	II-16783279	Chromosome_2	17194856	83.905	101.535	67.077
N	II-17015470	Chromosome_2	17427047	84.577	102.27	67.679
N	II-17027190	Chromosome_2	17438767	84.577	102.27	67.679
Y	II-17038880	Chromosome_2	17450457	84.577	102.27	67.679
Y	II-17211109	Chromosome_2	17622686	85.099	102.583	68.26
Y	II-17298926	Chromosome_2	17710503	85.619	102.897	68.854
Y	II-17346164	Chromosome_2	17757741	86.231	103.27	69.66
N	II-17378653	Chromosome_2	17790230	87.3	104.597	70.499
Y	II-17404035	Chromosome_2	17815612	87.3	104.597	70.499
Y	II-17458456	Chromosome_2	17870033	87.726	105.065	70.904
Y	II-17460458	Chromosome_2	17872035	87.933	105.278	71.523
Y	II-17683395	Chromosome_2	18094972	88.686	106.28	71.523
N	II-17705884	Chromosome_2	18117461	88.686	106.28	71.523
Y	II-17752087	Chromosome_2	18163664	89.179	106.961	71.523
Y	II-17776714	Chromosome_2	18188291	90.212	107.921	72.783
Y	II-17803693	Chromosome_2	18215270	91.051	109.847	72.783
Y	II-18062884	Chromosome_2	18474461	92.059	111.588	73.208
N	II-18195778	Chromosome_2	18607355	92.529	112.397	73.208
Y	II-18198637	Chromosome_2	18610214	92.529	112.397	73.208
Y	II-18313355	Chromosome_2	18724932	93.534	114.121	73.615
N	II-18363956	Chromosome_2	18775533	93.534	114.121	73.615
Y	II-18423803	Chromosome_2	18835380	94.868	114.177	74.451
N	II-18568111	Chromosome_2	18979688	97.018	119.479	75.288
N	II-18570042	Chromosome_2	18981619	97.018	119.479	75.288
Y	II-18671601	Chromosome_2	19083178	97.018	119.479	75.288
N	II-18695020	Chromosome_2	19106597	98.431	121.113	76.381
Y	II-18697255	Chromosome_2	19108832	98.431	121.113	76.381
Y	II-18767308	Chromosome_2	19178885	99.085	121.113	77.314
Y	II-18907142	Chromosome_2	19318719	100.404	122.679	78.519
Y	II-19019671	Chromosome_2	19431248	100.848	123.993	78.53
Y	II-19034602	Chromosome_2	19446179	100.984	124.406	78.548
Y	II-19100606	Chromosome_2	19512183	104.425	129.217	78.569
Y	II-19268848	Chromosome_2	19680425	104.521	129.217	81.485
Y	II-19349407	Chromosome_2	19760984	105.92	130.632	81.521
Y	II-19471302	Chromosome_2	19882879	109.28	132.248	84.218
Y	II-19570545	Chromosome_2	19982122	109.411	132.248	87.712
Y	II-19639728	Chromosome_2	20051305	110.844	134.279	89.291
Y	II-19740114	Chromosome_2	20151691	113.364	138.333	89.291
Y	II-19759516	Chromosome_2	20171093	114.424	139.844	89.501
N	II-19785393	Chromosome_2	20196970	115.41	140.899	90.76
N	II-19810649	Chromosome_2	20222226	115.41	140.899	90.76
N	II-19830430	Chromosome_2	20242007	115.41	140.899	90.76
Y	II-19850719	Chromosome_2	20262296	115.41	140.899	90.76
Y	II-19902295	Chromosome_2	20313872	116.168	143.013	90.76
Y	II-19906162	Chromosome_2	20317739	118.317	143.013	94.098
Y	II-20125304	Chromosome_2	20536881	120.171	144.175	96.735
Y	II-20159329	Chromosome_2	20570906	122.352	146.067	96.833
Y	II-20164152	Chromosome_2	20575729	123.079	146.067	100.536
N	II-20214564	Chromosome_2	20626141	124.211	148.107	100.857
N	II-20218598	Chromosome_2	20630175	124.211	148.107	100.857
N	II-20260325	Chromosome_2	20671902	124.211	148.107	100.857
Y	II-20294038	Chromosome_2	20705615	124.211	148.107	100.857
N	II-20305970	Chromosome_2	20717547	124.211	148.107	100.857
Y	II-20468301	Chromosome_2	20879878	127.174	151.184	103.458
Y	II-20478168	Chromosome_2	20889745	127.562	151.184	104.753
Y	II-20512344	Chromosome_2	20923921	127.881	152.043	104.753
N	II-20525757	Chromosome_2	20937334	128.074	152.092	104.753
Y	II-20526537	Chromosome_2	20938114	128.074	152.092	104.753
N	II-20636196	Chromosome_2	21047773	128.074	152.092	104.753
N	II-20637388	Chromosome_2	21048965	128.074	152.092	104.753
Y	II-20650625	Chromosome_2	21062202	129.22	153.896	104.753
N	II-20679424	Chromosome_2	21091001	129.22	153.896	104.753
Y	II-20745357	Chromosome_2	21156934	130.72	155.492	106.711
Y	II-20812696	Chromosome_2	21224273	131.306	155.492	107.676
N	II-20867948	Chromosome_2	21279525	131.306	155.492	107.676
N	II-20875413	Chromosome_2	21286990	131.887	155.492	109.15
Y	II-20884738	Chromosome_2	21296315	131.887	155.492	109.15
Y	II-20906491	Chromosome_2	21318068	132.56	156.822	109.15
Y	II-20943532	Chromosome_2	21355109	133.043	156.822	109.563
Y	II-20955904	Chromosome_2	21367481	133.439	157.953	109.563
Y	II-20991779	Chromosome_2	21403356	134.478	159.481	109.563
N	II-21012781	Chromosome_2	21424358	134.478	159.481	109.563
Y	II-21048771	Chromosome_2	21460348	135.193	160.196	110.509
N	II-21062876	Chromosome_2	21474453	135.193	160.196	110.509
Y	II-21145913	Chromosome_2	21557490	136.254	161.315	112.027
Y	II-21152132	Chromosome_2	21563709	136.518	161.315	112.474
Y	II-21283986	Chromosome_2	21695563	138.441	161.315	116.26
Y	II-21389005	Chromosome_2	21800582	140.319	162.286	118.712
Y	II-21412830	Chromosome_2	21824407	141.27	163.978	119.129
N	II-21442328	Chromosome_2	21853905	141.27	163.978	119.129
N	II-21456426	Chromosome_2	21868003	141.908	163.978	120.532
Y	II-21560839	Chromosome_2	21972416	141.908	163.978	120.532
Y	II-21573556	Chromosome_2	21985133	142.109	164.256	120.532
Y	II-21590935	Chromosome_2	22002512	142.123	164.256	120.532
Y	II-21646938	Chromosome_2	22058515	143.207	164.256	122.684
N	II-21673974	Chromosome_2	22085551	143.918	165.02	123.248
N	II-21732814	Chromosome_2	22144391	143.918	165.02	123.248
Y	II-21760475	Chromosome_2	22172052	143.918	165.02	123.248
Y	II-21775274	Chromosome_2	22186851	143.933	165.02	123.658
Y	II-21795684	Chromosome_2	22207261	144.404	165.394	124.013
Y	II-21856560	Chromosome_2	22268137	145.142	166.283	124.636
N	II-21882221	Chromosome_2	22293798	145.142	166.283	124.636
Y	II-21904115	Chromosome_2	22315692	145.84	166.911	125.211
N	II-21919224	Chromosome_2	22330801	145.84	166.911	125.211
Y	II-22025226	Chromosome_2	22436803	146.759	168.894	125.636
Y	II-22047403	Chromosome_2	22458980	147.914	169.997	126.475
N	II-22136904	Chromosome_2	22548481	148.276	169.997	126.96
N	II-22144689	Chromosome_2	22556266	148.276	169.997	126.96
Y	II-22149479	Chromosome_2	22561056	148.276	169.997	126.96
Y	II-22173527	Chromosome_2	22585104	148.768	170.248	127.999
Y	II-22202265	Chromosome_2	22613842	149.933	171.191	129.111
N	II-22229956	Chromosome_2	22641533	149.933	171.191	129.111
Y	II-22239761	Chromosome_2	22651338	149.975	171.191	129.895
N	II-22270172	Chromosome_2	22681749	150.752	171.995	129.895
Y	II-22293468	Chromosome_2	22705045	150.752	171.995	129.895
N	II-22329722	Chromosome_2	22741299	151.005	171.995	130.551
Y	II-22357177	Chromosome_2	22768754	151.005	171.995	130.551
N	II-22379991	Chromosome_2	22791568	151.005	171.995	130.551
Y	II-22439559	Chromosome_2	22851136	153.342	171.995	135.402
N	II-22486688	Chromosome_2	22898265	155.526	174.136	137.357
Y	II-22498434	Chromosome_2	22910011	155.526	174.136	137.357
Y	II-22514705	Chromosome_2	22926282	155.857	174.136	138.084
Y	II-22594797	Chromosome_2	23006374	159.473	175.771	144.31
Y	II-22860866	Chromosome_2	23272443	165.363	179.986	152.224
Y	II-22973298	Chromosome_2	23384875	166.554	181.854	152.29
Y	II-23010280	Chromosome_2	23421857	167.976	181.854	154.857
N	II-23017991	Chromosome_2	23429568	167.976	181.854	154.857
N	II-23037979	Chromosome_2	23449556	171.715	181.999	160.512
Y	II-23072745	Chromosome_2	23484322	171.715	181.999	160.512
Y	II-23097595	Chromosome_2	23509172	172.054	183.776	160.512
N	II-23255059	Chromosome_2	23666636	172.054	183.776	160.512
Y	II-23288790	Chromosome_2	23700367	172.921	183.776	162.978
Y	III-66339	Chromosome_3	66339	0	0	0
Y	III-132356	Chromosome_3	132356	0.591	0	1.737
Y	III-187330	Chromosome_3	187330	2.219	0.726	4.051
Y	III-235264	Chromosome_3	235264	3.1	1.064	5.474
Y	III-307633	Chromosome_3	307633	3.274	1.418	5.474
Y	III-350192	Chromosome_3	350192	4.375	2.798	6.009
N	III-387932	Chromosome_3	387932	6.056	3.19	9.049
Y	III-472244	Chromosome_3	472244	6.056	3.19	9.049
N	III-491795	Chromosome_3	491795	6.056	3.19	9.049
N	III-498209	Chromosome_3	498209	6.056	3.19	9.049
N	III-503284	Chromosome_3	503284	6.056	3.19	9.049
Y	III-533312	Chromosome_3	533312	7.158	3.437	10.961
Y	III-572526	Chromosome_3	572526	7.77	3.592	11.904
Y	III-591393	Chromosome_3	591393	8.294	5.593	11.904
N	III-631602	Chromosome_3	631602	8.294	5.593	11.904
Y	III-732941	Chromosome_3	732941	9.781	5.616	13.723
N	III-846143	Chromosome_3	846143	10.656	7.324	14.162
N	III-871526	Chromosome_3	871526	10.656	7.324	14.162
N	III-894003	Chromosome_3	894003	10.656	7.324	14.162
Y	III-918664	Chromosome_3	918664	10.656	7.324	14.162
N	III-919185	Chromosome_3	919185	10.656	7.324	14.162
Y	III-958807	Chromosome_3	958807	11.009	7.664	14.162
Y	III-998413	Chromosome_3	998413	11.906	9.169	14.162
Y	III-1002518	Chromosome_3	1002518	12.229	9.364	15.489
N	III-1054297	Chromosome_3	1054297	13.455	10.709	16.463
Y	III-1097893	Chromosome_3	1097893	13.455	10.709	16.463
Y	III-1104935	Chromosome_3	1104935	14.965	12.004	17.475
Y	III-1185128	Chromosome_3	1185128	15.307	13.887	17.475
N	III-1194489	Chromosome_3	1194489	15.307	13.887	17.475
Y	III-1289919	Chromosome_3	1289919	16.225	15.342	17.475
Y	III-1335693	Chromosome_3	1335693	16.274	15.353	17.475
Y	III-1421163	Chromosome_3	1421163	17.064	16.004	18.1
Y	III-1438171	Chromosome_3	1438171	18.083	16.226	19.346
Y	III-1495372	Chromosome_3	1495372	18.742	18.577	19.346
Y	III-1502764	Chromosome_3	1502764	19.169	18.9	19.346
Y	III-1557005	Chromosome_3	1557005	19.943	19.898	20.338
Y	III-1564828	Chromosome_3	1564828	20.709	20.86	20.895
N	III-1643536	Chromosome_3	1643536	20.709	20.86	20.895
N	III-1888497	Chromosome_3	1888497	26.471	29.37	23.988
Y	III-1911334	Chromosome_3	1911334	26.471	29.37	23.988
Y	III-1953094	Chromosome_3	1953094	26.937	30.713	23.988
N	III-1974307	Chromosome_3	1974307	27.602	30.713	24.394
Y	III-2066736	Chromosome_3	2066736	27.602	30.713	24.394
N	III-2198128	Chromosome_3	2198128	30.02	35.279	25.228
Y	III-2204034	Chromosome_3	2204034	30.02	35.279	25.228
Y	III-2269858	Chromosome_3	2269858	30.374	35.828	25.228
Y	III-2302289	Chromosome_3	2302289	30.396	35.828	25.228
Y	III-2417752	Chromosome_3	2417752	31.123	37.006	25.228
Y	III-2433626	Chromosome_3	2433626	31.814	37.829	26.32
Y	III-2512513	Chromosome_3	2512513	33.413	40.571	26.791
N	III-2527022	Chromosome_3	2527022	33.782	41.353	26.791
Y	III-2578007	Chromosome_3	2578007	33.782	41.353	26.791
N	III-2768723	Chromosome_3	2768723	35.578	44.399	27.277
Y	III-2801892	Chromosome_3	2801892	35.578	44.399	27.277
N	III-2937065	Chromosome_3	2937065	35.578	44.399	27.277
N	III-2951697	Chromosome_3	2951697	35.578	44.399	27.277
N	III-2964734	Chromosome_3	2964734	35.578	44.399	27.277
Y	III-2986045	Chromosome_3	2986045	36.548	45.455	28.199
Y	III-3207461	Chromosome_3	3207461	36.975	46.108	28.422
Y	III-3526493	Chromosome_3	3526493	37.368	46.983	28.422
N	III-3713282	Chromosome_3	3713282	37.692	47.663	28.422
Y	III-3954629	Chromosome_3	3954629	37.692	47.663	28.422
N	III-3985071	Chromosome_3	3985071	37.692	47.663	28.422
N	III-4231382	Chromosome_3	4231382	37.692	47.663	28.422
N	III-4510225	Chromosome_3	4510225	39.216	49.543	29.515
Y	III-4643414	Chromosome_3	4643414	39.216	49.543	29.515
Y	III-4824884	Chromosome_3	4824884	39.641	50.056	29.763
Y	III-4833335	Chromosome_3	4833335	39.879	50.515	29.763
Y	III-4891822	Chromosome_3	4891822	40.886	51.866	30.436
N	III-5192418	Chromosome_3	5192418	40.886	51.866	30.436
Y	III-5208563	Chromosome_3	5208563	41.37	52.303	30.941
Y	III-5214695	Chromosome_3	5214695	41.69	52.303	31.529
Y	III-5299753	Chromosome_3	5299753	41.69	52.303	32.064
N	III-5331320	Chromosome_3	5331320	42.307	53.174	32.064
N	III-5371779	Chromosome_3	5371779	42.307	53.174	32.064
Y	III-5383209	Chromosome_3	5383209	42.307	53.174	32.064
N	III-5701360	Chromosome_3	5701360	42.307	53.174	32.064
N	III-5843834	Chromosome_3	5843834	43.282	54.475	32.762
N	III-5947199	Chromosome_3	5947199	43.282	54.475	32.762
Y	III-5966445	Chromosome_3	5966445	43.282	54.475	32.762
N	III-6000460	Chromosome_3	6000460	43.282	54.475	32.762
Y	III-6018481	Chromosome_3	6018481	43.692	54.85	33.327
N	III-6024665	Chromosome_3	6024665	44.173	55.515	33.409
Y	III-6027675	Chromosome_3	6027675	44.173	55.515	33.409
Y	III-6037710	Chromosome_3	6037710	44.448	55.783	33.733
N	III-6071621	Chromosome_3	6071621	44.448	55.783	33.733
N	III-6081702	Chromosome_3	6081702	44.448	55.783	33.733
N	III-6095237	Chromosome_3	6095237	44.673	56.173	33.733
Y	III-6100955	Chromosome_3	6100955	44.673	56.173	33.733
N	III-6236097	Chromosome_3	6236097	44.673	56.173	33.733
N	III-6248894	Chromosome_3	6248894	44.673	56.173	33.733
N	III-6311529	Chromosome_3	6311529	45.369	57.157	34.253
Y	III-6454195	Chromosome_3	6454195	45.369	57.157	34.253
N	III-6806947	Chromosome_3	6806947	45.781	57.51	34.763
N	III-6860011	Chromosome_3	6860011	45.781	57.51	34.763
Y	III-6877669	Chromosome_3	6877669	45.781	57.51	34.763
N	III-6953550	Chromosome_3	6953550	45.781	57.51	34.763
N	III-6992578	Chromosome_3	6992578	46.456	58.264	35.215
Y	III-7027310	Chromosome_3	7027310	46.456	58.264	35.215
N	III-7049456	Chromosome_3	7049456	46.456	58.264	35.215
Y	III-7065744	Chromosome_3	7065744	46.65	58.788	35.215
N	III-7070866	Chromosome_3	7070866	46.65	58.788	35.215
Y	III-7076745	Chromosome_3	7076745	46.952	59.005	35.557
Y	III-7203241	Chromosome_3	7203241	47.18	59.21	35.557
Y	III-7223349	Chromosome_3	7223349	47.43	59.21	36.929
Y	III-7394760	Chromosome_3	7394760	48.527	60.834	36.929
N	III-7503502	Chromosome_3	7503502	48.527	60.834	36.929
Y	III-7512584	Chromosome_3	7512584	48.702	61.175	36.929
N	III-7545070	Chromosome_3	7545070	49.137	61.93	37.231
Y	III-7546165	Chromosome_3	7546165	49.137	61.93	37.231
Y	III-7564987	Chromosome_3	7564987	49.46	61.93	37.494
Y	III-7673116	Chromosome_3	7673116	49.691	62.495	37.494
N	III-7797336	Chromosome_3	7797336	49.691	62.495	37.494
Y	III-7877846	Chromosome_3	7877846	49.999	63.687	37.494
N	III-7920959	Chromosome_3	7920959	51.198	63.687	39.409
N	III-7942312	Chromosome_3	7942312	51.198	63.687	39.409
Y	III-8030170	Chromosome_3	8030170	51.198	63.687	39.409
Y	III-8034845	Chromosome_3	8034845	51.239	63.687	39.409
Y	III-8054504	Chromosome_3	8054504	51.746	63.687	40.404
Y	III-8145188	Chromosome_3	8145188	52.192	63.687	41.232
N	III-8192213	Chromosome_3	8192213	52.192	63.687	41.232
N	III-8217259	Chromosome_3	8217259	52.192	63.687	41.232
Y	III-8253457	Chromosome_3	8253457	52.473	64.107	41.447
N	III-8283084	Chromosome_3	8283084	52.733	64.508	41.634
N	III-8324083	Chromosome_3	8324083	52.733	64.508	41.634
Y	III-8336860	Chromosome_3	8336860	52.733	64.508	41.634
Y	III-8354969	Chromosome_3	8354969	53.543	65.058	42.593
N	III-8616461	Chromosome_3	8616461	54.212	66.141	42.969
N	III-8792246	Chromosome_3	8792246	54.212	66.141	42.969
Y	III-8883654	Chromosome_3	8883654	54.212	66.141	42.969
Y	III-8971145	Chromosome_3	8971145	54.365	66.141	43.306
N	III-9127800	Chromosome_3	9127800	54.365	66.141	43.306
Y	III-9141393	Chromosome_3	9141393	54.38	66.141	43.306
Y	III-9154119	Chromosome_3	9154119	54.552	66.356	43.43
N	III-9162523	Chromosome_3	9162523	54.749	66.64	43.568
N	III-9176327	Chromosome_3	9176327	54.749	66.64	43.568
Y	III-9275999	Chromosome_3	9275999	54.749	66.64	43.568
N	III-9446906	Chromosome_3	9446906	55.264	67.691	43.568
N	III-9499354	Chromosome_3	9499354	55.264	67.691	43.568
N	III-9546559	Chromosome_3	9546559	55.264	67.691	43.568
Y	III-9548920	Chromosome_3	9548920	55.264	67.691	43.568
Y	III-9569860	Chromosome_3	9569860	56.521	68.941	44.676
N	III-9664565	Chromosome_3	9664565	57.048	70.031	44.676
Y	III-9669340	Chromosome_3	9669340	57.048	70.031	44.676
N	III-9687063	Chromosome_3	9687063	57.048	70.031	44.676
Y	III-9748975	Chromosome_3	9748975	57.149	70.031	44.819
Y	III-9844136	Chromosome_3	9844136	57.428	70.397	45.128
Y	III-9898389	Chromosome_3	9898389	58.001	71.824	45.128
Y	III-10038517	Chromosome_3	10038517	58.933	71.913	45.128
N	III-10051276	Chromosome_3	10051276	59.163	73.189	45.128
N	III-10229637	Chromosome_3	10229637	59.163	73.189	45.128
N	III-10388186	Chromosome_3	10388186	59.163	73.189	45.128
Y	III-10532603	Chromosome_3	10532603	59.163	73.189	45.128
Y	III-10593398	Chromosome_3	10593398	59.724	73.553	46.797
N	III-10598803	Chromosome_3	10598803	59.724	73.553	46.797
Y	III-10805951	Chromosome_3	10805951	60.557	73.553	48.071
Y	III-10828510	Chromosome_3	10828510	60.915	73.553	48.595
N	III-10932302	Chromosome_3	10932302	60.915	73.553	48.595
Y	III-11006764	Chromosome_3	11006764	61.655	75.632	48.595
Y	III-11050158	Chromosome_3	11050158	63.011	75.821	50.806
Y	III-11108242	Chromosome_3	11108242	64.756	77.868	52.277
Y	III-11125728	Chromosome_3	11125728	66.289	77.868	54.878
Y	III-11360998	Chromosome_3	11360998	66.726	77.868	55.442
Y	III-11552936	Chromosome_3	11552936	68.966	82.251	55.975
Y	III-11737031	Chromosome_3	11737031	70.585	86.474	55.975
N	III-12025669	Chromosome_3	12025669	71.167	86.474	56.562
Y	III-12084151	Chromosome_3	12084151	71.167	86.474	56.562
N	III-12247258	Chromosome_3	12247258	73.979	89.238	59.48
Y	III-12291547	Chromosome_3	12291547	73.979	89.238	59.48
Y	III-12301866	Chromosome_3	12301866	74.451	89.238	59.805
Y	III-12323061	Chromosome_3	12323061	74.932	90.759	59.805
Y	III-12411151	Chromosome_3	12411151	75.017	90.759	60.186
N	III-12439322	Chromosome_3	12439322	75.017	90.759	60.186
Y	III-12506156	Chromosome_3	12506156	76.13	92.449	60.801
N	III-12569592	Chromosome_3	12569592	77.687	93.381	62.218
Y	III-12618986	Chromosome_3	12618986	77.687	93.381	62.218
Y	III-12680763	Chromosome_3	12680763	78.094	94.714	62.218
Y	III-12743433	Chromosome_3	12743433	80.326	97.349	64.233
N	III-12776602	Chromosome_3	12776602	80.326	97.349	64.233
N	III-12838932	Chromosome_3	12838932	80.326	97.349	64.233
Y	III-12870683	Chromosome_3	12870683	82.115	98.262	66.793
N	III-12885956	Chromosome_3	12885956	82.115	98.262	66.793
N	III-12954107	Chromosome_3	12954107	82.115	98.262	66.793
Y	III-13102372	Chromosome_3	13102372	83.871	100.026	67.926
N	III-13208183	Chromosome_3	13208183	83.871	100.026	67.926
Y	III-13303502	Chromosome_3	13303502	83.899	101.098	67.926
Y	III-13346219	Chromosome_3	13346219	84.498	101.29	68.469
N	III-13387116	Chromosome_3	13387116	85.135	102.508	68.469
Y	III-13387984	Chromosome_3	13387984	85.135	102.508	68.469
Y	III-13485634	Chromosome_3	13485634	86.22	103.943	69.522
Y	III-13534373	Chromosome_3	13534373	87.134	104.53	70.277
Y	III-13574718	Chromosome_3	13574718	87.585	105.603	70.277
N	III-13633759	Chromosome_3	13633759	87.585	105.603	70.277
Y	III-13768170	Chromosome_3	13768170	87.93	106.384	70.277
N	III-13777110	Chromosome_3	13777110	88.442	107.227	70.277
N	III-13783274	Chromosome_3	13783274	88.442	107.227	70.277
Y	III-13820158	Chromosome_3	13820158	88.442	107.227	70.277
Y	III-13850413	Chromosome_3	13850413	89.041	107.992	70.842
N	III-13894621	Chromosome_3	13894621	89.041	107.992	70.842
N	III-13902389	Chromosome_3	13902389	89.041	107.992	70.842
N	III-14027347	Chromosome_3	14027347	90.246	109.257	72.128
Y	III-14073063	Chromosome_3	14073063	90.246	109.257	72.128
N	III-14100316	Chromosome_3	14100316	90.518	109.257	72.553
Y	III-14138743	Chromosome_3	14138743	90.518	109.257	72.553
N	III-14168589	Chromosome_3	14168589	91.617	109.777	74.406
Y	III-14219217	Chromosome_3	14219217	91.617	109.777	74.406
N	III-14254046	Chromosome_3	14254046	91.617	109.777	74.406
Y	III-14274215	Chromosome_3	14274215	92.433	110.92	74.406
Y	III-14288315	Chromosome_3	14288315	92.693	110.92	75.181
Y	III-14314350	Chromosome_3	14314350	92.711	110.92	75.209
Y	III-14430686	Chromosome_3	14430686	93.448	110.92	76.411
Y	III-14451083	Chromosome_3	14451083	94.349	112.286	77.22
Y	III-14459330	Chromosome_3	14459330	94.695	112.802	77.22
Y	III-14512481	Chromosome_3	14512481	94.811	112.835	77.813
Y	III-14539098	Chromosome_3	14539098	95.661	112.835	79.123
N	III-14613494	Chromosome_3	14613494	96.968	113.419	80.862
Y	III-14632416	Chromosome_3	14632416	96.968	113.419	80.862
Y	III-14674052	Chromosome_3	14674052	98.831	115.35	83.242
Y	169-121497	Chromosome_3	14858445	102.395	118.163	87.391
Y	169-149102	Chromosome_3	14886050	102.744	118.163	88.028
Y	III-14749461	Chromosome_3	14903731	103.149	118.163	88.64
N	III-14789908	Chromosome_3	14944178	104.012	120.009	89.31
Y	III-14796131	Chromosome_3	14950401	104.012	120.009	89.31
Y	III-14828146	Chromosome_3	14982416	105.25	120.009	91.1
Y	III-14851918	Chromosome_3	15006188	105.627	120.985	91.1
Y	III-14867882	Chromosome_3	15022152	106.106	120.985	91.699
Y	III-14893852	Chromosome_3	15048122	106.118	120.985	91.699
Y	III-14906527	Chromosome_3	15060797	106.152	120.985	92.038
Y	III-14948051	Chromosome_3	15102321	106.479	120.985	92.679
Y	III-14975387	Chromosome_3	15129657	108.707	122.092	95.956
Y	III-15098556	Chromosome_3	15252826	109.798	124.447	96.923
Y	201-128042	Chromosome_3	15557125	112.49	125.039	99.832
Y	III-15892779	Chromosome_3	16189652	114.211	127.74	101.25
Y	III-15967879	Chromosome_3	16264752	115.084	130.375	101.25
Y	III-16081816	Chromosome_3	16378689	119.105	130.536	107.778
Y	III-16186085	Chromosome_3	16482958	121.168	131.661	110.887
Y	III-16397890	Chromosome_3	16694763	124.783	136.058	114.799
Y	III-16414780	Chromosome_3	16711653	125.546	136.915	114.839
Y	III-16443514	Chromosome_3	16740387	126.262	139.118	114.839
Y	III-16453495	Chromosome_3	16750368	128.274	139.118	118.084
N	III-16525952	Chromosome_3	16822825	128.274	139.118	118.084
Y	III-16609137	Chromosome_3	16906010	129.595	140.252	119.477
N	III-16631566	Chromosome_3	16928439	130.945	142.823	119.477
Y	III-16653485	Chromosome_3	16950358	130.945	142.823	119.477
Y	III-16710805	Chromosome_3	17007678	131.371	143.244	120.375
N	III-16757682	Chromosome_3	17054555	134.434	145.031	124.436
Y	III-16794005	Chromosome_3	17090878	134.434	145.031	124.436
Y	135-180770	Chromosome_3	17160676	135.099	145.031	127.47
N	135-130798	Chromosome_3	17210648	136.487	146.165	127.47
Y	135-125113	Chromosome_3	17216333	136.487	146.165	127.47
N	135-115657	Chromosome_3	17225789	136.487	146.165	127.47
N	135-106956	Chromosome_3	17234490	136.926	146.165	128.463
Y	135-103556	Chromosome_3	17237890	136.926	146.165	128.463
Y	135-37506	Chromosome_3	17303940	139.077	146.865	131.921
N	120-43959	Chromosome_3	17385405	140.442	146.865	134.558
Y	120-45689	Chromosome_3	17387135	140.442	146.865	134.558
N	120-102360	Chromosome_3	17443806	140.442	146.865	134.558
N	120-141945	Chromosome_3	17483391	140.442	146.865	134.558
N	120-154778	Chromosome_3	17496224	140.475	146.865	134.558
Y	120-168434	Chromosome_3	17509880	140.475	146.865	134.558
N	120-265016	Chromosome_3	17606462	141.696	148.344	135.95
Y	120-269915	Chromosome_3	17611361	141.696	148.344	135.95
N	120-288999	Chromosome_3	17630445	141.696	148.344	135.95
N	161-60740	Chromosome_3	17705289	141.696	148.344	135.95
N	161-75846	Chromosome_3	17720395	141.696	148.344	135.95
Y	161-97425	Chromosome_3	17741974	142.751	148.344	137.363
Y	219-29064	Chromosome_3	17752863	145.966	151.287	140.76
Y	219-65491	Chromosome_3	17789290	143.786	150.706	138.321
N	IV-28788	Chromosome_4	28788	0	0	0
N	IV-255257	Chromosome_4	255257	0	0	0
N	IV-328148	Chromosome_4	328148	0	0	0
Y	IV-363257	Chromosome_4	363257	0	0	0
Y	IV-426468	Chromosome_4	426468	1.289	2.361	0.346
Y	IV-573478	Chromosome_4	573478	2.53	2.361	2.705
Y	IV-623086	Chromosome_4	623086	3.473	2.87	3.609
Y	IV-697500	Chromosome_4	697500	3.484	2.87	3.749
Y	IV-711014	Chromosome_4	711014	3.484	4.024	3.749
N	IV-727189	Chromosome_4	727189	4.415	4.024	4.864
N	IV-750361	Chromosome_4	750361	4.415	4.024	4.864
Y	IV-761023	Chromosome_4	761023	4.415	4.024	4.864
Y	IV-784874	Chromosome_4	784874	4.809	4.127	5.554
N	IV-810695	Chromosome_4	810695	6.068	4.383	7.773
N	IV-848558	Chromosome_4	848558	6.068	4.383	7.773
Y	IV-879819	Chromosome_4	879819	6.068	4.383	7.773
Y	IV-968629	Chromosome_4	968629	7.326	5.929	9.149
N	IV-977770	Chromosome_4	977770	7.326	5.929	9.149
Y	IV-986365	Chromosome_4	986365	7.699	6.238	9.16
Y	IV-993285	Chromosome_4	993285	8.632	6.319	10.928
N	IV-1108932	Chromosome_4	1108932	8.632	6.319	10.928
Y	IV-1297206	Chromosome_4	1297206	11.037	6.319	14.609
Y	IV-1306898	Chromosome_4	1306898	11.822	8.818	14.609
N	IV-1402207	Chromosome_4	1402207	13.463	11.113	16.007
Y	IV-1424891	Chromosome_4	1424891	13.463	11.113	16.007
Y	IV-1450366	Chromosome_4	1450366	14.536	13.115	16.007
Y	IV-1476743	Chromosome_4	1476743	14.825	13.69	16.007
Y	IV-1521044	Chromosome_4	1521044	15.448	13.69	17.155
Y	IV-1568280	Chromosome_4	1568280	15.985	14.135	17.755
Y	IV-1643949	Chromosome_4	1643949	18.316	16.756	19.81
Y	IV-1778497	Chromosome_4	1778497	19.006	18.012	19.81
Y	IV-1822374	Chromosome_4	1822374	19.128	18.012	20.517
N	IV-1980999	Chromosome_4	1980999	22.021	22.778	21.352
N	IV-2017813	Chromosome_4	2017813	22.021	22.778	21.352
Y	IV-2026445	Chromosome_4	2026445	22.021	22.778	21.352
N	IV-2055957	Chromosome_4	2055957	22.021	22.778	21.352
Y	IV-2143071	Chromosome_4	2143071	23.427	25.023	21.99
Y	IV-2200619	Chromosome_4	2200619	23.994	25.744	21.99
Y	IV-2226871	Chromosome_4	2226871	24.103	25.744	22.687
Y	IV-2295364	Chromosome_4	2295364	24.885	27.297	22.687
Y	IV-2309381	Chromosome_4	2309381	25.576	27.297	23.753
Y	IV-2368443	Chromosome_4	2368443	27.275	31.061	24.681
Y	IV-2418801	Chromosome_4	2418801	27.963	31.061	25.36
N	IV-2484056	Chromosome_4	2484056	27.963	31.061	25.36
Y	IV-2846873	Chromosome_4	2846873	31.693	34.312	29.238
N	IV-2849296	Chromosome_4	2849296	31.693	34.312	29.238
Y	IV-2941295	Chromosome_4	2941295	32.786	34.312	31.014
Y	IV-2955679	Chromosome_4	2955679	33.456	35.563	31.467
N	IV-2965492	Chromosome_4	2965492	33.456	35.563	31.467
N	IV-3031653	Chromosome_4	3031653	33.456	35.563	31.467
Y	IV-3060885	Chromosome_4	3060885	35.938	38.016	33.696
Y	IV-3327984	Chromosome_4	3327984	37.479	40.495	34.495
N	IV-3341905	Chromosome_4	3341905	37.479	40.495	34.495
Y	IV-3431507	Chromosome_4	3431507	37.909	41.388	34.495
Y	IV-3493106	Chromosome_4	3493106	41.026	43.002	38.842
N	IV-3494447	Chromosome_4	3494447	41.026	43.002	38.842
Y	IV-3508526	Chromosome_4	3508526	41.943	44.685	39.734
N	IV-3527134	Chromosome_4	3527134	41.943	44.685	39.734
Y	IV-3557540	Chromosome_4	3557540	42.859	44.685	40.92
N	IV-3577523	Chromosome_4	3577523	43.612	44.685	42.334
Y	IV-3586788	Chromosome_4	3586788	43.612	44.685	42.334
Y	IV-3634869	Chromosome_4	3634869	43.756	44.685	42.334
Y	IV-3671393	Chromosome_4	3671393	43.912	46.021	42.334
N	IV-3725793	Chromosome_4	3725793	44.249	46.021	42.699
Y	IV-3734910	Chromosome_4	3734910	44.249	46.021	42.699
N	IV-3802538	Chromosome_4	3802538	44.78	46.021	43.425
Y	IV-3845358	Chromosome_4	3845358	44.78	46.021	43.425
Y	IV-3869269	Chromosome_4	3869269	45.864	47.12	44.556
N	IV-3914932	Chromosome_4	3914932	46.025	47.141	44.698
N	IV-3916329	Chromosome_4	3916329	46.025	47.141	44.698
Y	IV-3923834	Chromosome_4	3923834	46.025	47.141	44.698
N	IV-3951679	Chromosome_4	3951679	46.025	47.141	44.698
N	IV-4018843	Chromosome_4	4018843	47.927	49.845	46.042
Y	IV-4054734	Chromosome_4	4054734	47.927	49.845	46.042
Y	IV-4071913	Chromosome_4	4071913	47.982	50.015	46.042
N	IV-4084751	Chromosome_4	4084751	48.957	50.722	46.965
Y	IV-4130300	Chromosome_4	4130300	48.957	50.722	46.965
Y	IV-4188003	Chromosome_4	4188003	50.196	52.66	47.563
Y	IV-4256173	Chromosome_4	4256173	51.421	54.945	48.115
Y	IV-4356375	Chromosome_4	4356375	51.781	54.945	48.759
Y	IV-4370952	Chromosome_4	4370952	52.631	56.428	48.759
N	IV-4427228	Chromosome_4	4427228	52.631	56.428	48.759
Y	IV-4541236	Chromosome_4	4541236	54.415	59.707	49.663
N	IV-4612110	Chromosome_4	4612110	54.955	59.707	50.396
Y	IV-4630680	Chromosome_4	4630680	54.955	59.707	50.396
Y	IV-4692482	Chromosome_4	4692482	56.574	61.933	51.356
N	IV-4772651	Chromosome_4	4772651	56.574	61.933	51.356
N	IV-4797166	Chromosome_4	4797166	56.89	61.933	52.049
Y	IV-4842697	Chromosome_4	4842697	56.89	61.933	52.049
N	IV-4911538	Chromosome_4	4911538	56.89	61.933	52.049
N	IV-4934352	Chromosome_4	4934352	56.89	61.933	52.049
N	IV-5040260	Chromosome_4	5040260	57.908	62.715	53.353
Y	IV-5045740	Chromosome_4	5045740	57.908	62.715	53.353
N	IV-5096343	Chromosome_4	5096343	58.517	63.438	53.918
Y	IV-5138996	Chromosome_4	5138996	58.517	63.438	53.918
N	IV-5218485	Chromosome_4	5218485	58.517	63.438	53.918
N	IV-5252700	Chromosome_4	5252700	58.517	63.438	53.918
Y	IV-5293782	Chromosome_4	5293782	58.681	63.903	53.918
Y	IV-5362751	Chromosome_4	5362751	58.91	63.903	54.317
Y	IV-5389260	Chromosome_4	5389260	60.389	63.903	56.899
Y	IV-5581330	Chromosome_4	5581330	61.895	64.818	59.05
N	IV-5588303	Chromosome_4	5588303	62.115	64.818	59.394
Y	IV-5651433	Chromosome_4	5651433	62.115	64.818	59.394
N	IV-5653469	Chromosome_4	5653469	62.115	64.818	59.394
N	IV-5666780	Chromosome_4	5666780	62.115	64.818	59.394
Y	IV-5802441	Chromosome_4	5802441	63.194	65.444	60.589
Y	IV-5834379	Chromosome_4	5834379	63.513	66.997	60.589
Y	IV-5884629	Chromosome_4	5884629	64.217	66.997	61.481
N	IV-5920125	Chromosome_4	5920125	64.654	66.997	63.3
Y	IV-6086120	Chromosome_4	6086120	64.654	66.997	63.3
Y	IV-6183426	Chromosome_4	6183426	65.841	68.723	63.3
N	IV-6192041	Chromosome_4	6192041	65.889	68.723	63.3
Y	IV-6195482	Chromosome_4	6195482	65.889	68.723	63.3
Y	IV-6230632	Chromosome_4	6230632	66.497	69.717	63.3
N	IV-6242373	Chromosome_4	6242373	66.7	70.051	63.3
N	IV-6280337	Chromosome_4	6280337	66.7	70.051	63.3
N	IV-6296281	Chromosome_4	6296281	66.7	70.051	63.3
N	IV-6328326	Chromosome_4	6328326	66.7	70.051	63.3
Y	IV-6336188	Chromosome_4	6336188	66.7	70.051	63.3
Y	IV-6394113	Chromosome_4	6394113	67.185	70.051	63.942
Y	IV-6497921	Chromosome_4	6497921	67.556	71.494	63.942
Y	IV-6565249	Chromosome_4	6565249	68.281	72.528	64.139
N	IV-6584700	Chromosome_4	6584700	68.281	72.528	64.139
N	IV-6595381	Chromosome_4	6595381	68.281	72.528	64.139
Y	IV-6634192	Chromosome_4	6634192	68.921	74.001	64.139
N	IV-6712121	Chromosome_4	6712121	68.921	74.001	64.139
Y	IV-6747842	Chromosome_4	6747842	69.933	75.935	64.139
N	IV-6775933	Chromosome_4	6775933	69.933	75.935	64.139
N	IV-6866942	Chromosome_4	6866942	69.933	75.935	64.139
N	IV-6894013	Chromosome_4	6894013	69.933	75.935	64.139
Y	IV-7190701	Chromosome_4	7190701	70.331	75.935	64.817
N	IV-7284656	Chromosome_4	7284656	70.331	75.935	64.817
Y	IV-7512954	Chromosome_4	7512954	70.886	76.76	65.121
Y	IV-7565162	Chromosome_4	7565162	72	78.477	65.74
N	IV-7617312	Chromosome_4	7617312	72	78.477	65.74
N	IV-7685488	Chromosome_4	7685488	72	78.477	65.74
N	IV-8237404	Chromosome_4	8237404	73.206	80.291	66.307
Y	IV-8266336	Chromosome_4	8266336	73.206	80.291	66.307
N	IV-8273466	Chromosome_4	8273466	73.206	80.291	66.307
N	IV-8287587	Chromosome_4	8287587	73.206	80.291	66.307
N	IV-8337545	Chromosome_4	8337545	73.206	80.291	66.307
Y	IV-8443777	Chromosome_4	8443777	74.056	80.959	67.541
Y	IV-8467692	Chromosome_4	8467692	74.609	81.741	67.829
Y	IV-8493114	Chromosome_4	8493114	74.813	81.796	68.09
Y	IV-8518340	Chromosome_4	8518340	75.062	81.884	68.386
N	IV-8731694	Chromosome_4	8731694	75.608	83.196	68.386
Y	IV-8886332	Chromosome_4	8886332	75.608	83.196	68.386
N	IV-9111938	Chromosome_4	9111938	75.608	83.196	68.386
N	IV-9177922	Chromosome_4	9177922	75.608	83.196	68.386
Y	IV-9297202	Chromosome_4	9297202	76.285	83.196	69.499
Y	IV-9336539	Chromosome_4	9336539	76.863	83.895	70.057
N	IV-9345158	Chromosome_4	9345158	76.863	83.895	70.057
N	IV-9357214	Chromosome_4	9357214	76.863	83.895	70.057
Y	IV-9374218	Chromosome_4	9374218	77.02	84.129	70.057
N	IV-9404944	Chromosome_4	9404944	77.02	84.129	70.057
N	IV-9481283	Chromosome_4	9481283	77.02	84.129	70.057
Y	IV-9545634	Chromosome_4	9545634	77.914	84.129	71.502
Y	IV-9580901	Chromosome_4	9580901	79.094	85.095	72.608
N	IV-9969543	Chromosome_4	9969543	80.36	86.047	73.407
Y	IV-10270911	Chromosome_4	10270911	80.36	86.047	73.407
Y	IV-10407413	Chromosome_4	10407413	80.389	87.729	73.407
N	IV-10504388	Chromosome_4	10504388	81.115	89.895	73.7
Y	IV-10614846	Chromosome_4	10614846	81.115	89.895	73.7
N	IV-10617992	Chromosome_4	10617992	81.115	89.895	73.7
Y	IV-10659051	Chromosome_4	10659051	81.747	89.895	74.282
N	IV-10660295	Chromosome_4	10660295	81.747	89.895	74.282
Y	IV-10703917	Chromosome_4	10703917	82.234	89.895	74.941
Y	IV-10946806	Chromosome_4	10946806	83.19	89.895	76.607
N	IV-10971288	Chromosome_4	10971288	83.465	90.793	76.607
Y	IV-11037719	Chromosome_4	11037719	83.465	90.793	76.607
Y	IV-11074777	Chromosome_4	11074777	83.969	90.793	77.732
Y	IV-11466055	Chromosome_4	11466055	84.976	92.297	77.732
N	IV-11651732	Chromosome_4	11651732	84.976	92.297	77.732
Y	IV-11668512	Chromosome_4	11668512	85.332	93.173	77.732
Y	IV-11756283	Chromosome_4	11756283	86.59	95.614	78.175
N	IV-12028671	Chromosome_4	12028671	86.678	95.626	78.209
N	IV-12030521	Chromosome_4	12030521	86.678	95.626	78.209
Y	IV-12204097	Chromosome_4	12204097	86.678	95.626	78.209
N	IV-12228330	Chromosome_4	12228330	86.678	95.626	78.209
Y	IV-12271194	Chromosome_4	12271194	87.22	96.745	78.209
Y	IV-12327132	Chromosome_4	12327132	87.849	96.745	79.264
N	IV-12342998	Chromosome_4	12342998	88.184	97.271	79.264
Y	IV-12356035	Chromosome_4	12356035	88.184	97.271	79.264
N	IV-12368797	Chromosome_4	12368797	88.184	97.271	79.264
Y	IV-12447548	Chromosome_4	12447548	90.879	100.384	80.671
N	IV-12466335	Chromosome_4	12466335	90.879	100.384	80.671
Y	IV-12736014	Chromosome_4	12736014	90.965	101.081	80.671
Y	IV-12830932	Chromosome_4	12830932	91.029	101.588	80.671
Y	IV-13003641	Chromosome_4	13003641	91.426	102.873	80.671
N	IV-13165803	Chromosome_4	13165803	92.305	104.056	81.148
N	IV-13194170	Chromosome_4	13194170	92.305	104.056	81.148
Y	IV-13221331	Chromosome_4	13221331	92.305	104.056	81.148
N	IV-13524751	Chromosome_4	13524751	93.335	105.964	81.148
Y	IV-13832065	Chromosome_4	13832065	93.335	105.964	81.148
N	IV-13848607	Chromosome_4	13848607	93.335	105.964	81.148
N	IV-13960150	Chromosome_4	13960150	93.335	105.964	81.148
Y	IV-14026600	Chromosome_4	14026600	94.623	105.964	82.201
Y	IV-14119873	Chromosome_4	14119873	95.691	110.025	82.201
Y	IV-14195663	Chromosome_4	14195663	96.198	110.025	82.33
Y	IV-14451196	Chromosome_4	14451196	97.097	111.155	82.796
Y	IV-14615775	Chromosome_4	14615775	97.971	112.277	83.27
Y	IV-14667379	Chromosome_4	14667379	97.981	112.277	84.335
N	IV-14708012	Chromosome_4	14708012	97.981	112.277	84.335
N	IV-14870816	Chromosome_4	14870816	97.981	112.277	84.335
Y	IV-14958133	Chromosome_4	14958133	98.782	113.686	84.335
Y	IV-15398637	Chromosome_4	15398637	101.082	116.454	86.412
N	IV-15430956	Chromosome_4	15430956	102.132	118.418	86.412
N	IV-15510011	Chromosome_4	15510011	102.132	118.418	86.412
Y	IV-15533252	Chromosome_4	15533252	102.132	118.418	86.412
N	IV-15585559	Chromosome_4	15585559	102.132	118.418	86.412
Y	IV-15630730	Chromosome_4	15630730	102.858	120.046	86.412
Y	IV-15643256	Chromosome_4	15643256	103.509	120.046	87.401
N	IV-15765041	Chromosome_4	15765041	103.509	120.046	87.401
Y	IV-15797985	Chromosome_4	15797985	106.103	124.502	88.296
N	IV-15839722	Chromosome_4	15839722	106.103	124.502	88.296
N	IV-15853942	Chromosome_4	15853942	106.103	124.502	88.296
Y	IV-15965196	Chromosome_4	15965196	107.109	126.39	88.592
N	IV-16023797	Chromosome_4	16023797	107.109	126.39	88.592
N	IV-16030441	Chromosome_4	16030441	107.109	126.39	88.592
Y	IV-16075576	Chromosome_4	16075576	107.963	127.234	89.233
N	IV-16082997	Chromosome_4	16082997	107.963	127.234	89.233
N	IV-16142180	Chromosome_4	16142180	108.762	128.089	89.974
Y	IV-16170376	Chromosome_4	16170376	108.762	128.089	89.974
N	IV-16175624	Chromosome_4	16175624	108.762	128.089	89.974
N	IV-16322574	Chromosome_4	16322574	108.762	128.089	89.974
Y	IV-16365873	Chromosome_4	16365873	111.244	131.684	91.593
N	IV-16466931	Chromosome_4	16466931	112.134	132.565	92.208
N	IV-16522225	Chromosome_4	16522225	112.134	132.565	92.208
N	IV-16564304	Chromosome_4	16564304	112.134	132.565	92.208
Y	IV-16644630	Chromosome_4	16644630	112.134	132.565	92.208
N	IV-16824712	Chromosome_4	16824712	113.693	135.287	92.876
Y	IV-17021069	Chromosome_4	17021069	113.693	135.287	92.876
N	IV-17565971	Chromosome_4	17565971	113.693	135.287	92.876
Y	IV-17591082	Chromosome_4	17591082	114.062	135.287	93.408
N	IV-17606909	Chromosome_4	17606909	114.242	135.652	93.408
Y	IV-17634618	Chromosome_4	17634618	114.242	135.652	93.408
Y	IV-17716075	Chromosome_4	17716075	114.809	136.869	93.408
Y	IV-17765463	Chromosome_4	17765463	116.332	137.925	95.415
N	IV-28124067	Chromosome_4	18050678	116.332	137.925	95.415
N	IV-28061936	Chromosome_4	18112809	116.423	137.925	95.441
N	IV-28051229	Chromosome_4	18123516	116.423	137.925	95.441
Y	IV-28016452	Chromosome_4	18158293	116.423	137.925	95.441
N	IV-27914188	Chromosome_4	18260557	116.423	137.925	95.441
Y	IV-27791411	Chromosome_4	18383334	116.938	138.805	95.694
N	IV-27763996	Chromosome_4	18410749	116.938	138.805	95.694
N	IV-27491629	Chromosome_4	18683116	117.258	139.187	95.922
Y	IV-27335239	Chromosome_4	18839506	117.258	139.187	95.922
N	IV-27220330	Chromosome_4	18954415	117.258	139.187	95.922
N	IV-27153314	Chromosome_4	19021431	117.683	139.732	96.378
N	IV-27109340	Chromosome_4	19065405	117.683	139.732	96.378
Y	IV-27083263	Chromosome_4	19091482	117.683	139.732	96.378
N	IV-26882532	Chromosome_4	19292213	118.464	141.23	96.378
Y	IV-26825521	Chromosome_4	19349224	118.464	141.23	96.378
N	IV-26788716	Chromosome_4	19386029	119.068	142.367	96.378
Y	IV-26647678	Chromosome_4	19527067	119.068	142.367	96.378
Y	IV-26637146	Chromosome_4	19537599	119.154	142.367	96.445
Y	IV-26592392	Chromosome_4	19582353	119.298	142.367	96.711
N	IV-26341563	Chromosome_4	19833182	119.976	142.367	98.202
N	IV-26338010	Chromosome_4	19836735	119.976	142.367	98.202
Y	IV-26185866	Chromosome_4	19988879	119.976	142.367	98.202
Y	IV-26113739	Chromosome_4	20061006	120.487	142.831	98.813
Y	IV-25911996	Chromosome_4	20262749	121.124	142.831	99.827
N	IV-25908146	Chromosome_4	20266599	121.124	142.831	99.827
N	IV-25906247	Chromosome_4	20268498	121.124	142.831	99.827
Y	IV-25869666	Chromosome_4	20305079	121.314	143.36	99.891
N	IV-25856728	Chromosome_4	20318017	121.314	143.36	99.891
N	IV-25677787	Chromosome_4	20496958	121.314	143.36	99.891
Y	IV-25611330	Chromosome_4	20563415	121.814	144.198	100.034
Y	IV-25541774	Chromosome_4	20632971	122.401	145.508	100.034
Y	IV-25410979	Chromosome_4	20763766	122.989	146.492	100.242
Y	IV-25310534	Chromosome_4	20864211	123.141	146.492	100.463
N	IV-25257557	Chromosome_4	20917188	123.141	146.492	100.463
N	IV-25221451	Chromosome_4	20953294	123.141	146.492	100.463
N	IV-25172271	Chromosome_4	21002474	123.334	147.152	100.463
Y	IV-25116889	Chromosome_4	21057856	123.334	147.152	100.463
Y	IV-24922345	Chromosome_4	21252400	124.705	147.152	101.907
Y	IV-24049660	Chromosome_4	22125085	126.942	151.858	103.353
N	IV-23820585	Chromosome_4	22354160	127.65	151.858	104.02
N	IV-23757200	Chromosome_4	22417545	127.65	151.858	104.02
N	IV-23656013	Chromosome_4	22518732	127.65	151.858	104.02
N	IV-23532395	Chromosome_4	22642350	127.65	151.858	104.02
Y	IV-23394845	Chromosome_4	22779900	127.65	151.858	104.02
N	IV-22367030	Chromosome_4	23807715	127.65	151.858	104.02
N	IV-22202653	Chromosome_4	23972092	127.65	151.858	104.02
N	IV-22044650	Chromosome_4	24130095	127.65	151.858	104.02
N	IV-21853539	Chromosome_4	24321206	127.65	151.858	104.02
Y	IV-21649152	Chromosome_4	24525593	128.126	152.892	104.02
N	IV-21600899	Chromosome_4	24573846	128.463	152.892	104.489
N	IV-21571939	Chromosome_4	24602806	128.463	152.892	104.489
Y	IV-21553022	Chromosome_4	24621723	128.463	152.892	104.489
N	IV-21548806	Chromosome_4	24625939	128.463	152.892	104.489
Y	IV-21528940	Chromosome_4	24645805	128.657	153.225	104.489
Y	IV-21453968	Chromosome_4	24720777	128.935	153.866	104.489
N	IV-21427402	Chromosome_4	24747343	128.935	153.866	104.489
Y	IV-21406511	Chromosome_4	24768234	129.188	153.866	105.085
N	IV-21284563	Chromosome_4	24890182	129.705	154.705	105.264
N	IV-21276528	Chromosome_4	24898217	129.705	154.705	105.264
Y	IV-20728590	Chromosome_4	25446155	129.705	154.705	105.264
Y	IV-20703333	Chromosome_4	25471412	129.998	155.011	105.345
N	IV-20475780	Chromosome_4	25698965	131.581	158.009	106.27
Y	IV-20274315	Chromosome_4	25900430	131.581	158.009	106.27
Y	IV-20268558	Chromosome_4	25906187	132.075	158.009	106.27
N	IV-20251539	Chromosome_4	25923206	132.493	158.009	108.065
Y	IV-20168670	Chromosome_4	26006075	132.493	158.009	108.065
Y	IV-20096642	Chromosome_4	26078103	132.9	158.009	108.065
N	IV-20021937	Chromosome_4	26152808	133.133	158.451	108.341
Y	IV-19849601	Chromosome_4	26325144	133.133	158.451	108.341
N	IV-19513243	Chromosome_4	26661502	134.188	159.08	109.585
Y	IV-19485157	Chromosome_4	26689588	134.188	159.08	109.585
N	IV-19398174	Chromosome_4	26776571	134.188	159.08	109.585
Y	IV-19205350	Chromosome_4	26969395	135.314	159.08	110.866
Y	IV-19092574	Chromosome_4	27082171	135.529	160.42	110.866
N	IV-18900848	Chromosome_4	27273897	135.529	160.42	110.866
Y	IV-18657162	Chromosome_4	27517583	137.53	163.688	112.189
N	IV-18477309	Chromosome_4	27697436	137.53	163.688	112.189
Y	IV-18441261	Chromosome_4	27733484	137.818	163.688	112.719
N	IV-18366533	Chromosome_4	27808212	137.818	163.688	112.719
Y	IV-18339458	Chromosome_4	27835287	137.873	163.688	112.719
N	IV-18299028	Chromosome_4	27875717	138.349	164.134	112.719
Y	IV-18218468	Chromosome_4	27956277	138.349	164.134	112.719
N	IV-18181961	Chromosome_4	27992784	138.349	164.134	112.719
N	IV-18066556	Chromosome_4	28108189	138.366	164.62	112.719
N	IV-17908208	Chromosome_4	28266537	138.366	164.62	112.719
Y	IV-28437948	Chromosome_4	28437948	138.366	164.62	112.719
Y	IV-28488315	Chromosome_4	28488315	140.197	167.163	112.719
Y	IV-28514740	Chromosome_4	28514740	140.541	167.32	113.035
Y	IV-28601899	Chromosome_4	28601899	140.913	168.656	113.998
Y	IV-28684229	Chromosome_4	28684229	142.797	169.864	116.585
Y	IV-28722449	Chromosome_4	28722449	143	169.864	116.917
Y	IV-28974286	Chromosome_4	28974286	143.964	171.198	117.785
Y	IV-29075598	Chromosome_4	29075598	144.206	171.198	118.086
Y	IV-29169829	Chromosome_4	29169829	146.27	171.274	120.833
Y	IV-29207943	Chromosome_4	29207943	146.575	172.65	120.833
N	IV-29411484	Chromosome_4	29411484	146.575	172.65	120.833
Y	IV-29588863	Chromosome_4	29588863	146.618	172.963	121.455
Y	IV-29640314	Chromosome_4	29640314	147.523	174.116	121.476
N	IV-29657851	Chromosome_4	29657851	147.607	174.143	121.535
Y	IV-29688072	Chromosome_4	29688072	147.607	174.143	121.535
Y	IV-29735962	Chromosome_4	29735962	148.449	175.615	121.702
Y	IV-29759016	Chromosome_4	29759016	149.156	176.836	122.222
Y	IV-29844719	Chromosome_4	29844719	149.46	177.474	122.222
Y	IV-29912965	Chromosome_4	29912965	152.446	178.611	126.417
Y	IV-30081051	Chromosome_4	30081051	153.425	178.611	127.84
Y	IV-30162965	Chromosome_4	30162965	153.508	179.914	128.09
Y	IV-30232015	Chromosome_4	30232015	155.17	182.025	128.94
Y	IV-30277906	Chromosome_4	30277906	156.606	184.171	130.006
N	IV-30289106	Chromosome_4	30289106	156.606	184.171	130.006
Y	IV-30322069	Chromosome_4	30322069	158.546	184.171	132.453
N	IV-30382016	Chromosome_4	30382016	158.546	184.171	132.453
Y	IV-30613445	Chromosome_4	30613445	159.35	186.878	132.453
Y	IV-30717018	Chromosome_4	30717018	160.579	186.878	134.211
Y	IV-30868699	Chromosome_4	30868699	161.2	188.755	134.487
N	IV-31021951	Chromosome_4	31021951	162.276	188.755	136.225
Y	IV-31030737	Chromosome_4	31030737	162.276	188.755	136.225
N	IV-31038924	Chromosome_4	31038924	162.276	188.755	136.225
Y	IV-31049486	Chromosome_4	31049486	162.429	189.096	136.225
Y	IV-31113923	Chromosome_4	31113923	162.903	189.834	136.524
N	IV-31123127	Chromosome_4	31123127	162.903	189.834	136.524
Y	IV-31135643	Chromosome_4	31135643	164.483	189.834	139.135
Y	IV-31200778	Chromosome_4	31200778	167.414	195.549	139.896
N	IV-31315476	Chromosome_4	31315476	167.414	195.549	139.896
N	IV-31341212	Chromosome_4	31341212	167.414	195.549	139.896
Y	IV-31401810	Chromosome_4	31401810	168.564	195.549	140.066
Y	IV-31415603	Chromosome_4	31415603	168.595	195.549	141.687
Y	IV-31502438	Chromosome_4	31502438	170.427	196.944	143.956
Y	IV-31578914	Chromosome_4	31578914	171.325	196.944	145.935
Y	IV-31636798	Chromosome_4	31636798	174.863	200.854	149.608
Y	IV-31721367	Chromosome_4	31721367	175.891	200.854	151.414
Y	IV-31806405	Chromosome_4	31806405	178.461	203.607	152.694
N	IV-31821323	Chromosome_4	31821323	178.461	203.607	152.694
Y	IV-31920124	Chromosome_4	31920124	179.445	203.607	155.713
N	IV-31958257	Chromosome_4	31958257	179.883	204.888	155.713
Y	IV-31968147	Chromosome_4	31968147	179.883	204.888	155.713
N	IV-31992258	Chromosome_4	31992258	179.883	204.888	155.713
Y	IV-32029627	Chromosome_4	32029627	182.559	206.39	158.738
N	IV-32042428	Chromosome_4	32042428	182.559	206.39	158.738
Y	IV-32058941	Chromosome_4	32058941	182.58	207.426	158.738
Y	IV-32135567	Chromosome_4	32135567	184.022	208.732	159.984
Y	IV-32183673	Chromosome_4	32183673	186.995	210.548	164.076
Y	IV-32306252	Chromosome_4	32306252	188.424	212.639	164.102
Y	IV-32313953	Chromosome_4	32313953	189.366	212.639	166.269
N	IV-32338796	Chromosome_4	32338796	189.366	212.639	166.269
Y	IV-32378784	Chromosome_4	32378784	193.519	215.21	172.851
Y	IV-32416991	Chromosome_4	32416991	195.899	215.21	176.967
Y	IV-32490866	Chromosome_4	32490866	198.048	215.21	180.574
Y	121-144423	Chromosome_4	32880420	208.133	225.504	191.746
Y	90-98770	Chromosome_4	33123613	212.496	227.886	197.782
N	90-111889	Chromosome_4	33136732	214.199	228.867	200.094
Y	90-138464	Chromosome_4	33163307	214.199	228.867	200.094
N	90-181987	Chromosome_4	33206830	216.316	230.946	202.036
N	90-215589	Chromosome_4	33240432	216.316	230.946	202.036
Y	90-288823	Chromosome_4	33313666	216.316	230.946	202.036
N	90-345119	Chromosome_4	33369962	216.316	230.946	202.036
Y	90-356779	Chromosome_4	33381622	217.81	230.946	204.889
N	90-465588	Chromosome_4	33490431	217.81	230.946	204.889
Y	152-219939	Chromosome_4	33580214	218.222	231.49	205.469
Y	152-212815	Chromosome_4	33587338	221.055	234.397	208.813
Y	152-168371	Chromosome_4	33631782	223.403	234.836	212.063
Y	152-153937	Chromosome_4	33646216	226.422	237.309	215.772
Y	152-985	Chromosome_4	33799168	228.778	238.42	219.027
Y	54-53553	Chromosome_5	53553	0	0	0
N	54-235546	Chromosome_5	235546	0	0	0
Y	54-529380	Chromosome_5	529380	5.861	0	8.311
N	54-825040	Chromosome_5	825040	5.861	0	8.311
Y	54-850989	Chromosome_5	850989	6.648	4.594	8.311
Y	54-892970	Chromosome_5	892970	8.779	5.708	11.776
Y	54-1068605	Chromosome_5	1068605	8.847	5.708	11.776
Y	54-1123108	Chromosome_5	1123108	9.969	7.348	11.776
Y	54-1149287	Chromosome_5	1149287	11.519	7.951	14.024
N	54-1186385	Chromosome_5	1186385	11.519	7.951	14.024
N	48-89518	Chromosome_5	1302074	11.519	7.951	14.024
Y	48-172613	Chromosome_5	1385169	12.229	9.614	14.024
Y	48-222842	Chromosome_5	1435398	13.718	11.608	14.902
Y	48-316732	Chromosome_5	1529288	13.857	11.608	15.33
Y	48-330122	Chromosome_5	1542678	14.48	13.425	15.33
Y	48-355580	Chromosome_5	1568136	14.936	13.425	15.552
N	48-360488	Chromosome_5	1573044	14.936	13.425	15.552
N	48-376552	Chromosome_5	1589108	14.936	13.425	15.552
N	48-382844	Chromosome_5	1595400	14.936	13.425	15.552
Y	48-452968	Chromosome_5	1665524	15.18	14.009	15.552
N	48-506041	Chromosome_5	1718597	15.18	14.009	15.552
Y	48-658928	Chromosome_5	1871484	15.738	15.089	15.642
Y	48-707933	Chromosome_5	1920489	16	15.229	15.7
Y	48-752074	Chromosome_5	1964630	16.257	16.25	15.764
Y	48-821266	Chromosome_5	2033822	16.649	17.111	15.764
N	48-844363	Chromosome_5	2056919	16.649	17.111	15.764
N	48-844402	Chromosome_5	2056958	16.649	17.111	15.764
Y	48-1148539	Chromosome_5	2361095	18.48	18.725	17.676
N	48-1296127	Chromosome_5	2508683	21.249	24.114	17.676
N	48-1300215	Chromosome_5	2512771	21.249	24.114	17.676
Y	48-1331062	Chromosome_5	2543618	21.249	24.114	17.676
Y	48-1477366	Chromosome_5	2689922	22.124	25.381	18.465
Y	48-1642393	Chromosome_5	2854949	22.713	26.405	18.465
N	48-1664536	Chromosome_5	2877092	22.713	26.405	18.465
Y	V-7718733	Chromosome_5	3110499	23.547	26.777	20.046
N	V-7088226	Chromosome_5	3741006	23.547	26.777	20.046
N	V-7045977	Chromosome_5	3783255	23.547	26.777	20.046
N	V-6965979	Chromosome_5	3863253	23.547	26.777	20.046
N	V-6892195	Chromosome_5	3937037	23.547	26.777	20.046
N	V-6871104	Chromosome_5	3958128	23.547	26.777	20.046
N	V-6780808	Chromosome_5	4048424	24.54	28.405	20.046
N	V-6572819	Chromosome_5	4256413	24.54	28.405	20.046
Y	V-6533975	Chromosome_5	4295257	24.54	28.405	20.046
Y	V-6516346	Chromosome_5	4312886	25.112	28.68	21.106
Y	V-6495440	Chromosome_5	4333792	25.43	28.68	21.731
N	V-6445526	Chromosome_5	4383706	25.43	28.68	21.731
N	V-6312039	Chromosome_5	4517193	25.43	28.68	21.731
N	V-6292023	Chromosome_5	4537209	26.005	29.581	21.731
N	V-6164441	Chromosome_5	4664791	26.005	29.581	21.731
Y	V-6153196	Chromosome_5	4676036	26.005	29.581	21.731
Y	V-6016435	Chromosome_5	4812797	26.62	30.412	22.303
Y	V-5789561	Chromosome_5	5039671	27.32	31.686	22.303
Y	V-5760871	Chromosome_5	5068361	27.736	31.686	23.191
N	V-5742329	Chromosome_5	5086903	27.736	31.686	23.191
N	V-5600650	Chromosome_5	5228582	28.277	32.804	23.451
Y	V-5517418	Chromosome_5	5311814	28.277	32.804	23.451
N	V-5477916	Chromosome_5	5351316	29.026	32.804	24.598
Y	V-5452126	Chromosome_5	5377106	29.026	32.804	24.598
N	V-5413358	Chromosome_5	5415874	29.026	32.804	24.598
Y	V-5404286	Chromosome_5	5424946	30	34.327	25.166
N	V-5349101	Chromosome_5	5480131	30	34.327	25.166
N	V-5311737	Chromosome_5	5517495	31.191	36.441	25.575
N	V-5287726	Chromosome_5	5541506	31.191	36.441	25.575
Y	V-5265630	Chromosome_5	5563602	31.191	36.441	25.575
Y	V-5204967	Chromosome_5	5624265	32.62	36.441	27.503
N	V-5149738	Chromosome_5	5679494	32.62	36.441	27.503
Y	V-5101113	Chromosome_5	5728119	33.077	37.608	27.503
Y	V-5036455	Chromosome_5	5792777	33.676	38.403	28.378
N	V-4987238	Chromosome_5	5841994	34.075	39.01	28.378
Y	V-4769625	Chromosome_5	6059607	34.075	39.01	28.378
Y	V-4711130	Chromosome_5	6118102	35.029	39.032	29.475
Y	V-4621896	Chromosome_5	6207336	35.895	39.053	30.293
Y	V-4546837	Chromosome_5	6282395	35.907	40.974	30.293
N	V-4510798	Chromosome_5	6318434	35.907	40.974	30.293
N	V-4509486	Chromosome_5	6319746	35.907	40.974	30.293
N	V-4437772	Chromosome_5	6391460	35.907	40.974	30.293
N	V-4397240	Chromosome_5	6431992	35.907	40.974	30.293
Y	V-4292535	Chromosome_5	6536697	36.287	40.974	30.867
Y	V-4278841	Chromosome_5	6550391	36.303	40.997	30.867
Y	V-4149592	Chromosome_5	6679640	37.003	42.018	31.347
N	V-4062485	Chromosome_5	6766747	38.132	42.332	33.395
Y	V-4054544	Chromosome_5	6774688	38.132	42.332	33.395
Y	V-3965013	Chromosome_5	6864219	39.234	43.713	34.116
N	V-3956315	Chromosome_5	6872917	39.234	43.713	34.116
Y	V-3880707	Chromosome_5	6948525	40.13	44.541	35.087
N	V-3807256	Chromosome_5	7021976	41.023	45.38	36.057
Y	V-3726684	Chromosome_5	7102548	41.023	45.38	36.057
N	V-3716057	Chromosome_5	7113175	41.023	45.38	36.057
Y	V-3652145	Chromosome_5	7177087	42.015	45.515	37.07
N	V-3639459	Chromosome_5	7189773	42.015	45.515	37.07
Y	V-3575388	Chromosome_5	7253844	42.351	46.358	37.414
N	V-3551417	Chromosome_5	7277815	43.206	48.306	37.414
Y	V-3513136	Chromosome_5	7316096	43.206	48.306	37.414
Y	V-3506561	Chromosome_5	7322671	43.598	48.306	38.829
N	V-3412767	Chromosome_5	7416465	43.598	48.306	38.829
Y	V-3372703	Chromosome_5	7456529	44.081	48.705	38.829
Y	V-3271248	Chromosome_5	7557984	45.202	49.751	38.948
Y	V-3120827	Chromosome_5	7708405	45.848	50.277	40.812
Y	V-3078208	Chromosome_5	7751024	47.536	52.053	42.42
N	V-2921860	Chromosome_5	7907372	47.801	52.053	42.918
Y	V-2887049	Chromosome_5	7942183	47.801	52.053	42.918
N	V-2860788	Chromosome_5	7968444	49.384	53.79	44.396
Y	V-2707933	Chromosome_5	8121299	49.384	53.79	44.396
N	V-2516948	Chromosome_5	8312284	49.947	54.155	45.085
Y	V-2508980	Chromosome_5	8320252	49.947	54.155	45.085
N	V-2504470	Chromosome_5	8324762	49.947	54.155	45.085
Y	V-2209272	Chromosome_5	8619960	51.212	56.004	45.913
N	V-2163284	Chromosome_5	8665948	51.212	56.004	45.913
Y	V-2061309	Chromosome_5	8767923	52.19	56.943	46.765
N	V-2058503	Chromosome_5	8770729	52.19	56.943	46.765
N	V-2023883	Chromosome_5	8805349	52.19	56.943	46.765
N	V-2022499	Chromosome_5	8806733	52.19	56.943	46.765
Y	V-1971324	Chromosome_5	8857908	53.259	56.977	47.871
N	V-1970739	Chromosome_5	8858493	53.259	56.977	47.871
Y	V-1932239	Chromosome_5	8896993	54.561	59.314	49.073
N	V-1906451	Chromosome_5	8922781	54.561	59.314	49.073
N	V-1887037	Chromosome_5	8942195	54.561	59.314	49.073
N	V-1870905	Chromosome_5	8958327	54.561	59.314	49.073
N	V-1782801	Chromosome_5	9046431	54.561	59.314	49.073
N	V-1651220	Chromosome_5	9178012	54.561	59.314	49.073
N	V-1620138	Chromosome_5	9209094	56.103	61.985	49.394
N	V-1553450	Chromosome_5	9275782	56.103	61.985	49.394
Y	V-1538541	Chromosome_5	9290691	56.103	61.985	49.394
N	V-1403686	Chromosome_5	9425546	58.364	62.972	53.158
Y	V-1328878	Chromosome_5	9500354	58.364	62.972	53.158
N	V-1326376	Chromosome_5	9502856	58.364	62.972	53.158
Y	V-1201366	Chromosome_5	9627866	59.867	62.972	56.11
Y	V-1010413	Chromosome_5	9818819	62.262	63.728	59.822
Y	V-780687	Chromosome_5	10048545	63.471	65.814	60.993
Y	V-547847	Chromosome_5	10281385	64.606	66.973	60.993
Y	V-341566	Chromosome_5	10487666	65.777	68.897	62.851
Y	V-320916	Chromosome_5	10508316	67.017	68.897	64.276
Y	V-259040	Chromosome_5	10570192	68.064	71.006	64.775
Y	V-145312	Chromosome_5	10683920	68.985	72.443	64.775
Y	V-117923	Chromosome_5	10711309	70.778	74.725	66.44
N	V-87326	Chromosome_5	10741906	70.778	74.725	66.44
N	V-7967809	Chromosome_5	10919351	72.305	75.999	68.026
Y	V-7972884	Chromosome_5	10924426	72.305	75.999	68.026
Y	V-8058434	Chromosome_5	11009976	73.323	77.527	68.458
N	V-8078340	Chromosome_5	11029882	73.323	77.527	68.458
N	V-8085448	Chromosome_5	11036990	73.323	77.527	68.458
Y	V-8340783	Chromosome_5	11292325	74.109	78.476	69.06
N	V-8380990	Chromosome_5	11332532	74.109	78.476	69.06
N	V-8446559	Chromosome_5	11398101	75.682	79.892	70.9
Y	V-8554867	Chromosome_5	11506409	75.682	79.892	70.9
N	V-8575733	Chromosome_5	11527275	75.682	79.892	70.9
N	V-8617100	Chromosome_5	11568642	75.682	79.892	70.9
Y	V-8685807	Chromosome_5	11637349	76.147	80.732	70.9
N	V-8708460	Chromosome_5	11660002	76.147	80.732	70.9
Y	V-8762646	Chromosome_5	11714188	78.152	84.104	71.789
N	V-8771668	Chromosome_5	11723210	78.152	84.104	71.789
Y	V-8790475	Chromosome_5	11742017	79.339	86.55	71.789
N	V-8878359	Chromosome_5	11829901	79.339	86.55	71.789
Y	V-8996548	Chromosome_5	11948090	80.828	88.225	72.852
N	V-9067636	Chromosome_5	12019178	81.15	88.778	72.852
Y	V-9074933	Chromosome_5	12026475	81.15	88.778	72.852
N	V-9121667	Chromosome_5	12073209	81.974	89.543	73.994
Y	V-9140766	Chromosome_5	12092308	81.974	89.543	73.994
Y	V-9202066	Chromosome_5	12153608	82.868	90.376	75.154
N	V-9318801	Chromosome_5	12270343	82.868	90.376	75.154
N	V-9512429	Chromosome_5	12463971	82.868	90.376	75.154
N	V-9534822	Chromosome_5	12486364	84.735	92.922	76.054
N	V-9552810	Chromosome_5	12504352	84.735	92.922	76.054
Y	V-9576185	Chromosome_5	12527727	84.735	92.922	76.054
N	V-9579960	Chromosome_5	12531502	84.735	92.922	76.054
N	V-9638130	Chromosome_5	12589672	84.735	92.922	76.054
Y	V-9753987	Chromosome_5	12705529	86.233	93.659	78.186
Y	V-9852464	Chromosome_5	12804006	87.921	96.868	79.337
Y	V-9929139	Chromosome_5	12880681	89.245	99.03	79.441
Y	V-10037779	Chromosome_5	12989321	92.317	100.674	83.493
N	V-10074006	Chromosome_5	13025548	92.317	100.674	83.493
Y	V-10153231	Chromosome_5	13104773	94.083	102.881	84.35
Y	V-10206016	Chromosome_5	13157558	95.518	104.008	86.465
N	V-10216892	Chromosome_5	13168434	95.518	104.008	86.465
Y	V-10218903	Chromosome_5	13170445	96.229	105.239	86.465
Y	V-10249550	Chromosome_5	13201092	97.301	106.772	87.374
N	V-10250240	Chromosome_5	13201782	97.301	106.772	87.374
Y	V-10284600	Chromosome_5	13236142	98.63	108.275	88.895
Y	V-10304122	Chromosome_5	13255664	99.619	108.576	89.911
Y	V-10363487	Chromosome_5	13315029	100.414	110.441	89.911
Y	V-10394037	Chromosome_5	13345579	101.269	111.059	90.527
Y	V-10471977	Chromosome_5	13423519	103.624	111.059	94.654
Y	V-10547463	Chromosome_5	13499005	106.548	116.726	96.243
N	V-10802991	Chromosome_5	13754533	106.548	116.726	96.243
Y	V-10832043	Chromosome_5	13783585	108.187	116.726	98.789
N	V-10888972	Chromosome_5	13840514	108.187	116.726	98.789
N	V-11703962	Chromosome_5	13986676	108.187	116.726	98.789
Y	V-11634745	Chromosome_5	14055893	114.676	120.878	108.108
Y	V-11582602	Chromosome_5	14108036	115.729	122.902	108.108
Y	V-11538470	Chromosome_5	14152168	116.535	124.308	108.108
Y	V-11527155	Chromosome_5	14163483	117.361	125.135	108.703
N	V-11507409	Chromosome_5	14183229	117.361	125.135	108.703
N	V-11414896	Chromosome_5	14275742	121.701	127.852	114.617
N	V-11394513	Chromosome_5	14296125	121.701	127.852	114.617
N	V-11373960	Chromosome_5	14316678	121.701	127.852	114.617
N	V-11366478	Chromosome_5	14324160	121.701	127.852	114.617
N	V-11349784	Chromosome_5	14340854	121.701	127.852	114.617
Y	V-11333650	Chromosome_5	14356988	121.701	127.852	114.617
N	V-11331451	Chromosome_5	14359187	121.701	127.852	114.617
N	V-11330259	Chromosome_5	14360379	121.701	127.852	114.617
N	V-11319289	Chromosome_5	14371349	121.701	127.852	114.617
Y	V-11305453	Chromosome_5	14385185	121.849	127.852	114.885
N	V-11274614	Chromosome_5	14416024	121.849	127.852	114.885
N	V-11262602	Chromosome_5	14428036	121.849	127.852	114.885
Y	V-11230937	Chromosome_5	14459701	123.191	128.829	116.545
N	V-11211495	Chromosome_5	14479143	123.191	128.829	116.545
N	V-11204470	Chromosome_5	14486168	123.191	128.829	116.545
Y	V-11138589	Chromosome_5	14552049	124.276	129.639	117.749
N	V-11104805	Chromosome_5	14585833	124.93	130.844	118.152
Y	V-11103001	Chromosome_5	14587637	124.93	130.844	118.152
N	V-11086003	Chromosome_5	14604635	125.809	131.986	118.738
N	V-11073056	Chromosome_5	14617582	125.809	131.986	118.738
Y	V-11070450	Chromosome_5	14620188	125.809	131.986	118.738
N	V-11036485	Chromosome_5	14654153	126.029	132.384	118.738
Y	V-11017278	Chromosome_5	14673360	126.029	132.384	118.738
Y	V-11758177	Chromosome_5	14709719	127.012	132.855	120.374
N	V-11775258	Chromosome_5	14726800	127.51	133.649	120.374
N	V-11959282	Chromosome_5	14910824	127.51	133.649	120.374
N	V-11966532	Chromosome_5	14918074	127.51	133.649	120.374
N	V-12011511	Chromosome_5	14963053	127.51	133.649	120.374
N	V-12029501	Chromosome_5	14981043	127.51	133.649	120.374
N	V-12135371	Chromosome_5	15086913	127.51	133.649	120.374
Y	V-12137247	Chromosome_5	15088789	127.51	133.649	120.374
N	V-12206552	Chromosome_5	15158094	127.51	133.649	120.374
N	V-12233015	Chromosome_5	15184557	127.51	133.649	120.374
N	V-12243583	Chromosome_5	15195125	127.51	133.649	120.374
N	112-333343	Chromosome_5	15215913	128.55	134.464	121.753
Y	112-332820	Chromosome_5	15216436	128.55	134.464	121.753
Y	112-228816	Chromosome_5	15320440	129.029	135.176	121.753
N	112-224874	Chromosome_5	15324382	129.029	135.176	121.753
Y	112-176776	Chromosome_5	15372480	129.235	135.611	121.766
Y	112-167736	Chromosome_5	15381520	129.858	136.908	121.955
N	112-159890	Chromosome_5	15389366	129.858	136.908	121.955
N	112-154113	Chromosome_5	15395143	129.858	136.908	121.955
N	112-152394	Chromosome_5	15396862	129.858	136.908	121.955
N	112-107275	Chromosome_5	15441981	129.858	136.908	121.955
Y	112-80988	Chromosome_5	15468268	130.773	138.119	122.615
Y	112-74791	Chromosome_5	15474465	130.958	138.119	122.903
Y	112-52302	Chromosome_5	15496954	132.801	138.119	126.165
Y	112-41941	Chromosome_5	15507315	133.593	139.708	126.165
N	61-60091	Chromosome_6	60091	0	0	0
Y	61-63272	Chromosome_6	63272	0	0	0
N	61-100940	Chromosome_6	100940	0	0	0
Y	61-151785	Chromosome_6	151785	0.474	0.476	0
N	61-246104	Chromosome_6	246104	1.7	3.646	0
Y	61-265611	Chromosome_6	265611	1.7	3.646	0
N	61-277092	Chromosome_6	277092	2.091	4.363	0.395
N	61-418156	Chromosome_6	418156	2.091	4.363	0.395
Y	61-560866	Chromosome_6	560866	2.091	4.363	0.395
N	61-684350	Chromosome_6	684350	2.31	4.837	0.395
N	61-786722	Chromosome_6	786722	2.31	4.837	0.395
N	61-798419	Chromosome_6	798419	2.31	4.837	0.395
Y	61-937215	Chromosome_6	937215	2.31	4.837	0.395
N	VI-661411	Chromosome_6	1225256	4.422	9.035	0.757
Y	VI-621924	Chromosome_6	1264743	4.422	9.035	0.757
N	VI-579632	Chromosome_6	1307035	4.422	9.035	0.757
N	VI-533160	Chromosome_6	1353507	4.422	9.035	0.757
N	VI-502176	Chromosome_6	1384491	4.422	9.035	0.757
Y	VI-464405	Chromosome_6	1422262	6.498	11.548	2.054
Y	VI-438917	Chromosome_6	1447750	7.336	12.81	2.576
N	VI-206498	Chromosome_6	1680169	7.336	12.81	2.576
Y	VI-138491	Chromosome_6	1748176	8.564	14.735	3.198
Y	VI-101988	Chromosome_6	1784679	8.576	14.735	3.198
N	VI-4030042	Chromosome_6	1913405	9.81	17.071	3.198
Y	VI-3748000	Chromosome_6	2195447	9.81	17.071	3.198
N	VI-3730662	Chromosome_6	2212785	9.81	17.071	3.198
N	VI-3569006	Chromosome_6	2374441	10.094	17.071	4.052
Y	VI-3535754	Chromosome_6	2407693	10.094	17.071	4.052
Y	VI-3408253	Chromosome_6	2535194	10.961	18.45	4.052
N	VI-3390281	Chromosome_6	2553166	10.961	18.45	4.052
N	VI-3331051	Chromosome_6	2612396	12.227	20.281	5.146
N	VI-3317510	Chromosome_6	2625937	12.227	20.281	5.146
Y	VI-3270115	Chromosome_6	2673332	12.227	20.281	5.146
N	VI-3134919	Chromosome_6	2808528	12.227	20.281	5.146
N	VI-3107468	Chromosome_6	2835979	12.227	20.281	5.146
Y	VI-3093952	Chromosome_6	2849495	13.671	22.554	5.74
N	VI-3041586	Chromosome_6	2901861	13.671	22.554	5.74
N	VI-2905880	Chromosome_6	3037567	13.671	22.554	5.74
Y	VI-2829663	Chromosome_6	3113784	14.488	24.089	5.74
Y	VI-2771354	Chromosome_6	3172093	14.78	25.749	6.115
N	VI-2709272	Chromosome_6	3234175	15.892	25.749	7.44
Y	VI-2678516	Chromosome_6	3264931	15.892	25.749	7.44
N	VI-2648599	Chromosome_6	3294848	16.476	26.574	7.44
Y	VI-2643363	Chromosome_6	3300084	16.476	26.574	7.44
N	VI-2626809	Chromosome_6	3316638	16.523	26.574	7.59
Y	VI-2602855	Chromosome_6	3340592	16.523	26.574	7.59
Y	VI-2522025	Chromosome_6	3421422	16.93	26.574	7.949
N	VI-2485254	Chromosome_6	3458193	16.93	26.574	7.949
N	VI-2392143	Chromosome_6	3551304	18.489	29.18	7.949
Y	VI-2372567	Chromosome_6	3570880	18.489	29.18	7.949
N	VI-2336349	Chromosome_6	3607098	19.311	29.837	9.767
Y	VI-2276367	Chromosome_6	3667080	19.311	29.837	9.767
Y	VI-2217814	Chromosome_6	3725633	20.642	31.035	11.143
N	VI-2154253	Chromosome_6	3789194	20.642	31.035	11.143
Y	VI-2060040	Chromosome_6	3883407	21.125	33.045	11.143
N	VI-2015417	Chromosome_6	3928030	22.134	33.045	12.127
Y	VI-2005468	Chromosome_6	3937979	22.134	33.045	12.127
Y	VI-2002041	Chromosome_6	3941406	22.399	33.045	12.431
Y	VI-1854606	Chromosome_6	4088841	22.868	34.27	12.431
Y	VI-1790090	Chromosome_6	4153357	23.171	34.27	12.788
Y	VI-1779519	Chromosome_6	4163928	23.354	34.27	13.436
N	VI-1738474	Chromosome_6	4204973	24.01	34.747	14.407
N	VI-1724766	Chromosome_6	4218681	24.01	34.747	14.407
Y	VI-1706947	Chromosome_6	4236500	24.01	34.747	14.407
N	VI-1692166	Chromosome_6	4251281	24.01	34.747	14.407
N	VI-1690830	Chromosome_6	4252617	24.01	34.747	14.407
Y	VI-1638916	Chromosome_6	4304531	24.507	34.747	14.407
Y	VI-1564969	Chromosome_6	4378478	24.624	34.747	14.407
Y	VI-1530182	Chromosome_6	4413265	24.652	36.197	14.407
N	VI-1471045	Chromosome_6	4472402	25.696	37.547	14.407
Y	VI-1370996	Chromosome_6	4572451	25.696	37.547	14.407
N	VI-1157645	Chromosome_6	4785802	26.716	38.463	15.847
N	VI-1150989	Chromosome_6	4792458	26.716	38.463	15.847
N	VI-1138507	Chromosome_6	4804940	26.716	38.463	15.847
Y	VI-1113888	Chromosome_6	4829559	26.716	38.463	15.847
Y	VI-971768	Chromosome_6	4971679	27.664	39.87	16.065
Y	VI-954339	Chromosome_6	4989108	27.7	40.954	16.065
N	VI-4072488	Chromosome_6	5074399	27.7	40.954	16.065
N	VI-4086353	Chromosome_6	5088264	28.306	40.954	16.582
Y	VI-4158879	Chromosome_6	5160790	28.306	40.954	16.582
Y	VI-4176218	Chromosome_6	5178129	28.933	41.647	17.192
Y	VI-4198221	Chromosome_6	5200132	29.242	41.98	17.493
Y	VI-4344804	Chromosome_6	5346715	29.565	42.341	17.806
N	VI-4378832	Chromosome_6	5380743	30.275	43.38	17.883
Y	VI-4485591	Chromosome_6	5487502	30.275	43.38	17.883
Y	VI-4509684	Chromosome_6	5511595	31.066	44.006	19.126
Y	VI-4682493	Chromosome_6	5684404	31.579	44.46	19.806
N	VI-4691147	Chromosome_6	5693058	31.579	44.46	19.806
Y	VI-4691973	Chromosome_6	5693884	31.871	45.012	19.806
N	VI-4766261	Chromosome_6	5768172	31.871	45.012	19.806
Y	VI-4811075	Chromosome_6	5812986	32.635	45.468	19.806
N	VI-4923088	Chromosome_6	5924999	32.789	45.468	21.456
Y	VI-4957625	Chromosome_6	5959536	32.789	45.468	21.456
N	VI-4994633	Chromosome_6	5996544	32.789	45.468	21.456
N	VI-5088387	Chromosome_6	6090298	33.612	45.852	22.887
Y	VI-5176845	Chromosome_6	6178756	33.612	45.852	22.887
N	VI-5186355	Chromosome_6	6188266	34.761	47.464	22.887
Y	VI-5417557	Chromosome_6	6419468	34.761	47.464	22.887
N	VI-5472151	Chromosome_6	6474062	34.761	47.464	22.887
N	VI-5483114	Chromosome_6	6485025	34.761	47.464	22.887
N	VI-5495501	Chromosome_6	6497412	34.761	47.464	22.887
N	VI-5549386	Chromosome_6	6551297	34.761	47.464	22.887
N	VI-5552178	Chromosome_6	6554089	34.761	47.464	22.887
N	VI-5710263	Chromosome_6	6712174	35.521	48.502	23.375
N	VI-5769875	Chromosome_6	6771786	35.521	48.502	23.375
Y	VI-5796043	Chromosome_6	6797954	35.521	48.502	23.375
Y	VI-5859059	Chromosome_6	6860970	36.095	49.53	24.036
Y	VI-5878839	Chromosome_6	6880750	36.352	49.53	24.393
Y	VI-5949062	Chromosome_6	6950973	36.6	49.53	24.735
N	VI-6001911	Chromosome_6	7003822	36.787	49.53	24.957
N	VI-6067999	Chromosome_6	7069910	36.787	49.53	24.957
N	VI-6111575	Chromosome_6	7113486	36.787	49.53	24.957
N	VI-6127925	Chromosome_6	7129836	36.787	49.53	24.957
Y	VI-6139139	Chromosome_6	7141050	36.787	49.53	24.957
N	VI-6145797	Chromosome_6	7147708	36.787	49.53	24.957
N	VI-6147073	Chromosome_6	7148984	36.787	49.53	24.957
N	VI-6169803	Chromosome_6	7171714	36.787	49.53	24.957
Y	VI-6181050	Chromosome_6	7182961	37.065	50.012	24.957
N	VI-6205136	Chromosome_6	7207047	37.353	50.518	24.957
Y	VI-6287876	Chromosome_6	7289787	37.353	50.518	24.957
N	VI-6310101	Chromosome_6	7312012	37.353	50.518	24.957
Y	VI-6367488	Chromosome_6	7369399	37.881	51.167	25.679
N	VI-6418711	Chromosome_6	7420622	37.881	51.167	25.679
N	VI-6484896	Chromosome_6	7486807	37.881	51.167	25.679
Y	VI-6570531	Chromosome_6	7572442	38.613	52.469	25.679
N	VI-6616098	Chromosome_6	7618009	38.613	52.469	25.679
N	VI-6619685	Chromosome_6	7621596	38.613	52.469	25.679
N	VI-6664927	Chromosome_6	7666838	38.613	52.469	25.679
Y	VI-6678216	Chromosome_6	7680127	38.912	52.469	26.304
Y	VI-6734053	Chromosome_6	7735964	39.043	52.734	26.304
Y	VI-6983751	Chromosome_6	7985662	39.205	53.074	26.304
Y	VI-6983896	Chromosome_6	7985807	39.382	53.481	26.304
Y	VI-7048381	Chromosome_6	8050292	40.52	54.71	27.24
Y	VI-7061587	Chromosome_6	8063498	40.685	54.71	27.98
Y	VI-7065391	Chromosome_6	8067302	40.93	55.11	28.026
N	VI-7195862	Chromosome_6	8197773	42.394	57.648	28.27
N	VI-7596816	Chromosome_6	8598727	42.394	57.648	28.27
Y	VI-7596907	Chromosome_6	8598818	42.394	57.648	28.27
N	VI-7660740	Chromosome_6	8662651	43.026	57.648	28.936
N	VI-7674996	Chromosome_6	8676907	43.026	57.648	28.936
Y	VI-7723160	Chromosome_6	8725071	43.026	57.648	28.936
Y	VI-7816579	Chromosome_6	8818490	44.716	60.557	29.432
N	VI-7834296	Chromosome_6	8836207	44.716	60.557	29.432
N	VI-7851475	Chromosome_6	8853386	45.167	60.557	30.718
N	VI-7984175	Chromosome_6	8986086	45.167	60.557	30.718
Y	VI-8055646	Chromosome_6	9057557	45.167	60.557	30.718
N	VI-8096962	Chromosome_6	9098873	45.167	60.557	30.718
N	VI-8461883	Chromosome_6	9463794	45.167	60.557	30.718
N	VI-8516704	Chromosome_6	9518615	45.167	60.557	30.718
Y	VI-8675863	Chromosome_6	9677774	45.726	61.022	31.119
Y	VI-8687868	Chromosome_6	9689779	45.751	61.045	31.119
N	VI-8706781	Chromosome_6	9708692	46.311	61.52	31.774
Y	VI-8708077	Chromosome_6	9709988	46.311	61.52	31.774
Y	VI-8732988	Chromosome_6	9734899	46.509	62.183	31.774
Y	VI-8739404	Chromosome_6	9741315	46.687	62.764	31.774
N	VI-8800680	Chromosome_6	9802591	47.368	62.887	32.515
N	VI-8897102	Chromosome_6	9899013	47.368	62.887	32.515
N	VI-8910900	Chromosome_6	9912811	47.368	62.887	32.515
N	VI-8927253	Chromosome_6	9929164	47.368	62.887	32.515
Y	VI-8945421	Chromosome_6	9947332	47.368	62.887	32.515
Y	VI-9095336	Chromosome_6	10097247	47.775	63.707	32.533
Y	VI-9348148	Chromosome_6	10350059	47.787	63.707	32.554
Y	VI-9506810	Chromosome_6	10508721	48.293	64.119	33.286
Y	VI-9794270	Chromosome_6	10796181	49.253	65.818	33.576
Y	VI-9868780	Chromosome_6	10870691	49.64	66.517	33.667
N	VI-9908930	Chromosome_6	10910841	49.64	66.517	33.667
N	VI-10030918	Chromosome_6	11032829	50.633	67.895	34.297
Y	VI-10043803	Chromosome_6	11045714	50.633	67.895	34.297
N	VI-10072256	Chromosome_6	11074167	50.633	67.895	34.297
Y	VI-10408973	Chromosome_6	11410884	51.813	70.505	34.297
Y	VI-10742029	Chromosome_6	11743940	53.164	72.238	35.055
Y	VI-10938690	Chromosome_6	11940601	53.653	72.238	35.425
Y	VI-11088210	Chromosome_6	12090121	54.714	74.313	35.724
N	VI-11127086	Chromosome_6	12128997	55.274	75.437	35.862
N	VI-11206732	Chromosome_6	12208643	55.274	75.437	35.862
Y	VI-11242574	Chromosome_6	12244485	55.274	75.437	35.862
N	VI-11336472	Chromosome_6	12338383	55.274	75.437	35.862
N	VI-11468923	Chromosome_6	12470834	56.383	76.657	36.955
N	VI-11553301	Chromosome_6	12555212	56.383	76.657	36.955
Y	VI-11738141	Chromosome_6	12740052	56.383	76.657	36.955
N	VI-11756176	Chromosome_6	12758087	56.383	76.657	36.955
Y	VI-11966384	Chromosome_6	12968295	58.473	79.719	37.908
N	VI-12132354	Chromosome_6	13134265	58.643	81.769	37.908
Y	VI-12148139	Chromosome_6	13150050	58.643	81.769	37.908
N	VI-12213407	Chromosome_6	13215318	60.693	83.173	39.69
N	VI-12466751	Chromosome_6	13468662	60.693	83.173	39.69
Y	VI-12554389	Chromosome_6	13556300	60.693	83.173	39.69
N	VI-12626106	Chromosome_6	13628017	61.627	83.251	40.671
Y	VI-12704221	Chromosome_6	13706132	61.627	83.251	40.671
N	VI-12861106	Chromosome_6	13863017	62.481	84.529	41.498
Y	VI-12941522	Chromosome_6	13943433	62.481	84.529	41.498
Y	VI-13017441	Chromosome_6	14019352	64.095	86.438	42.683
N	VI-13115848	Chromosome_6	14117759	64.575	86.531	43.822
Y	VI-13178091	Chromosome_6	14180002	64.575	86.531	43.822
N	VI-13244418	Chromosome_6	14246329	65.658	87.819	44.798
Y	VI-13259612	Chromosome_6	14261523	65.658	87.819	44.798
Y	VI-13338453	Chromosome_6	14340364	66.368	88.159	45.294
Y	VI-13370455	Chromosome_6	14372366	66.668	89.501	45.294
N	VI-13486813	Chromosome_6	14488724	66.668	89.501	45.294
Y	VI-13583348	Chromosome_6	14585259	67.679	91.236	45.294
N	VI-13654317	Chromosome_6	14656228	67.679	91.236	45.294
Y	VI-13689360	Chromosome_6	14691271	69.129	91.236	47.852
Y	VI-13763137	Chromosome_6	14765048	69.677	92.412	48.227
N	VI-13818382	Chromosome_6	14820293	69.677	92.412	48.227
N	VI-13896567	Chromosome_6	14898478	70.362	92.412	49.216
Y	VI-13910048	Chromosome_6	14911959	70.362	92.412	49.216
Y	VI-13953761	Chromosome_6	14955672	71.068	93.308	49.907
N	VI-13989325	Chromosome_6	14991236	71.068	93.308	49.907
Y	VI-14068356	Chromosome_6	15070267	71.885	93.946	51.036
N	VI-14085105	Chromosome_6	15087016	72.034	94.072	51.088
N	VI-14107674	Chromosome_6	15109585	72.034	94.072	51.088
Y	VI-14129173	Chromosome_6	15131084	72.034	94.072	51.088
Y	VI-14207621	Chromosome_6	15209532	72.448	94.072	51.853
N	VI-14246996	Chromosome_6	15248907	73.82	96.334	52.315
Y	VI-14283629	Chromosome_6	15285540	73.82	96.334	52.315
Y	VI-14320559	Chromosome_6	15322470	74.532	96.921	53.285
Y	VI-14393983	Chromosome_6	15395894	75.625	98.18	54.082
N	VI-14455955	Chromosome_6	15457866	75.914	98.18	54.76
Y	VI-14472157	Chromosome_6	15474068	75.914	98.18	54.76
Y	VI-14480833	Chromosome_6	15482744	76.302	98.621	55.069
N	VI-14498413	Chromosome_6	15500324	76.302	98.621	55.069
N	VI-14586563	Chromosome_6	15588474	76.882	99.726	55.069
Y	VI-14600062	Chromosome_6	15601973	76.882	99.726	55.069
N	VI-14604299	Chromosome_6	15606210	76.882	99.726	55.069
N	VI-14619037	Chromosome_6	15620948	77.764	101.24	55.069
Y	VI-14632039	Chromosome_6	15633950	77.764	101.24	55.069
N	VI-14656726	Chromosome_6	15658637	78.55	102.097	56.122
Y	VI-14723137	Chromosome_6	15725048	78.55	102.097	56.122
Y	VI-14754086	Chromosome_6	15755997	78.973	103.225	56.122
Y	VI-14784118	Chromosome_6	15786029	80.416	104.202	57.497
N	VI-14788980	Chromosome_6	15790891	80.416	104.202	57.497
N	VI-14837998	Chromosome_6	15839909	80.416	104.202	57.497
N	VI-14861437	Chromosome_6	15863348	80.416	104.202	57.497
Y	VI-14874543	Chromosome_6	15876454	80.78	104.202	57.96
N	VI-14963221	Chromosome_6	15965132	81.427	106.13	57.96
Y	VI-15008415	Chromosome_6	16010326	81.427	106.13	57.96
Y	VI-15072899	Chromosome_6	16074810	82.383	106.13	59.878
N	VI-15155911	Chromosome_6	16157822	83.385	107.422	60.543
Y	VI-15187848	Chromosome_6	16189759	83.385	107.422	60.543
Y	VI-15292719	Chromosome_6	16294630	85.609	108.106	63.828
Y	VI-15317311	Chromosome_6	16319222	87.701	111.815	64.815
Y	VI-15348959	Chromosome_6	16350870	90.195	114.425	66.615
N	VI-15397785	Chromosome_6	16399696	90.195	114.425	66.615
Y	VI-15610511	Chromosome_6	16612422	95.993	119.111	73.668
N	VI-15671085	Chromosome_6	16672996	95.993	119.111	73.668
Y	VI-15730504	Chromosome_6	16732415	97.001	119.111	75.412
Y	VI-15761058	Chromosome_6	16762969	98.855	121.41	77.35
N	VI-15778398	Chromosome_6	16780309	98.855	121.41	77.35
Y	VI-15796191	Chromosome_6	16798102	100.759	123.013	79.574
N	VI-15829001	Chromosome_6	16830912	100.759	123.013	79.574
N	VI-15877888	Chromosome_6	16879799	103.492	125.001	82.824
Y	VI-15907566	Chromosome_6	16909477	103.492	125.001	82.824
Y	VI-15959627	Chromosome_6	16961538	104.911	127.13	83.543
N	VI-16077937	Chromosome_6	17079848	107.014	127.13	87.35
Y	VI-16091876	Chromosome_6	17093787	107.014	127.13	87.35
Y	VI-16237023	Chromosome_6	17238934	107.996	128.602	88.445
Y	VI-16318775	Chromosome_6	17320686	111.034	132.428	91.231
Y	VI-16345096	Chromosome_6	17347007	113.251	132.428	94.806
Y	VI-16371826	Chromosome_6	17373737	113.317	133.072	94.806
Y	VI-16467308	Chromosome_6	17469219	117.196	136.317	98.932
Y	VI-16502159	Chromosome_6	17504070	118.971	137.457	102.375
Y	VI-16514851	Chromosome_6	17516762	119.973	138.305	102.399
Y	VI-16699081	Chromosome_6	17700992	120.593	139.004	102.926
N	VI-16713035	Chromosome_6	17714946	120.593	139.004	102.926
N	VI-16725992	Chromosome_6	17727903	120.593	139.004	102.926
Y	VI-16746514	Chromosome_6	17748425	121.051	139.393	103.56
N	VI-16885303	Chromosome_6	17887214	121.051	139.393	103.56
N	VI-16892471	Chromosome_6	17894382	121.051	139.393	103.56
Y	156-28671	Chromosome_6	18114257	121.36	139.393	104.123
Y	156-82766	Chromosome_6	18168352	123.063	140.216	106.865
Y	156-111759	Chromosome_6	18197345	123.969	141.63	106.865
Y	156-141957	Chromosome_6	18227543	124.805	142.732	107.409
N	156-150577	Chromosome_6	18236163	124.805	142.732	107.409
Y	156-161064	Chromosome_6	18246650	125.777	142.732	109.596
Y	129-109901	Chromosome_7	109901	0	0	0
N	129-149774	Chromosome_7	149774	1.349	1.246	1.528
Y	129-150708	Chromosome_7	150708	1.349	1.246	1.528
Y	129-152511	Chromosome_7	152511	2.34	1.246	4.135
N	129-186655	Chromosome_7	186655	4.406	2.381	7.207
Y	VII-121763	Chromosome_7	396451	4.406	2.381	7.207
Y	VII-196590	Chromosome_7	471278	5.36	3.724	7.511
Y	VII-251968	Chromosome_7	526656	6.994	4.011	9.913
Y	VII-287848	Chromosome_7	562536	7.019	5.066	9.913
N	VII-366556	Chromosome_7	641244	8.45	5.41	11.79
Y	VII-385699	Chromosome_7	660387	8.45	5.41	11.79
N	VII-409270	Chromosome_7	683958	8.45	5.41	11.79
Y	VII-412073	Chromosome_7	686761	9.247	6.655	11.79
Y	VII-494894	Chromosome_7	769582	9.777	6.655	13.084
Y	131-205019	Chromosome_7	861692	10.321	7.464	13.084
N	131-185057	Chromosome_7	881654	10.321	7.464	13.084
N	131-184142	Chromosome_7	882569	10.321	7.464	13.084
N	131-182708	Chromosome_7	884003	10.321	7.464	13.084
N	131-166740	Chromosome_7	899971	10.805	7.733	13.917
Y	131-151239	Chromosome_7	915472	10.805	7.733	13.917
Y	131-34939	Chromosome_7	1031772	11.113	8.025	13.917
Y	131-9580	Chromosome_7	1057131	11.381	8.025	14.892
Y	VII-580408	Chromosome_7	1107393	12.158	8.396	15.975
Y	VII-581633	Chromosome_7	1108618	12.942	8.893	17.058
Y	VII-619882	Chromosome_7	1146867	14.329	10.331	18.469
Y	VII-688265	Chromosome_7	1215250	15.012	11.899	18.469
Y	VII-701667	Chromosome_7	1228652	16.281	12.743	19.914
Y	VII-729469	Chromosome_7	1256454	18.248	14.622	22.119
Y	VII-822007	Chromosome_7	1348992	18.82	14.622	22.958
Y	VII-1143854	Chromosome_7	1670839	25.475	21.249	30.139
Y	VII-1307624	Chromosome_7	1834609	26.431	23.008	30.139
N	VII-1518441	Chromosome_7	2045426	31.438	26.832	36.048
Y	VII-1526604	Chromosome_7	2053589	31.438	26.832	36.048
N	VII-1536889	Chromosome_7	2063874	31.438	26.832	36.048
Y	VII-1553997	Chromosome_7	2080982	33.117	29.233	37.276
Y	VII-1636410	Chromosome_7	2163395	34.341	29.233	39.143
Y	VII-1640420	Chromosome_7	2167405	34.936	29.233	39.946
Y	VII-1655024	Chromosome_7	2182009	36.375	31.887	40.534
Y	VII-1664614	Chromosome_7	2191599	37.524	34.107	40.534
Y	VII-1674200	Chromosome_7	2201185	37.848	34.107	41.599
Y	VII-1695696	Chromosome_7	2222681	37.915	34.55	41.599
N	VII-1704612	Chromosome_7	2231597	37.915	34.55	41.599
Y	VII-1738588	Chromosome_7	2265573	38.24	34.55	41.673
Y	VII-1768875	Chromosome_7	2295860	39.189	35.377	42.786
Y	VII-1872307	Chromosome_7	2399292	40.36	37.36	43.495
Y	VII-2061320	Chromosome_7	2588305	40.705	37.36	44.008
Y	VII-2078296	Chromosome_7	2605281	40.882	37.798	44.008
N	VII-2253937	Chromosome_7	2780922	41.25	38.703	44.008
Y	VII-2261651	Chromosome_7	2788636	41.25	38.703	44.008
N	VII-2277954	Chromosome_7	2804939	41.25	38.703	44.008
N	VII-2310658	Chromosome_7	2837643	41.25	38.703	44.008
Y	VII-2371444	Chromosome_7	2898429	42.058	39.549	44.676
N	VII-2392646	Chromosome_7	2919631	42.058	39.549	44.676
Y	VII-2446917	Chromosome_7	2973902	43.127	40.124	46.492
N	VII-2477788	Chromosome_7	3004773	43.127	40.124	46.492
N	VII-2585813	Chromosome_7	3112798	44.525	42.187	46.492
N	VII-2677810	Chromosome_7	3204795	44.525	42.187	46.492
N	VII-2697393	Chromosome_7	3224378	44.525	42.187	46.492
Y	VII-2725669	Chromosome_7	3252654	44.525	42.187	46.492
N	VII-2877620	Chromosome_7	3404605	46.733	42.544	50.625
Y	VII-2895068	Chromosome_7	3422053	46.733	42.544	50.625
Y	VII-2962919	Chromosome_7	3489904	47.7	43.041	51.807
N	VII-2978110	Chromosome_7	3505095	47.7	43.041	51.807
Y	VII-3116758	Chromosome_7	3643743	50.486	45.708	55.593
N	VII-3132714	Chromosome_7	3659699	50.486	45.708	55.593
N	VII-3200583	Chromosome_7	3727568	51.618	47.531	55.593
Y	VII-3248451	Chromosome_7	3775436	51.618	47.531	55.593
Y	VII-3274974	Chromosome_7	3801959	51.952	48.37	55.593
N	VII-3296539	Chromosome_7	3823524	51.952	48.37	55.593
N	VII-3321844	Chromosome_7	3848829	51.952	48.37	55.593
N	VII-3339557	Chromosome_7	3866542	51.952	48.37	55.593
Y	VII-3362652	Chromosome_7	3889637	53.378	50.517	55.593
Y	VII-3399231	Chromosome_7	3926216	53.532	50.517	57.482
Y	VII-3462045	Chromosome_7	3989030	55.574	53.978	57.482
Y	VII-3516769	Chromosome_7	4043754	55.631	54.007	57.482
Y	VII-3526005	Chromosome_7	4052990	56.442	54.143	57.482
Y	VII-3603529	Chromosome_7	4130514	56.567	56.051	57.482
Y	VII-3726535	Chromosome_7	4253520	57.858	57.692	58.299
Y	VII-3892813	Chromosome_7	4419798	58.623	59.385	58.299
Y	VII-3994585	Chromosome_7	4521570	59.86	59.458	60.351
Y	VII-4018964	Chromosome_7	4545949	60.233	60.009	60.351
N	VII-4024985	Chromosome_7	4551970	60.233	60.009	60.351
N	VII-4076576	Chromosome_7	4603561	62.053	61.697	62.626
Y	VII-4200535	Chromosome_7	4727520	62.053	61.697	62.626
Y	VII-4298752	Chromosome_7	4825737	63.572	63.159	64.166
Y	VII-4314499	Chromosome_7	4841484	64.367	63.159	65.53
Y	VII-4315603	Chromosome_7	4842588	64.981	64.785	65.53
Y	VII-4399913	Chromosome_7	4926898	65.109	64.785	65.53
N	VII-4419454	Chromosome_7	4946439	65.109	64.785	65.53
Y	VII-4463343	Chromosome_7	4990328	67.578	67.106	68.008
N	VII-4481533	Chromosome_7	5008518	69.398	67.106	70.977
Y	VII-4555420	Chromosome_7	5082405	69.398	67.106	70.977
[truncated: 3,976 more rows]
