# Supplementary material for: Regulatory Architecture of Gene Expression Variation in the Threespine Stickleback Gasterosteus aculeatus
Source: G3 (Bethesda). 2016 Nov 10;7(1):165–78. doi: 10.1534/g3.116.033241 (PMC5217106; doi:10.1534/g3.116.033241)
Supplement: Supplementary file 14 [file 165TableS3.csv]

New.Chromosome	Build	Scaffold	Original.chromosome	Original.start	Original.end	Size	Direction	Glazer.differences
Chromosome_1	Original	83	GroupI	1	540082	540081	Forward	Reverse
Chromosome_1	Original	92	GroupI	541082	1048103	507021	Forward	none
Chromosome_1	Original	97	GroupI	1049102	1544350	495248	Forward	none
Chromosome_1	New	175	Unknown	36027951	36199373	171422	Forward	none
Chromosome_1	New	165	Unknown	34620012	34788385	168373	Forward	none
Chromosome_1	Original	30	GroupI	1545349	5934398	4389049	Forward	none
Chromosome_1	Original	7	GroupI	5935397	19921302	13985905	Forward	none
Chromosome_1	Roesti	22	GroupI	19922301	27290229	7367928	Reverse	none
Chromosome_1	Roesti	74	Unknown	18321482	19003903	682421	Forward	none
Chromosome_1	Roesti	82	GroupI	27586783	28185914	599131	Reverse	none
Chromosome_1	Original	123	GroupI	27291228	27585784	294556	Unknown	none
Chromosome_2	New	98	Unknown	23343224	23754800	411576	Forward	Reverse
Chromosome_2	Original	63	GroupII	1	965608	965607	Forward	Reverse
Chromosome_2	Original	2	GroupII	966607	22375857	21409250	Forward	none
Chromosome_2	Original	96	GroupII	22376856	22828186	451330	Forward	none
Chromosome_2	Original	102	GroupII	22829185	23295652	466467	Forward	Reverse
Chromosome_3	Original	33	GroupIII	1	3268601	3268600	Forward	none
Chromosome_3	Original	15	GroupIII	3269600	14097027	10827427	Forward	none
Chromosome_3	Original	78	GroupIII	14098026	14736948	638922	Forward	none
Chromosome_3	New	169	Unknown	35298962	35453231	154269	Forward	none
Chromosome_3	Original	81	GroupIII	14737947	15274813	536866	Forward	none
Chromosome_3	New	201	Unknown	38908937	39051539	142602	Unknown	none
Chromosome_3	Original	50	GroupIII	15275812	16798506	1522694	Forward	none
Chromosome_3	New	135	Unknown	30097082	30343148	246066	Reverse	none
Chromosome_3	New	120	Unknown	26997701	27300803	303102	Forward	Reverse
Chromosome_3	New	161	Unknown	33862777	34020958	158181	Forward	none
Chromosome_3	New	219	Unknown	unknown	unknown	79250	Reverse	Unplaced
Chromosome_4	Original	65	GroupIV	1	1068877	1068876	Forward	none
Chromosome_4	Original	222	GroupIV	1069876	1173335	103459	Unknown	none
Chromosome_4	Original	20	GroupIV	1174334	9035585	7861251	Forward	none
Chromosome_4	Original	17	GroupIV	9036584	17819057	8782473	Forward	none
Chromosome_4	Roesti	24	GroupIV	22731828	28355688	5623860	Reverse	none
Chromosome_4	Roesti	28	GroupIV	17820056	22730829	4910773	Reverse	none
Chromosome_4	Original	42	GroupIV	28356687	30451784	2095097	Forward	none
Chromosome_4	Original	41	GroupIV	30452783	32632948	2180165	Forward	none
Chromosome_4	Roesti	121	Unknown	27301804	27693698	391894	Unknown	Reverse
Chromosome_4	Roesti	90	Unknown	21813335	22322408	509073	Forward	Reverse, after 152
Chromosome_4	New	152	Unknown	32548296	32814531	266235	Reverse	Forward, before 90
Chromosome_5	Roesti	54	Unknown	11244841	12457396	1212555	Forward	none
Chromosome_5	Roesti	48	Unknown	9504855	11243840	1738985	Forward	none
Chromosome_5	Roesti	19	GroupV	1	7877690	7877689	Reverse	none
Chromosome_5	Original	38	GroupV	7878689	10536133	2657444	Forward	none
Chromosome_5	Original	93	GroupV	10537132	10997358	460226	Forward	Reverse
Chromosome_5	Roesti	73	GroupV	10998357	11741738	743381	Reverse	none
Chromosome_5	Original	142	GroupV	11742737	11953056	210319	Forward	none
Chromosome_5	Original	125	GroupV	11954055	12251397	297342	Unknown	Reverse
Chromosome_5	Roesti	112	Unknown	25632574	25990228	357654	Reverse	none
Chromosome_6	Roesti	61	Unknown	14739453	15741363	1001910	Forward	Reverse
Chromosome_6	Original	66	GroupVI	1	884756	884755	Forward	Reverse
Chromosome_6	Roesti	35	GroupVI	885755	4056780	3171025	Reverse	none
Chromosome_6	Original	13	GroupVI	4057779	16417535	12359756	Forward	none
Chromosome_6	Original	140	GroupVI	16418534	16659651	241117	Forward	Unknown
Chromosome_6	Original	117	GroupVI	16660650	17083675	423025	Forward	none
Chromosome_6	Roesti	156	Unknown	33192445	33362665	170220	Forward	none
Chromosome_7	New	129	Unknown	28544618	28819305	274687	Forward	Reverse
Chromosome_7	Original	86	GroupVII	1	539726	539725	Forward	Reverse
Chromosome_7	New	131	Unknown	29057819	29310115	252296	Reverse	Forward, before 86
Chromosome_7	Original	118	GroupVII	540725	927259	386534	Forward	none
Chromosome_7	Original	55	GroupVII	928258	2198899	1270641	Forward	none
Chromosome_7	Original	39	GroupVII	2199898	4608159	2408261	Forward	none
Chromosome_7	Original	23	GroupVII	4609158	10410930	5801772	Forward	none
Chromosome_7	Roesti	47	Unknown	7755675	9503854	1748179	Forward	Reverse
Chromosome_7	Original	1	GroupVII	10411929	27613547	17201618	Forward	none
Chromosome_7	Original	113	GroupVII	27614546	27937443	322897	Forward	none
Chromosome_7	New	132	Unknown	29311116	29570536	259420	Forward	Before 113
Chromosome_8	New	56	Unknown	12458397	13627317	1168920	Reverse	Forward
Chromosome_8	Original	53	GroupVIII	1	1370557	1370556	Forward	none
Chromosome_8	Original	36	GroupVIII	1371556	4500841	3129285	Forward	none
Chromosome_8	Original	9	GroupVIII	4501840	18121349	13619509	Forward	none
Chromosome_8	Original	71	GroupVIII	18122348	18945510	823162	Forward	none
Chromosome_8	Original	153	GroupVIII	18946509	19132478	185969	Forward	Reverse
Chromosome_8	Original	138	GroupVIII	19133477	19368704	235227	Forward	Reverse
Chromosome_9	Original	31	GroupIX	1	4308200	4308199	Forward	none
Chromosome_9	Roesti	8	GroupIX	4309199	17894191	13584992	Reverse	none
Chromosome_9	Original	77	GroupIX	17895190	18499800	604610	Forward	none
Chromosome_9	Original	91	GroupIX	18500799	19031249	530450	Forward	Reverse
Chromosome_9	Original	105	GroupIX	19032248	19485084	452836	Forward	none
Chromosome_9	Original	183	GroupIX	19486083	19607295	121212	Forward	Reverse
Chromosome_9	Original	?	GroupIX	19608294	19626166	17872	Unknown	none
Chromosome_9	Original	189	GroupIX	19627165	19744084	116919	Forward	none
Chromosome_9	Original	87	GroupIX	19745083	20249479	504396	Forward	Reverse
Chromosome_9	New	177	Unknown	36343914	36492910	148996	Forward	none
Chromosome_9	New	238	Unknown			0	Reverse	Unplaced
Chromosome_10	New	101	Unknown	24177449	24562071	384622	Forward	Reverse
Chromosome_10	Roesti	58	Unknown	13628318	14738452	1110134	Forward	Reverse
Chromosome_10	Original	5	GroupX	1	14541210	14541209	Forward	none
Chromosome_10	New	246	Unknown	unknown	unknown	58348	Forward	Unplaced
Chromosome_10	New	149	Unknown	31976087	32163437	187350	Reverse	Forward
Chromosome_10	New	208	Unknown	39711137	39820485	109348	Unknown	Reverse
Chromosome_10	Original	59	GroupX	14542209	15657440	1115231	Forward	none
Chromosome_11	Original	75	GroupXI	1	620153	620152	Forward	none
Chromosome_11	Original	49	GroupXI	621152	2204540	1583388	Forward	Reverse
Chromosome_11	Original	11	GroupXI	2205539	15151914	12946375	Forward	none
Chromosome_11	Roesti	151	Unknown	32355919	32547295	191376	Forward	none
Chromosome_11	Original	79	GroupXI	15152913	15736675	583762	Forward	Reverse
Chromosome_11	Original	103	GroupXI	15737674	16132022	394348	Forward	Reverse
Chromosome_11	Original	100	GroupXI	16133021	16562301	429280	Forward	Reverse
Chromosome_11	Original	190	GroupXI	16563300	16706052	142752	Unknown	none
Chromosome_12	New	114	Unknown	25991229	26360520	369291	Reverse	Forward
Chromosome_12	New	139	Unknown	30594894	30817804	222910	Reverse	none
Chromosome_12	New	141	Unknown	unknown	unknown	219560	Forward	Unplaced
Chromosome_12	Original	158	GroupXII	1	180397	180396	Forward	none
Chromosome_12	Original	62	GroupXII	181396	1246383	1064987	Forward	none
Chromosome_12	New	99	Unknown	23755801	24176448	420647	Forward	Reverse
Chromosome_12	Roesti	68	Unknown	16636734	17505905	869171	Forward	none
Chromosome_12	Original	64	GroupXII	1247382	2208412	961030	Forward	none
Chromosome_12	Roesti	6	GroupXII	2209411	16547615	14338204	Reverse	none
Chromosome_12	Original	70	GroupXII	16548614	17289519	740905	Forward	Reverse
Chromosome_12	Original	60	GroupXII	17290518	18401067	1110549	Forward	Reverse
Chromosome_13	Original	51	GroupXIII	1	1474265	1474264	Forward	Reverse
Chromosome_13	Original	52	GroupXIII	1475264	2824158	1348894	Forward	none
Chromosome_13	Original	4	GroupXIII	2825157	18481172	15656015	Forward	none
Chromosome_13	Roesti	57	GroupXIII	18482171	19650591	1168420	Reverse	none
Chromosome_13	New	225	Unknown	unknown	unknown	91144	Unknown	Unplaced
Chromosome_13	Original	107	GroupXIII	19651590	20070502	418912	Forward	Reverse
Chromosome_13	Original	?	GroupXIII	20071501	20083130	11629	Unknown	none
Chromosome_13	New	150	Unknown	32164438	32354918	190480	Forward	Reverse
Chromosome_14	New	168	Unknown	35143484	35297961	154477	Unknown	Reverse
Chromosome_14	New	196	Unknown	unknown	unknown	98627	Forward	Unplaced
Chromosome_14	Original	116	GroupXIV	1	345722	345721	Forward	Reverse
Chromosome_14	Roesti	12	GroupXIV	346721	13082936	12736215	Forward	none
Chromosome_14	Original	40	GroupXIV	13083935	15246461	2162526	Reverse	none
Chromosome_14	New	88	Unknown	20758748	21267600	508852	Reverse	none
Chromosome_15	Original	110	GroupXV	1	341542	341541	Forward	Reverse
Chromosome_15	New	159	Unknown	33535842	33702692	166850	Reverse	Forward
Chromosome_15	New	184	Unknown	37197910	37345605	147695	Forward	Reverse
Chromosome_15	New	72	GroupXV	342541	1069869	727328	Reverse	none
Chromosome_15	Original	10	GroupXV	1070868	14379836	13308968	Forward	none
Chromosome_15	Original	45	GroupXV	14380835	16189873	1809038	Forward	Reverse
Chromosome_15	Original	?	GroupXV	16190872	16198764	7892	Unknown	none
Chromosome_15	Original	84	Unknown	20194315	20757747	563432	Forward	none
Chromosome_16	Original	26	GroupXVI	1	5281403	5281402	Forward	none
Chromosome_16	Original	14	GroupXVI	5282402	16168748	10886346	Forward	none
Chromosome_16	Roesti	44	GroupXVI	16169747	18115788	1946041	Reverse	none
Chromosome_16	Roesti	115	Unknown	26361521	26705539	344018	Reverse	none
Chromosome_16	Roesti	69	Unknown	17506906	18320481	813575	Forward	Reverse, after 181
Chromosome_16	New	181	Unknown	36925937	37061398	135461	Reverse	Forward, before 69
Chromosome_16	New	202	Unknown	39052540	39162288	109748	Reverse	none
Chromosome_17	New	89	Unknown	21268601	21812334	543733	Reverse	Forward
Chromosome_17	Original	109	GroupXVII	1	409614	409613	Forward	Reverse
Chromosome_17	Original	136	GroupXVII	410613	641511	230898	Forward	Reverse
Chromosome_17	Original	191	GroupXVII	642510	765878	123368	Unknown	none
Chromosome_17	Original	174	GroupXVII	766877	935214	168337	Forward	none
Chromosome_17	Original	25	GroupXVII	936213	6448158	5511945	Forward	none
Chromosome_17	Roesti	27	Unknown	1	5105261	5105260	Reverse	none
Chromosome_17	Original	18	GroupXVII	6449157	14603141	8153984	Forward	none
Chromosome_18	Original	29	GroupXVIII	1	4822595	4822594	Forward	none
Chromosome_18	Original	21	GroupXVIII	4823594	12228021	7404427	Forward	none
Chromosome_18	Original	32	GroupXVIII	12229020	15990694	3761674	Forward	none
Chromosome_18	Original	?	GroupXVIII	15991693	16282716	291023	Forward	Unknown
Chromosome_19	New	85	GroupXIX	1	529650	529649	Forward	none
Chromosome_19	New	34	GroupXIX	530649	3823254	3292605	Forward	none
Chromosome_19	Roesti	3	GroupXIX	3824253	20240660	16416407	Reverse	none
Chromosome_20	New	137	Unknown	30344149	30593893	249744	Reverse	Forward, after 157
Chromosome_20	New	157	Unknown	33363666	33534841	171175	Reverse	Before 137
Chromosome_20	Roesti	122	Unknown	27694699	27999486	304787	Forward	none
Chromosome_20	Original	104	GroupXX	1	415734	415733	Forward	none
Chromosome_20	Original	170	GroupXX	416733	592103	175370	Forward	none
Chromosome_20	Original	143	GroupXX	593102	833142	240040	Forward	none
Chromosome_20	Roesti	2	GroupXX	834141	17950837	17116696	Reverse	none
Chromosome_20	Original	46	GroupXX	17951836	19732071	1780235	Forward	none
Chromosome_21	Roesti	37	Unknown	5106262	7754674	2648412	Forward	After 144
Chromosome_21	Original	144	GroupXXI	1	297071	297070	Forward	Before 37
Chromosome_21	Original	16	GroupXXI	298070	9494733	9196663	Forward	none
Chromosome_21	Original	43	GroupXXI	9495732	11398569	1902837	Forward	none
Chromosome_21	Roesti	67	Unknown	15543717	16437086	893369	Forward	none
Chromosome_21	Original	127	GroupXXI	11399568	11666336	266768	Reverse	none
Chromosome_21	Original	?	GroupXXI	11667335	11717487	50152	Unknown	none
Chromosome_21	New	126	Unknown	28000487	28291363	290876	Forward	none
Chromosome_21	New	213	Unknown	unknown	unknown	85398	Reverse	Unplaced
Chromosome_21	New	214	Unknown	unknown	unknown	87744	Forward	Unplaced
Chromosome_21	New	182	Unknown	37062399	37196909	134510	Forward	Reverse
