# Supplementary material for: Regulatory Architecture of Gene Expression Variation in the Threespine Stickleback Gasterosteus aculeatus
Source: G3 (Bethesda). 2016 Nov 10;7(1):165–78. doi: 10.1534/g3.116.033241 (PMC5217106; doi:10.1534/g3.116.033241)
Supplement: Supplementary file 15 [file 165TableS4.csv]

Transcript	eQTL.Chrom	eQTL.position.cM	LRT	eQTL.CW.sig	#Families	Weighted.mean.effect.size	Cis/Trans	Outlying.region?	Flanking.SNP.1	Flanking.SNP.1.position	Flanking.SNP.2	Flanking>SNP.2.position	eQTL.lower.95%CI	Lower.95%CI.SNP	Lower.95%CI.position	eQTL.upper.95%CI	Upper.95%CI.SNP	Upper.95%CI.position	Gene	Gene.chrom	Glazer.chrom	Gene.start.position	Gene.end.position	Gene.name	Human.HGNC.symbol	Sig.VA	Sig.VD	h2	d2	FDR.bEnv
ENSGACT00000000005	19	0	74.23	***	13	0.81	Unknown	N	XIX-12173	12173	XIX-12173	12173	0	XIX-12173	12173	0.01	XIX-221825	221825	ENSGACG00000000005	scaffold_154	Unknown	na	na	no_name	na	TRUE	TRUE	0.16	0.11	0.01
ENSGACT00000000005	21	8	85.73	******	14	0.75	Unknown	Y	37-1882594	1882594	37-2105309	2105309	0	37-503775	503775	0.24	XXI-5718923	8367336	ENSGACG00000000005	scaffold_154	Unknown	na	na	no_name	na	TRUE	TRUE	0.16	0.11	0.01
ENSGACT00000000007	8	128	75.33	*	13	0.69	Trans	N	VIII-18041098	19210019	VIII-18283897	19452818	1.23	VIII-18041098	19210019	1.32	VIII-18595598	19764519	ENSGACG00000000007	17	na	515872	517104	no_name	na	TRUE	TRUE	0.26	0.15	0.01
ENSGACT00000000008	4	212	82.06	*	11	0.71	Trans	N	121-144423	32880420	90-98770	33123613	2.1	121-144423	32880420	2.14	90-138464	33163307	ENSGACG00000000008	17	na	489833	492490	no_name	TRIM35	TRUE	TRUE	0.72	0.08	0.01
ENSGACT00000000008	17	4	130.97	******	16	0.95	Cis	N	89-27633	516101	XVII-30810	574544	0.01	89-320443	223291	0.05	XVII-189636	733370	ENSGACG00000000008	17	na	489833	492490	no_name	TRIM35	TRUE	TRUE	0.72	0.08	0.01
ENSGACT00000000015	19	37	70.66	*	12	0.72	Trans	N	XIX-1445918	1445918	XIX-1486328	1486328	0.34	XIX-1226872	1226872	0.45	XIX-1683292	1683292	ENSGACG00000000011	17	na	479265	479959	dynlrb1	DYNLRB1	TRUE	TRUE	0.31	0.15	0.79
ENSGACT00000000018	16	86	66.47	*	9	0.65	Trans	N	XVI-14990940	14990940	XVI-15207311	15207311	0.8	XVI-14696277	14696277	0.91	XVI-15762878	15762878	ENSGACG00000000013	17	na	438849	449535	smpd4	SMPD4	TRUE	TRUE	0.30	0.19	0.01
ENSGACT00000000018	17	7	123.29	******	16	1.01	Cis	N	XVII-374348	918082	XVII-568932	1112666	0	89-349878	193856	0.08	XVII-579203	1122937	ENSGACG00000000013	17	na	438849	449535	smpd4	SMPD4	TRUE	TRUE	0.30	0.19	0.01
ENSGACT00000000021	4	108	76.95	**	14	0.76	Trans	N	IV-16075576	16075576	IV-16170376	16170376	1.04	IV-15643256	15643256	1.11	IV-16365873	16365873	ENSGACG00000000015	17	na	357281	367225	cand2	CAND2	TRUE	TRUE	0.24	0.08	0.01
ENSGACT00000000034	12	0	75.67	***	9	0.72	Trans	N	114-202489	166803	114-202489	166803	0	114-202489	166803	0.01	114-31443	337849	ENSGACG00000000025	17	na	266357	268473	psmf1	PSMF1	TRUE	TRUE	0.21	0.14	1.00
ENSGACT00000000035	21	14	78.58	*****	12	0.70	Unknown	Y	XXI-1608764	4257177	XXI-1786665	4435078	0	37-503775	503775	0.27	XXI-5994173	8642586	ENSGACG00000000026	scaffold_1045	Unknown	na	na	no_name	na	TRUE	TRUE	0.18	0.11	0.01
ENSGACT00000000046	1	0	86.73	******	18	0.86	Trans	N	I-50408	50408	I-50408	50408	0	I-50408	50408	0.05	I-822752	822752	ENSGACG00000000033	17	na	242993	243256	blcap	BLCAP	TRUE	TRUE	0.15	0.46	1.00
ENSGACT00000000046	17	13	91.43	******	17	0.92	Cis	N	XVII-840665	1384399	XVII-981937	1525671	0.09	XVII-582831	1126565	0.16	XVII-1193263	1736997	ENSGACG00000000033	17	na	242993	243256	blcap	BLCAP	TRUE	TRUE	0.15	0.46	1.00
ENSGACT00000000047	17	90	68.47	*	15	0.73	Unknown	N	XVII-8314609	13963604	XVII-8563120	14212115	0.87	27-1583478	10513675	0.95	XVII-9877689	15526684	ENSGACG00000000034	scaffold_204	Unknown	na	na	snx19b	SNX19	TRUE	TRUE	0.26	0.13	0.20
ENSGACT00000000053	17	2	123.55	******	19	1.00	Unknown	N	89-200976	342758	89-27633	516101	0	89-349878	193856	0.05	XVII-189636	733370	ENSGACG00000000040	scaffold_1179	Unknown	na	na	no_name	TRIM35	TRUE	TRUE	0.58	0.12	0.01
ENSGACT00000000063	9	167	79.47	*****	13	0.76	Unknown	N	IX-19899773	19899773	IX-19912625	19912625	1.62	IX-19771410	19771410	1.69	IX-20075989	20075989	ENSGACG00000000048	scaffold_757	Unknown	na	na	no_name	na	TRUE	TRUE	0.41	0.42	1.00
ENSGACT00000000078	12	44	76.95	****	16	0.76	Cis	N	99-363244	2421390	68-144695	2623489	0.39	XII-1186470	1998233	0.47	68-144695	2623489	ENSGACG00000000060	12	na	2088076	2097444	raf1a	RAF1	TRUE	TRUE	0.35	0.12	0.15
ENSGACT00000000080	4	1	71.28	*	15	0.83	Trans	N	IV-363257	363257	IV-426468	426468	0	IV-363257	363257	0.05	IV-879819	879819	ENSGACG00000000061	12	na	2099732	2103456	cnbpa	CNBP	TRUE	TRUE	0.13	0.09	0.01
ENSGACT00000000084	12	44	93.8	*****	16	0.81	Cis	N	99-363244	2421390	68-144695	2623489	0.35	XII-790127	1601890	0.48	68-248274	2727068	ENSGACG00000000065	12	na	2205792	2223159	FBLN2	FBLN2	TRUE	TRUE	0.64	0.16	0.10
ENSGACT00000000087	7	180	74.2	***	12	0.76	Trans	N	VII-26561709	28836874	VII-26574318	28849483	1.79	VII-26451629	28726794	1.83	VII-26709037	28984202	ENSGACG00000000069	12	na	2250257	2253194	FBXW12	FBXW12	TRUE	TRUE	0.45	0.13	0.15
ENSGACT00000000087	15	112	74.4	***	11	0.70	Trans	N	XV-14470026	14784573	XV-14863680	15178227	1.08	XV-13816603	14131150	1.17	XV-15688259	16002806	ENSGACG00000000069	12	na	2250257	2253194	FBXW12	FBXW12	TRUE	TRUE	0.45	0.13	0.15
ENSGACT00000000093	2	158	90.36	***	10	0.80	Trans	N	II-22514705	22926282	II-22594797	23006374	1.54	II-22439559	22851136	1.73	II-23288790	23700367	ENSGACG00000000076	scaffold_95	21	na	na	no_name	na	TRUE	TRUE	0.47	0.40	1.00
ENSGACT00000000093	15	16	78.89	*	13	0.76	Trans	N	XV-583536	1142422	XV-519623	1206335	0.13	XV-806740	919218	0.2	XV-1124398	1438945	ENSGACG00000000076	scaffold_95	21	na	na	no_name	na	TRUE	TRUE	0.47	0.40	1.00
ENSGACT00000000100	10	24	85.14	******	14	0.75	Cis	N	X-2097375	3592133	X-2130554	3625312	0.21	X-1795303	3290061	0.27	X-2621322	4116080	ENSGACG00000000080	10	na	862804	873748	glcci1	GLCCI1	TRUE	TRUE	0.22	0.14	0.31
ENSGACT00000000100	21	15	67.58	**	11	0.67	Trans	N	XXI-1813544	4461957	XXI-1897503	4545916	0	37-503775	503775	0.2	XXI-4200897	6849310	ENSGACG00000000080	10	na	862804	873748	glcci1	GLCCI1	TRUE	TRUE	0.22	0.14	0.31
ENSGACT00000000101	10	36	80.73	***	12	0.76	Trans	N	X-3405705	4900463	X-4295979	5790737	0.33	X-3405705	4900463	0.4	X-4481928	5976686	ENSGACG00000000082	12	na	2346094	2347058	no_name	na	TRUE	TRUE	0.38	0.09	0.10
ENSGACT00000000101	12	98	75.47	***	13	0.80	Cis	N	XII-6926023	13931587	XII-6615944	14241666	0.89	XII-9088868	11768742	1.06	XII-5430639	15426971	ENSGACG00000000082	12	na	2346094	2347058	no_name	na	TRUE	TRUE	0.38	0.09	0.10
ENSGACT00000000102	10	33	103.23	******	17	0.97	Cis	N	X-3405705	4900463	X-4295979	5790737	0.26	X-2192700	3687458	0.36	X-4295979	5790737	ENSGACG00000000083	10	na	877761	882509	RPA3OS	na	TRUE	TRUE	0.24	0.17	0.01
ENSGACT00000000106	18	107	72.17	**	13	1.17	Trans	N	XVIII-14274013	14274013	XVIII-14351897	14351897	0.95	XVIII-13870895	13870895	1.18	XVIII-14827921	14827921	ENSGACG00000000078	scaffold_95	21	na	na	abcd3b	ABCD3	TRUE	TRUE	0.13	0.09	0.01
ENSGACT00000000107	10	11	93.67	******	15	0.78	Cis	N	58-684886	1069509	X-39053	1533811	0.07	58-272923	657546	0.18	X-1487516	2982274	ENSGACG00000000085	10	na	882808	884294	rpa3	RPA3	TRUE	TRUE	0.41	0.38	0.05
ENSGACT00000000109	12	36	98.35	******	12	0.87	Cis	N	XII-1157990	1969753	XII-1186470	1998233	0.32	XII-673060	1484823	0.39	99-18680	2076826	ENSGACG00000000089	12	na	2411016	2412197	no_name	na	TRUE	TRUE	0.14	0.47	0.01
ENSGACT00000000109	20	13	76	*	10	0.61	Trans	N	122-66164	487085	122-280285	701206	0.07	157-58391	362530	0.15	XX-53600	779309	ENSGACG00000000089	12	na	2411016	2412197	no_name	na	TRUE	TRUE	0.14	0.47	0.01
ENSGACT00000000109	21	90	74.2	*	11	0.69	Trans	N	67-265269	14312251	67-347649	14394631	0.87	67-158210	14205192	0.93	67-386523	14433505	ENSGACG00000000089	12	na	2411016	2412197	no_name	na	TRUE	TRUE	0.14	0.47	0.01
ENSGACT00000000113	10	2	75.26	**	13	0.66	Cis	N	101-222982	222982	101-353304	353304	0	101-168591	168591	0.08	58-684886	1069509	ENSGACG00000000092	10	na	935876	940697	acn9	SDHAF3	TRUE	TRUE	0.32	0.13	0.01
ENSGACT00000000115	21	7	102.7	******	15	0.79	Cis	N	37-1683230	1683230	37-1723283	1723283	0.05	37-1683230	1683230	0.1	37-2466501	2466501	ENSGACG00000000087	scaffold_95	21	na	na	f3a	F3	TRUE	TRUE	0.45	0.14	0.23
ENSGACT00000000117	10	6	109.24	******	17	0.90	Cis	N	58-272923	657546	58-684886	1069509	0	101-168591	168591	0.09	X-39053	1533811	ENSGACG00000000094	10	na	982155	988781	asns	ASNS	TRUE	TRUE	0.33	0.29	0.58
ENSGACT00000000120	21	7	123.18	******	17	0.93	Unknown	N	37-1683230	1683230	37-1723283	1723283	0.06	37-1683230	1683230	0.09	37-2105309	2105309	ENSGACG00000000097	scaffold_379	Unknown	na	na	no_name	TRIM14	TRUE	TRUE	0.57	0.24	0.01
ENSGACT00000000126	4	10	71.46	*	14	0.70	Trans	N	IV-993285	993285	IV-1297206	1297206	0.04	IV-711014	711014	0.14	IV-1450366	1450366	ENSGACG00000000099	10	na	1056112	1085447	col11a2	COL11A2	TRUE	TRUE	0.22	0.10	0.61
ENSGACT00000000127	21	21	90.85	******	18	0.86	Cis	Y	XXI-4006371	6654784	XXI-4200897	6849310	0	37-503775	503775	0.24	XXI-5718923	8367336	ENSGACG00000000100	scaffold_95	21	na	na	steap2	STEAP2	TRUE	TRUE	0.34	0.11	0.01
ENSGACT00000000129	21	7	131.9	******	17	1.04	Cis	N	37-1683230	1683230	37-1723283	1723283	0	37-503775	503775	0.16	XXI-2876605	5525018	ENSGACG00000000102	scaffold_95	21	na	na	mos	MAP3K10	TRUE	TRUE	0.27	0.36	0.01
ENSGACT00000000132	21	116	73.54	***	13	0.72	Unknown	N	214-8251	15643796	182-26401	15749690	1.08	XXI-11536467	15121372	1.17	182-87724	15811013	ENSGACG00000000106	scaffold_343	Unknown	na	na	asph	na	TRUE	TRUE	0.13	0.11	0.01
ENSGACT00000000135	3	57	77.62	***	16	0.81	Trans	N	III-9569860	9569860	III-9669340	9669340	0.53	III-8336860	8336860	0.6	III-10805951	10805951	ENSGACG00000000107	10	na	1152847	1155956	psmb9a	PSMB9	TRUE	TRUE	0.39	0.15	0.05
ENSGACT00000000135	10	8	101.38	******	14	0.74	Cis	N	58-272923	657546	58-684886	1069509	0.03	101-353304	353304	0.23	X-2097375	3592133	ENSGACG00000000107	10	na	1152847	1155956	psmb9a	PSMB9	TRUE	TRUE	0.39	0.15	0.05
ENSGACT00000000163	6	112	74.44	***	11	0.63	Trans	N	VI-16318775	17320686	VI-16345096	17347007	1.03	VI-15796191	16798102	1.15	VI-16467308	17469219	ENSGACG00000000122	10	na	1207478	1339096	no_name	na	TRUE	TRUE	0.28	0.36	1.00
ENSGACT00000000163	10	19	109.76	******	15	0.91	Cis	N	X-1311083	2805841	X-1487516	2982274	0.15	X-74741	1569499	0.24	X-2130554	3625312	ENSGACG00000000122	10	na	1207478	1339096	no_name	na	TRUE	TRUE	0.28	0.36	1.00
ENSGACT00000000163	21	73	72.07	**	15	0.75	Trans	N	XXI-11013895	13662308	XXI-11032912	13681325	0.68	XXI-10852041	13500454	0.75	XXI-11077387	13725800	ENSGACG00000000122	10	na	1207478	1339096	no_name	na	TRUE	TRUE	0.28	0.36	1.00
ENSGACT00000000166	10	22	159.96	******	20	1.15	Cis	N	X-1934033	3428791	X-1943534	3438292	0.13	X-74741	1569499	0.24	X-2130554	3625312	ENSGACG00000000125	10	na	1224522	1226033	TAPBP	TAPBP	TRUE	TRUE	0.39	0.13	0.10
ENSGACT00000000181	10	22	137.46	******	21	1.13	Cis	N	X-1934033	3428791	X-1943534	3438292	0.13	X-74741	1569499	0.35	X-4295979	5790737	ENSGACG00000000138	10	na	1368293	1371361	psmb11	PSMB6	TRUE	TRUE	0.62	0.11	0.01
ENSGACT00000000184	10	17	141.22	******	18	1.00	Cis	N	X-74741	1569499	X-1186062	2680820	0.03	101-353304	353304	0.24	X-2130554	3625312	ENSGACG00000000141	10	na	1380949	1386372	no_name	FCGRT	TRUE	TRUE	0.29	0.47	1.00
ENSGACT00000000193	3	93	76.95	***	11	0.74	Trans	N	III-14314350	14314350	III-14430686	14430686	0.9	III-13850413	13850413	0.94	III-14451083	14451083	ENSGACG00000000148	10	na	1451136	1453942	psmb11	PSMB6	TRUE	TRUE	0.46	0.07	0.67
ENSGACT00000000193	10	35	137.83	******	18	1.12	Cis	N	X-3405705	4900463	X-4295979	5790737	0.3	X-2875947	4370705	0.38	X-4295979	5790737	ENSGACG00000000148	10	na	1451136	1453942	psmb11	PSMB6	TRUE	TRUE	0.46	0.07	0.67
ENSGACT00000000193	13	39	71.97	*	12	0.69	Trans	N	XIII-8263429	8263429	XIII-8299890	8299890	0.31	XIII-6150885	6150885	0.42	XIII-8563673	8563673	ENSGACG00000000148	10	na	1451136	1453942	psmb11	PSMB6	TRUE	TRUE	0.46	0.07	0.67
ENSGACT00000000198	6	107	67.25	*	9	0.61	Trans	N	VI-15959627	16961538	VI-16091876	17093787	1.01	VI-15796191	16798102	1.16	VI-16467308	17469219	ENSGACG00000000151	10	na	1463089	1469039	no_name	FCGRT	TRUE	TRUE	0.28	0.14	1.00
ENSGACT00000000198	10	21	122.16	******	20	1.03	Cis	N	X-1795303	3290061	X-1838307	3333065	0.14	X-74741	1569499	0.24	X-2130554	3625312	ENSGACG00000000151	10	na	1463089	1469039	no_name	FCGRT	TRUE	TRUE	0.28	0.14	1.00
ENSGACT00000000218	7	196	171.96	******	20	1.23	Unknown	N	VII-27539519	29814684	VII-27672014	29947179	1.94	VII-27471469	29746634	1.98	132-250772	30463380	ENSGACG00000000164	scaffold_324	Unknown	na	na	TXNDC15	TXNDC15	TRUE	TRUE	0.78	0.10	0.04
ENSGACT00000000219	7	197	176.16	******	11	0.97	Unknown	N	VII-27672014	29947179	132-96680	30309288	1.93	VII-27321005	29596170	1.98	132-250772	30463380	ENSGACG00000000165	scaffold_324	Unknown	na	na	C5orf24	C5orf24	TRUE	TRUE	0.60	0.09	0.23
ENSGACT00000000220	7	176	74.87	***	13	0.72	Unknown	N	VII-26303444	28578609	VII-26345169	28620334	1.72	VII-26179962	28455127	1.79	VII-26491312	28766477	ENSGACG00000000166	scaffold_324	Unknown	na	na	ddx46	DDX46	TRUE	TRUE	0.22	0.08	0.04
ENSGACT00000000246	7	26	76.42	***	15	0.81	Unknown	N	VII-1143854	1670839	VII-1307624	1834609	0.17	VII-701667	1228652	0.3	VII-1526604	2053589	ENSGACG00000000190	scaffold_374	Unknown	na	na	no_name	na	TRUE	TRUE	0.16	0.23	0.01
ENSGACT00000000248	9	51	108.27	******	12	0.70	Trans	N	IX-16779246	5423145	IX-16525800	5676591	0.33	IX-1789860	1789860	0.56	IX-15507262	6695129	ENSGACG00000000191	scaffold_195	12	na	na	no_name	DDX20	TRUE	TRUE	0.38	0.15	0.01
ENSGACT00000000252	9	162	90.67	******	14	0.88	Cis	N	IX-19771410	19771410	IX-19797775	19797775	1.56	IX-19530845	19530845	1.66	IX-19899773	19899773	ENSGACG00000000196	scaffold_198	9	na	na	STX10	STX10	TRUE	TRUE	0.40	0.10	0.04
ENSGACT00000000270	21	14	77.49	***	12	0.71	Unknown	Y	XXI-1608764	4257177	XXI-1786665	4435078	0	37-503775	503775	0.28	XXI-6433923	9082336	ENSGACG00000000210	scaffold_336	Unknown	na	na	no_name	na	TRUE	TRUE	0.14	0.08	0.01
ENSGACT00000000273	1	26	125.77	******	18	1.04	Cis	N	165-139122	1854895	I-1760608	2100405	0.22	175-119080	1663430	0.3	I-1760608	2100405	ENSGACG00000000209	1	na	1606895	1624021	EIF4G1	EIF4G1	TRUE	TRUE	0.62	0.12	0.46
ENSGACT00000000273	4	85	74.24	*	14	0.74	Trans	Y	IV-11466055	11466055	IV-11668512	11668512	0.84	IV-11074777	11074777	0.89	IV-12447548	12447548	ENSGACG00000000209	1	na	1606895	1624021	EIF4G1	EIF4G1	TRUE	TRUE	0.62	0.12	0.46
ENSGACT00000000285	21	13	78.31	***	13	0.74	Unknown	N	XXI-1123589	3772002	XXI-1164552	3812965	0	37-503775	503775	0.2	XXI-4200897	6849310	ENSGACG00000000221	scaffold_334	Unknown	na	na	no_name	na	TRUE	TRUE	0.18	0.12	0.01
ENSGACT00000000289	17	21	70.49	*	12	0.77	Trans	N	XVII-1382590	1926324	XVII-1411144	1954878	0.16	XVII-1171860	1715594	0.26	XVII-1814015	2357749	ENSGACG00000000219	1	na	1646754	1652311	serpine2	SERPINE2	TRUE	TRUE	0.16	0.11	1.00
ENSGACT00000000292	5	132	67.59	*	13	0.71	Trans	N	112-74791	15474465	112-52302	15496954	1.26	V-11070450	14620188	1.34	112-41941	15507315	ENSGACG00000000227	9	na	20444805	20450663	trmt1	TRMT1	TRUE	TRUE	0.35	0.16	0.01
ENSGACT00000000292	9	173	106.45	******	22	0.94	Cis	N	177-126761	20376240	238-20308	20440410	1.7	IX-20143944	20143944	1.74	238-20308	20440410	ENSGACG00000000227	9	na	20444805	20450663	trmt1	TRMT1	TRUE	TRUE	0.35	0.16	0.01
ENSGACT00000000295	6	115	70.49	**	15	0.83	Unknown	N	VI-16371826	17373737	VI-16467308	17469219	1.07	VI-15959627	16961538	1.22	156-82766	18168352	ENSGACG00000000231	scaffold_363	Unknown	na	na	ogdhb	OGDH	TRUE	TRUE	0.39	0.18	0.10
ENSGACT00000000295	9	156	65.59	*	14	0.75	Unknown	N	IX-19530845	19530845	IX-19771410	19771410	1.44	IX-19027553	19027553	1.62	IX-19797775	19797775	ENSGACG00000000231	scaffold_363	Unknown	na	na	ogdhb	OGDH	TRUE	TRUE	0.39	0.18	0.10
ENSGACT00000000295	14	4	88.39	******	14	0.76	Unknown	N	196-64181	218659	XIV-127613	380718	0	168-79061	79061	0.07	XIV-352885	605990	ENSGACG00000000231	scaffold_363	Unknown	na	na	ogdhb	OGDH	TRUE	TRUE	0.39	0.18	0.10
ENSGACT00000000296	9	169	125.96	******	15	0.92	Cis	N	IX-20039733	20039733	IX-20075989	20075989	1.68	IX-19991202	19991202	1.72	177-126761	20376240	ENSGACG00000000228	9	na	20437960	20444525	man2b1	MAN2B1	TRUE	TRUE	0.56	0.12	1.00
ENSGACT00000000315	21	8	118.06	******	14	0.90	Unknown	N	37-1882594	1882594	37-2105309	2105309	0.03	37-743294	743294	0.19	XXI-3852259	6500672	ENSGACG00000000247	scaffold_920	Unknown	na	na	no_name	na	TRUE	TRUE	0.38	0.15	0.05
ENSGACT00000000322	18	75	68.04	*	14	0.66	Trans	N	XVIII-12531637	12531637	XVIII-12577079	12577079	0.64	XVIII-11167707	11167707	0.8	XVIII-13269773	13269773	ENSGACG00000000250	16	na	18495553	18504678	ints6	INTS6	TRUE	TRUE	0.11	0.17	0.09
ENSGACT00000000326	16	139	73.85	**	11	0.68	Cis	N	181-76795	19332050	202-57133	19461461	1.3	115-220708	18239099	1.4	202-27764	19490830	ENSGACG00000000257	16	na	18514457	18518308	dhrs12	DHRS12	TRUE	TRUE	0.17	0.18	0.13
ENSGACT00000000331	11	31	74.27	**	13	0.67	Unknown	N	XI-3780878	3780878	XI-3945031	3945031	0.21	XI-2828523	2828523	0.33	XI-4289413	4289413	ENSGACG00000000263	scaffold_1175	Unknown	na	na	abcd1	ABCD1	TRUE	TRUE	0.18	0.13	1.00
ENSGACT00000000340	3	27	75.74	**	9	0.71	Trans	N	III-1953094	1953094	III-2066736	2066736	0.21	III-1564828	1564828	0.31	III-2417752	2417752	ENSGACG00000000261	1	na	1709161	1715185	farsb	FARSB	TRUE	TRUE	0.21	0.17	0.01
ENSGACT00000000342	11	96	78.11	*	13	0.75	Trans	N	XI-15011415	15011415	151-124872	15276786	0.91	XI-14790800	14790800	1	151-124872	15276786	ENSGACG00000000271	16	na	18641964	18648728	enox1	ENOX1	TRUE	TRUE	0.62	0.09	0.72
ENSGACT00000000342	16	133	216.19	******	21	1.41	Cis	N	115-126948	18332859	69-23940	18483747	1.3	115-220708	18239099	1.35	181-104266	19304579	ENSGACG00000000271	16	na	18641964	18648728	enox1	ENOX1	TRUE	TRUE	0.62	0.09	0.72
ENSGACT00000000343	12	0	131.18	******	19	1.10	Cis	N	114-202489	166803	114-202489	166803	0	114-202489	166803	0.02	114-31443	337849	ENSGACG00000000270	12	na	181842	186728	PTPN7	PTPN7	TRUE	TRUE	0.73	0.12	1.00
ENSGACT00000000346	6	114	70.81	**	14	0.76	Trans	N	VI-16371826	17373737	VI-16467308	17469219	1.12	VI-16318775	17320686	1.2	VI-16699081	17700992	ENSGACG00000000273	12	na	177876	181268	arl8a	ARL8A	TRUE	TRUE	0.09	0.14	0.04
ENSGACT00000000348	10	50	72.03	*	12	0.70	Trans	N	X-6792877	8287635	X-6965632	8460390	0.46	X-4798337	6293095	0.62	X-11176223	12670981	ENSGACG00000000278	12	na	165123	169228	gpr37l1b	GPR37L1	TRUE	TRUE	0.16	0.10	1.00
ENSGACT00000000357	12	0	71.07	**	13	0.80	Cis	N	114-202489	166803	114-202489	166803	0	114-202489	166803	0.01	114-31443	337849	ENSGACG00000000281	12	na	85270	92026	bcap31	BCAP31	TRUE	TRUE	0.12	0.08	0.01
ENSGACT00000000363	5	59	69.76	**	12	0.75	Trans	N	V-1328878	9500354	V-1201366	9627866	0.58	V-1538541	9290691	0.6	V-1010413	9818819	ENSGACG00000000286	12	na	54967	60625	SLC35A2	SLC35A2	TRUE	TRUE	0.28	0.13	1.00
ENSGACT00000000363	12	0	85.46	******	19	0.90	Cis	N	114-202489	166803	114-202489	166803	0	114-202489	166803	0.11	XII-131122	942885	ENSGACG00000000286	12	na	54967	60625	SLC35A2	SLC35A2	TRUE	TRUE	0.28	0.13	1.00
ENSGACT00000000367	10	47	68.76	*	8	0.67	Trans	N	X-5305135	6799893	X-5892921	7387679	0.35	X-3405705	4900463	0.59	X-10189148	11683906	ENSGACG00000000288	12	na	43338	44349	otud5b	OTUD5	TRUE	TRUE	0.11	0.10	1.00
ENSGACT00000000369	16	134	104.86	***	11	0.73	Cis	N	69-23940	18483747	69-103539	18563346	1.32	115-126948	18332859	1.36	181-76795	19332050	ENSGACG00000000289	16	na	18858600	18868653	tspearb	TSPEAR	TRUE	TRUE	0.19	0.34	0.45
ENSGACT00000000375	12	0	74.12	*	9	0.73	Cis	N	114-202489	166803	114-202489	166803	0	114-202489	166803	0.06	141-162512	754715	ENSGACG00000000293	12	na	20668	22922	rad51c	RAD51C	TRUE	TRUE	0.33	0.12	0.06
ENSGACT00000000377	12	9	95.18	*****	19	1.01	Cis	N	141-162512	754715	XII-44351	856114	0.05	141-34060	626263	0.17	XII-385034	1196797	ENSGACG00000000296	12	na	16932	17843	no_name	na	TRUE	TRUE	0.41	0.11	0.01
ENSGACT00000000390	4	85	72.33	**	14	0.72	Unknown	Y	IV-11466055	11466055	IV-11668512	11668512	0.74	IV-8266336	8266336	0.95	IV-14119873	14119873	ENSGACG00000000308	scaffold_1221	Unknown	na	na	stambpl1	STAMBPL1	TRUE	TRUE	0.21	0.17	0.01
ENSGACT00000000390	12	116	67.27	*	12	0.83	Unknown	N	XII-4565836	16291774	XII-4271565	16586045	1.11	XII-5134467	15723143	1.18	XII-4018749	16838861	ENSGACG00000000308	scaffold_1221	Unknown	na	na	stambpl1	STAMBPL1	TRUE	TRUE	0.21	0.17	0.01
ENSGACT00000000391	6	114	79.41	*	10	0.61	Trans	N	VI-16371826	17373737	VI-16467308	17469219	1.12	VI-16318775	17320686	1.17	VI-16467308	17469219	ENSGACG00000000306	16	na	19116218	19130237	gtdc1	GTDC1	TRUE	TRUE	0.16	0.66	0.46
ENSGACT00000000393	12	116	72.39	*	13	0.85	Trans	N	XII-4565836	16291774	XII-4271565	16586045	1.13	XII-5064653	15792957	1.19	XII-3628223	17229387	ENSGACG00000000309	17	na	12008551	12012526	gnl3	GNL3	TRUE	TRUE	0.15	0.11	0.20
ENSGACT00000000394	12	116	76.6	***	13	0.85	Trans	N	XII-4565836	16291774	XII-4271565	16586045	1.11	XII-5134467	15723143	1.19	XII-3628223	17229387	ENSGACG00000000304	7	na	1053019	1062496	nfxl1	NFXL1	TRUE	TRUE	0.18	0.17	0.01
ENSGACT00000000398	2	1	67.9	*	14	0.67	Trans	Y	98-193001	193001	98-250630	250630	0	98-29688	29688	0.11	II-2066231	2477808	ENSGACG00000000313	17	na	12001093	12002696	spcs1	SPCS1	FALSE	FALSE	0.06	0.05	0.01
ENSGACT00000000402	16	105	76.06	***	12	0.75	Trans	N	XVI-17677320	16607216	XVI-17557934	16726602	1.01	XVI-17843273	16441263	1.09	XVI-17332757	16951779	ENSGACG00000000316	17	na	11994804	12001270	nek4	NEK4	TRUE	TRUE	0.13	0.18	0.01
ENSGACT00000000407	6	18	80.8	**	10	0.71	Trans	N	VI-2522025	3421422	VI-2372567	3570880	0.15	VI-2771354	3172093	0.22	VI-2005468	3937979	ENSGACG00000000320	7	na	1031258	1034535	cyp17a2	CYP17A1	TRUE	TRUE	0.74	0.11	1.00
ENSGACT00000000407	7	0	138.17	******	18	0.99	Cis	N	129-109901	109901	129-109901	109901	0	129-109901	109901	0.05	VII-196590	471278	ENSGACG00000000320	7	na	1031258	1034535	cyp17a2	CYP17A1	TRUE	TRUE	0.74	0.11	1.00
ENSGACT00000000420	7	11	109.26	******	13	0.86	Trans	N	131-151239	915472	131-34939	1031772	0.08	VII-287848	562536	0.12	VII-580408	1107393	ENSGACG00000000333	scaffold_167	11	na	na	jupb	JUP	TRUE	TRUE	0.29	0.21	1.00
ENSGACT00000000421	7	12	74.17	**	11	0.76	Cis	N	131-9580	1057131	VII-580408	1107393	0.06	VII-196590	471278	0.17	VII-729469	1256454	ENSGACG00000000330	7	na	1012494	1014558	no_name	HLA-DMA	TRUE	TRUE	0.59	0.09	0.79
ENSGACT00000000421	11	97	74.91	**	13	0.77	Trans	N	XI-15011415	15011415	151-124872	15276786	0.88	XI-14702660	14702660	1.09	XI-15405452	15596829	ENSGACG00000000330	7	na	1012494	1014558	no_name	HLA-DMA	TRUE	TRUE	0.59	0.09	0.79
ENSGACT00000000425	11	97	145.17	******	15	1.10	Trans	N	XI-15011415	15011415	151-124872	15276786	0.91	XI-14790800	14790800	1.02	151-124872	15276786	ENSGACG00000000336	7	na	1006969	1009858	no_name	HLA-DRB1	TRUE	TRUE	0.39	0.13	1.00
ENSGACT00000000429	14	0	67.38	**	14	0.75	Cis	N	168-79061	79061	168-79061	79061	0	168-79061	79061	0.12	XIV-682532	935637	ENSGACG00000000341	14	na	60856	62091	TOR4A	TOR4A	TRUE	TRUE	0.22	0.14	0.01
ENSGACT00000000440	3	3	67.83	*	12	1.08	Trans	N	III-187330	187330	III-235264	235264	0.01	III-132356	132356	0.16	III-1289919	1289919	ENSGACG00000000347	17	na	11872484	11877501	mdm4	MDM4	TRUE	TRUE	0.09	0.10	1.00
ENSGACT00000000442	7	14	180.74	******	20	1.22	Cis	N	VII-581633	1108618	VII-619882	1146867	0.11	131-151239	915472	0.17	VII-729469	1256454	ENSGACG00000000348	7	na	946173	948098	no_name	HLA-DMA	TRUE	TRUE	0.52	0.23	0.67
ENSGACT00000000444	14	10	86.27	*****	13	0.76	Cis	N	XIV-426140	679245	XIV-436074	689179	0.06	XIV-222022	475127	0.11	XIV-653031	906136	ENSGACG00000000342	14	na	64765	70457	VDAC3	VDAC3	TRUE	TRUE	0.29	0.18	0.79
ENSGACT00000000449	6	113	73.81	**	10	0.70	Trans	N	VI-16318775	17320686	VI-16345096	17347007	1.11	VI-16237023	17238934	1.16	VI-16467308	17469219	ENSGACG00000000351	14	na	71171	76096	slc25a1b	SLC25A1	TRUE	TRUE	0.09	0.10	1.00
ENSGACT00000000454	5	82	74.73	*	9	0.76	Trans	N	V-9140766	12092308	V-9202066	12153608	0.73	V-7972884	10924426	0.87	V-9852464	12804006	ENSGACG00000000350	7	na	940441	945312	no_name	HLA-DRB1	TRUE	TRUE	0.75	0.12	1.00
ENSGACT00000000454	7	16	96.61	******	17	0.89	Cis	N	VII-688265	1215250	VII-701667	1228652	0.11	131-151239	915472	0.22	VII-1143854	1670839	ENSGACG00000000350	7	na	940441	945312	no_name	HLA-DRB1	TRUE	TRUE	0.75	0.12	1.00
ENSGACT00000000457	7	9	130.93	******	18	1.09	Cis	N	VII-385699	660387	VII-412073	686761	0	129-109901	109901	0.13	VII-619882	1146867	ENSGACG00000000358	7	na	926134	927342	AIMP1	AIMP1	TRUE	TRUE	0.35	0.59	0.84
ENSGACT00000000461	7	10	143.1	******	17	1.02	Cis	N	VII-494894	769582	131-205019	861692	0.08	VII-287848	562536	0.12	VII-580408	1107393	ENSGACG00000000360	7	na	912722	917928	CCDC109B	CCDC109B	TRUE	TRUE	0.77	0.10	1.00
ENSGACT00000000463	14	2	85.57	******	14	0.85	Cis	N	168-79061	79061	196-47576	202054	0	168-79061	79061	0.07	XIV-352885	605990	ENSGACG00000000361	14	na	98775	101496	marveld2a	MARVELD2	TRUE	TRUE	0.25	0.10	0.01
ENSGACT00000000470	7	4	107.67	******	12	0.87	Cis	N	129-152511	152511	VII-121763	396451	0.01	129-109901	109901	0.09	VII-412073	686761	ENSGACG00000000368	7	na	903306	905147	TTC39B	TTC39B	TRUE	TRUE	0.40	0.14	0.01
ENSGACT00000000476	19	52	71.65	*	13	0.78	Trans	N	XIX-1942057	1942057	XIX-2143393	2143393	0.49	XIX-1771413	1771413	0.58	XIX-2444848	2444848	ENSGACG00000000371	17	na	11486566	11487947	FAM72B	FAM72A	TRUE	TRUE	0.08	0.37	1.00
ENSGACT00000000487	7	7	84.95	*****	12	0.76	Cis	N	VII-251968	526656	VII-287848	562536	0.02	129-150708	150708	0.09	VII-412073	686761	ENSGACG00000000380	7	na	857059	865486	si:ch73-132f6.5	na	TRUE	TRUE	0.32	0.16	0.04
ENSGACT00000000522	5	60	72.5	**	9	0.66	Trans	N	V-1201366	9627866	V-1010413	9818819	0.59	V-1328878	9500354	0.65	V-341566	10487666	ENSGACG00000000392	14	na	143317	146135	ube2l3a	UBE2L3	TRUE	TRUE	0.30	0.18	0.01
ENSGACT00000000522	14	10	132.25	******	17	0.93	Cis	N	XIV-426140	679245	XIV-436074	689179	0.08	XIV-352885	605990	0.13	XIV-843490	1096595	ENSGACG00000000392	14	na	143317	146135	ube2l3a	UBE2L3	TRUE	TRUE	0.30	0.18	0.01
ENSGACT00000000532	4	219	129.37	******	13	0.95	Unknown	N	152-219939	33580214	152-212815	33587338	2.17	90-288823	33313666	2.24	152-153937	33646216	ENSGACG00000000416	scaffold_1020	Unknown	na	na	RAB21	RAB21	TRUE	TRUE	0.42	0.11	1.00
ENSGACT00000000539	19	0	80.3	****	15	0.86	Unknown	N	XIX-12173	12173	XIX-12173	12173	0	XIX-12173	12173	0.01	XIX-221825	221825	ENSGACG00000000417	scaffold_234	Unknown	na	na	no_name	na	TRUE	TRUE	0.14	0.13	0.01
ENSGACT00000000539	21	8	92.63	******	13	0.79	Unknown	Y	37-1882594	1882594	37-2105309	2105309	0	37-503775	503775	0.25	XXI-5722449	8370862	ENSGACG00000000417	scaffold_234	Unknown	na	na	no_name	na	TRUE	TRUE	0.14	0.13	0.01
ENSGACT00000000543	12	71	69.81	*	13	0.66	Trans	Y	XII-15236377	5621233	XII-15176496	5681114	0.67	XII-16083244	4774366	0.82	XII-11299629	9557981	ENSGACG00000000418	17	na	11238423	11246303	ARFGAP1	ARFGAP1	TRUE	TRUE	0.14	0.22	0.01
ENSGACT00000000561	20	2	69.34	*	13	0.77	Trans	N	137-200226	49519	137-146034	103711	0	137-231951	17794	0.08	157-44840	376081	ENSGACG00000000438	scaffold_163	19	na	na	no_name	TRIM14	TRUE	TRUE	0.59	0.18	0.01
ENSGACT00000000561	21	15	75.37	***	12	0.72	Trans	Y	XXI-1813544	4461957	XXI-1897503	4545916	0.04	37-993876	993876	0.24	XXI-5718923	8367336	ENSGACG00000000438	scaffold_163	19	na	na	no_name	TRIM14	TRUE	TRUE	0.59	0.18	0.01
ENSGACT00000000570	19	41	72.13	***	13	0.81	Trans	N	XIX-1486328	1486328	XIX-1551227	1551227	0.36	XIX-1426387	1426387	0.44	XIX-1661372	1661372	ENSGACG00000000445	scaffold_80	11	na	na	scaf1	SCAF1	TRUE	TRUE	0.15	0.26	0.32
ENSGACT00000000583	19	13	69.67	**	16	0.82	Cis	N	XIX-526575	526575	XIX-691788	691788	0.03	XIX-125340	125340	0.19	XIX-738413	738413	ENSGACG00000000457	scaffold_163	19	na	na	si:dkey-238o13.4	na	TRUE	TRUE	0.14	0.23	1.00
ENSGACT00000000585	17	64	159.88	******	14	0.93	Cis	N	XVII-4598896	5142630	XVII-4789102	5332836	0.55	XVII-3440943	3984677	0.7	XVII-5564958	6108692	ENSGACG00000000456	17	na	11149941	11160752	DGKA	DGKA	TRUE	TRUE	0.71	0.10	0.01
ENSGACT00000000591	17	22	73.34	***	12	0.72	Cis	N	XVII-1504711	2048445	XVII-1516595	2060329	0.2	XVII-1293451	1837185	0.26	XVII-1814015	2357749	ENSGACG00000000461	17	na	11144020	11148561	stx16	STX16	TRUE	TRUE	0.07	0.11	0.01
ENSGACT00000000607	2	104	81.16	****	13	0.77	Trans	N	II-19034602	19446179	II-19100606	19512183	1.02	II-19034602	19446179	1.07	II-19471302	19882879	ENSGACG00000000473	scaffold_163	19	na	na	zgc:56622	AKR1C1	TRUE	TRUE	0.60	0.14	0.23
ENSGACT00000000610	19	4	132.96	******	20	1.16	Cis	N	XIX-125340	125340	XIX-221825	221825	0.02	XIX-125340	125340	0.14	XIX-691788	691788	ENSGACG00000000477	scaffold_163	19	na	na	no_name	KLHL36	TRUE	TRUE	0.53	0.16	0.09
ENSGACT00000000622	10	22	94.59	******	13	0.75	Cis	N	X-1934033	3428791	X-1943534	3438292	0.11	58-684886	1069509	0.24	X-2130554	3625312	ENSGACG00000000488	10	na	144648	146599	no_name	na	TRUE	TRUE	0.27	0.12	0.72
ENSGACT00000000625	11	90	83.65	***	14	0.79	Trans	N	XI-14790800	14790800	XI-14879405	14879405	0.86	XI-14499231	14499231	0.94	XI-15011415	15011415	ENSGACG00000000489	10	na	150196	155270	si:ch211-152p11.4	RGS1	TRUE	TRUE	0.32	0.20	1.00
ENSGACT00000000628	13	122	76.37	**	11	0.77	Trans	N	XIII-18872232	19259531	XIII-18859494	19272269	1.2	XIII-18924058	19207705	1.25	XIII-18677744	19454019	ENSGACG00000000483	scaffold_163	19	na	na	plcg2	PLCG2	TRUE	TRUE	0.20	0.12	1.00
ENSGACT00000000629	15	105	86.95	***	8	0.63	Trans	N	XV-13472921	13787468	XV-13504924	13819471	1.03	XV-13179371	13493918	1.12	XV-14863680	15178227	ENSGACG00000000494	scaffold_163	19	na	na	tmem170a	TMEM170A	TRUE	TRUE	0.43	0.18	0.46
ENSGACT00000000630	10	25	100.7	*****	12	0.80	Cis	N	X-2192700	3687458	X-2349415	3844173	0.2	X-1768099	3262857	0.27	X-2621322	4116080	ENSGACG00000000492	10	na	157722	177579	BAG6	BAG6	TRUE	TRUE	0.37	0.11	1.00
ENSGACT00000000638	6	113	86.58	***	8	0.64	Trans	N	VI-16318775	17320686	VI-16345096	17347007	1.11	VI-16237023	17238934	1.16	VI-16467308	17469219	ENSGACG00000000497	10	na	199168	199770	arl4ab	ARL4A	TRUE	TRUE	0.09	0.13	0.06
ENSGACT00000000639	11	20	81.3	***	12	0.77	Cis	N	XI-2737314	2737314	XI-2828523	2828523	0.16	XI-2574475	2574475	0.23	XI-3156503	3156503	ENSGACG00000000496	scaffold_80	11	na	na	NBR1	NBR1	TRUE	TRUE	0.40	0.44	0.84
ENSGACT00000000642	12	117	70.54	*	13	0.72	Trans	N	XII-4198808	16658802	XII-4160117	16697493	1.13	XII-5064653	15792957	1.25	XII-17046293	19147876	ENSGACG00000000500	scaffold_80	11	na	na	arl4d	ARL4D	TRUE	TRUE	0.19	0.32	0.79
ENSGACT00000000642	21	70	74.11	**	11	0.67	Trans	N	XXI-10911911	13560324	XXI-10996209	13644622	0.68	XXI-10852041	13500454	0.75	XXI-11077387	13725800	ENSGACG00000000500	scaffold_80	11	na	na	arl4d	ARL4D	TRUE	TRUE	0.19	0.32	0.79
ENSGACT00000000645	7	175	115.46	**	14	0.78	Trans	N	VII-26303444	28578609	VII-26345169	28620334	1.69	VII-25978618	28253783	1.77	VII-26451629	28726794	ENSGACG00000000504	12	na	455505	461858	ccdc135	DRC7	TRUE	TRUE	0.13	0.22	0.46
ENSGACT00000000649	6	113	74.92	**	7	0.63	Trans	N	VI-16318775	17320686	VI-16345096	17347007	1.11	VI-16237023	17238934	1.16	VI-16467308	17469219	ENSGACG00000000499	10	na	205846	211143	tmem106bb	TMEM106B	TRUE	TRUE	0.11	0.11	1.00
ENSGACT00000000676	11	82	80.78	***	14	0.85	Trans	N	XI-14287648	14287648	XI-14339836	14339836	0.8	XI-14260559	14260559	0.87	XI-14668537	14668537	ENSGACG00000000514	10	na	332369	335543	txnipa	TXNIP	TRUE	TRUE	0.23	0.17	0.72
ENSGACT00000000677	4	162	94.37	****	10	0.80	Trans	N	IV-30868699	30868699	IV-31030737	31030737	1.59	IV-30322069	30322069	1.69	IV-31502438	31502438	ENSGACG00000000527	12	na	372017	374724	mrgbp	MRGBP	TRUE	TRUE	0.68	0.12	1.00
ENSGACT00000000677	9	138	147.37	******	11	0.96	Trans	N	IX-19027553	19027553	IX-19034513	19034513	1.34	IX-18914375	18914375	1.4	IX-19034513	19034513	ENSGACG00000000527	12	na	372017	374724	mrgbp	MRGBP	TRUE	TRUE	0.68	0.12	1.00
ENSGACT00000000682	10	24	75.39	***	15	0.75	Cis	N	X-2097375	3592133	X-2130554	3625312	0.13	X-74741	1569499	0.36	X-4295979	5790737	ENSGACG00000000529	10	na	345619	350993	chtopa	CHTOP	TRUE	TRUE	0.19	0.18	0.01
ENSGACT00000000684	13	0	72.21	**	11	0.78	Unknown	N	XIII-270181	270181	XIII-270181	270181	0	XIII-270181	270181	0.01	XIII-497377	497377	ENSGACG00000000533	scaffold_264	Unknown	na	na	no_name	na	TRUE	TRUE	0.22	0.09	1.00
ENSGACT00000000684	21	115	69.46	*	13	0.69	Unknown	N	213-51379	15584166	213-15981	15619564	1.08	XXI-11536467	15121372	1.17	182-87724	15811013	ENSGACG00000000533	scaffold_264	Unknown	na	na	no_name	na	TRUE	TRUE	0.22	0.09	1.00
ENSGACT00000000688	10	26	136.85	******	10	0.79	Cis	N	X-2192700	3687458	X-2349415	3844173	0.15	X-74741	1569499	0.34	X-4295979	5790737	ENSGACG00000000532	10	na	351272	352646	snapin	SNAPIN	TRUE	TRUE	0.34	0.35	0.67
ENSGACT00000000703	12	107	90.53	******	13	0.78	Trans	N	XII-5317930	15539680	XII-5306055	15551555	1	XII-6438043	14419567	1.2	XII-3141304	17716306	ENSGACG00000000545	17	na	10938767	10953319	timeless	TIMELESS	TRUE	TRUE	0.75	0.08	1.00
ENSGACT00000000704	20	16	99.83	******	12	0.77	Unknown	N	XX-53600	779309	XX-98498	824207	0.13	122-66164	487085	0.21	XX-743287	1468996	ENSGACG00000000546	scaffold_229	Unknown	na	na	no_name	na	TRUE	TRUE	0.55	0.13	1.00
ENSGACT00000000712	5	81	68.28	*	11	0.72	Trans	N	V-8996548	11948090	V-9074933	12026475	0.75	V-8340783	11292325	0.96	V-10218903	13170445	ENSGACG00000000551	21	na	14051057	14052214	no_name	ADGRG2	TRUE	TRUE	0.09	0.07	1.00
ENSGACT00000000714	9	174	72.84	*	9	0.70	Trans	N	177-126761	20376240	238-20308	20440410	1.7	IX-20143944	20143944	1.74	238-20308	20440410	ENSGACG00000000552	17	na	10920566	10924001	MMP19	MMP19	TRUE	TRUE	0.13	0.21	1.00
ENSGACT00000000715	20	21	76.47	*	12	0.67	Trans	N	XX-533420	1259129	XX-743287	1468996	0	137-231951	17794	0.26	XX-743287	1468996	ENSGACG00000000555	17	na	10907782	10914138	SUOX	SUOX	TRUE	TRUE	0.18	0.19	0.10
ENSGACT00000000730	21	54	68.52	**	15	0.72	Trans	N	XXI-9720460	12368873	XXI-9881962	12530375	0.5	XXI-9293483	11941896	0.58	XXI-10314755	12963168	ENSGACG00000000557	17	na	10900492	10905092	mcrs1	MCRS1	TRUE	TRUE	0.13	0.14	0.01
ENSGACT00000000748	15	79	70.29	*	12	0.74	Trans	N	XV-8955578	9270125	XV-9157064	9471611	0.78	XV-8612635	8927182	0.89	XV-10810309	11124856	ENSGACG00000000572	17	na	10878963	10887126	mettl1	METTL1	TRUE	TRUE	0.07	0.09	0.01
ENSGACT00000000758	4	221	79.7	****	13	0.70	Cis	N	152-219939	33580214	152-212815	33587338	2.14	90-98770	33123613	2.25	152-153937	33646216	ENSGACG00000000586	4	na	33080066	33084262	rtcb	RTCB	TRUE	TRUE	0.15	0.31	0.01
ENSGACT00000000759	4	221	75.59	***	15	0.80	Cis	N	152-219939	33580214	152-212815	33587338	2.19	152-219939	33580214	2.29	152-985	33799168	ENSGACG00000000589	4	na	33084524	33093582	xpot	XPOT	TRUE	TRUE	0.30	0.41	0.01
ENSGACT00000000768	5	114	83.44	******	11	0.73	Unknown	N	V-10832043	13783585	V-11634745	14055893	1.09	V-10832043	13783585	1.18	V-11333650	14356988	ENSGACG00000000595	scaffold_365	Unknown	na	na	tsr2	TSR2	TRUE	TRUE	0.16	0.17	0.09
ENSGACT00000000792	4	218	195.47	******	11	0.92	Cis	N	90-356779	33381622	152-219939	33580214	2.13	90-98770	33123613	2.22	152-168371	33631782	ENSGACG00000000613	4	na	33188422	33190634	crebl2	CREBL2	TRUE	TRUE	0.52	0.10	0.01
ENSGACT00000000793	17	0	73.7	**	12	0.74	Trans	N	89-349878	193856	89-349878	193856	0	89-349878	193856	0.01	89-200976	342758	ENSGACG00000000614	17	na	10729212	10737830	nr1d4b	NR1D2	TRUE	TRUE	0.20	0.16	0.01
ENSGACT00000000798	10	50	68.11	*	9	0.63	Trans	N	X-6792877	8287635	X-6965632	8460390	0.47	X-5305135	6799893	0.6	X-10515020	12009778	ENSGACG00000000616	4	na	33191821	33196066	dusp16	DUSP16	TRUE	TRUE	0.28	0.15	1.00
ENSGACT00000000798	12	34	68.9	**	10	0.64	Trans	N	XII-790127	1601890	XII-1144506	1956269	0.29	XII-483491	1295254	0.51	68-412374	2891168	ENSGACG00000000616	4	na	33191821	33196066	dusp16	DUSP16	TRUE	TRUE	0.28	0.15	1.00
ENSGACT00000000812	17	78	85.29	*****	14	0.82	Cis	N	27-3664335	8432818	27-3559898	8537255	0.75	XVII-6342482	6886216	0.8	27-3462561	8634592	ENSGACG00000000630	17	na	10613292	10614412	si:dkey-40c23.1	DTX3L	TRUE	TRUE	0.57	0.12	0.01
ENSGACT00000000822	13	135	68.27	*	11	0.67	Trans	N	XIII-19667411	19758555	XIII-19695796	19786940	1.28	XIII-18649731	19482032	1.46	150-170980	20345254	ENSGACG00000000636	4	na	33262860	33268605	ncaph2	NCAPH2	TRUE	TRUE	0.25	0.08	0.58
ENSGACT00000000827	9	172	73.5	**	15	0.73	Trans	N	177-95085	20344564	177-126761	20376240	1.61	IX-19530845	19530845	1.74	238-20308	20440410	ENSGACG00000000641	17	na	10582610	10586763	si:dkey-28n18.9	na	TRUE	TRUE	0.21	0.10	0.84
ENSGACT00000000829	12	74	73.67	***	14	0.75	Trans	Y	XII-14976710	5880900	XII-14790638	6066972	0.65	XII-16343921	4513689	0.83	XII-10607755	10249855	ENSGACG00000000637	14	na	15565667	15569059	txnl1	TXNL1	TRUE	TRUE	0.09	0.10	0.01
ENSGACT00000000838	17	85	121.15	******	16	0.90	Cis	N	27-2453959	9643194	27-2260019	9837134	0.82	27-3207969	8889184	0.95	XVII-9877689	15526684	ENSGACG00000000644	17	na	10547046	10553133	sumf1	SUMF1	TRUE	TRUE	0.66	0.13	0.67
ENSGACT00000000846	9	157	108.12	******	14	0.91	Unknown	N	IX-19530845	19530845	IX-19771410	19771410	1.51	IX-19343619	19343619	1.63	IX-19822078	19822078	ENSGACG00000000656	scaffold_296	Unknown	na	na	mrpl45	MRPL45	TRUE	TRUE	0.49	0.16	1.00
ENSGACT00000000863	19	27	65.48	*	13	0.74	Trans	N	XIX-1019030	1019030	XIX-1082197	1082197	0.22	XIX-738413	738413	0.4	XIX-1486328	1486328	ENSGACG00000000667	17	na	10384485	10389693	atf1	ATF1	TRUE	TRUE	0.14	0.19	0.01
ENSGACT00000000882	10	72	67.17	*	12	0.74	Trans	N	X-12118954	13613712	X-12342898	13837656	0.69	X-11814839	13309597	0.76	X-12589009	14083767	ENSGACG00000000683	4	na	33423182	33425438	atp6v1f	ATP6V1F	TRUE	TRUE	0.25	0.16	0.01
ENSGACT00000000882	12	126	69.11	**	15	0.72	Trans	N	XII-17046293	19147876	XII-17296657	19398240	1.09	XII-5306055	15551555	1.32	XII-18006719	20108302	ENSGACG00000000683	4	na	33423182	33425438	atp6v1f	ATP6V1F	TRUE	TRUE	0.25	0.16	0.01
ENSGACT00000000883	6	118	68.31	**	16	0.86	Trans	N	VI-16467308	17469219	VI-16502159	17504070	1.11	VI-16237023	17238934	1.22	156-82766	18168352	ENSGACG00000000681	17	na	10331058	10333411	pfdn5	PFDN5	TRUE	TRUE	0.08	0.13	0.01
ENSGACT00000000888	12	70	80.35	****	12	0.70	Trans	Y	XII-15498343	5359267	XII-15236377	5621233	0.67	XII-16083244	4774366	0.77	XII-14031456	6826154	ENSGACG00000000686	4	na	33427246	33429812	arf5	ARF5	TRUE	TRUE	0.28	0.20	0.01
ENSGACT00000000907	1	34	74.66	*	9	0.72	Trans	N	I-1861014	2200811	I-1932673	2272470	0.3	165-139122	1854895	0.36	I-2003077	2342874	ENSGACG00000000691	4	na	33779225	33784107	TYMP	TYMP	TRUE	TRUE	0.13	0.66	0.01
ENSGACT00000000907	4	208	94.66	******	12	0.89	Cis	N	IV-32490866	32490866	121-144423	32880420	2.06	IV-32490866	32490866	2.12	90-98770	33123613	ENSGACG00000000691	4	na	33779225	33784107	TYMP	TYMP	TRUE	TRUE	0.13	0.66	0.01
ENSGACT00000000919	4	220	87.24	****	16	0.78	Cis	N	152-219939	33580214	152-212815	33587338	2.17	90-288823	33313666	2.24	152-153937	33646216	ENSGACG00000000708	4	na	33653666	33660345	mdm1	MDM1	TRUE	TRUE	0.49	0.10	0.20
ENSGACT00000000921	7	54	91.7	******	16	0.85	Cis	N	VII-3399231	3926216	VII-3462045	3989030	0.48	VII-2962919	3489904	0.58	VII-3892813	4419798	ENSGACG00000000704	7	na	10970020	11013946	ZAN	ZAN	TRUE	TRUE	0.28	0.24	0.06
ENSGACT00000000922	14	24	79.41	*	10	0.66	Trans	N	XIV-1468061	1721166	XIV-1550464	1803569	0.22	XIV-1370351	1623456	0.26	XIV-1685267	1938372	ENSGACG00000000713	17	na	10142675	10151039	B4GALNT1	B4GALNT1	TRUE	TRUE	0.14	0.16	1.00
ENSGACT00000000929	4	218	176.48	******	11	0.98	Cis	N	90-356779	33381622	152-219939	33580214	2.12	121-144423	32880420	2.25	152-153937	33646216	ENSGACG00000000717	4	na	33598295	33604317	FBXO15	FBXO15	TRUE	TRUE	0.26	0.19	0.69
ENSGACT00000000930	7	58	78	***	15	0.75	Cis	N	VII-3726535	4253520	VII-3892813	4419798	0.52	VII-3274974	3801959	0.62	VII-4200535	4727520	ENSGACG00000000715	7	na	11033757	11037174	serpine1	SERPINE1	TRUE	TRUE	0.71	0.13	0.01
ENSGACT00000000938	12	130	67.4	*	13	0.70	Trans	N	XII-17529717	19631300	XII-17552316	19653899	1.25	XII-17029585	19131168	1.33	XII-18040543	20142126	ENSGACG00000000727	7	na	11062372	11064158	SNAPC2	SNAPC2	TRUE	TRUE	0.08	0.10	1.00
ENSGACT00000000938	15	119	70.37	*	12	0.66	Trans	N	XV-15560923	15875470	XV-15688259	16002806	1.03	XV-13179371	13493918	1.32	84-542697	17056008	ENSGACG00000000727	7	na	11062372	11064158	SNAPC2	SNAPC2	TRUE	TRUE	0.08	0.10	1.00
ENSGACT00000000939	6	113	72.83	**	9	0.63	Trans	N	VI-16318775	17320686	VI-16345096	17347007	1.11	VI-16237023	17238934	1.16	VI-16467308	17469219	ENSGACG00000000723	17	na	10098913	10102298	prkag1	PRKAG1	TRUE	TRUE	0.07	0.07	0.31
ENSGACT00000000952	14	34	81.11	*	6	0.58	Trans	N	XIV-2293295	2546400	XIV-2316968	2570073	0.29	XIV-1937898	2191003	0.4	XIV-2744420	2997525	ENSGACG00000000735	7	na	11157114	11166282	alox12	ALOX12	TRUE	TRUE	0.61	0.18	0.58
ENSGACT00000000952	20	4	83.27	*	12	0.73	Trans	N	157-140826	280095	157-92963	327958	0	137-231951	17794	0.09	122-4529	425450	ENSGACG00000000735	7	na	11157114	11166282	alox12	ALOX12	TRUE	TRUE	0.61	0.18	0.58
ENSGACT00000000953	4	59	86.52	******	17	0.79	Trans	N	IV-5362751	5362751	IV-5389260	5389260	0.57	IV-4842697	4842697	0.6	IV-5389260	5389260	ENSGACG00000000729	17	na	10093895	10097724	rhebl1	RHEB	TRUE	TRUE	0.10	0.10	0.20
ENSGACT00000000960	17	102	84.86	******	17	0.79	Cis	N	XVII-10432423	16081418	XVII-10452929	16101924	1.01	XVII-10432423	16081418	1.06	XVII-10702326	16351321	ENSGACG00000000743	17	na	10078236	10085205	fkbp11	FKBP11	TRUE	TRUE	0.28	0.12	0.01
ENSGACT00000000965	4	52	72.63	**	15	0.72	Trans	N	IV-4356375	4356375	IV-4370952	4370952	0.49	IV-4130300	4130300	0.56	IV-4692482	4692482	ENSGACG00000000745	7	na	11185446	11194811	ARRB2	ARRB2	TRUE	TRUE	0.13	0.06	0.05
ENSGACT00000000965	7	63	90.26	******	20	0.84	Cis	N	VII-4200535	4727520	VII-4298752	4825737	0.58	VII-3726535	4253520	0.67	VII-4463343	4990328	ENSGACG00000000745	7	na	11185446	11194811	ARRB2	ARRB2	TRUE	TRUE	0.13	0.06	0.05
ENSGACT00000000968	4	209	75.75	*	10	0.73	Cis	N	121-144423	32880420	90-98770	33123613	2.02	IV-32490866	32490866	2.29	152-985	33799168	ENSGACG00000000738	4	na	33538237	33545164	cwf19l1	CWF19L1	TRUE	TRUE	0.25	0.09	0.01
ENSGACT00000000977	13	141	118.67	******	21	0.96	Unknown	N	150-12374	20186648	150-32691	20206965	1.34	XIII-18649731	19482032	1.44	150-170980	20345254	ENSGACG00000000757	scaffold_786	Unknown	na	na	no_name	ART5	TRUE	TRUE	0.63	0.11	0.72
ENSGACT00000000991	19	44	69.87	*	11	2.05	Trans	N	XIX-1621622	1621622	XIX-1661372	1661372	0.41	XIX-1486328	1486328	0.45	XIX-1683292	1683292	ENSGACG00000000768	7	na	11301008	11312644	HTRA3	HTRA3	TRUE	TRUE	0.11	0.17	0.09
ENSGACT00000000992	8	139	67.42	*	12	0.67	Trans	N	VIII-19128818	20297739	VIII-19147644	20316565	1.36	VIII-18932765	20101686	1.4	VIII-19245012	20413933	ENSGACG00000000766	17	na	9978499	9989637	fgd5b	FGD5	TRUE	TRUE	0.12	0.14	0.01
ENSGACT00000001001	6	112	74.92	*	9	0.63	Unknown	N	VI-16318775	17320686	VI-16345096	17347007	1.09	VI-16237023	17238934	1.16	VI-16467308	17469219	ENSGACG00000000778	scaffold_1205	Unknown	na	na	EXOC7	EXOC7	TRUE	TRUE	0.12	0.27	0.01
ENSGACT00000001007	19	0	70.42	*	12	0.76	Unknown	N	XIX-12173	12173	XIX-12173	12173	0	XIX-12173	12173	0.07	XIX-526575	526575	ENSGACG00000000784	scaffold_179	Unknown	na	na	no_name	na	TRUE	TRUE	0.31	0.07	0.01
ENSGACT00000001007	21	14	133.11	******	14	0.89	Unknown	Y	XXI-1608764	4257177	XXI-1786665	4435078	0	37-503775	503775	0.24	XXI-5718923	8367336	ENSGACG00000000784	scaffold_179	Unknown	na	na	no_name	na	TRUE	TRUE	0.31	0.07	0.01
ENSGACT00000001016	12	63	71.46	**	12	0.73	Trans	Y	XII-16436925	4420685	XII-16343921	4513689	0.59	XII-1536129	3637712	0.83	XII-10607755	10249855	ENSGACG00000000787	17	na	9952281	9957246	ruvbl1	RUVBL1	TRUE	TRUE	0.13	0.11	1.00
ENSGACT00000001042	5	67	74.53	****	11	0.70	Trans	N	V-341566	10487666	V-320916	10508316	0.65	V-547847	10281385	0.74	V-8340783	11292325	ENSGACG00000000810	12	na	734711	739458	cdk20	CDK20	TRUE	TRUE	0.27	0.27	0.01
ENSGACT00000001042	9	128	83.63	******	17	0.84	Trans	N	IX-18479642	18479642	IX-18651702	18651702	1.24	IX-18313043	18313043	1.32	IX-18869016	18869016	ENSGACG00000000810	12	na	734711	739458	cdk20	CDK20	TRUE	TRUE	0.27	0.27	0.01
ENSGACT00000001042	12	1	72.78	**	16	0.88	Cis	N	114-46193	323099	114-31443	337849	0	114-202489	166803	0.06	141-162512	754715	ENSGACG00000000810	12	na	734711	739458	cdk20	CDK20	TRUE	TRUE	0.27	0.27	0.01
ENSGACT00000001042	19	5	64.53	*	15	0.74	Trans	N	XIX-288480	288480	XIX-335453	335453	0.02	XIX-125340	125340	0.12	XIX-691788	691788	ENSGACG00000000810	12	na	734711	739458	cdk20	CDK20	TRUE	TRUE	0.27	0.27	0.01
ENSGACT00000001049	2	135	72.96	*	11	0.74	Trans	N	II-20991779	21403356	II-21048771	21460348	1.33	II-20906491	21318068	1.37	II-21283986	21695563	ENSGACG00000000814	12	na	740298	743268	uxt	UXT	TRUE	TRUE	0.14	0.47	0.01
ENSGACT00000001052	12	1	72.57	**	13	0.76	Cis	N	114-46193	323099	114-31443	337849	0	114-202489	166803	0.06	141-162512	754715	ENSGACG00000000816	12	na	746206	757499	elk1	ELK1	TRUE	TRUE	0.28	0.10	0.01
ENSGACT00000001061	12	116	78.06	****	12	0.71	Trans	N	XII-4565836	16291774	XII-4271565	16586045	1	XII-6438043	14419567	1.18	XII-4018749	16838861	ENSGACG00000000821	7	na	11765219	11769495	rbm4.2	RBM4B	TRUE	TRUE	0.11	0.14	0.01
ENSGACT00000001077	16	132	96.83	*****	13	0.76	Trans	N	115-126948	18332859	69-23940	18483747	1.29	XVI-16222295	18062241	1.35	181-104266	19304579	ENSGACG00000000832	17	na	9779777	9781417	no_name	GPR22	TRUE	TRUE	0.31	0.14	0.31
ENSGACT00000001091	6	124	81.9	*	14	0.90	Trans	N	156-111759	18197345	156-141957	18227543	1.21	VI-16699081	17700992	1.26	156-161064	18246650	ENSGACG00000000843	7	na	11820271	11821741	BOLA2B	BOLA2B	TRUE	TRUE	0.15	0.53	0.41
ENSGACT00000001093	8	130	86.11	*****	12	0.72	Trans	N	VIII-18436938	19605859	VIII-18468516	19637437	1.25	VIII-18041098	19210019	1.33	VIII-18694662	19863583	ENSGACG00000000846	7	na	11822380	11825750	SLX1A	SLX1A	TRUE	TRUE	0.07	0.09	0.01
ENSGACT00000001096	4	60	75.52	*	9	0.69	Trans	N	IV-5362751	5362751	IV-5389260	5389260	0.58	IV-5045740	5045740	0.63	IV-5802441	5802441	ENSGACG00000000850	7	na	11833795	11837659	CD68	CD68	TRUE	TRUE	0.12	0.08	0.79
ENSGACT00000001099	14	3	342.91	******	17	1.64	Cis	N	168-79061	79061	196-47576	202054	0	168-79061	79061	0.06	XIV-352885	605990	ENSGACG00000000851	scaffold_197	14	na	na	ash2l	ASH2L	TRUE	TRUE	0.74	0.10	0.09
ENSGACT00000001102	15	10	66.86	*	12	0.66	Trans	N	184-136398	644791	XV-1047864	678094	0.03	XV-110933	110933	0.13	XV-764392	961566	ENSGACG00000000855	scaffold_197	14	na	na	aebp1	AEBP1	TRUE	TRUE	0.08	0.07	0.72
ENSGACT00000001117	14	10	223.58	******	22	1.43	Cis	N	XIV-426140	679245	XIV-436074	689179	0.09	XIV-409287	662392	0.11	XIV-653031	906136	ENSGACG00000000866	scaffold_197	14	na	na	pargl	na	TRUE	TRUE	0.66	0.11	0.72
ENSGACT00000001123	17	26	68.36	**	13	0.70	Trans	N	XVII-1702846	2246580	XVII-1814015	2357749	0.23	XVII-1585620	2129354	0.29	XVII-2013565	2557299	ENSGACG00000000867	7	na	12031024	12063711	lrch4	LRCH4	TRUE	TRUE	0.18	0.08	0.10
ENSGACT00000001126	21	28	82.66	*****	16	0.72	Cis	Y	XXI-6201912	8850325	XXI-6433923	9082336	0.22	XXI-4752157	7400570	0.33	XXI-7497957	10146370	ENSGACG00000000869	21	na	484382	495230	no_name	CLEC19A	TRUE	TRUE	0.31	0.11	0.67
ENSGACT00000001143	20	1	139.42	******	19	1.10	Cis	N	137-231951	17794	137-200226	49519	0	137-231951	17794	0.1	122-4529	425450	ENSGACG00000000881	20	na	409236	412087	no_name	na	TRUE	TRUE	0.30	0.18	1.00
ENSGACT00000001146	20	10	72.58	**	11	0.64	Cis	N	157-44840	376081	122-4529	425450	0.08	157-51944	368977	0.12	122-66164	487085	ENSGACG00000000885	20	na	399174	400375	no_name	na	TRUE	TRUE	0.20	0.14	0.69
ENSGACT00000001148	7	46	89.18	****	14	0.72	Cis	N	VII-2725669	3252654	VII-2895068	3422053	0.41	VII-2078296	2605281	0.52	VII-3362652	3889637	ENSGACG00000000877	7	na	12118945	12150380	FOCAD	FOCAD	TRUE	TRUE	0.17	0.08	1.00
ENSGACT00000001148	21	19	71.87	*	13	0.68	Trans	N	XXI-3088375	5736788	XXI-3852259	6500672	0.16	XXI-2348025	4996438	0.21	XXI-4200897	6849310	ENSGACG00000000877	7	na	12118945	12150380	FOCAD	FOCAD	TRUE	TRUE	0.17	0.08	1.00
ENSGACT00000001152	7	103	87.49	*****	11	0.74	Cis	Y	VII-12921180	15196345	VII-13172891	15448056	0.83	VII-7228856	7755841	1.11	VII-15561357	17836522	ENSGACG00000000890	7	na	12150478	12155442	PTPLAD2	HACD4	TRUE	TRUE	0.18	0.16	0.01
ENSGACT00000001152	8	139	78.48	***	11	0.77	Trans	N	VIII-19128818	20297739	VIII-19147644	20316565	1.36	VIII-18932765	20101686	1.4	VIII-19245012	20413933	ENSGACG00000000890	7	na	12150478	12155442	PTPLAD2	HACD4	TRUE	TRUE	0.18	0.16	0.01
ENSGACT00000001154	20	16	110.43	******	12	0.77	Cis	N	XX-53600	779309	XX-98498	824207	0.14	122-280285	701206	0.2	XX-743287	1468996	ENSGACG00000000888	20	na	392511	396799	nudt17	NUDT17	TRUE	TRUE	0.72	0.18	0.01
ENSGACT00000001159	7	87	108.33	*****	5	0.59	Cis	N	VII-8327991	8854976	VII-8779707	9306692	0.83	VII-7228856	7755841	1.01	VII-12744818	15019983	ENSGACG00000000892	7	na	12173815	12178382	TRMT10A	TRMT10A	TRUE	TRUE	0.49	0.12	0.23
ENSGACT00000001162	3	109	75.99	***	16	0.79	Cis	N	III-14975387	15129657	III-15098556	15252826	1.02	III-14674052	14674052	1.13	III-15892779	16189652	ENSGACG00000000899	3	na	15433636	15513712	no_name	na	TRUE	TRUE	0.34	0.08	0.58
ENSGACT00000001175	6	112	95.32	*	7	0.67	Trans	N	VI-16318775	17320686	VI-16345096	17347007	1.08	VI-16237023	17238934	1.13	VI-16345096	17347007	ENSGACG00000000906	17	na	9462252	9472746	parp3	PARP3	TRUE	TRUE	0.56	0.15	0.46
ENSGACT00000001181	10	34	112.39	******	15	0.91	Unknown	N	X-3405705	4900463	X-4295979	5790737	0.27	X-2379459	3874217	0.37	X-4295979	5790737	ENSGACG00000000910	scaffold_1005	Unknown	na	na	TAPBP	TAPBP	TRUE	TRUE	0.30	0.16	0.05
ENSGACT00000001206	20	9	76.99	***	9	0.63	Cis	N	157-44840	376081	122-4529	425450	0.07	157-58391	362530	0.12	122-66164	487085	ENSGACG00000000923	20	na	285113	310850	NPR1	NPR1	TRUE	TRUE	0.36	0.20	0.31
ENSGACT00000001207	17	75	138.07	******	10	0.83	Cis	N	XVII-6342482	6886216	27-3912995	8184158	0.71	XVII-5564958	6108692	0.85	27-2260019	9837134	ENSGACG00000000930	17	na	9320029	9327068	thumpd3	THUMPD3	TRUE	TRUE	0.41	0.12	0.01
ENSGACT00000001217	19	40	77.26	***	14	0.87	Trans	N	XIX-1445918	1445918	XIX-1486328	1486328	0.35	XIX-1426387	1426387	0.45	XIX-1683292	1683292	ENSGACG00000000936	17	na	9312742	9318694	PTGIS	PTGIS	TRUE	TRUE	0.11	0.12	0.72
ENSGACT00000001230	6	115	71.9	*	11	0.72	Unknown	N	VI-16371826	17373737	VI-16467308	17469219	1.11	VI-16237023	17238934	1.2	VI-16699081	17700992	ENSGACG00000000954	scaffold_323	Unknown	na	na	no_name	na	TRUE	TRUE	0.34	0.10	0.84
ENSGACT00000001230	13	141	82.7	*****	12	0.72	Unknown	N	150-12374	20186648	150-32691	20206965	1.35	XIII-19667411	19758555	1.47	150-170980	20345254	ENSGACG00000000954	scaffold_323	Unknown	na	na	no_name	na	TRUE	TRUE	0.34	0.10	0.84
ENSGACT00000001239	6	112	79.4	****	14	0.82	Trans	N	VI-16318775	17320686	VI-16345096	17347007	1.01	VI-15796191	16798102	1.15	VI-16467308	17469219	ENSGACG00000000959	20	na	266916	267422	gbp	na	TRUE	TRUE	0.18	0.14	0.04
ENSGACT00000001240	6	112	71.09	*	7	0.62	Trans	N	VI-16318775	17320686	VI-16345096	17347007	1.02	VI-15796191	16798102	1.16	VI-16467308	17469219	ENSGACG00000000958	7	na	12469292	12472192	grpel1	GRPEL1	TRUE	TRUE	0.10	0.15	0.67
ENSGACT00000001240	12	0	77.93	***	13	0.72	Trans	N	114-202489	166803	114-202489	166803	0	114-202489	166803	0.01	114-31443	337849	ENSGACG00000000958	7	na	12469292	12472192	grpel1	GRPEL1	TRUE	TRUE	0.10	0.15	0.67
ENSGACT00000001242	15	121	75.87	***	12	0.74	Trans	N	XV-15930002	16244549	XV-15962025	16276572	1.2	XV-15867408	16181955	1.27	84-5394	16518705	ENSGACG00000000960	7	na	12477671	12479989	tada2b	TADA2B	TRUE	TRUE	0.09	0.24	0.01
ENSGACT00000001247	21	7	94.29	******	15	0.84	Cis	N	37-1683230	1683230	37-1723283	1723283	0	37-503775	503775	0.19	XXI-3852259	6500672	ENSGACG00000000964	21	na	1623366	1624805	no_name	na	TRUE	TRUE	0.17	0.15	0.01
ENSGACT00000001265	9	130	68.33	*	14	0.69	Trans	N	IX-18651702	18651702	IX-18665551	18665551	1.28	IX-18479642	18479642	1.32	IX-18869016	18869016	ENSGACG00000000963	17	na	9259872	9268244	cse1l	CSE1L	TRUE	TRUE	0.08	0.09	0.04
ENSGACT00000001289	15	58	72.15	**	11	0.68	Trans	N	XV-3490421	3804968	XV-3729340	4043887	0.36	XV-2087365	2401912	0.61	XV-4190943	4505490	ENSGACG00000000987	21	na	1988687	2023111	SVIL	SVIL	TRUE	TRUE	0.22	0.63	0.09
ENSGACT00000001291	4	153	137.72	******	12	0.95	Cis	N	IV-29912965	29912965	IV-30081051	30081051	1.51	IV-29844719	29844719	1.56	IV-30277906	30277906	ENSGACG00000000997	scaffold_108	4	na	na	tctn1	TCTN1	TRUE	TRUE	0.53	0.11	0.01
ENSGACT00000001299	4	114	122.87	******	12	0.87	Cis	N	IV-17021069	17021069	IV-17591082	17591082	1.08	IV-16075576	16075576	1.16	IV-17765463	17765463	ENSGACG00000001000	scaffold_108	4	na	na	hvcn1	HVCN1	TRUE	TRUE	0.17	0.53	0.72
ENSGACT00000001299	9	165	76.67	*	13	0.77	Trans	N	IX-19822078	19822078	IX-19895766	19895766	1.6	IX-19530845	19530845	1.74	238-20308	20440410	ENSGACG00000001000	scaffold_108	4	na	na	hvcn1	HVCN1	TRUE	TRUE	0.17	0.53	0.72
ENSGACT00000001304	17	91	101.88	******	16	0.86	Cis	N	XVII-8656405	14305400	XVII-8783839	14432834	0.74	XVII-5944580	6488314	0.94	XVII-9773430	15422425	ENSGACG00000001004	17	na	9216089	9221258	EPS8L3	EPS8L3	TRUE	TRUE	0.37	0.20	0.01
ENSGACT00000001306	4	144	78.97	*	11	0.71	Unknown	Y	IV-28974286	28974286	IV-29075598	29075598	1.33	IV-20096642	26078103	1.47	IV-29640314	29640314	ENSGACG00000001007	scaffold_277	Unknown	na	na	KLHL10	KLHL10	TRUE	TRUE	0.16	0.30	0.15
ENSGACT00000001306	6	121	98.32	*****	11	0.84	Unknown	N	VI-16699081	17700992	VI-16746514	17748425	1.17	VI-16371826	17373737	1.26	156-161064	18246650	ENSGACG00000001007	scaffold_277	Unknown	na	na	KLHL10	KLHL10	TRUE	TRUE	0.16	0.30	0.15
ENSGACT00000001307	10	119	66.4	*	14	0.75	Unknown	N	X-14737033	16586839	X-14808276	16658082	1.15	149-9999	16271668	1.23	X-15437342	17287148	ENSGACG00000001009	scaffold_1289	Unknown	na	na	no_name	ZNF658	TRUE	TRUE	0.27	0.29	0.01
ENSGACT00000001312	21	7	114.82	******	16	0.90	Unknown	N	37-1683230	1683230	37-1723283	1723283	0.04	37-993876	993876	0.1	37-2466501	2466501	ENSGACG00000001012	scaffold_277	Unknown	na	na	no_name	na	TRUE	TRUE	0.39	0.36	0.04
ENSGACT00000001314	4	77	146.16	******	10	0.77	Cis	N	IV-9336539	9336539	IV-9374218	9374218	0.76	IV-8886332	8886332	0.79	IV-9580901	9580901	ENSGACG00000001005	scaffold_108	4	na	na	recql	RECQL	TRUE	TRUE	0.42	0.27	0.01
ENSGACT00000001314	21	98	83.68	*	7	0.62	Trans	N	67-635210	14682192	67-648007	14694989	0.94	67-360216	14407198	1.01	XXI-11636254	15021585	ENSGACG00000001005	scaffold_108	4	na	na	recql	RECQL	TRUE	TRUE	0.42	0.27	0.01
ENSGACT00000001322	19	34	74.53	***	12	0.71	Unknown	N	XIX-1226872	1226872	XIX-1426387	1426387	0.28	XIX-1019030	1019030	0.37	XIX-1486328	1486328	ENSGACG00000001015	scaffold_670	Unknown	na	na	allc	ALLC	TRUE	TRUE	0.15	0.11	1.00
ENSGACT00000001333	12	99	72.81	**	10	0.78	Trans	N	XII-6588475	14269135	XII-6438043	14419567	0.97	XII-6926023	13931587	1.03	XII-5915990	14941620	ENSGACG00000001027	17	na	9129853	9131025	no_name	na	TRUE	TRUE	0.22	0.08	0.20
ENSGACT00000001339	6	114	68.39	*	11	0.63	Trans	N	VI-16371826	17373737	VI-16467308	17469219	1.03	VI-15796191	16798102	1.17	VI-16467308	17469219	ENSGACG00000001029	17	na	9118730	9125186	strip1	STRIP1	TRUE	TRUE	0.08	0.06	1.00
ENSGACT00000001342	4	59	83.43	**	17	0.76	Unknown	N	IV-5362751	5362751	IV-5389260	5389260	0.56	IV-4630680	4630680	0.64	IV-5884629	5884629	ENSGACG00000001037	scaffold_171	Unknown	na	na	no_name	na	TRUE	TRUE	0.43	0.14	0.20
ENSGACT00000001342	12	0	75.64	*	10	0.73	Unknown	N	114-202489	166803	114-202489	166803	0	114-202489	166803	0.01	114-31443	337849	ENSGACG00000001037	scaffold_171	Unknown	na	na	no_name	na	TRUE	TRUE	0.43	0.14	0.20
ENSGACT00000001346	5	88	66.29	*	10	0.70	Trans	N	V-9852464	12804006	V-9929139	12880681	0.82	V-9140766	12092308	0.96	V-10218903	13170445	ENSGACG00000001035	17	na	9107926	9115725	AHCYL1	AHCYL1	TRUE	TRUE	0.05	0.10	0.20
ENSGACT00000001347	9	126	95.08	******	15	0.81	Unknown	N	IX-18479642	18479642	IX-18651702	18651702	1.22	IX-18132632	18132632	1.29	IX-18651702	18651702	ENSGACG00000001040	scaffold_171	Unknown	na	na	rbm34	RBM34	TRUE	TRUE	0.55	0.09	0.72
ENSGACT00000001356	18	113	72.72	***	17	0.83	Trans	N	XVIII-14643331	14643331	XVIII-14720102	14720102	1.04	XVIII-14188735	14188735	1.16	XVIII-14827921	14827921	ENSGACG00000001042	17	na	9084115	9088626	srsf3b	SRSF3	TRUE	TRUE	0.12	0.17	0.01
ENSGACT00000001368	17	108	77.89	****	12	0.76	Cis	N	XVII-10871911	16520906	XVII-11025185	16674180	1.04	XVII-10595791	16244786	1.14	XVII-11281573	16930568	ENSGACG00000001058	17	na	9063321	9064790	med20	MED20	TRUE	TRUE	0.14	0.16	1.00
ENSGACT00000001369	12	56	79.26	****	12	0.67	Trans	N	68-628027	3106821	68-736353	3215147	0.52	68-320887	2799681	0.59	XII-1660791	3762374	ENSGACG00000001059	17	na	9059152	9063056	bysl	BYSL	TRUE	TRUE	0.07	0.08	0.01
ENSGACT00000001375	13	142	72.13	**	14	0.72	Cis	N	150-12374	20186648	150-32691	20206965	1.31	XIII-18649731	19482032	1.47	150-170980	20345254	ENSGACG00000001064	13	na	20190871	20192370	zgc:101664	CTC-534A2.2	TRUE	TRUE	0.21	0.20	0.45
ENSGACT00000001384	14	5	142.49	******	17	0.97	Trans	N	XIV-179234	432339	XIV-222022	475127	0.01	168-79061	79061	0.08	XIV-409287	662392	ENSGACG00000001073	13	na	20208228	20209121	no_name	na	TRUE	TRUE	0.42	0.11	0.10
ENSGACT00000001390	13	144	92.66	***	14	0.81	Cis	N	150-141944	20316218	150-170980	20345254	1.41	150-12374	20186648	1.47	150-170980	20345254	ENSGACG00000001076	13	na	20218582	20221992	LRRC2	LRRC2	TRUE	TRUE	0.27	0.21	0.10
ENSGACT00000001394	13	143	78.03	***	14	0.81	Cis	N	150-12374	20186648	150-32691	20206965	1.32	XIII-18649731	19482032	1.45	150-170980	20345254	ENSGACG00000001078	13	na	20224485	20229380	si:ch211-87m7.2	MFSD14B	TRUE	TRUE	0.41	0.15	0.04
ENSGACT00000001400	4	120	85.05	*****	11	0.77	Trans	Y	IV-26185866	19988879	IV-26113739	20061006	1.19	IV-26825521	19349224	1.21	IV-25911996	20262749	ENSGACG00000001080	4	na	32776293	32784119	upf2	UPF2	TRUE	TRUE	0.09	0.10	0.01
ENSGACT00000001403	6	113	81.43	******	10	0.67	Trans	N	VI-16318775	17320686	VI-16345096	17347007	1.11	VI-16237023	17238934	1.15	VI-16467308	17469219	ENSGACG00000001086	4	na	32788234	32790747	slc35e3	SLC35E3	TRUE	TRUE	0.11	0.11	1.00
ENSGACT00000001408	13	134	80.48	***	15	0.77	Cis	N	XIII-18649731	19482032	225-53699	19704290	1.27	XIII-18649731	19482032	1.37	XIII-19695796	19786940	ENSGACG00000001091	13	na	20270922	20279630	dmtn	DMTN	TRUE	TRUE	0.46	0.20	1.00
ENSGACT00000001412	1	151	76.72	**	12	0.79	Trans	N	I-20577551	26973777	I-20478359	27072969	1.48	I-20755013	26796315	1.56	I-20126517	27424811	ENSGACG00000001090	17	na	8911070	8915348	ssu72	SSU72	TRUE	TRUE	0.08	0.14	0.79
ENSGACT00000001412	7	195	76.22	**	11	0.66	Trans	N	VII-27539519	29814684	VII-27672014	29947179	1.92	VII-27208341	29483506	1.98	132-250772	30463380	ENSGACG00000001090	17	na	8911070	8915348	ssu72	SSU72	TRUE	TRUE	0.08	0.14	0.79
ENSGACT00000001413	4	59	76.64	***	16	0.75	Trans	N	IV-5362751	5362751	IV-5389260	5389260	0.58	IV-5045740	5045740	0.63	IV-5802441	5802441	ENSGACG00000001088	4	na	32792010	32799481	nup107	NUP107	TRUE	TRUE	0.18	0.12	1.00
ENSGACT00000001413	12	0	81.33	*****	15	0.83	Trans	N	114-202489	166803	114-202489	166803	0	114-202489	166803	0.01	114-31443	337849	ENSGACG00000001088	4	na	32792010	32799481	nup107	NUP107	TRUE	TRUE	0.18	0.12	1.00
ENSGACT00000001417	13	144	148.83	******	18	1.01	Cis	N	150-141944	20316218	150-170980	20345254	1.35	XIII-19667411	19758555	1.47	150-170980	20345254	ENSGACG00000001097	13	na	20301044	20302481	no_name	na	TRUE	TRUE	0.81	0.10	0.67
ENSGACT00000001418	2	62	86.76	*****	13	0.74	Trans	N	II-9551369	9962946	II-10055617	10467194	0.58	II-8889217	9300794	0.67	II-11030686	11442263	ENSGACG00000001095	4	na	32800085	32805098	mdm2	MDM2	TRUE	TRUE	0.10	0.37	0.01
ENSGACT00000001422	13	135	187.3	******	18	1.13	Cis	N	XIII-19667411	19758555	XIII-19695796	19786940	1.3	XIII-18649731	19482032	1.47	150-170980	20345254	ENSGACG00000001098	13	na	20306062	20316426	adam9	ADAM9	TRUE	TRUE	0.73	0.13	1.00
ENSGACT00000001430	12	117	85.17	*****	10	0.78	Trans	N	XII-4198808	16658802	XII-4160117	16697493	1.11	XII-5134467	15723143	1.19	XII-3628223	17229387	ENSGACG00000001094	17	na	8903114	8908031	atad3b	ATAD3A	TRUE	TRUE	0.08	0.14	0.84
ENSGACT00000001436	1	57	169.07	******	16	1.13	Unknown	N	I-3775278	4115075	I-3804722	4144519	0.54	I-3339670	3679467	0.61	I-4314696	4654493	ENSGACG00000001107	scaffold_598	Unknown	na	na	VWA5A	VWA5A	TRUE	TRUE	0.68	0.14	1.00
ENSGACT00000001446	21	22	101.23	******	18	0.86	Unknown	Y	XXI-4752157	7400570	XXI-4999110	7647523	0.09	37-1882594	1882594	0.25	XXI-5722449	8370862	ENSGACG00000001117	scaffold_223	Unknown	na	na	no_name	TRIM14	TRUE	TRUE	0.38	0.45	0.01
ENSGACT00000001449	4	183	89.83	***	8	0.68	Cis	N	IV-32058941	32058941	IV-32135567	32135567	1.78	IV-31721367	31721367	1.91	IV-32378784	32378784	ENSGACG00000001116	4	na	32916083	32919308	ECHDC3	ECHDC3	TRUE	TRUE	0.40	0.24	0.20
ENSGACT00000001456	1	153	75.13	***	11	0.69	Trans	N	I-20478359	27072969	I-20246972	27304356	1.49	I-20676232	26875096	1.58	I-19943943	27607385	ENSGACG00000001123	7	na	47228	50569	no_name	na	TRUE	TRUE	0.17	0.21	1.00
ENSGACT00000001459	4	158	68.34	*	14	0.65	Unknown	N	IV-30277906	30277906	IV-30322069	30322069	1.54	IV-30162965	30162965	1.71	IV-31578914	31578914	ENSGACG00000001120	scaffold_221	Unknown	na	na	strap	STRAP	TRUE	TRUE	0.23	0.12	0.01
ENSGACT00000001462	4	91	71.39	*	10	0.70	Trans	Y	IV-12736014	12736014	IV-12830932	12830932	0.89	IV-12356035	12356035	0.95	IV-14119873	14119873	ENSGACG00000001125	7	na	52894	57245	slc25a11	SLC25A11	TRUE	TRUE	0.29	0.18	1.00
ENSGACT00000001472	12	0	69.31	*	8	0.70	Trans	N	114-202489	166803	114-202489	166803	0	114-202489	166803	0.01	114-31443	337849	ENSGACG00000001133	7	na	65702	71714	si:ch211-283g2.3	na	TRUE	TRUE	0.12	0.11	0.09
ENSGACT00000001475	3	38	71.48	*	12	0.67	Trans	N	III-3954629	3954629	III-4643414	4643414	0.33	III-2433626	2433626	0.4	III-4891822	4891822	ENSGACG00000001134	17	na	8900409	8901939	mrpl20	MRPL20	TRUE	TRUE	0.14	0.11	1.00
ENSGACT00000001476	7	11	128.91	******	13	0.84	Cis	N	131-151239	915472	131-34939	1031772	0.09	VII-385699	660387	0.13	VII-619882	1146867	ENSGACG00000001135	7	na	73293	75175	cyb5d1	CYB5D1	TRUE	TRUE	0.73	0.12	0.84
ENSGACT00000001478	21	104	66.56	*	15	0.71	Unknown	N	67-723367	14770349	XXI-11636254	15021585	0.99	67-664479	14711461	1.07	XXI-11536467	15121372	ENSGACG00000001139	scaffold_237	Unknown	na	na	no_name	na	TRUE	TRUE	0.12	0.12	0.01
ENSGACT00000001484	7	0	90.13	******	18	0.85	Cis	N	129-109901	109901	129-109901	109901	0	129-109901	109901	0.09	VII-412073	686761	ENSGACG00000001144	7	na	85753	86589	trappc1	TRAPPC1	TRUE	TRUE	0.30	0.19	0.01
ENSGACT00000001485	10	39	69.94	**	14	0.75	Trans	N	X-4295979	5790737	X-4481928	5976686	0.36	X-3405705	4900463	0.43	X-4659296	6154054	ENSGACG00000001138	scaffold_146	21	na	na	L3MBTL4	L3MBTL4	TRUE	TRUE	0.07	0.07	1.00
ENSGACT00000001495	6	113	80.26	****	9	0.69	Trans	N	VI-16318775	17320686	VI-16345096	17347007	1.11	VI-16237023	17238934	1.16	VI-16467308	17469219	ENSGACG00000001151	17	na	8869541	8873178	necap2	NECAP2	TRUE	TRUE	0.09	0.09	0.01
ENSGACT00000001505	17	102	90.47	******	13	0.69	Cis	N	XVII-10432423	16081418	XVII-10452929	16101924	1.01	XVII-10432423	16081418	1.03	XVII-10472851	16121846	ENSGACG00000001156	17	na	8857811	8863501	fbxo42	FBXO42	TRUE	TRUE	0.35	0.25	0.06
ENSGACT00000001506	6	113	80.16	***	9	0.71	Unknown	N	VI-16318775	17320686	VI-16345096	17347007	1.11	VI-16237023	17238934	1.16	VI-16467308	17469219	ENSGACG00000001162	scaffold_218	Unknown	na	na	bloc1s2	BLOC1S2	TRUE	TRUE	0.12	0.16	1.00
ENSGACT00000001510	21	108	82.09	***	13	0.68	Cis	N	XXI-11536467	15121372	126-45322	15304592	1.02	67-723367	14770349	1.16	182-26401	15749690	ENSGACG00000001166	scaffold_146	21	na	na	no_name	ZNF678	TRUE	TRUE	0.09	0.11	0.04
ENSGACT00000001511	7	21	87.63	******	16	0.83	Cis	N	VII-822007	1348992	VII-1143854	1670839	0.16	VII-688265	1215250	0.27	VII-1526604	2053589	ENSGACG00000001165	7	na	135238	139395	TFR2	TFR2	TRUE	TRUE	0.31	0.22	0.15
ENSGACT00000001512	8	134	71.05	**	16	0.78	Trans	N	VIII-18748825	19917746	VIII-18791673	19960594	1.32	VIII-18468516	19637437	1.37	VIII-19080197	20249118	ENSGACG00000001164	17	na	8848597	8856891	SLC25A34	SLC25A34	TRUE	TRUE	0.15	0.17	0.01
ENSGACT00000001512	17	80	67.81	*	9	0.65	Cis	N	27-3508355	8588798	27-3462561	8634592	0.77	27-3786085	8311068	0.84	27-2479780	9617373	ENSGACG00000001164	17	na	8848597	8856891	SLC25A34	SLC25A34	TRUE	TRUE	0.15	0.17	0.01
ENSGACT00000001512	20	47	67.98	*	13	0.72	Trans	N	XX-17317940	2191748	XX-17295873	2213815	0.41	XX-17500471	2009217	0.51	XX-17082337	2427351	ENSGACG00000001164	17	na	8848597	8856891	SLC25A34	SLC25A34	TRUE	TRUE	0.15	0.17	0.01
ENSGACT00000001518	7	11	176.97	******	18	1.14	Cis	N	131-151239	915472	131-34939	1031772	0.1	VII-494894	769582	0.13	VII-619882	1146867	ENSGACG00000001169	7	na	147088	150281	ctc1	CTC1	TRUE	TRUE	0.80	0.12	1.00
ENSGACT00000001518	17	134	92.27	***	14	0.75	Trans	N	XVII-12339765	17988760	XVII-12371019	18020014	1.32	XVII-12115179	17764174	1.36	XVII-12578576	18227571	ENSGACG00000001169	7	na	147088	150281	ctc1	CTC1	TRUE	TRUE	0.80	0.12	1.00
ENSGACT00000001519	21	108	131.04	******	15	0.90	Cis	N	XXI-11536467	15121372	126-45322	15304592	1.04	67-723367	14770349	1.17	182-87724	15811013	ENSGACG00000001170	scaffold_146	21	na	na	XRCC2	XRCC2	TRUE	TRUE	0.39	0.14	0.01
ENSGACT00000001521	7	10	154.85	******	19	1.07	Cis	N	VII-494894	769582	131-205019	861692	0.08	VII-287848	562536	0.12	VII-580408	1107393	ENSGACG00000001173	7	na	158380	161788	hmgb2b	HMGB2	TRUE	TRUE	0.55	0.31	0.01
ENSGACT00000001531	11	9	104.29	******	11	0.82	Unknown	N	XI-985141	985141	XI-1296363	1296363	0.07	XI-727404	727404	0.11	XI-2124962	2124962	ENSGACG00000001182	scaffold_563	Unknown	na	na	no_name	URGCP	TRUE	TRUE	0.74	0.12	0.67
ENSGACT00000001536	13	131	68.59	*	9	0.65	Unknown	N	XIII-18649731	19482032	225-53699	19704290	1.24	XIII-18833842	19297921	1.47	150-170980	20345254	ENSGACG00000001185	scaffold_285	Unknown	na	na	hpse	HPSE	TRUE	TRUE	0.50	0.11	0.79
ENSGACT00000001536	14	4	85.48	****	16	0.82	Unknown	N	196-64181	218659	XIV-127613	380718	0	168-79061	79061	0.07	XIV-352885	605990	ENSGACG00000001185	scaffold_285	Unknown	na	na	hpse	HPSE	TRUE	TRUE	0.50	0.11	0.79
ENSGACT00000001537	4	103	80.02	***	16	0.77	Trans	Y	IV-15630730	15630730	IV-15643256	15643256	0.65	IV-6086120	6086120	1.36	IV-18657162	27517583	ENSGACG00000001181	7	na	206279	224515	GUCY2D	GUCY2D	TRUE	TRUE	0.50	0.11	0.01
ENSGACT00000001537	7	12	101.37	******	15	0.78	Cis	N	131-9580	1057131	VII-580408	1107393	0.1	VII-494894	769582	0.18	VII-729469	1256454	ENSGACG00000001181	7	na	206279	224515	GUCY2D	GUCY2D	TRUE	TRUE	0.50	0.11	0.01
ENSGACT00000001538	17	71	84.05	***	14	0.79	Cis	N	XVII-5564958	6108692	XVII-5739478	6283212	0.69	XVII-5510165	6053899	0.8	27-3462561	8634592	ENSGACG00000001183	17	na	8817048	8821308	slc25a20	SLC25A20	TRUE	TRUE	0.81	0.13	0.13
ENSGACT00000001538	21	100	71.35	*	10	0.70	Trans	N	67-723367	14770349	XXI-11636254	15021585	0.97	67-528664	14575646	1.06	XXI-11536467	15121372	ENSGACG00000001183	17	na	8817048	8821308	slc25a20	SLC25A20	TRUE	TRUE	0.81	0.13	0.13
ENSGACT00000001549	19	0	71.62	**	14	0.80	Unknown	N	XIX-12173	12173	XIX-12173	12173	0	XIX-12173	12173	0.06	XIX-335453	335453	ENSGACG00000001194	scaffold_640	Unknown	na	na	no_name	na	TRUE	TRUE	0.29	0.19	0.01
ENSGACT00000001549	21	21	122.99	******	16	0.91	Unknown	Y	XXI-4006371	6654784	XXI-4200897	6849310	0.07	37-1683230	1683230	0.24	XXI-5718923	8367336	ENSGACG00000001194	scaffold_640	Unknown	na	na	no_name	na	TRUE	TRUE	0.29	0.19	0.01
ENSGACT00000001550	12	0	70.01	*	8	0.58	Trans	N	114-202489	166803	114-202489	166803	0	114-202489	166803	0.02	114-31443	337849	ENSGACG00000001193	17	na	8805971	8807030	ndufaf3	NDUFAF3	TRUE	TRUE	0.13	0.15	0.01
ENSGACT00000001558	8	7	183.4	******	16	1.08	Unknown	N	56-255990	912931	VIII-162048	1330969	0.06	56-529973	638948	0.08	VIII-679519	1848440	ENSGACG00000001198	scaffold_419	Unknown	na	na	no_name	GIMAP4	TRUE	TRUE	0.62	0.08	1.00
ENSGACT00000001566	10	22	68.11	*	11	0.71	Trans	N	X-1934033	3428791	X-1943534	3438292	0.11	58-684886	1069509	0.3	X-2902534	4397292	ENSGACG00000001197	17	na	8796455	8800643	tmem43	TMEM43	TRUE	TRUE	0.11	0.15	0.58
ENSGACT00000001573	14	1	116.22	******	15	0.96	Unknown	N	168-79061	79061	196-47576	202054	0	168-79061	79061	0.08	XIV-409287	662392	ENSGACG00000001210	scaffold_293	Unknown	na	na	no_name	na	TRUE	TRUE	0.30	0.42	0.15
ENSGACT00000001577	9	105	72.88	*	10	0.68	Trans	N	IX-5225370	16977021	IX-5160205	17042186	1.03	IX-5514798	16687593	1.1	IX-4620704	17581687	ENSGACG00000001211	17	na	8620410	8625178	KAZN	KAZN	TRUE	TRUE	0.07	0.12	1.00
ENSGACT00000001578	16	138	79.19	***	14	0.81	Cis	N	181-104266	19304579	181-76795	19332050	1.33	115-126948	18332859	1.4	202-27764	19490830	ENSGACG00000001204	16	na	19392169	19396992	arl5a	ARL5A	TRUE	TRUE	0.44	0.19	0.10
ENSGACT00000001585	21	14	79.1	*****	15	0.76	Unknown	Y	XXI-1608764	4257177	XXI-1786665	4435078	0.02	37-743294	743294	0.26	XXI-5994173	8642586	ENSGACG00000001220	scaffold_260	Unknown	na	na	no_name	na	TRUE	TRUE	0.12	0.13	0.01
ENSGACT00000001595	13	141	99.8	******	18	0.82	Unknown	N	150-12374	20186648	150-32691	20206965	1.31	XIII-18649731	19482032	1.44	150-170980	20345254	ENSGACG00000001230	scaffold_349	Unknown	na	na	no_name	na	TRUE	TRUE	0.52	0.17	0.72
ENSGACT00000001602	12	116	70.29	*	15	0.78	Cis	N	XII-4565836	16291774	XII-4271565	16586045	1.11	XII-5134467	15723143	1.18	XII-4018749	16838861	ENSGACG00000001224	scaffold_148	12	na	na	pex10	PEX10	TRUE	TRUE	0.10	0.16	0.23
ENSGACT00000001603	15	9	62.96	*	12	0.67	Trans	N	184-77623	586016	184-92382	600775	0.04	XV-110933	110933	0.12	XV-1006604	719354	ENSGACG00000001233	16	na	19336885	19347361	adcy5	ADCY5	TRUE	TRUE	0.07	0.07	1.00
ENSGACT00000001604	16	138	72.43	*	12	0.77	Cis	N	181-104266	19304579	181-76795	19332050	1.35	69-415497	18875304	1.4	202-27764	19490830	ENSGACG00000001235	16	na	19329650	19335013	sec22a	SEC22A	TRUE	TRUE	0.44	0.11	0.45
ENSGACT00000001607	2	135	88.79	******	15	0.78	Trans	N	II-20991779	21403356	II-21048771	21460348	1.32	II-20884738	21296315	1.37	II-21283986	21695563	ENSGACG00000001229	17	na	8562671	8567631	no_name	GRIK2	TRUE	TRUE	0.24	0.14	0.01
ENSGACT00000001617	8	137	79.75	**	13	0.80	Unknown	N	VIII-18932765	20101686	VIII-19080197	20249118	1.34	VIII-18748825	19917746	1.4	VIII-19245012	20413933	ENSGACG00000001244	scaffold_891	Unknown	na	na	REM2	REM2	TRUE	TRUE	0.53	0.17	1.00
ENSGACT00000001620	4	120	73.61	***	13	0.76	Trans	Y	IV-26185866	19988879	IV-26113739	20061006	1.15	IV-17716075	17716075	1.24	IV-24922345	21252400	ENSGACG00000001247	17	na	8544610	8545881	tcta	TCTA	TRUE	TRUE	0.09	0.16	0.09
ENSGACT00000001620	17	30	70.73	*	13	0.74	Cis	N	XVII-1814015	2357749	XVII-2013565	2557299	0.27	XVII-1814015	2357749	0.35	XVII-2248267	2792001	ENSGACG00000001247	17	na	8544610	8545881	tcta	TCTA	TRUE	TRUE	0.09	0.16	0.09
ENSGACT00000001623	4	28	73.79	*	13	0.78	Trans	N	IV-2418801	2418801	IV-2846873	2846873	0.23	IV-2026445	2026445	0.32	IV-2941295	2941295	ENSGACG00000001242	scaffold_148	12	na	na	asz1	ASZ1	TRUE	TRUE	0.21	0.13	0.01
ENSGACT00000001623	12	130	79.35	***	12	0.74	Cis	N	XII-17529717	19631300	XII-17552316	19653899	1.29	XII-17296657	19398240	1.35	XII-18092227	20193810	ENSGACG00000001242	scaffold_148	12	na	na	asz1	ASZ1	TRUE	TRUE	0.21	0.13	0.01
ENSGACT00000001629	2	15	75.12	*	8	0.71	Trans	N	II-2324538	2736115	II-2509526	2921103	0.12	II-1924845	2336422	0.2	II-3255909	3667486	ENSGACG00000001248	17	na	8541300	8543672	glyctk	GLYCTK	TRUE	TRUE	0.10	0.22	0.01
ENSGACT00000001636	6	125	68.94	**	13	0.72	Trans	N	156-141957	18227543	156-161064	18246650	1.17	VI-16371826	17373737	1.26	156-161064	18246650	ENSGACG00000001254	17	na	8528905	8540321	wdr82	WDR82	TRUE	TRUE	0.09	0.19	0.01
ENSGACT00000001646	18	100	73.8	***	13	0.85	Unknown	N	XVIII-13916019	13916019	XVIII-14188735	14188735	0.95	XVIII-13870895	13870895	1.12	XVIII-14643331	14643331	ENSGACG00000001258	scaffold_274	Unknown	na	na	hmgcra	HMGCR	FALSE	TRUE	0.05	0.05	0.79
ENSGACT00000001656	21	103	67.57	*	14	0.75	Trans	N	67-723367	14770349	XXI-11636254	15021585	0.96	67-528664	14575646	1.07	XXI-11536467	15121372	ENSGACG00000001271	scaffold_224	19	na	na	histh1l	HIST1H1E	TRUE	TRUE	0.13	0.14	0.01
ENSGACT00000001662	12	119	66.37	*	12	0.78	Trans	N	XII-3721239	17136371	XII-3628223	17229387	1.13	XII-5064653	15792957	1.26	XII-17296657	19398240	ENSGACG00000001275	17	na	8522932	8525030	cish	CISH	TRUE	TRUE	0.19	0.08	0.09
ENSGACT00000001666	21	8	82.84	*****	15	0.79	Unknown	Y	37-1882594	1882594	37-2105309	2105309	0.03	37-743294	743294	0.26	XXI-5994173	8642586	ENSGACG00000001277	scaffold_337	Unknown	na	na	no_name	na	TRUE	TRUE	0.12	0.15	0.01
ENSGACT00000001668	15	13	71.13	**	13	0.67	Unknown	N	XV-806740	919218	XV-764392	961566	0.1	184-136398	644791	0.22	XV-1240244	1554791	ENSGACG00000001279	scaffold_249	Unknown	na	na	coch	COCH	TRUE	TRUE	0.39	0.12	1.00
ENSGACT00000001680	10	3	188.22	******	20	1.16	Unknown	N	101-353304	353304	58-17961	402584	0	101-168591	168591	0.05	58-272923	657546	ENSGACG00000001288	scaffold_452	Unknown	na	na	no_name	FCGRT	TRUE	TRUE	0.69	0.12	1.00
ENSGACT00000001680	13	37	73.24	*	13	0.71	Unknown	N	XIII-7410611	7410611	XIII-7458451	7458451	0.3	XIII-5900916	5900916	0.43	XIII-8623329	8623329	ENSGACG00000001288	scaffold_452	Unknown	na	na	no_name	FCGRT	TRUE	TRUE	0.69	0.12	1.00
ENSGACT00000001691	15	3	124.82	******	16	0.90	Unknown	N	XV-110933	110933	XV-177958	177958	0	XV-8887	8887	0.07	159-17751	490642	ENSGACG00000001287	scaffold_249	Unknown	na	na	SPTBN5	SPTBN5	TRUE	TRUE	0.34	0.12	0.01
ENSGACT00000001694	17	95	151.4	******	15	1.02	Cis	N	XVII-9773430	15422425	XVII-9877689	15526684	0.78	27-3664335	8432818	0.96	XVII-9903533	15552528	ENSGACG00000001300	17	na	8327502	8330700	abhd14b	ABHD14B	TRUE	TRUE	0.62	0.15	0.01
ENSGACT00000001696	7	65	75.4	*	8	0.68	Unknown	N	VII-4315603	4842588	VII-4399913	4926898	0.63	VII-4200535	4727520	0.67	VII-4463343	4990328	ENSGACG00000001301	scaffold_130	Unknown	na	na	si:dkey-240h12.4	na	TRUE	TRUE	0.16	0.24	0.79
ENSGACT00000001697	3	20	82.65	*****	14	0.83	Unknown	N	III-1557005	1557005	III-1564828	1564828	0.17	III-1335693	1335693	0.21	III-1911334	1911334	ENSGACG00000001293	scaffold_452	Unknown	na	na	psmb8	PSMB8	TRUE	TRUE	0.46	0.16	0.01
ENSGACT00000001697	10	42	83.52	****	15	0.80	Unknown	N	X-4295979	5790737	X-4481928	5976686	0.39	X-4295979	5790737	0.44	X-4798337	6293095	ENSGACG00000001293	scaffold_452	Unknown	na	na	psmb8	PSMB8	TRUE	TRUE	0.46	0.16	0.01
ENSGACT00000001699	3	35	69.2	*	12	0.75	Unknown	N	III-2578007	2578007	III-2801892	2801892	0.31	III-2302289	2302289	0.39	III-4643414	4643414	ENSGACG00000001306	scaffold_452	Unknown	na	na	psmb10	PSMB7	TRUE	TRUE	0.38	0.14	0.15
ENSGACT00000001699	10	18	92.6	******	17	0.84	Unknown	N	X-1311083	2805841	X-1487516	2982274	0.11	58-684886	1069509	0.24	X-2130554	3625312	ENSGACG00000001306	scaffold_452	Unknown	na	na	psmb10	PSMB7	TRUE	TRUE	0.38	0.14	0.15
ENSGACT00000001699	20	16	70.08	*	15	0.68	Unknown	N	XX-53600	779309	XX-98498	824207	0	137-231951	17794	0.2	XX-743287	1468996	ENSGACG00000001306	scaffold_452	Unknown	na	na	psmb10	PSMB7	TRUE	TRUE	0.38	0.14	0.15
ENSGACT00000001707	6	122	77.64	****	11	0.79	Cis	N	156-28671	18114257	156-82766	18168352	1.17	VI-16371826	17373737	1.25	156-161064	18246650	ENSGACG00000001309	6	na	18172661	18176102	FAM35A	FAM35A	TRUE	TRUE	0.41	0.12	1.00
ENSGACT00000001713	12	14	76.29	***	16	0.83	Unknown	N	XII-131122	942885	XII-385034	1196797	0.08	141-162512	754715	0.21	XII-385034	1196797	ENSGACG00000001290	scaffold_276	Unknown	na	na	DHX35	DHX35	TRUE	TRUE	0.11	0.15	0.01
ENSGACT00000001715	12	0	73.49	***	13	0.78	Unknown	N	114-202489	166803	114-202489	166803	0	114-202489	166803	0.02	114-31443	337849	ENSGACG00000001320	scaffold_276	Unknown	na	na	C20orf24	TGIF2-C20orf24	TRUE	TRUE	0.31	0.10	0.01
ENSGACT00000001716	7	35	79.54	*	11	0.70	Unknown	N	VII-1640420	2167405	VII-1655024	2182009	0.33	VII-1526604	2053589	0.36	VII-1655024	2182009	ENSGACG00000001319	scaffold_252	Unknown	na	na	no_name	IFI44	TRUE	TRUE	0.68	0.10	1.00
ENSGACT00000001716	11	60	189.78	******	14	1.09	Unknown	N	XI-11696293	11696293	XI-11723779	11723779	0.57	XI-10842311	10842311	0.61	XI-11852235	11852235	ENSGACG00000001319	scaffold_252	Unknown	na	na	no_name	IFI44	TRUE	TRUE	0.68	0.10	1.00
ENSGACT00000001717	6	111	67.79	*	15	0.74	Cis	N	VI-16237023	17238934	VI-16318775	17320686	1.07	VI-15959627	16961538	1.26	156-161064	18246650	ENSGACG00000001316	6	na	18179701	18187485	glud1a	GLUD1	TRUE	TRUE	0.27	0.13	0.72
ENSGACT00000001725	12	49	70.01	*	7	0.62	Trans	N	68-204305	2683099	68-248274	2727068	0.4	99-18680	2076826	0.52	68-412374	2891168	ENSGACG00000001328	16	na	18430879	18436950	no_name	na	TRUE	TRUE	0.09	0.08	1.00
ENSGACT00000001735	4	218	99.6	******	17	0.88	Unknown	N	90-356779	33381622	152-219939	33580214	2.13	90-98770	33123613	2.2	152-212815	33587338	ENSGACG00000001337	scaffold_281	Unknown	na	na	no_name	na	TRUE	TRUE	0.21	0.32	1.00
ENSGACT00000001735	6	68	87.07	******	13	0.77	Unknown	N	VI-13583348	14585259	VI-13689360	14691271	0.65	VI-13178091	14180002	0.73	VI-14283629	15285540	ENSGACG00000001337	scaffold_281	Unknown	na	na	no_name	na	TRUE	TRUE	0.21	0.32	1.00
ENSGACT00000001735	19	1	67.76	*	14	0.78	Unknown	N	XIX-125340	125340	XIX-221825	221825	0	XIX-12173	12173	0.05	XIX-335453	335453	ENSGACG00000001337	scaffold_281	Unknown	na	na	no_name	na	TRUE	TRUE	0.21	0.32	1.00
ENSGACT00000001742	13	106	73	**	13	0.74	Unknown	N	XIII-18448639	18448639	XIII-19511811	18619952	1.02	XIII-18448639	18448639	1.11	XIII-19329907	18801856	ENSGACG00000001342	scaffold_320	Unknown	na	na	no_name	na	TRUE	TRUE	0.25	0.15	0.46
ENSGACT00000001757	4	107	84.54	******	15	0.78	Trans	N	IV-15797985	15797985	IV-15965196	15965196	0.99	IV-14958133	14958133	1.14	IV-17591082	17591082	ENSGACG00000001351	16	na	18305431	18314086	TTF2	TTF2	TRUE	TRUE	0.19	0.15	0.01
ENSGACT00000001757	14	13	68.24	*	10	0.69	Trans	N	XIV-682532	935637	XIV-843490	1096595	0.1	XIV-426140	679245	0.22	XIV-1429089	1682194	ENSGACG00000001351	16	na	18305431	18314086	TTF2	TTF2	TRUE	TRUE	0.19	0.15	0.01
ENSGACT00000001757	16	117	72.57	*	12	1.06	Cis	N	XVI-17287754	16996782	XVI-16937001	17347535	1.09	XVI-17453532	16831004	1.2	XVI-16728780	17555756	ENSGACG00000001351	16	na	18305431	18314086	TTF2	TTF2	TRUE	TRUE	0.19	0.15	0.01
ENSGACT00000001758	7	23	139.47	******	17	1.14	Unknown	N	VII-822007	1348992	VII-1143854	1670839	0.19	VII-822007	1348992	0.27	VII-1526604	2053589	ENSGACG00000001356	scaffold_453	Unknown	na	na	no_name	na	TRUE	TRUE	0.69	0.12	1.00
ENSGACT00000001760	6	114	91.23	***	14	0.85	Unknown	N	VI-16371826	17373737	VI-16467308	17469219	1.12	VI-16318775	17320686	1.17	VI-16467308	17469219	ENSGACG00000001359	scaffold_453	Unknown	na	na	no_name	na	TRUE	TRUE	0.06	0.44	1.00
ENSGACT00000001766	4	191	77.16	***	15	0.80	Trans	N	IV-32313953	32313953	IV-32378784	32378784	1.86	IV-32135567	32135567	1.95	IV-32416991	32416991	ENSGACG00000001357	13	na	19665252	19668587	ACTBL2	ACTBL2	TRUE	TRUE	0.07	0.11	0.79
ENSGACT00000001766	12	118	70.46	**	11	0.78	Trans	N	XII-4160117	16697493	XII-4018749	16838861	1.13	XII-5064653	15792957	1.22	XII-2487410	18370200	ENSGACG00000001357	13	na	19665252	19668587	ACTBL2	ACTBL2	TRUE	TRUE	0.07	0.11	0.79
ENSGACT00000001769	16	125	75.71	**	9	0.63	Trans	N	XVI-16332269	17952267	XVI-16318741	17965795	1.23	XVI-16626010	17658526	1.28	115-246220	18213587	ENSGACG00000001361	17	na	8208873	8215810	pbrm1l	PBRM1	TRUE	TRUE	0.19	0.09	0.67
ENSGACT00000001770	9	9	121.12	******	10	1.21	Trans	N	IX-617432	617432	IX-675076	675076	0.06	IX-503857	503857	0.16	IX-922297	922297	ENSGACG00000001364	13	na	19678668	19680695	no_name	na	TRUE	TRUE	0.20	0.10	1.00
ENSGACT00000001774	6	125	156.02	******	18	1.09	Cis	N	156-141957	18227543	156-161064	18246650	1.22	156-28671	18114257	1.26	156-161064	18246650	ENSGACG00000001354	6	na	18239680	18250123	apmap	APMAP	TRUE	TRUE	0.47	0.12	1.00
ENSGACT00000001777	6	113	89.99	*****	17	0.82	Cis	N	VI-16318775	17320686	VI-16345096	17347007	1.09	VI-16237023	17238934	1.16	VI-16467308	17469219	ENSGACG00000001371	6	na	18251704	18253079	no_name	ZNF226	TRUE	TRUE	0.16	0.67	0.31
ENSGACT00000001777	16	54	75.99	**	15	0.73	Trans	N	XVI-9470855	9470855	XVI-9594371	9594371	0.48	XVI-8487527	8487527	0.58	XVI-10483828	10483828	ENSGACG00000001371	6	na	18251704	18253079	no_name	ZNF226	TRUE	TRUE	0.16	0.67	0.31
ENSGACT00000001787	1	4	93.69	***	11	0.62	Cis	N	I-557254	557254	I-702247	702247	0	I-50408	50408	0.06	I-930664	930664	ENSGACG00000001377	scaffold_186	1	na	na	no_name	ZNF226	TRUE	TRUE	0.24	0.09	0.01
ENSGACT00000001804	21	13	136.39	******	14	0.93	Unknown	N	XXI-1123589	3772002	XXI-1164552	3812965	0	37-503775	503775	0.2	XXI-4200897	6849310	ENSGACG00000001376	scaffold_194	Unknown	na	na	trdmt1	TRDMT1	TRUE	TRUE	0.51	0.22	0.04
ENSGACT00000001805	16	134	69.73	**	15	0.68	Cis	N	69-23940	18483747	69-103539	18563346	1.31	115-192396	18267411	1.37	181-76795	19332050	ENSGACG00000001380	16	na	18231727	18243538	ift88	IFT88	TRUE	TRUE	0.14	0.09	1.00
ENSGACT00000001809	10	125	74.94	**	17	0.77	Unknown	N	X-15576274	17426080	X-15589244	17439050	1.19	X-14737033	16586839	1.26	X-15589244	17439050	ENSGACG00000001396	scaffold_571	Unknown	na	na	no_name	na	TRUE	TRUE	0.06	0.06	1.00
ENSGACT00000001836	16	129	85.94	*****	12	0.76	Cis	N	XVI-16222295	18062241	115-246220	18213587	1.25	XVI-16332269	17952267	1.4	202-27764	19490830	ENSGACG00000001415	16	na	18143929	18145638	cox17	COX17	TRUE	TRUE	0.36	0.13	1.00
ENSGACT00000001841	16	125	89	****	13	0.72	Cis	N	XVI-16332269	17952267	XVI-16318741	17965795	1.22	XVI-16728780	17555756	1.28	115-246220	18213587	ENSGACG00000001420	16	na	18136653	18141474	popdc2	POPDC2	TRUE	TRUE	0.22	0.16	0.06
ENSGACT00000001843	16	3	133.87	******	15	0.97	Cis	N	XVI-1153756	1153756	XVI-1234911	1234911	0	XVI-251306	251306	0.04	XVI-1933836	1933836	ENSGACG00000001422	16	na	25886	40821	NMI	NMI	TRUE	TRUE	0.75	0.10	0.01
ENSGACT00000001843	21	70	87.15	**	8	0.66	Trans	N	XXI-10911911	13560324	XXI-10996209	13644622	0.67	XXI-10812995	13461408	0.72	XXI-11013895	13662308	ENSGACG00000001422	16	na	25886	40821	NMI	NMI	TRUE	TRUE	0.75	0.10	0.01
ENSGACT00000001845	3	96	67.14	*	11	0.60	Trans	N	III-14539098	14539098	III-14632416	14632416	0.91	III-14138743	14138743	1.02	169-121497	14858445	ENSGACG00000001424	16	na	45771	57172	crfb4	IL10RB	TRUE	TRUE	0.27	0.17	0.01
ENSGACT00000001851	16	11	131.88	******	18	1.02	Cis	N	XVI-2462090	2462090	XVI-2575444	2575444	0	XVI-251306	251306	0.14	XVI-3005985	3005985	ENSGACG00000001427	16	na	83746	92475	crfb5	IFNAR1	TRUE	TRUE	0.44	0.11	0.01
ENSGACT00000001851	17	97	77.17	**	13	0.76	Trans	N	XVII-9903533	15552528	XVII-10089100	15738095	0.93	XVII-9429370	15078365	0.99	XVII-10321991	15970986	ENSGACG00000001427	16	na	83746	92475	crfb5	IFNAR1	TRUE	TRUE	0.44	0.11	0.01
ENSGACT00000001854	6	24	71.02	*	13	0.71	Trans	N	VI-1779519	4163928	VI-1706947	4236500	0.22	VI-2060040	3883407	0.36	VI-5859059	6860970	ENSGACG00000001413	3	na	17807299	17812923	phb2b	PHB2	TRUE	TRUE	0.16	0.18	0.01
ENSGACT00000001856	3	10	126.83	****	10	0.70	Trans	N	III-732941	732941	III-918664	918664	0.07	III-472244	472244	0.17	III-1421163	1421163	ENSGACG00000001431	16	na	97359	105500	crfb6	na	TRUE	TRUE	0.32	0.19	0.01
ENSGACT00000001856	16	3	241.97	******	16	1.23	Cis	N	XVI-1153756	1153756	XVI-1234911	1234911	0	XVI-251306	251306	0.04	XVI-1933836	1933836	ENSGACG00000001431	16	na	97359	105500	crfb6	na	TRUE	TRUE	0.32	0.19	0.01
ENSGACT00000001877	8	42	67.36	*	13	0.63	Trans	N	VIII-4864314	6033235	VIII-4998907	6167828	0.3	VIII-2490559	3659480	0.45	VIII-6333027	7501948	ENSGACG00000001446	16	na	143990	172020	slc37a1	SLC37A1	TRUE	TRUE	0.15	0.14	0.01
ENSGACT00000001879	10	12	94.18	******	16	0.90	Cis	N	X-39053	1533811	X-74741	1569499	0.1	58-684886	1069509	0.14	X-1186062	2680820	ENSGACG00000001443	scaffold_111	10	na	na	TRNAU1AP	TRNAU1AP	TRUE	TRUE	0.33	0.23	0.67
ENSGACT00000001883	16	19	113.15	******	17	0.89	Cis	N	XVI-3218247	3218247	XVI-3425571	3425571	0.16	XVI-3005985	3005985	0.24	XVI-3954328	3954328	ENSGACG00000001450	16	na	177572	219433	pde9a	PDE9A	TRUE	TRUE	0.50	0.20	0.05
ENSGACT00000001883	21	99	75.52	**	13	0.74	Trans	N	67-664479	14711461	67-703530	14750512	0.96	67-528664	14575646	1.02	XXI-11636254	15021585	ENSGACG00000001450	16	na	177572	219433	pde9a	PDE9A	TRUE	TRUE	0.50	0.20	0.05
ENSGACT00000001896	12	75	76.78	***	13	0.77	Trans	Y	XII-14790638	6066972	XII-14513930	6343680	0.72	XII-15003629	5853981	0.77	XII-14031456	6826154	ENSGACG00000001461	scaffold_111	10	na	na	ppp1r11	PPP1R11	TRUE	TRUE	0.10	0.08	0.84
ENSGACT00000001901	7	194	146.67	******	19	1.10	Unknown	N	VII-27471469	29746634	VII-27509807	29784972	1.92	VII-27208341	29483506	1.95	VII-27672014	29947179	ENSGACG00000001459	scaffold_273	Unknown	na	na	zgc:56585	HPGD	TRUE	TRUE	0.49	0.13	1.00
ENSGACT00000001902	16	105	70.57	*	14	0.78	Unknown	N	XVI-17677320	16607216	XVI-17557934	16726602	1.01	XVI-17843273	16441263	1.08	XVI-17486124	16798412	ENSGACG00000001465	scaffold_269	Unknown	na	na	adam17b	ADAM17	TRUE	TRUE	0.33	0.12	0.01
ENSGACT00000001906	10	11	121.86	******	16	0.97	Cis	N	58-684886	1069509	X-39053	1533811	0.08	58-272923	657546	0.2	X-1795303	3290061	ENSGACG00000001469	scaffold_111	10	na	na	znrd1	ZNRD1	TRUE	TRUE	0.64	0.11	0.84
ENSGACT00000001916	17	71	73.17	***	12	0.76	Cis	N	XVII-5564958	6108692	XVII-5739478	6283212	0.69	XVII-5510165	6053899	0.85	27-2260019	9837134	ENSGACG00000001477	17	na	7868226	7869141	hdhd3	HDHD3	TRUE	TRUE	0.17	0.13	0.31
ENSGACT00000001930	18	135	90.45	******	14	0.68	Unknown	N	XVIII-16139736	16139736	XVIII-16168640	16168640	1.31	XVIII-15524959	15524959	1.37	XVIII-16247898	16247898	ENSGACG00000001470	scaffold_269	Unknown	na	na	taf1b	TAF1B	TRUE	TRUE	0.34	0.20	0.46
ENSGACT00000001939	16	125	76.53	*	11	0.67	Trans	N	XVI-16332269	17952267	XVI-16318741	17965795	1.23	XVI-16626010	17658526	1.27	115-246220	18213587	ENSGACG00000001493	17	na	7815787	7817529	no_name	na	TRUE	TRUE	0.08	0.15	0.31
ENSGACT00000001940	11	105	69.16	*	13	0.67	Unknown	N	151-181530	15333444	XI-15192161	15383538	0.98	XI-15011415	15011415	1.11	XI-15424259	15615636	ENSGACG00000001492	scaffold_423	Unknown	na	na	no_name	na	TRUE	TRUE	0.12	0.12	0.01
ENSGACT00000001940	19	0	71.58	**	13	0.78	Unknown	N	XIX-12173	12173	XIX-12173	12173	0	XIX-12173	12173	0.04	XIX-221825	221825	ENSGACG00000001492	scaffold_423	Unknown	na	na	no_name	na	TRUE	TRUE	0.12	0.12	0.01
ENSGACT00000001940	21	37	97.95	******	14	0.77	Unknown	Y	XXI-8057376	10705789	XXI-8058977	10707390	0.25	XXI-5718923	8367336	0.4	XXI-8493544	11141957	ENSGACG00000001492	scaffold_423	Unknown	na	na	no_name	na	TRUE	TRUE	0.12	0.12	0.01
ENSGACT00000001948	15	86	73.39	*	17	0.72	Trans	N	XV-10456933	10771480	XV-10563066	10877613	0.79	XV-8955578	9270125	0.87	XV-10649629	10964176	ENSGACG00000001497	17	na	7806426	7808320	sirt4	SIRT4	TRUE	TRUE	0.51	0.11	0.01
ENSGACT00000001948	17	70	170.25	******	16	1.16	Cis	N	XVII-5510165	6053899	XVII-5564958	6108692	0.69	XVII-5510165	6053899	0.72	XVII-5944580	6488314	ENSGACG00000001497	17	na	7806426	7808320	sirt4	SIRT4	TRUE	TRUE	0.51	0.11	0.01
ENSGACT00000001949	9	83	72.4	**	15	0.84	Trans	N	IX-8016591	14185800	IX-7981478	14220913	0.79	IX-8721899	13480492	0.88	IX-7393124	14809267	ENSGACG00000001498	17	na	7803420	7805609	C1orf74	C1orf74	TRUE	TRUE	0.33	0.09	0.15
ENSGACT00000001949	11	78	66.5	*	15	0.71	Trans	N	XI-14062561	14062561	XI-14170304	14170304	0.76	XI-13890866	13890866	0.82	XI-14339836	14339836	ENSGACG00000001498	17	na	7803420	7805609	C1orf74	C1orf74	TRUE	TRUE	0.33	0.09	0.15
ENSGACT00000001960	18	132	140.29	****	7	0.60	Unknown	N	XVIII-15654253	15654253	XVIII-15683406	15683406	1.26	XVIII-15089072	15089072	1.37	XVIII-16247898	16247898	ENSGACG00000001502	scaffold_269	Unknown	na	na	LGALS8	LGALS8	TRUE	TRUE	0.49	0.43	0.20
ENSGACT00000001965	15	10	68.99	*	8	0.66	Trans	N	184-136398	644791	XV-1047864	678094	0.04	XV-110933	110933	0.18	XV-357144	1368814	ENSGACG00000001509	16	na	403151	408474	marco	MARCO	TRUE	TRUE	0.47	0.07	1.00
ENSGACT00000001974	16	133	78.9	*	14	0.71	Trans	N	115-126948	18332859	69-23940	18483747	1.31	115-192396	18267411	1.36	181-76795	19332050	ENSGACG00000001515	3	na	17382793	17383708	tmub1	TMUB1	TRUE	TRUE	0.14	0.20	0.10
ENSGACT00000001977	3	141	176.25	******	23	1.57	Cis	N	120-168434	17509880	120-269915	17611361	1.39	135-103556	17237890	1.45	219-29064	17752863	ENSGACG00000001518	3	na	17384437	17386028	dnah9	na	TRUE	TRUE	0.65	0.14	1.00
ENSGACT00000001986	12	118	69.57	*	14	0.70	Trans	N	XII-4160117	16697493	XII-4018749	16838861	1.15	XII-4709364	16148246	1.29	XII-17439310	19540893	ENSGACG00000001524	3	na	17400737	17403304	ttc19	TTC19	TRUE	TRUE	0.20	0.45	0.10
ENSGACT00000001994	1	155	77.49	***	11	0.72	Trans	N	I-20246972	27304356	I-20126517	27424811	1.49	I-20676232	26875096	1.58	I-19943943	27607385	ENSGACG00000001519	16	na	427012	442506	itgb2	ITGB2	TRUE	TRUE	0.26	0.15	1.00
ENSGACT00000002018	16	6	123.3	******	15	0.93	Cis	N	XVI-1933836	1933836	XVI-2200207	2200207	0	XVI-251306	251306	0.16	XVI-3122010	3122010	ENSGACG00000001543	16	na	1397966	1398791	no_name	na	TRUE	TRUE	0.50	0.11	0.06
ENSGACT00000002029	3	137	98.53	******	15	1.16	Cis	N	135-103556	17237890	135-37506	17303940	1.27	III-16443514	16740387	1.4	120-45689	17387135	ENSGACG00000001534	3	na	17436571	17445109	adhfe1	ADHFE1	TRUE	TRUE	0.52	0.29	0.72
ENSGACT00000002034	6	53	71.61	***	10	0.60	Trans	N	VI-10408973	11410884	VI-10742029	11743940	0.46	VI-8687868	9689779	0.61	VI-12704221	13706132	ENSGACG00000001553	17	na	7617398	7620440	HYAL2	HYAL2	TRUE	TRUE	0.16	0.30	0.01
ENSGACT00000002041	6	113	76.31	**	8	0.59	Trans	N	VI-16318775	17320686	VI-16345096	17347007	1.11	VI-16237023	17238934	1.16	VI-16467308	17469219	ENSGACG00000001557	17	na	7603147	7604407	cyb561d2	CYB561D2	TRUE	TRUE	0.09	0.20	0.01
ENSGACT00000002046	16	7	112.77	******	15	1.45	Cis	N	XVI-2249146	2249146	XVI-2295207	2295207	0.03	XVI-1153756	1153756	0.11	XVI-2575444	2575444	ENSGACG00000001559	16	na	1685689	1700318	no_name	GK	TRUE	TRUE	0.33	0.16	1.00
ENSGACT00000002054	6	94	73.16	**	13	0.79	Trans	N	VI-15348959	16350870	VI-15610511	16612422	0.89	VI-15317311	16319222	0.97	VI-15730504	16732415	ENSGACG00000001568	17	na	7489925	7491249	IL17RC	IL17RC	TRUE	TRUE	0.16	0.24	0.01
ENSGACT00000002064	5	52	76.12	****	11	0.68	Trans	Y	V-2209272	8619960	V-2061309	8767923	0.49	V-2887049	7942183	0.59	V-1201366	9627866	ENSGACG00000001571	3	na	17458871	17466943	wdr33	WDR33	TRUE	TRUE	0.06	0.10	1.00
ENSGACT00000002066	17	94	171.42	******	18	1.09	Cis	N	XVII-9731508	15380503	XVII-9773430	15422425	0.82	27-3207969	8889184	0.97	XVII-10089100	15738095	ENSGACG00000001573	17	na	7461622	7481593	ITIH4	ITIH4	TRUE	TRUE	0.64	0.16	1.00
ENSGACT00000002069	12	1	83.46	*****	16	0.85	Unknown	N	114-46193	323099	114-31443	337849	0	114-202489	166803	0.03	139-173654	418549	ENSGACG00000001576	scaffold_279	Unknown	na	na	manf	MANF	TRUE	TRUE	0.20	0.12	0.01
ENSGACT00000002073	2	102	68.09	*	11	0.70	Trans	N	II-19034602	19446179	II-19100606	19512183	0.94	II-18313355	18724932	1.07	II-19471302	19882879	ENSGACG00000001580	3	na	14794648	14841578	nrp1b	NRP1	TRUE	TRUE	0.14	0.08	0.46
ENSGACT00000002080	17	79	113.59	******	14	0.85	Cis	N	27-3508355	8588798	27-3462561	8634592	0.76	27-3912995	8184158	0.81	27-3207969	8889184	ENSGACG00000001588	17	na	7429508	7430452	NINJ1	NINJ1	TRUE	TRUE	0.52	0.24	0.05
ENSGACT00000002097	16	41	72.46	**	12	0.70	Cis	N	XVI-6682422	6682422	XVI-6699679	6699679	0.38	XVI-5731669	5731669	0.46	XVI-8061216	8061216	ENSGACG00000001602	16	na	2043747	2051139	cops8	COPS8	TRUE	TRUE	0.47	0.11	1.00
ENSGACT00000002104	3	144	74.9	***	14	0.72	Cis	N	219-65491	17789290	219-29064	17752863	1.39	135-103556	17237890	1.46	219-29064	17752863	ENSGACG00000001587	3	na	17492767	17507558	MFN1	MFN1	TRUE	TRUE	0.41	0.17	0.54
ENSGACT00000002112	13	58	77.83	****	8	0.64	Unknown	N	XIII-13968206	13968206	XIII-14210847	14210847	0.56	XIII-13698311	13698311	0.63	XIII-15535987	15535987	ENSGACG00000001614	scaffold_350	Unknown	na	na	vamp5	VAMP5	TRUE	TRUE	0.21	0.14	0.01
ENSGACT00000002119	4	79	85.28	****	10	0.80	Trans	N	IV-9545634	9545634	IV-9580901	9580901	0.78	IV-9545634	9545634	0.81	IV-10614846	10614846	ENSGACG00000001617	3	na	17509763	17513321	cyp7c1	CYP7B1	TRUE	TRUE	0.06	0.09	0.51
ENSGACT00000002121	7	97	127.79	******	17	0.93	Cis	N	47-1106597	12044512	47-1668582	12606497	0.93	VII-9828766	10355751	0.99	VII-11413224	13688389	ENSGACG00000001606	scaffold_106	7	na	na	camk2d1	CAMK2D	TRUE	TRUE	0.57	0.28	0.31
ENSGACT00000002133	3	130	110.44	******	11	0.75	Cis	N	III-16609137	16906010	III-16653485	16950358	1.27	III-16443514	16740387	1.39	135-37506	17303940	ENSGACG00000001621	3	na	17517810	17519974	ARMC1	ARMC1	TRUE	TRUE	0.24	0.14	1.00
ENSGACT00000002142	12	1	84.22	*****	16	0.90	Cis	N	114-46193	323099	114-31443	337849	0	114-202489	166803	0.03	139-173654	418549	ENSGACG00000001632	scaffold_180	12	na	na	samhd1	SAMHD1	TRUE	TRUE	0.31	0.10	0.72
ENSGACT00000002161	21	113	93.72	******	14	0.83	Unknown	N	126-197726	15456996	126-232254	15491524	1.11	126-45322	15304592	1.15	213-15981	15619564	ENSGACG00000001648	scaffold_355	Unknown	na	na	gabrr3b	GABRR3	TRUE	TRUE	0.16	0.36	0.15
ENSGACT00000002162	21	12	79.51	**	12	0.70	Cis	Y	XXI-834179	3482592	XXI-1123589	3772002	0.08	37-1882594	1882594	0.23	XXI-5625749	8274162	ENSGACG00000001652	21	na	2889145	2900899	rsu1	RSU1	TRUE	TRUE	0.59	0.16	0.01
ENSGACT00000002164	7	10	79.07	*	11	0.73	Unknown	N	VII-494894	769582	131-205019	861692	0.05	VII-121763	396451	0.19	VII-1143854	1670839	ENSGACG00000001653	scaffold_1058	Unknown	na	na	herc2	HERC2	TRUE	TRUE	0.71	0.10	0.13
ENSGACT00000002164	8	119	149.27	******	13	0.96	Unknown	N	VIII-17789784	18958705	VIII-17916491	19085412	1.16	VIII-17609336	18778257	1.23	VIII-18283897	19452818	ENSGACG00000001653	scaffold_1058	Unknown	na	na	herc2	HERC2	TRUE	TRUE	0.71	0.10	0.13
ENSGACT00000002164	10	68	76.29	**	13	0.69	Unknown	N	X-11603720	13098478	X-11814839	13309597	0.63	X-11229751	12724509	0.73	X-12342898	13837656	ENSGACG00000001653	scaffold_1058	Unknown	na	na	herc2	HERC2	TRUE	TRUE	0.71	0.10	0.13
ENSGACT00000002168	16	125	78.43	***	10	0.72	Trans	N	XVI-16332269	17952267	XVI-16318741	17965795	1.23	XVI-16626010	17658526	1.28	115-246220	18213587	ENSGACG00000001649	17	na	7272236	7278009	qrich1	QRICH1	TRUE	TRUE	0.17	0.16	0.01
ENSGACT00000002170	16	8	144.63	******	23	1.09	Cis	N	XVI-2249146	2249146	XVI-2295207	2295207	0.05	XVI-1738676	1738676	0.14	XVI-3005985	3005985	ENSGACG00000001640	16	na	2228340	2233472	CYP2J2	CYP2J2	TRUE	TRUE	0.64	0.13	0.67
ENSGACT00000002170	20	35	70.42	*	18	0.78	Trans	N	XX-744154	1469863	XX-17897486	1612202	0.31	XX-744154	1469863	0.4	XX-17500471	2009217	ENSGACG00000001640	16	na	2228340	2233472	CYP2J2	CYP2J2	TRUE	TRUE	0.64	0.13	0.67
ENSGACT00000002194	7	178	80.06	***	9	0.68	Trans	N	VII-26393747	28668912	VII-26451629	28726794	1.74	VII-26214487	28489652	1.81	VII-26628338	28903503	ENSGACG00000001676	16	na	2287896	2293322	stk17b	STK17B	TRUE	TRUE	0.59	0.12	0.72
ENSGACT00000002194	8	137	151.99	******	18	0.99	Trans	N	VIII-18932765	20101686	VIII-19080197	20249118	1.35	VIII-18791673	19960594	1.4	VIII-19245012	20413933	ENSGACG00000001676	16	na	2287896	2293322	stk17b	STK17B	TRUE	TRUE	0.59	0.12	0.72
ENSGACT00000002200	1	153	80.21	****	11	0.74	Unknown	N	I-20478359	27072969	I-20246972	27304356	1.46	I-21069629	26481699	1.61	74-829	27630855	ENSGACG00000001673	scaffold_664	Unknown	na	na	rac2	RAC2	TRUE	TRUE	0.24	0.26	0.31
ENSGACT00000002200	9	167	78.02	***	11	0.65	Unknown	N	IX-19899773	19899773	IX-19912625	19912625	1.64	IX-19797775	19797775	1.74	238-20308	20440410	ENSGACG00000001673	scaffold_664	Unknown	na	na	rac2	RAC2	TRUE	TRUE	0.24	0.26	0.31
ENSGACT00000002216	4	82	75.92	**	10	0.72	Trans	N	IV-10659051	10659051	IV-10703917	10703917	0.75	IV-8493114	8493114	0.85	IV-11668512	11668512	ENSGACG00000001689	21	na	15587351	15596347	no_name	RNF31	TRUE	TRUE	0.18	0.22	0.06
ENSGACT00000002228	20	111	114.27	******	12	0.75	Unknown	N	XX-6612665	12897023	XX-6068413	13441275	1.05	XX-10427206	9082482	1.18	XX-4390131	15119557	ENSGACG00000001707	scaffold_345	Unknown	na	na	no_name	na	TRUE	TRUE	0.58	0.10	1.00
ENSGACT00000002233	9	167	83.97	******	12	0.75	Trans	N	IX-19899773	19899773	IX-19912625	19912625	1.61	IX-19530845	19530845	1.7	177-95085	20344564	ENSGACG00000001704	20	na	452433	462811	sh3bp5b	SH3BP5	TRUE	TRUE	0.25	0.10	1.00
ENSGACT00000002233	20	13	75.89	***	8	0.57	Cis	N	122-66164	487085	122-280285	701206	0.09	157-44840	376081	0.17	XX-451631	1177340	ENSGACG00000001704	20	na	452433	462811	sh3bp5b	SH3BP5	TRUE	TRUE	0.25	0.10	1.00
ENSGACT00000002234	21	30	79.7	******	12	0.73	Cis	Y	XXI-6994330	9642743	XXI-7115651	9764064	0.23	XXI-5365829	8014242	0.4	XXI-8493544	11141957	ENSGACG00000001700	21	na	3444019	3454603	itgb1a	ITGB1	TRUE	TRUE	0.48	0.11	0.61
ENSGACT00000002235	21	114	121.88	******	19	1.03	Cis	N	213-51379	15584166	213-15981	15619564	1.11	126-45322	15304592	1.15	213-15981	15619564	ENSGACG00000001709	21	na	15569969	15572856	NCEH1	NCEH1	TRUE	TRUE	0.58	0.19	0.23
ENSGACT00000002255	20	29	76.6	****	16	0.79	Cis	N	XX-743287	1468996	XX-744154	1469863	0.08	157-51944	368977	0.35	XX-17897486	1612202	ENSGACG00000001721	20	na	480748	484345	dctn3	DCTN3	TRUE	TRUE	0.36	0.15	0.67
ENSGACT00000002280	2	106	70.37	*	11	0.68	Trans	N	II-19349407	19760984	II-19471302	19882879	1.02	II-19034602	19446179	1.09	II-19471302	19882879	ENSGACG00000001722	21	na	3942844	3952708	cul2	CUL2	TRUE	TRUE	0.09	0.27	0.13
ENSGACT00000002280	21	42	73.5	***	13	0.69	Cis	N	XXI-8493544	11141957	XXI-8574462	11222875	0.39	XXI-8152008	10800421	0.48	XXI-9269393	11917806	ENSGACG00000001722	21	na	3942844	3952708	cul2	CUL2	TRUE	TRUE	0.09	0.27	0.13
ENSGACT00000002320	16	85	74.58	*	11	0.72	Trans	N	XVI-14990940	14990940	XVI-15207311	15207311	0.81	XVI-14696277	14696277	0.91	XVI-15762878	15762878	ENSGACG00000001768	20	na	648447	655800	dhx16	DHX16	TRUE	TRUE	0.10	0.12	1.00
ENSGACT00000002320	19	28	73.95	*	11	0.72	Trans	N	XIX-1019030	1019030	XIX-1082197	1082197	0.23	XIX-738413	738413	0.32	XIX-1426387	1426387	ENSGACG00000001768	20	na	648447	655800	dhx16	DHX16	TRUE	TRUE	0.10	0.12	1.00
ENSGACT00000002323	16	7	80.27	*****	15	0.89	Cis	N	XVI-2249146	2249146	XVI-2295207	2295207	0	XVI-251306	251306	0.12	XVI-2575444	2575444	ENSGACG00000001746	16	na	2430228	2483423	mycbp2	MYCBP2	TRUE	TRUE	0.22	0.13	0.58
ENSGACT00000002327	1	186	191.28	******	15	1.17	Unknown	N	I-27583356	28915006	I-27299835	29198527	1.83	I-27642857	28855505	1.87	I-27299835	29198527	ENSGACG00000001785	scaffold_593	Unknown	na	na	no_name	na	TRUE	TRUE	0.69	0.08	0.46
ENSGACT00000002327	15	19	79.89	*	10	0.70	Unknown	N	XV-416740	1309218	XV-357144	1368814	0.16	XV-583536	1142422	0.21	XV-1240244	1554791	ENSGACG00000001785	scaffold_593	Unknown	na	na	no_name	na	TRUE	TRUE	0.69	0.08	0.46
ENSGACT00000002328	19	0	77.91	****	13	0.83	Unknown	N	XIX-12173	12173	XIX-12173	12173	0	XIX-12173	12173	0.01	XIX-221825	221825	ENSGACG00000001784	scaffold_371	Unknown	na	na	no_name	na	TRUE	TRUE	0.14	0.12	0.01
ENSGACT00000002328	21	8	92.26	******	13	0.77	Unknown	Y	37-1882594	1882594	37-2105309	2105309	0	37-503775	503775	0.27	XXI-5994173	8642586	ENSGACG00000001784	scaffold_371	Unknown	na	na	no_name	na	TRUE	TRUE	0.14	0.12	0.01
ENSGACT00000002329	9	125	95.91	******	19	0.96	Unknown	N	IX-18459805	18459805	IX-18479642	18479642	1.19	IX-17906517	17906517	1.3	IX-18665551	18665551	ENSGACG00000001788	scaffold_495	Unknown	na	na	no_name	TOMM20	TRUE	TRUE	0.25	0.22	0.72
ENSGACT00000002336	7	194	73.8	***	12	0.69	Cis	N	VII-27471469	29746634	VII-27509807	29784972	1.92	VII-27208341	29483506	1.98	132-250772	30463380	ENSGACG00000001782	7	na	30298706	30300853	taf9	TAF9	TRUE	TRUE	0.23	0.17	0.23
ENSGACT00000002346	20	7	92.77	******	13	0.80	Cis	N	157-58391	362530	157-51944	368977	0.04	157-140826	280095	0.09	122-4529	425450	ENSGACG00000001790	20	na	675985	678415	cxcr3.1	CXCR3	TRUE	TRUE	0.67	0.15	1.00
ENSGACT00000002347	16	3	93.99	******	10	0.83	Cis	N	XVI-1153756	1153756	XVI-1234911	1234911	0	XVI-251306	251306	0.11	XVI-2575444	2575444	ENSGACG00000001800	16	na	2490656	2493027	cln5	CLN5	TRUE	TRUE	0.44	0.10	1.00
ENSGACT00000002350	20	31	134.04	******	17	0.97	Cis	N	XX-744154	1469863	XX-17897486	1612202	0.24	XX-533420	1259129	0.36	XX-17500471	2009217	ENSGACG00000001803	20	na	685356	688078	trim35-28	TRIM35	TRUE	TRUE	0.58	0.15	0.01
ENSGACT00000002356	2	56	80.24	*****	10	0.74	Unknown	N	II-8171743	8583320	II-8274672	8686249	0.36	II-4532633	4944210	0.62	II-10055617	10467194	ENSGACG00000001810	scaffold_1118	Unknown	na	na	si:ch211-114l13.9	na	TRUE	TRUE	0.23	0.20	0.01
ENSGACT00000002356	6	21	69.07	**	10	0.66	Unknown	N	VI-2217814	3725633	VI-2060040	3883407	0.18	VI-2522025	3421422	0.25	VI-1370996	4572451	ENSGACG00000001810	scaffold_1118	Unknown	na	na	si:ch211-114l13.9	na	TRUE	TRUE	0.23	0.20	0.01
ENSGACT00000002359	16	19	127.33	******	10	0.76	Cis	N	XVI-3218247	3218247	XVI-3425571	3425571	0.14	XVI-2743562	2743562	0.22	XVI-3954328	3954328	ENSGACG00000001804	16	na	2493073	2495236	zgc:162944	LOC102724023; C21orf33	TRUE	TRUE	0.31	0.11	0.67
ENSGACT00000002367	12	74	66.75	*	11	0.70	Trans	Y	XII-14976710	5880900	XII-14790638	6066972	0.71	XII-15236377	5621233	0.78	XII-13416868	7440742	ENSGACG00000001819	20	na	707770	709176	zgc:174708	ZNF606	TRUE	TRUE	0.16	0.10	0.01
ENSGACT00000002388	9	93	67.88	*	13	0.73	Trans	N	IX-7162901	15039490	IX-6913495	15288896	0.81	IX-8384713	13817678	0.98	IX-6098390	16104001	ENSGACG00000001834	10	na	1504302	1508229	psmb8	PSMB8	TRUE	TRUE	0.74	0.12	0.01
ENSGACT00000002388	10	12	126.43	******	18	0.97	Cis	N	X-39053	1533811	X-74741	1569499	0.05	58-133886	518509	0.17	X-1186062	2680820	ENSGACG00000001834	10	na	1504302	1508229	psmb8	PSMB8	TRUE	TRUE	0.74	0.12	0.01
ENSGACT00000002391	16	13	77.26	***	10	0.72	Cis	N	XVI-2575444	2575444	XVI-2743562	2743562	0.06	XVI-1933836	1933836	0.42	XVI-6825561	6825561	ENSGACG00000001830	16	na	2519119	2556477	lmo7a	LMO7	TRUE	TRUE	0.22	0.16	0.01
ENSGACT00000002403	8	139	111.09	******	15	0.90	Unknown	N	VIII-19128818	20297739	VIII-19147644	20316565	1.38	VIII-18932765	20101686	1.4	VIII-19245012	20413933	ENSGACG00000001840	scaffold_357	Unknown	na	na	rabggta	RABGGTA	TRUE	TRUE	0.49	0.52	0.01
ENSGACT00000002404	21	114	110.16	****	20	0.93	Unknown	N	213-51379	15584166	213-15981	15619564	1.12	126-197726	15456996	1.17	182-87724	15811013	ENSGACG00000001845	scaffold_600	Unknown	na	na	vipr2	VIPR2	TRUE	TRUE	0.62	0.17	0.69
ENSGACT00000002408	9	168	86.48	******	15	0.82	Unknown	N	IX-19991202	19991202	IX-20039733	20039733	1.61	IX-19530845	19530845	1.72	177-126761	20376240	ENSGACG00000001850	scaffold_885	Unknown	na	na	CUTA	CUTA	TRUE	TRUE	0.38	0.08	0.72
ENSGACT00000002408	16	125	73.79	**	8	0.64	Unknown	N	XVI-16332269	17952267	XVI-16318741	17965795	1.23	XVI-16626010	17658526	1.28	115-246220	18213587	ENSGACG00000001850	scaffold_885	Unknown	na	na	CUTA	CUTA	TRUE	TRUE	0.38	0.08	0.72
ENSGACT00000002415	7	197	89.63	******	9	0.67	Cis	N	VII-27672014	29947179	132-96680	30309288	1.93	VII-27321005	29596170	1.98	132-250772	30463380	ENSGACG00000001855	7	na	30326073	30327228	rbmx2	RBMX2	TRUE	TRUE	0.10	0.17	0.23
ENSGACT00000002417	3	35	67.93	*	12	0.72	Trans	N	III-2578007	2578007	III-2801892	2801892	0.32	III-2433626	2433626	0.37	III-3526493	3526493	ENSGACG00000001857	7	na	30329788	30331978	siah2l	SIAH2	TRUE	TRUE	0.27	0.13	0.01
ENSGACT00000002419	10	15	119.37	******	20	1.03	Cis	N	X-74741	1569499	X-1186062	2680820	0.12	X-39053	1533811	0.21	X-1838307	3333065	ENSGACG00000001856	10	na	1532632	1535317	hsd17b8	HSD17B8	TRUE	TRUE	0.66	0.11	0.04
ENSGACT00000002426	14	1	69.21	**	17	0.76	Unknown	N	168-79061	79061	196-47576	202054	0	168-79061	79061	0.16	XIV-1041300	1294405	ENSGACG00000001868	scaffold_261	Unknown	na	na	no_name	na	TRUE	TRUE	0.36	0.10	0.67
ENSGACT00000002427	4	184	79.38	****	13	0.78	Unknown	N	IV-32058941	32058941	IV-32135567	32135567	1.79	IV-31806405	31806405	1.91	IV-32378784	32378784	ENSGACG00000001867	scaffold_1479	Unknown	na	na	no_name	na	TRUE	TRUE	0.13	0.66	0.01
ENSGACT00000002427	21	112	82.29	*****	17	0.80	Unknown	N	126-197726	15456996	126-232254	15491524	1.07	XXI-11636254	15021585	1.15	213-15981	15619564	ENSGACG00000001867	scaffold_1479	Unknown	na	na	no_name	na	TRUE	TRUE	0.13	0.66	0.01
ENSGACT00000002428	3	3	71.31	**	11	1.39	Trans	N	III-187330	187330	III-235264	235264	0	III-66339	66339	0.11	III-958807	958807	ENSGACG00000001862	21	na	4568813	4582434	WWP1	WWP1	TRUE	TRUE	0.12	0.20	0.01
ENSGACT00000002434	13	135	74.34	***	10	0.62	Unknown	N	XIII-19667411	19758555	XIII-19695796	19786940	1.28	XIII-18649731	19482032	1.47	150-170980	20345254	ENSGACG00000001872	scaffold_338	Unknown	na	na	ddr2l	DDR1	TRUE	TRUE	0.22	0.19	0.01
ENSGACT00000002437	6	113	74.23	*	9	0.59	Trans	N	VI-16318775	17320686	VI-16345096	17347007	1.11	VI-16237023	17238934	1.16	VI-16467308	17469219	ENSGACG00000001873	16	na	2563366	2565781	COMMD6	COMMD6	TRUE	TRUE	0.07	0.12	0.72
ENSGACT00000002438	14	6	105.09	******	16	0.85	Unknown	N	XIV-222022	475127	XIV-352885	605990	0	168-79061	79061	0.13	XIV-843490	1096595	ENSGACG00000001877	scaffold_634	Unknown	na	na	CNNM3	CNNM3	TRUE	TRUE	0.25	0.37	0.79
ENSGACT00000002444	13	141	124.22	******	9	0.77	Unknown	N	150-12374	20186648	150-32691	20206965	1.37	XIII-19667411	19758555	1.44	150-170980	20345254	ENSGACG00000001875	scaffold_338	Unknown	na	na	SNX2	SNX2	TRUE	TRUE	0.36	0.13	1.00
ENSGACT00000002447	16	18	79.25	***	16	0.82	Cis	N	XVI-3218247	3218247	XVI-3425571	3425571	0.08	XVI-2249146	2249146	0.28	XVI-4456855	4456855	ENSGACG00000001883	16	na	2628609	2645144	klf12a	KLF12	TRUE	TRUE	0.25	0.08	0.31
ENSGACT00000002453	14	4	90.56	******	15	0.88	Cis	N	196-64181	218659	XIV-127613	380718	0	168-79061	79061	0.08	XIV-409287	662392	ENSGACG00000001888	scaffold_176	14	na	na	pbdc1	PBDC1	TRUE	TRUE	0.11	0.17	0.01
ENSGACT00000002455	6	113	107.5	*	7	0.70	Unknown	N	VI-16318775	17320686	VI-16345096	17347007	1.12	VI-16318775	17320686	1.16	VI-16467308	17469219	ENSGACG00000001887	scaffold_326	Unknown	na	na	polm	POLM	TRUE	TRUE	0.60	0.12	0.01
ENSGACT00000002455	14	8	119.12	*	14	0.86	Unknown	N	XIV-352885	605990	XIV-409287	662392	0.05	XIV-179234	432339	0.09	XIV-426140	679245	ENSGACG00000001887	scaffold_326	Unknown	na	na	polm	POLM	TRUE	TRUE	0.60	0.12	0.01
ENSGACT00000002466	20	108	80.62	**	10	0.73	Trans	N	XX-8479070	11030618	XX-8311418	11198270	1.05	XX-10427206	9082482	1.1	XX-7385289	12124399	ENSGACG00000001889	scaffold_176	14	na	na	xpo7	XPO7	TRUE	TRUE	0.15	0.20	0.01
ENSGACT00000002476	7	194	80.19	*****	12	0.73	Cis	N	VII-27471469	29746634	VII-27509807	29784972	1.92	VII-27208341	29483506	1.97	132-96680	30309288	ENSGACG00000001894	7	na	30386006	30390364	serpinf1	SERPINF1	TRUE	TRUE	0.26	0.42	0.01
ENSGACT00000002483	7	194	167.94	******	17	1.09	Cis	N	VII-27471469	29746634	VII-27509807	29784972	1.91	VII-27192697	29467862	1.95	VII-27672014	29947179	ENSGACG00000001908	7	na	30398033	30399546	zgc:56585	HPGD	TRUE	TRUE	0.45	0.09	1.00
ENSGACT00000002488	21	9	102.45	******	14	0.85	Cis	Y	37-1882594	1882594	37-2105309	2105309	0	37-503775	503775	0.25	XXI-5722449	8370862	ENSGACG00000001884	21	na	4623446	4629999	no_name	SERPINB6	TRUE	TRUE	0.71	0.14	0.32
ENSGACT00000002495	18	104	76.08	***	11	1.42	Unknown	N	XVIII-14188735	14188735	XVIII-14274013	14274013	1	XVIII-13916019	13916019	1.08	XVIII-14442695	14442695	ENSGACG00000001906	scaffold_326	Unknown	na	na	nudcd3	NUDCD3	TRUE	TRUE	0.18	0.23	0.01
ENSGACT00000002496	6	113	75.85	***	10	0.67	Trans	N	VI-16318775	17320686	VI-16345096	17347007	1.11	VI-16237023	17238934	1.15	VI-16467308	17469219	ENSGACG00000001913	10	na	1977373	1987536	no_name	FCGRT	TRUE	TRUE	0.21	0.32	1.00
ENSGACT00000002496	10	21	110.65	******	15	0.95	Cis	N	X-1795303	3290061	X-1838307	3333065	0.14	X-74741	1569499	0.24	X-2130554	3625312	ENSGACG00000001913	10	na	1977373	1987536	no_name	FCGRT	TRUE	TRUE	0.21	0.32	1.00
ENSGACT00000002496	21	73	81.34	****	16	0.79	Trans	N	XXI-11013895	13662308	XXI-11032912	13681325	0.65	XXI-10694656	13343069	0.75	XXI-11077387	13725800	ENSGACG00000001913	10	na	1977373	1987536	no_name	FCGRT	TRUE	TRUE	0.21	0.32	1.00
ENSGACT00000002505	19	52	68.93	*	10	0.75	Trans	N	XIX-1942057	1942057	XIX-2143393	2143393	0.48	XIX-1771413	1771413	0.58	XIX-2444848	2444848	ENSGACG00000001920	scaffold_176	14	na	na	dbnla	DBNL	TRUE	TRUE	0.41	0.13	0.01
ENSGACT00000002508	21	11	79.55	*****	16	0.78	Cis	Y	37-2466501	2466501	XXI-624826	3273239	0	37-503775	503775	0.25	XXI-5722449	8370862	ENSGACG00000001917	21	na	4634101	4636557	pigm	PIGM	TRUE	TRUE	0.50	0.20	0.01
ENSGACT00000002518	10	0	138.54	******	18	1.08	Cis	N	101-168591	168591	101-168591	168591	0	101-168591	168591	0.04	58-17961	402584	ENSGACG00000001932	10	na	2157723	2159778	no_name	FCGRT	TRUE	TRUE	0.67	0.11	1.00
ENSGACT00000002521	7	180	84.25	****	17	0.85	Cis	N	VII-26561709	28836874	VII-26574318	28849483	1.73	VII-26199667	28474832	1.84	VII-26796470	29071635	ENSGACG00000001934	7	na	30438813	30441363	zgc:103508	C17orf49	TRUE	TRUE	0.27	0.40	0.01
ENSGACT00000002526	12	134	72.18	**	14	0.74	Trans	N	XII-18006719	20108302	XII-18040543	20142126	1.31	XII-17648944	19750527	1.36	XII-18135556	20237139	ENSGACG00000001930	21	na	4700085	4707751	ANKS6	ANKS6	TRUE	TRUE	0.08	0.29	0.13
ENSGACT00000002527	3	16	75.22	**	12	0.71	Trans	N	III-1185128	1185128	III-1289919	1289919	0.11	III-918664	918664	0.2	III-1564828	1564828	ENSGACG00000001937	10	na	2296804	2301007	no_name	FCGRT	TRUE	TRUE	0.39	0.12	1.00
ENSGACT00000002527	10	27	127.07	******	16	0.89	Cis	N	X-2379459	3874217	X-2621322	4116080	0.24	X-2097375	3592133	0.35	X-4295979	5790737	ENSGACG00000001937	10	na	2296804	2301007	no_name	FCGRT	TRUE	TRUE	0.39	0.12	1.00
ENSGACT00000002533	15	88	73.77	***	14	0.70	Cis	N	XV-10684316	10998863	XV-10769740	11084287	0.72	XV-6622006	6936553	0.93	XV-11535959	11850506	ENSGACG00000001939	scaffold_128	15	na	na	C14orf159	C14orf159	TRUE	TRUE	0.24	0.16	0.01
ENSGACT00000002534	10	27	149.68	******	18	1.08	Cis	N	X-2379459	3874217	X-2621322	4116080	0.24	X-2097375	3592133	0.3	X-2902534	4397292	ENSGACG00000001941	10	na	2386537	2388798	no_name	FCGRT	TRUE	TRUE	0.75	0.13	0.79
ENSGACT00000002540	7	27	130.22	******	20	1.06	Unknown	N	VII-1307624	1834609	VII-1526604	2053589	0.24	VII-822007	1348992	0.29	VII-1526604	2053589	ENSGACG00000001945	scaffold_354	Unknown	na	na	vbp1	VBP1	TRUE	TRUE	0.26	0.22	1.00
ENSGACT00000002540	11	2	83.96	*	10	0.70	Unknown	N	XI-150481	150481	XI-200181	200181	0	XI-80094	80094	0.04	XI-653251	653251	ENSGACG00000001945	scaffold_354	Unknown	na	na	vbp1	VBP1	TRUE	TRUE	0.26	0.22	1.00
ENSGACT00000002542	6	115	68.17	*	12	0.70	Unknown	N	VI-16371826	17373737	VI-16467308	17469219	1.12	VI-16318775	17320686	1.19	VI-16514851	17516762	ENSGACG00000001950	scaffold_354	Unknown	na	na	tmem230	RAB39B	TRUE	TRUE	0.06	0.26	0.09
ENSGACT00000002543	15	95	79.73	***	12	0.67	Cis	N	XV-11610827	11925374	XV-11644481	11959028	0.92	XV-11340259	11654806	1	XV-12352513	12667060	ENSGACG00000001946	scaffold_128	15	na	na	gnpda2	GNPDA2	TRUE	TRUE	0.30	0.17	1.00
ENSGACT00000002548	10	51	70.85	**	13	0.70	Trans	N	X-7485099	8979857	X-7525781	9020539	0.49	X-6444966	7939724	0.59	X-10189148	11683906	ENSGACG00000001953	7	na	30469360	30470905	C7orf43	C7orf43	TRUE	TRUE	0.08	0.11	1.00
ENSGACT00000002549	7	16	83.65	****	13	0.74	Unknown	N	VII-688265	1215250	VII-701667	1228652	0.13	VII-581633	1108618	0.33	VII-1553997	2080982	ENSGACG00000001952	scaffold_354	Unknown	na	na	zgc:162171	RAB32	TRUE	TRUE	0.25	0.12	0.46
ENSGACT00000002553	16	72	82.44	***	9	0.73	Trans	N	XVI-13950470	13950470	XVI-13965362	13965362	0.67	XVI-12330491	12330491	0.75	XVI-14208795	14208795	ENSGACG00000001958	21	na	4722708	4725422	MCUR1	MCUR1	TRUE	TRUE	0.21	0.19	1.00
ENSGACT00000002553	21	7	87.36	*****	16	0.79	Cis	N	37-1683230	1683230	37-1723283	1723283	0.05	37-1683230	1683230	0.09	37-2105309	2105309	ENSGACG00000001958	21	na	4722708	4725422	MCUR1	MCUR1	TRUE	TRUE	0.21	0.19	1.00
ENSGACT00000002555	21	114	153.16	******	15	0.97	Unknown	N	213-51379	15584166	213-15981	15619564	1.12	126-197726	15456996	1.15	213-15981	15619564	ENSGACG00000001960	scaffold_542	Unknown	na	na	mmp24	MMP24	TRUE	TRUE	0.72	0.12	0.01
ENSGACT00000002560	12	80	69.29	*	12	0.71	Trans	Y	XII-13395756	7461854	XII-13071675	7785935	0.69	XII-15629742	5227868	0.87	XII-9312316	11545294	ENSGACG00000001961	21	na	4725804	4728634	dph2	DPH2	TRUE	TRUE	0.06	0.07	1.00
ENSGACT00000002564	9	165	69.87	**	13	0.74	Trans	N	IX-19822078	19822078	IX-19895766	19895766	1.62	IX-19771410	19771410	1.69	IX-20075989	20075989	ENSGACG00000001966	21	na	4728397	4733331	ncf2	NCF2	TRUE	TRUE	0.42	0.14	1.00
ENSGACT00000002567	12	30	79	***	13	0.76	Unknown	N	XII-609998	1421761	XII-673060	1484823	0.25	XII-385034	1196797	0.35	XII-1144506	1956269	ENSGACG00000001970	scaffold_313	Unknown	na	na	MBD4	MBD4	TRUE	TRUE	0.21	0.23	0.04
ENSGACT00000002570	10	18	183.67	******	16	1.16	Cis	N	X-1311083	2805841	X-1487516	2982274	0.15	X-74741	1569499	0.23	X-2097375	3592133	ENSGACG00000001973	10	na	2552338	2597415	no_name	FCGRT	TRUE	TRUE	0.76	0.09	1.00
ENSGACT00000002585	15	90	95.82	******	16	0.87	Cis	N	XV-10810309	11124856	XV-10839561	11154108	0.83	XV-9838988	10153535	0.92	XV-11365504	11680051	ENSGACG00000001986	scaffold_128	15	na	na	C4orf32	C4orf32	TRUE	TRUE	0.18	0.12	0.01
ENSGACT00000002590	10	12	106.6	******	18	0.94	Cis	N	X-39053	1533811	X-74741	1569499	0.1	58-684886	1069509	0.16	X-1186062	2680820	ENSGACG00000001991	10	na	2750167	2755368	bmp8a	BMP8A	TRUE	TRUE	0.23	0.16	1.00
ENSGACT00000002590	13	75	67.57	*	13	0.65	Trans	N	XIII-16777600	16777600	XIII-16867604	16867604	0.67	XIII-15941532	15941532	0.81	XIII-17366735	17366735	ENSGACG00000001991	10	na	2750167	2755368	bmp8a	BMP8A	TRUE	TRUE	0.23	0.16	1.00
ENSGACT00000002596	16	20	78.13	**	15	0.68	Cis	N	XVI-3527699	3527699	XVI-3728184	3728184	0.05	XVI-1738676	1738676	0.28	XVI-4456855	4456855	ENSGACG00000001985	16	na	3212609	3219546	asmtl	ASMTL	TRUE	TRUE	0.47	0.13	0.01
ENSGACT00000002604	15	132	89.74	***	8	0.68	Cis	N	84-485490	16998801	84-542697	17056008	1.23	XV-16083114	16397661	1.32	84-542697	17056008	ENSGACG00000001996	scaffold_128	15	na	na	no_name	DAAM1	TRUE	TRUE	0.34	0.10	0.04
ENSGACT00000002614	16	18	88.27	******	12	0.69	Cis	N	XVI-3218247	3218247	XVI-3425571	3425571	0.14	XVI-2743562	2743562	0.24	XVI-3954328	3954328	ENSGACG00000002007	16	na	3402359	3407495	si:ch211-269e2.1	STAG3	TRUE	TRUE	0.27	0.17	0.04
ENSGACT00000002617	9	44	68.51	*	13	0.78	Trans	N	IX-2311232	2311232	IX-2402669	2402669	0.28	IX-1564318	1564318	0.62	IX-14153528	8048863	ENSGACG00000002001	scaffold_128	15	na	na	MAP3K7	MAP3K7	TRUE	TRUE	0.17	0.21	0.01
ENSGACT00000002622	16	16	127.54	******	17	0.96	Cis	N	XVI-3005985	3005985	XVI-3122010	3122010	0.08	XVI-2249146	2249146	0.26	XVI-4421166	4421166	ENSGACG00000002011	16	na	3416058	3419330	si:ch211-218d20.15	na	TRUE	TRUE	0.38	0.31	1.00
ENSGACT00000002641	10	36	166	*	12	0.90	Cis	N	X-3405705	4900463	X-4295979	5790737	0.32	X-2972369	4467127	0.39	X-4481928	5976686	ENSGACG00000002010	10	na	2945354	2952105	ak2	AK2	TRUE	TRUE	0.46	0.24	0.72
ENSGACT00000002646	7	64	70.53	*	14	0.71	Trans	N	VII-4298752	4825737	VII-4314499	4841484	0.61	VII-4018964	4545949	0.66	VII-4463343	4990328	ENSGACG00000002029	10	na	2957494	2971331	si:ch211-173p18.3	ZMYM4	TRUE	TRUE	0.14	0.09	0.20
ENSGACT00000002646	10	24	79.45	****	12	0.73	Cis	N	X-2097375	3592133	X-2130554	3625312	0.05	58-133886	518509	0.26	X-2349415	3844173	ENSGACG00000002029	10	na	2957494	2971331	si:ch211-173p18.3	ZMYM4	TRUE	TRUE	0.14	0.09	0.20
ENSGACT00000002658	6	113	111.67	**	10	0.72	Trans	N	VI-16318775	17320686	VI-16345096	17347007	1.11	VI-16237023	17238934	1.15	VI-16467308	17469219	ENSGACG00000002039	8	na	986475	996440	lrrc40	LRRC40	TRUE	TRUE	0.68	0.16	0.01
ENSGACT00000002658	8	0	145.66	******	14	0.79	Cis	N	56-996144	172777	56-996144	172777	0	56-996144	172777	0.01	56-954171	214750	ENSGACG00000002039	8	na	986475	996440	lrrc40	LRRC40	TRUE	TRUE	0.68	0.16	0.01
ENSGACT00000002673	10	45	77.58	****	13	0.73	Trans	N	X-4798337	6293095	X-5153408	6648166	0.42	X-4295979	5790737	0.55	X-9071407	10566165	ENSGACG00000002048	21	na	5010464	5020336	rnpc3	RNPC3	TRUE	TRUE	0.24	0.18	0.01
ENSGACT00000002675	8	6	124.78	******	17	0.98	Cis	N	56-529973	638948	56-325469	843452	0.03	56-944991	223930	0.08	VIII-679519	1848440	ENSGACG00000002053	8	na	948986	966212	cherp	CHERP	TRUE	TRUE	0.61	0.22	1.00
ENSGACT00000002676	16	29	78.91	****	11	0.68	Cis	N	XVI-4421166	4421166	XVI-4456855	4456855	0.21	XVI-3728184	3728184	0.32	XVI-4886151	4886151	ENSGACG00000002051	16	na	3495816	3510598	itga4	ITGA4	TRUE	TRUE	0.30	0.08	1.00
ENSGACT00000002677	9	167	226.28	******	20	1.26	Unknown	N	IX-19899773	19899773	IX-19912625	19912625	1.65	IX-19822078	19822078	1.71	177-95085	20344564	ENSGACG00000002054	scaffold_250	Unknown	na	na	si:ch211-53m15.2	na	TRUE	TRUE	0.72	0.15	1.00
ENSGACT00000002692	21	8	88.21	******	17	0.83	Trans	Y	37-1882594	1882594	37-2105309	2105309	0	37-503775	503775	0.25	XXI-5722449	8370862	ENSGACG00000002068	19	na	428034	429135	no_name	na	TRUE	TRUE	0.13	0.08	0.01
ENSGACT00000002713	12	42	85.33	*	10	0.69	Trans	N	99-215885	2274031	99-252974	2311120	0.41	99-123121	2181267	0.43	99-363244	2421390	ENSGACG00000002082	19	na	454805	455513	zgc:171759	HIST1H2BA	TRUE	TRUE	0.09	0.28	1.00
ENSGACT00000002715	8	5	127.3	******	14	0.93	Cis	N	56-744698	424223	56-529973	638948	0.03	56-944991	223930	0.15	VIII-1747791	2916712	ENSGACG00000002080	8	na	277917	284944	rfc4	RFC4	TRUE	TRUE	0.37	0.11	0.01
ENSGACT00000002731	21	98	70.21	*	13	0.72	Trans	N	67-635210	14682192	67-648007	14694989	0.86	67-158210	14205192	1.02	XXI-11636254	15021585	ENSGACG00000002093	19	na	484800	485111	no_name	HIST2H4A	TRUE	TRUE	0.14	0.42	1.00
ENSGACT00000002737	6	113	79.65	**	9	0.67	Trans	N	VI-16318775	17320686	VI-16345096	17347007	1.11	VI-16237023	17238934	1.15	VI-16467308	17469219	ENSGACG00000002095	21	na	5348679	5350794	fbxo45	FBXO45	TRUE	TRUE	0.07	0.08	1.00
ENSGACT00000002742	21	13	96.62	******	18	0.85	Cis	N	XXI-1123589	3772002	XXI-1164552	3812965	0	37-503775	503775	0.22	XXI-4999110	7647523	ENSGACG00000002101	21	na	5351392	5354840	fam168b	FAM168B	TRUE	TRUE	0.11	0.27	0.01
ENSGACT00000002745	19	18	81.66	*****	17	0.89	Cis	N	XIX-691788	691788	XIX-729174	729174	0.1	XIX-526575	526575	0.22	XIX-897514	897514	ENSGACG00000002104	19	na	535198	540241	ZNF276	ZNF276	TRUE	TRUE	0.11	0.11	0.05
ENSGACT00000002747	14	75	70.46	**	11	0.68	Trans	N	XIV-9721647	9974752	XIV-10037404	10290509	0.62	XIV-6799506	7052611	0.81	XIV-10805967	11059072	ENSGACG00000002108	19	na	541286	543789	FANCA	FANCA	TRUE	TRUE	0.21	0.18	0.01
ENSGACT00000002754	19	21	90.33	******	16	0.93	Cis	N	XIX-738413	738413	XIX-897514	897514	0.13	XIX-526575	526575	0.25	XIX-1019030	1019030	ENSGACG00000002112	19	na	558305	559672	slc10a3	SLC10A3	TRUE	TRUE	0.19	0.10	0.31
ENSGACT00000002762	16	134	84.55	***	8	0.64	Trans	N	69-23940	18483747	69-103539	18563346	1.32	115-126948	18332859	1.36	181-76795	19332050	ENSGACG00000002117	8	na	242590	249381	commd2	COMMD2	TRUE	TRUE	0.06	0.09	0.72
ENSGACT00000002768	5	62	125.73	******	20	1.04	Cis	N	V-1201366	9627866	V-1010413	9818819	0.58	V-1538541	9290691	0.65	V-341566	10487666	ENSGACG00000002123	5	na	10693334	10696455	no_name	MYLK	TRUE	TRUE	0.73	0.17	0.34
ENSGACT00000002768	9	106	67.27	*	9	0.66	Trans	N	IX-5160205	17042186	IX-4998796	17203595	1.02	IX-5712117	16490274	1.34	IX-19014371	19014371	ENSGACG00000002123	5	na	10693334	10696455	no_name	MYLK	TRUE	TRUE	0.73	0.17	0.34
ENSGACT00000002770	16	125	84.32	*	11	0.68	Trans	N	XVI-16332269	17952267	XVI-16318741	17965795	1.05	XVI-17677320	16607216	1.28	115-246220	18213587	ENSGACG00000002121	8	na	225223	241362	TRAPPC8	TRAPPC8	TRUE	TRUE	0.21	0.14	0.01
ENSGACT00000002774	5	72	87.24	******	16	0.79	Cis	N	V-117923	10711309	V-7972884	10924426	0.69	V-145312	10683920	0.74	V-8340783	11292325	ENSGACG00000002125	5	na	10682817	10684912	pus3	PUS3	TRUE	TRUE	0.33	0.10	1.00
ENSGACT00000002778	19	0	74.58	***	15	0.88	Cis	N	XIX-12173	12173	XIX-12173	12173	0	XIX-12173	12173	0.13	XIX-691788	691788	ENSGACG00000002120	19	na	575335	580780	vps4a	VPS4A	TRUE	TRUE	0.30	0.12	0.01
ENSGACT00000002782	8	25	65.63	*	10	0.61	Cis	N	VIII-2436758	3605679	VIII-2490559	3659480	0.21	VIII-2152828	3321749	0.39	VIII-4072662	5241583	ENSGACG00000002136	8	na	205073	206174	MRPL55	MRPL55	TRUE	TRUE	0.15	0.15	0.69
ENSGACT00000002784	5	48	85.36	******	14	0.72	Cis	Y	V-2887049	7942183	V-2707933	8121299	0.46	V-3120827	7708405	0.5	V-2209272	8619960	ENSGACG00000002129	5	na	10679990	10681729	dcakd	DCAKD	TRUE	TRUE	0.26	0.14	0.01
ENSGACT00000002799	4	58	76.12	*	11	0.69	Trans	N	IV-5045740	5045740	IV-5138996	5138996	0.56	IV-4630680	4630680	0.6	IV-5389260	5389260	ENSGACG00000002147	19	na	626795	629549	CHST5	CHST6	TRUE	TRUE	0.31	0.10	0.20
ENSGACT00000002810	6	113	76.62	**	10	0.67	Trans	N	VI-16318775	17320686	VI-16345096	17347007	1.11	VI-16237023	17238934	1.18	VI-16502159	17504070	ENSGACG00000002157	21	na	5672888	5674595	pomp	POMP	TRUE	TRUE	0.07	0.10	0.01
ENSGACT00000002815	21	85	68.7	*	14	0.71	Cis	N	67-158210	14205192	67-265269	14312251	0.73	XXI-11013895	13662308	0.95	67-442401	14489383	ENSGACG00000002163	21	na	5690015	5690638	cebp1	CEBPE	TRUE	TRUE	0.15	0.09	1.00
ENSGACT00000002827	16	76	78.05	***	11	0.74	Trans	N	XVI-14179651	14179651	XVI-14208795	14208795	0.74	XVI-14179651	14179651	0.78	XVI-14696277	14696277	ENSGACG00000002168	16	na	4069909	4101195	tmem163a	TMEM163	TRUE	TRUE	0.43	0.13	0.01
ENSGACT00000002828	5	80	89.99	***	12	0.80	Cis	N	V-8790475	11742017	V-8996548	11948090	0.66	V-341566	10487666	0.86	V-9753987	12705529	ENSGACG00000002159	5	na	10559415	10643280	adkb	ADK	TRUE	TRUE	0.54	0.09	0.20
ENSGACT00000002828	18	16	81.03	*	14	0.82	Trans	N	XVIII-1958164	1958164	XVIII-2120766	2120766	0.07	XVIII-727629	727629	0.43	XVIII-7433412	7433412	ENSGACG00000002159	5	na	10559415	10643280	adkb	ADK	TRUE	TRUE	0.54	0.09	0.20
ENSGACT00000002834	1	2	72.95	*	12	0.71	Trans	N	I-50408	50408	I-204268	204268	0	I-50408	50408	0.04	I-702247	702247	ENSGACG00000002143	10	na	3052229	3056568	no_name	na	TRUE	TRUE	0.07	0.07	1.00
ENSGACT00000002836	6	21	68.21	*	12	0.68	Trans	N	VI-2217814	3725633	VI-2060040	3883407	0.17	VI-2522025	3421422	0.22	VI-2005468	3937979	ENSGACG00000002154	19	na	642422	645940	gabarapl2	GABARAPL2	TRUE	TRUE	0.13	0.27	0.15
ENSGACT00000002840	10	18	121.21	******	14	0.86	Unknown	N	X-1311083	2805841	X-1487516	2982274	0.08	58-272923	657546	0.23	X-2097375	3592133	ENSGACG00000002179	scaffold_1223	Unknown	na	na	no_name	FCGRT	TRUE	TRUE	0.63	0.13	1.00
ENSGACT00000002850	6	3	114.88	******	10	0.80	Cis	N	61-937215	937215	VI-621924	1264743	0	61-63272	63272	0.12	VI-3270115	2673332	ENSGACG00000002181	6	na	1779662	1790571	exo1	EXO1	TRUE	TRUE	0.38	0.09	0.67
ENSGACT00000002856	16	25	137.36	******	17	1.03	Cis	N	XVI-4084516	4084516	XVI-4421166	4421166	0.2	XVI-3527699	3527699	0.28	XVI-4456855	4456855	ENSGACG00000002191	16	na	4133398	4169500	RAMP1	RAMP1	TRUE	TRUE	0.62	0.11	1.00
ENSGACT00000002866	16	24	106.46	******	11	0.68	Cis	N	XVI-3767025	3767025	XVI-3954328	3954328	0.22	XVI-3767025	3767025	0.32	XVI-4886151	4886151	ENSGACG00000002196	16	na	4182370	4206299	ube2f	UBE2F	TRUE	TRUE	0.23	0.12	0.67
ENSGACT00000002868	16	43	157.49	******	13	0.94	Cis	N	XVI-6825561	6825561	XVI-7165766	7165766	0.41	XVI-6682422	6682422	0.44	XVI-7570986	7570986	ENSGACG00000002200	16	na	4216514	4218833	zgc:162396	na	TRUE	TRUE	0.66	0.19	0.46
ENSGACT00000002870	21	8	181.64	******	17	1.19	Unknown	N	37-1882594	1882594	37-2105309	2105309	0.06	37-1683230	1683230	0.1	37-2466501	2466501	ENSGACG00000002203	scaffold_162	Unknown	na	na	no_name	TRIM14	TRUE	TRUE	0.60	0.21	0.31
ENSGACT00000002872	19	0	73.12	**	11	0.78	Unknown	N	XIX-12173	12173	XIX-12173	12173	0	XIX-12173	12173	0.01	XIX-221825	221825	ENSGACG00000002205	scaffold_162	Unknown	na	na	no_name	na	TRUE	TRUE	0.11	0.13	0.01
ENSGACT00000002872	21	62	98.14	******	13	0.83	Unknown	N	XXI-10464543	13112956	XXI-10501133	13149546	0.58	XXI-10098552	12746965	0.66	XXI-10812995	13461408	ENSGACG00000002205	scaffold_162	Unknown	na	na	no_name	na	TRUE	TRUE	0.11	0.13	0.01
ENSGACT00000002887	12	118	73.33	***	11	0.78	Trans	N	XII-4160117	16697493	XII-4018749	16838861	1.16	XII-4565836	16291774	1.19	XII-3628223	17229387	ENSGACG00000002194	19	na	681952	684276	polr2c	POLR2C	TRUE	TRUE	0.29	0.14	0.01
ENSGACT00000002891	4	61	76.32	**	14	0.65	Trans	N	IV-5389260	5389260	IV-5581330	5581330	0.58	IV-5045740	5045740	0.64	IV-5884629	5884629	ENSGACG00000002220	16	na	4469876	4483668	traf3ip1	TRAF3IP1	TRUE	TRUE	0.13	0.07	0.32
ENSGACT00000002893	19	22	71.66	***	17	0.83	Trans	N	XIX-738413	738413	XIX-897514	897514	0.17	XIX-691788	691788	0.3	XIX-1179329	1179329	ENSGACG00000002182	10	na	3062411	3065762	no_name	EEF1A1	TRUE	TRUE	0.08	0.12	0.72
ENSGACT00000002896	16	13	224.77	******	20	1.16	Cis	N	XVI-2575444	2575444	XVI-2743562	2743562	0.07	XVI-2249146	2249146	0.17	XVI-3218247	3218247	ENSGACG00000002222	16	na	4487126	4491407	asb1	ASB1	TRUE	TRUE	0.46	0.13	0.46
ENSGACT00000002896	20	33	91.71	**	10	0.71	Trans	N	XX-744154	1469863	XX-17897486	1612202	0.27	XX-533420	1259129	0.4	XX-17500471	2009217	ENSGACG00000002222	16	na	4487126	4491407	asb1	ASB1	TRUE	TRUE	0.46	0.13	0.46
ENSGACT00000002899	4	107	70.43	**	14	0.72	Trans	N	IV-15797985	15797985	IV-15965196	15965196	1.01	IV-14958133	14958133	1.14	IV-17591082	17591082	ENSGACG00000002221	19	na	688355	691230	ciapin1	CIAPIN1	TRUE	TRUE	0.15	0.18	0.01
ENSGACT00000002902	1	134	101.28	***	14	0.76	Trans	Y	I-22352678	25198650	I-22289542	25261786	1.3	I-22817759	24733569	1.43	I-21247050	26304278	ENSGACG00000002224	10	na	3071630	3080259	SLC17A2	SLC17A4	TRUE	TRUE	0.46	0.12	0.01
ENSGACT00000002902	10	33	145.84	******	12	0.73	Cis	N	X-3405705	4900463	X-4295979	5790737	0.23	X-1943534	3438292	0.38	X-4295979	5790737	ENSGACG00000002224	10	na	3071630	3080259	SLC17A2	SLC17A4	TRUE	TRUE	0.46	0.12	0.01
ENSGACT00000002910	18	112	68.96	*	13	0.78	Trans	N	XVIII-14442695	14442695	XVIII-14643331	14643331	1.05	XVIII-14274013	14274013	1.18	XVIII-14827921	14827921	ENSGACG00000002198	21	na	5742335	5749255	pck2	PCK2	TRUE	TRUE	0.06	0.12	0.72
ENSGACT00000002926	6	107	72.55	*	13	0.77	Unknown	N	VI-15959627	16961538	VI-16091876	17093787	1.02	VI-15796191	16798102	1.13	VI-16345096	17347007	ENSGACG00000002249	scaffold_984	Unknown	na	na	dtd2	DTD2	TRUE	TRUE	0.18	0.36	0.72
ENSGACT00000002926	15	6	85.83	******	15	0.77	Unknown	N	XV-177958	177958	159-154722	353671	0.03	XV-110933	110933	0.11	XV-1047864	678094	ENSGACG00000002249	scaffold_984	Unknown	na	na	dtd2	DTD2	TRUE	TRUE	0.18	0.36	0.72
ENSGACT00000002926	19	35	68.33	*	9	0.66	Unknown	N	XIX-1426387	1426387	XIX-1445918	1445918	0.31	XIX-1226872	1226872	0.39	XIX-1486328	1486328	ENSGACG00000002249	scaffold_984	Unknown	na	na	dtd2	DTD2	TRUE	TRUE	0.18	0.36	0.72
ENSGACT00000002936	19	17	140.91	******	18	1.15	Cis	N	XIX-691788	691788	XIX-729174	729174	0.14	XIX-526575	526575	0.2	XIX-897514	897514	ENSGACG00000002256	19	na	707287	709986	si:dkey-30c15.10	na	TRUE	TRUE	0.59	0.12	1.00
ENSGACT00000002952	21	0	159.43	******	11	0.91	Cis	N	37-503775	503775	37-503775	503775	0	37-503775	503775	0.12	XXI-1123589	3772002	ENSGACG00000002244	21	na	6410793	6415364	fen1	FEN1	TRUE	TRUE	0.62	0.08	0.10
ENSGACT00000002955	5	64	73.99	***	9	0.77	Cis	N	V-780687	10048545	V-547847	10281385	0.59	V-1328878	9500354	0.65	V-341566	10487666	ENSGACG00000002262	5	na	10312835	10335802	DLG5	DLG5	TRUE	TRUE	0.17	0.11	0.01
ENSGACT00000002970	6	108	73.46	*	12	0.69	Trans	N	VI-16237023	17238934	VI-16318775	17320686	0.98	VI-15730504	16732415	1.13	VI-16345096	17347007	ENSGACG00000002280	19	na	749011	750385	no_name	na	TRUE	TRUE	0.48	0.11	0.31
ENSGACT00000002970	19	31	112.47	******	14	0.95	Cis	N	XIX-1226872	1226872	XIX-1426387	1426387	0.26	XIX-897514	897514	0.34	XIX-1426387	1426387	ENSGACG00000002280	19	na	749011	750385	no_name	na	TRUE	TRUE	0.48	0.11	0.31
ENSGACT00000002971	10	18	81.95	****	18	0.77	Cis	N	X-1311083	2805841	X-1487516	2982274	0.15	X-74741	1569499	0.25	X-2349415	3844173	ENSGACG00000002271	10	na	3125204	3131316	DPY19L4	DPY19L4	TRUE	TRUE	0.09	0.16	0.31
ENSGACT00000002973	12	118	69.31	*	13	0.73	Trans	N	XII-4160117	16697493	XII-4018749	16838861	1.15	XII-4709364	16148246	1.2	XII-3141304	17716306	ENSGACG00000002272	5	na	10304705	10308716	anxa11b	ANXA11	TRUE	TRUE	0.07	0.09	0.23
ENSGACT00000002976	2	115	88.59	***	14	0.78	Trans	N	II-19759516	20171093	II-19850719	20262296	1.11	II-19639728	20051305	1.2	II-20125304	20536881	ENSGACG00000002281	5	na	721594	725829	no_name	na	TRUE	TRUE	0.55	0.15	0.01
ENSGACT00000002976	5	16	81.32	**	11	0.75	Cis	N	48-658928	1871484	48-707933	1920489	0.11	54-1123108	1123108	0.21	48-1331062	2543618	ENSGACG00000002281	5	na	721594	725829	no_name	na	TRUE	TRUE	0.55	0.15	0.01
ENSGACT00000002984	12	111	73.39	**	14	0.96	Trans	N	XII-5134467	15723143	XII-5064653	15792957	1.1	XII-5237151	15620459	1.12	XII-5064653	15792957	ENSGACG00000002289	10	na	3134159	3137050	no_name	na	TRUE	TRUE	0.07	0.11	1.00
ENSGACT00000002987	10	119	72.56	**	12	0.73	Trans	N	X-14737033	16586839	X-14808276	16658082	1.12	246-21225	16057193	1.23	X-15437342	17287148	ENSGACG00000002290	5	na	742061	744597	RSPH1	RSPH1	TRUE	TRUE	0.35	0.20	1.00
ENSGACT00000002987	15	17	74.36	***	15	0.76	Trans	N	XV-510082	1215876	XV-416740	1309218	0.13	XV-806740	919218	0.21	XV-1240244	1554791	ENSGACG00000002290	5	na	742061	744597	RSPH1	RSPH1	TRUE	TRUE	0.35	0.20	1.00
ENSGACT00000002999	6	125	74.7	**	14	0.80	Trans	N	156-141957	18227543	156-161064	18246650	1.17	VI-16371826	17373737	1.26	156-161064	18246650	ENSGACG00000002286	21	na	6450874	6463859	pdcd6	PDCD6	TRUE	TRUE	0.35	0.15	0.01
ENSGACT00000002999	21	31	81.98	*****	15	0.82	Cis	Y	XXI-7231112	9879525	XXI-7258502	9906915	0.2	XXI-4006371	6654784	0.35	XXI-7497957	10146370	ENSGACG00000002286	21	na	6450874	6463859	pdcd6	PDCD6	TRUE	TRUE	0.35	0.15	0.01
ENSGACT00000003034	19	38	66.91	*	12	0.79	Trans	N	XIX-1445918	1445918	XIX-1486328	1486328	0.33	XIX-1226872	1226872	0.45	XIX-1683292	1683292	ENSGACG00000002319	10	na	3191659	3200767	thrap3b	THRAP3	TRUE	TRUE	0.20	0.10	0.10
ENSGACT00000003040	10	11	88.98	******	14	0.78	Cis	N	58-684886	1069509	X-39053	1533811	0.04	101-353304	353304	0.22	X-1943534	3438292	ENSGACG00000002329	10	na	3209638	3210006	lsm10	LSM10	TRUE	TRUE	0.46	0.22	0.31
ENSGACT00000003051	10	22	69.93	*	13	0.66	Trans	N	X-1934033	3428791	X-1943534	3438292	0.12	X-39053	1533811	0.34	X-4295979	5790737	ENSGACG00000002337	6	na	1414723	1414965	no_name	na	TRUE	TRUE	0.08	0.07	0.67
ENSGACT00000003052	5	84	169.72	******	16	1.07	Cis	N	V-9202066	12153608	V-9576185	12527727	0.79	V-8762646	11714188	0.88	V-9929139	12880681	ENSGACG00000002340	5	na	10047868	10049285	lrrc20	LRRC20	TRUE	TRUE	0.33	0.11	1.00
ENSGACT00000003053	15	78	78.35	****	12	2.35	Trans	N	XV-8612635	8927182	XV-8814416	9128963	0.72	XV-6622006	6936553	0.8	XV-9157064	9471611	ENSGACG00000002338	5	na	1114531	1118770	wu:fj29h11	na	TRUE	TRUE	0.38	0.14	0.01
ENSGACT00000003057	21	3	75.65	*	7	0.62	Cis	N	37-743294	743294	37-766735	766735	0	37-503775	503775	0.05	37-1723283	1723283	ENSGACG00000002339	21	na	6925851	6926774	tmem14ca	TMEM14C	TRUE	TRUE	0.22	0.15	1.00
ENSGACT00000003070	5	60	88.77	******	13	0.82	Trans	N	V-1201366	9627866	V-1010413	9818819	0.59	V-1328878	9500354	0.65	V-341566	10487666	ENSGACG00000002305	19	na	897021	901352	ldhd	LDHD	TRUE	TRUE	0.51	0.11	1.00
ENSGACT00000003070	19	26	133.3	******	20	1.19	Cis	N	XIX-897514	897514	XIX-1019030	1019030	0.22	XIX-738413	738413	0.29	XIX-1179329	1179329	ENSGACG00000002305	19	na	897021	901352	ldhd	LDHD	TRUE	TRUE	0.51	0.11	1.00
ENSGACT00000003075	21	28	70.9	**	13	0.68	Cis	Y	XXI-6201912	8850325	XXI-6433923	9082336	0.22	XXI-4752157	7400570	0.32	XXI-7343012	9991425	ENSGACG00000002347	21	na	6926745	6937378	mak	MAK	TRUE	TRUE	0.48	0.14	1.00
ENSGACT00000003080	19	32	72.03	**	12	0.78	Cis	N	XIX-1226872	1226872	XIX-1426387	1426387	0.26	XIX-897514	897514	0.35	XIX-1445918	1445918	ENSGACG00000002360	19	na	906678	909582	ARPIN	ARPIN	TRUE	TRUE	0.29	0.12	0.01
ENSGACT00000003080	20	48	74.84	**	13	0.75	Trans	N	XX-17281499	2228189	XX-17228759	2280929	0.4	XX-17897416	1612272	0.53	XX-16975225	2534463	ENSGACG00000002360	19	na	906678	909582	ARPIN	ARPIN	TRUE	TRUE	0.29	0.12	0.01
ENSGACT00000003083	6	113	80.68	**	12	0.72	Trans	N	VI-16318775	17320686	VI-16345096	17347007	1.11	VI-16237023	17238934	1.15	VI-16467308	17469219	ENSGACG00000002343	5	na	10043066	10046488	ppa1a	PPA1	TRUE	TRUE	0.09	0.08	0.67
ENSGACT00000003083	19	36	71.08	*	13	0.66	Trans	N	XIX-1426387	1426387	XIX-1445918	1445918	0.32	XIX-1226872	1226872	0.4	XIX-1486328	1486328	ENSGACG00000002343	5	na	10043066	10046488	ppa1a	PPA1	TRUE	TRUE	0.09	0.08	0.67
ENSGACT00000003086	8	139	79.53	***	12	0.74	Trans	N	VIII-19128818	20297739	VIII-19147644	20316565	1.37	VIII-18932765	20101686	1.4	VIII-19245012	20413933	ENSGACG00000002362	21	na	6962567	6976919	PHLDB2	PHLDB2	TRUE	TRUE	0.24	0.13	0.01
ENSGACT00000003086	21	18	94.21	******	15	0.78	Cis	Y	XXI-2994257	5642670	XXI-3088375	5736788	0.15	XXI-1813544	4461957	0.27	XXI-5994173	8642586	ENSGACG00000002362	21	na	6962567	6976919	PHLDB2	PHLDB2	TRUE	TRUE	0.24	0.13	0.01
ENSGACT00000003088	13	106	78.49	**	13	0.69	Trans	N	XIII-18448639	18448639	XIII-19511811	18619952	1	XIII-18321859	18321859	1.13	XIII-19165603	18966160	ENSGACG00000002363	19	na	910428	924949	anpepa	ANPEP	TRUE	TRUE	0.74	0.11	0.67
ENSGACT00000003088	19	28	187.07	******	20	1.30	Cis	N	XIX-1019030	1019030	XIX-1082197	1082197	0.23	XIX-738413	738413	0.31	XIX-1426387	1426387	ENSGACG00000002363	19	na	910428	924949	anpepa	ANPEP	TRUE	TRUE	0.74	0.11	0.67
ENSGACT00000003090	19	29	76.31	***	16	0.79	Cis	N	XIX-1082197	1082197	XIX-1179329	1179329	0.25	XIX-897514	897514	0.33	XIX-1426387	1426387	ENSGACG00000002366	19	na	927508	929601	si:dkey-12e7.1	na	TRUE	TRUE	0.09	0.44	0.01
ENSGACT00000003093	4	90	76.79	***	14	0.76	Trans	Y	IV-12356035	12356035	IV-12447548	12447548	0.82	IV-10659051	10659051	0.95	IV-14119873	14119873	ENSGACG00000002365	5	na	10039580	10042657	SAR1A	SAR1A	TRUE	TRUE	0.33	0.17	0.01
ENSGACT00000003093	12	1	77.64	****	14	0.85	Trans	N	114-46193	323099	114-31443	337849	0	114-202489	166803	0.03	139-173654	418549	ENSGACG00000002365	5	na	10039580	10042657	SAR1A	SAR1A	TRUE	TRUE	0.33	0.17	0.01
ENSGACT00000003093	17	21	81.32	*****	14	0.84	Trans	N	XVII-1382590	1926324	XVII-1411144	1954878	0.18	XVII-1193263	1736997	0.25	XVII-1692665	2236399	ENSGACG00000002365	5	na	10039580	10042657	SAR1A	SAR1A	TRUE	TRUE	0.33	0.17	0.01
ENSGACT00000003099	16	43	94.2	******	14	0.81	Cis	N	XVI-6825561	6825561	XVI-7165766	7165766	0.4	XVI-6312459	6312459	0.45	XVI-7713794	7713794	ENSGACG00000002367	16	na	5583120	5587136	no_name	PARP9	TRUE	TRUE	0.64	0.08	0.01
ENSGACT00000003100	21	19	79.65	****	12	0.69	Cis	N	XXI-3088375	5736788	XXI-3852259	6500672	0.15	XXI-1813544	4461957	0.21	XXI-4200897	6849310	ENSGACG00000002373	21	na	6989864	6991063	no_name	na	TRUE	TRUE	0.23	0.12	0.01
ENSGACT00000003105	19	22	71.98	***	13	0.81	Cis	N	XIX-738413	738413	XIX-897514	897514	0.17	XIX-691788	691788	0.36	XIX-1445918	1445918	ENSGACG00000002368	19	na	933199	943645	chka	CHKA	TRUE	TRUE	0.34	0.35	1.00
ENSGACT00000003108	5	103	70.04	**	15	0.77	Cis	N	V-10394037	13345579	V-10471977	13423519	0.98	V-10249550	13201092	1.08	V-10832043	13783585	ENSGACG00000002375	5	na	9996702	9998121	anapc16	ANAPC16	TRUE	TRUE	0.16	0.15	0.31
ENSGACT00000003111	10	38	71.78	**	12	0.70	Cis	N	X-3405705	4900463	X-4295979	5790737	0.21	X-1795303	3290061	0.44	X-4798337	6293095	ENSGACG00000002372	10	na	3507911	3513061	eya3	EYA3	TRUE	TRUE	0.10	0.11	0.05
ENSGACT00000003113	10	11	80.96	****	13	0.74	Cis	N	58-684886	1069509	X-39053	1533811	0.1	58-684886	1069509	0.14	X-1186062	2680820	ENSGACG00000002382	10	na	3517083	3524773	xkr8.1	XKR8	TRUE	TRUE	0.31	0.26	0.67
ENSGACT00000003115	9	168	71.3	*	14	0.70	Trans	N	IX-19991202	19991202	IX-20039733	20039733	1.62	IX-19771410	19771410	1.74	238-20308	20440410	ENSGACG00000002374	21	na	6991957	6999247	bcmo1	BCO1	TRUE	TRUE	0.33	0.09	0.58
ENSGACT00000003117	10	24	71.87	**	11	0.69	Cis	N	X-2097375	3592133	X-2130554	3625312	0.21	X-1795303	3290061	0.28	X-2875947	4370705	ENSGACG00000002383	10	na	3525290	3527935	xkr8.3	XKR8	TRUE	TRUE	0.22	0.44	1.00
ENSGACT00000003119	5	18	112.81	******	16	0.98	Cis	N	48-821266	2033822	48-1148539	2361095	0.12	54-1149287	1149287	0.21	48-1331062	2543618	ENSGACG00000002377	5	na	1178959	1182767	dhrs7cb	DHRS7C	TRUE	TRUE	0.50	0.10	0.84
ENSGACT00000003146	18	42	119.09	******	14	0.87	Trans	N	XVIII-6333914	6333914	XVIII-6814024	6814024	0.32	XVIII-3179010	3179010	0.45	XVIII-7903016	7903016	ENSGACG00000002405	21	na	7305673	7308317	no_name	na	TRUE	TRUE	0.66	0.17	0.01
ENSGACT00000003158	6	46	68.42	*	12	0.64	Cis	N	VI-8687868	9689779	VI-8708077	9709988	0.32	VI-4691973	5693884	0.64	VI-13017441	14019352	ENSGACG00000002408	6	na	1301415	1305336	aprt	APRT	TRUE	TRUE	0.35	0.15	0.51
ENSGACT00000003165	5	11	67.73	*	16	0.72	Trans	N	54-1123108	1123108	54-1149287	1149287	0	54-53553	53553	0.25	V-6516346	4312886	ENSGACG00000002410	19	na	1019031	1027090	cetp	CETP	TRUE	TRUE	0.66	0.13	1.00
ENSGACT00000003165	19	24	102.51	******	14	0.85	Cis	N	XIX-738413	738413	XIX-897514	897514	0.2	XIX-738413	738413	0.3	XIX-1179329	1179329	ENSGACG00000002410	19	na	1019031	1027090	cetp	CETP	TRUE	TRUE	0.66	0.13	1.00
ENSGACT00000003168	10	48	68.01	*	10	0.72	Trans	N	X-6206776	7701534	X-6330388	7825146	0.38	X-3405705	4900463	0.55	X-9071407	10566165	ENSGACG00000002418	21	na	7565976	7619974	zfhx4	ZFHX4	TRUE	TRUE	0.18	0.08	0.01
ENSGACT00000003169	6	0	85.65	*****	15	0.83	Cis	N	61-63272	63272	61-63272	63272	0	61-63272	63272	0.06	VI-464405	1422262	ENSGACG00000002412	6	na	1285781	1295133	tk2	TK2	TRUE	TRUE	0.63	0.14	0.72
ENSGACT00000003169	16	40	83.54	*****	12	0.79	Trans	N	XVI-6312459	6312459	XVI-6653639	6653639	0.35	XVI-5079265	5079265	0.44	XVI-7570986	7570986	ENSGACG00000002412	6	na	1285781	1295133	tk2	TK2	TRUE	TRUE	0.63	0.14	0.72
ENSGACT00000003170	9	140	81.89	***	10	0.70	Trans	N	IX-19027553	19027553	IX-19034513	19034513	1.34	IX-18914375	18914375	1.44	IX-19034513	19034513	ENSGACG00000002421	21	na	7637314	7638252	pex2	PEX2	TRUE	TRUE	0.54	0.13	0.31
ENSGACT00000003181	12	74	69.76	*	13	0.71	Trans	Y	XII-14976710	5880900	XII-14790638	6066972	0.71	XII-15236377	5621233	0.77	XII-14031456	6826154	ENSGACG00000002428	5	na	9961575	9964015	fbxl15	FBXL15	TRUE	TRUE	0.09	0.10	0.09
ENSGACT00000003181	15	8	76.58	***	9	0.69	Trans	N	159-17751	490642	184-77623	586016	0.05	XV-177958	177958	0.13	XV-764392	961566	ENSGACG00000002428	5	na	9961575	9964015	fbxl15	FBXL15	TRUE	TRUE	0.09	0.10	0.09
ENSGACT00000003187	3	99	79.81	****	12	0.77	Trans	N	III-14674052	14674052	169-121497	14858445	0.95	III-14512481	14512481	1.03	III-14749461	14903731	ENSGACG00000002434	19	na	1165751	1166664	PYURF	PYURF	TRUE	TRUE	0.27	0.09	0.61
ENSGACT00000003209	3	140	91.69	*****	12	0.83	Cis	N	135-37506	17303940	120-45689	17387135	1.35	III-16794005	17090878	1.44	219-29064	17752863	ENSGACG00000002450	3	na	17666073	17672707	wu:fc19g04	na	TRUE	TRUE	0.40	0.14	0.09
ENSGACT00000003210	10	14	85.99	******	15	0.78	Cis	N	X-74741	1569499	X-1186062	2680820	0.07	58-272923	657546	0.2	X-1795303	3290061	ENSGACG00000002451	10	na	3596036	3598614	olah	OLAH	TRUE	TRUE	0.16	0.09	0.09
ENSGACT00000003212	6	3	88.26	*****	12	0.76	Cis	N	61-937215	937215	VI-621924	1264743	0	61-63272	63272	0.1	VI-3535754	2407693	ENSGACG00000002453	6	na	1211276	1216233	polr1c	POLR1C	TRUE	TRUE	0.30	0.17	0.01
ENSGACT00000003213	5	59	75.07	***	12	0.70	Trans	N	V-1328878	9500354	V-1201366	9627866	0.58	V-1538541	9290691	0.63	V-780687	10048545	ENSGACG00000002456	19	na	1259013	1261731	kdelc2	KDELC2	TRUE	TRUE	0.30	0.11	0.01
ENSGACT00000003213	19	24	81.48	****	16	0.81	Cis	N	XIX-738413	738413	XIX-897514	897514	0.19	XIX-729174	729174	0.37	XIX-1486328	1486328	ENSGACG00000002456	19	na	1259013	1261731	kdelc2	KDELC2	TRUE	TRUE	0.30	0.11	0.01
ENSGACT00000003215	5	84	68.64	*	13	0.66	Cis	N	V-9202066	12153608	V-9576185	12527727	0.72	V-117923	10711309	0.9	V-10037779	12989321	ENSGACG00000002440	5	na	9811186	9814852	ghitm	GHITM	TRUE	TRUE	0.38	0.16	0.01
ENSGACT00000003215	17	23	74.96	***	14	0.72	Trans	N	XVII-1585620	2129354	XVII-1671086	2214820	0.19	XVII-1293451	1837185	0.26	XVII-1814015	2357749	ENSGACG00000002440	5	na	9811186	9814852	ghitm	GHITM	TRUE	TRUE	0.38	0.16	0.01
ENSGACT00000003220	21	24	72.71	***	15	0.76	Cis	Y	XXI-5625749	8274162	XXI-5718923	8367336	0.22	XXI-4752157	7400570	0.28	XXI-6433923	9082336	ENSGACG00000002460	21	na	7843592	7891988	tpk1	TPK1	TRUE	TRUE	0.12	0.15	0.84
ENSGACT00000003228	7	189	69.85	*	12	0.91	Trans	N	VII-26983825	29258990	VII-27002535	29277700	1.79	VII-26451629	28726794	1.96	VII-27672014	29947179	ENSGACG00000002457	19	na	1262591	1267022	cyb5r2	CYB5R2	TRUE	TRUE	0.08	0.24	1.00
ENSGACT00000003228	19	34	96.59	******	18	0.94	Cis	N	XIX-1226872	1226872	XIX-1426387	1426387	0.3	XIX-1082197	1082197	0.39	XIX-1486328	1486328	ENSGACG00000002457	19	na	1262591	1267022	cyb5r2	CYB5R2	TRUE	TRUE	0.08	0.24	1.00
ENSGACT00000003229	6	36	69.15	*	13	0.70	Cis	N	VI-5796043	6797954	VI-5859059	6860970	0.3	VI-4344804	5346715	0.48	VI-9506810	10508721	ENSGACG00000002458	6	na	1188845	1198707	ndst2a	NDST2	TRUE	TRUE	0.10	0.13	1.00
ENSGACT00000003238	16	78	80.49	****	13	0.76	Trans	N	XVI-14484644	14484644	XVI-14696277	14696277	0.7	XVI-13208195	13208195	0.81	XVI-14889317	14889317	ENSGACG00000002475	21	na	8212346	8213815	ptgdsb	PTGDS	TRUE	TRUE	0.40	0.22	0.72
ENSGACT00000003238	21	3	77.72	**	14	0.76	Cis	N	37-743294	743294	37-766735	766735	0	37-503775	503775	0.05	37-1723283	1723283	ENSGACG00000002475	21	na	8212346	8213815	ptgdsb	PTGDS	TRUE	TRUE	0.40	0.22	0.72
ENSGACT00000003239	12	0	78.63	****	9	0.81	Trans	N	114-202489	166803	114-202489	166803	0	114-202489	166803	0.01	114-31443	337849	ENSGACG00000002477	21	na	8214856	8218149	c8g	C8G	TRUE	TRUE	0.34	0.14	0.46
ENSGACT00000003241	21	31	90.66	******	13	0.77	Cis	Y	XXI-7231112	9879525	XXI-7258502	9906915	0.22	XXI-4752157	7400570	0.41	XXI-8574462	11222875	ENSGACG00000002478	21	na	8219136	8222031	msrb2	MSRB2	TRUE	TRUE	0.52	0.09	0.67
ENSGACT00000003249	19	31	70.21	*	13	0.68	Cis	N	XIX-1226872	1226872	XIX-1426387	1426387	0.28	XIX-1019030	1019030	0.35	XIX-1445918	1445918	ENSGACG00000002476	19	na	1279484	1290650	far1	FAR1	TRUE	TRUE	0.18	0.56	0.01
ENSGACT00000003250	10	27	91.12	******	12	0.72	Cis	N	X-2379459	3874217	X-2621322	4116080	0.21	X-1795303	3290061	0.39	X-4481928	5976686	ENSGACG00000002484	10	na	3639138	3643438	lmna	LMNA	TRUE	TRUE	0.45	0.13	0.46
ENSGACT00000003253	15	96	77.32	*	12	0.71	Trans	N	XV-11644481	11959028	XV-11767217	12081764	0.93	XV-11390249	11704796	0.99	XV-12285228	12599775	ENSGACG00000002487	19	na	1295054	1296906	dkk3b	DKK3	TRUE	TRUE	0.62	0.08	0.69
ENSGACT00000003253	19	36	180.29	******	14	1.10	Cis	N	XIX-1426387	1426387	XIX-1445918	1445918	0.32	XIX-1226872	1226872	0.4	XIX-1486328	1486328	ENSGACG00000002487	19	na	1295054	1296906	dkk3b	DKK3	TRUE	TRUE	0.62	0.08	0.69
ENSGACT00000003254	21	66	78.68	*****	19	0.83	Cis	N	XXI-10694656	13343069	XXI-10812995	13461408	0.55	XXI-9881962	12530375	0.7	XXI-10996209	13644622	ENSGACG00000002485	21	na	8222695	8229563	ARMC3	ARMC3	TRUE	TRUE	0.47	0.20	0.20
ENSGACT00000003257	21	31	128.6	******	16	0.89	Cis	Y	XXI-7231112	9879525	XXI-7258502	9906915	0.29	XXI-6433923	9082336	0.34	XXI-7497957	10146370	ENSGACG00000002491	21	na	8231861	8252046	pip4k2aa	PIP4K2A	TRUE	TRUE	0.64	0.10	0.04
ENSGACT00000003260	1	17	135.04	******	16	1.05	Trans	N	I-1392275	1392275	175-2840	1547190	0.14	I-1260907	1260907	0.2	165-121863	1837636	ENSGACG00000002493	21	na	8257997	8263771	spag6	SPAG6	TRUE	TRUE	0.70	0.09	0.69
ENSGACT00000003261	19	44	68.21	*	9	1.28	Trans	N	XIX-1621622	1621622	XIX-1661372	1661372	0.38	XIX-1445918	1445918	0.48	XIX-1901066	1901066	ENSGACG00000002472	3	na	17693846	17702869	rpp40	RPP40	TRUE	TRUE	0.09	0.10	0.46
ENSGACT00000003265	10	24	147.49	******	18	1.08	Cis	N	X-2097375	3592133	X-2130554	3625312	0.22	X-1934033	3428791	0.25	X-2349415	3844173	ENSGACG00000002488	10	na	3644648	3647842	apoa1bp	NAXE	TRUE	TRUE	0.76	0.12	1.00
ENSGACT00000003270	5	48	69.59	*	7	0.67	Cis	Y	V-2887049	7942183	V-2707933	8121299	0.4	V-3965013	6864219	0.66	V-320916	10508316	ENSGACG00000002500	5	na	9729121	9731633	no_name	IKZF5	TRUE	TRUE	0.38	0.12	0.13
ENSGACT00000003277	16	134	72.84	*	7	0.59	Trans	N	69-23940	18483747	69-103539	18563346	1.32	115-126948	18332859	1.36	181-76795	19332050	ENSGACG00000002498	21	na	8275844	8279271	commd3	COMMD3	TRUE	TRUE	0.10	0.16	0.04
ENSGACT00000003283	12	16	71.87	*	17	0.84	Trans	N	XII-131122	942885	XII-385034	1196797	0.09	141-162512	754715	0.23	XII-385034	1196797	ENSGACG00000002508	16	na	5921243	5930904	igfbp5a	IGFBP5	TRUE	TRUE	0.59	0.13	0.20
ENSGACT00000003283	16	6	77.32	***	15	0.79	Cis	N	XVI-1933836	1933836	XVI-2200207	2200207	0	XVI-251306	251306	0.23	XVI-3954328	3954328	ENSGACG00000002508	16	na	5921243	5930904	igfbp5a	IGFBP5	TRUE	TRUE	0.59	0.13	0.20
ENSGACT00000003287	13	47	82.31	****	12	0.75	Trans	N	XIII-9438212	9438212	XIII-9552367	9552367	0.41	XIII-8398924	8398924	0.49	XIII-10719176	10719176	ENSGACG00000002509	19	na	1443746	1457433	RLTPR	CARMIL2	TRUE	TRUE	0.14	0.59	1.00
ENSGACT00000003287	19	37	107.09	******	20	0.95	Cis	N	XIX-1445918	1445918	XIX-1486328	1486328	0.34	XIX-1226872	1226872	0.39	XIX-1486328	1486328	ENSGACG00000002509	19	na	1443746	1457433	RLTPR	CARMIL2	TRUE	TRUE	0.14	0.59	1.00
ENSGACT00000003299	4	107	74	**	15	0.74	Trans	N	IV-15797985	15797985	IV-15965196	15965196	1.04	IV-15643256	15643256	1.1	IV-16365873	16365873	ENSGACG00000002512	21	na	8382432	8386478	pdia4	PDIA4	TRUE	TRUE	0.18	0.09	0.01
ENSGACT00000003300	19	37	117.17	******	14	0.96	Cis	N	XIX-1445918	1445918	XIX-1486328	1486328	0.35	XIX-1426387	1426387	0.4	XIX-1486328	1486328	ENSGACG00000002515	19	na	1479298	1489794	ric8a	RIC8A	TRUE	TRUE	0.53	0.25	1.00
ENSGACT00000003306	6	112	72.7	*	7	0.70	Trans	N	VI-16318775	17320686	VI-16345096	17347007	1.1	VI-16237023	17238934	1.18	VI-16502159	17504070	ENSGACG00000002517	3	na	17713435	17717559	impa1	IMPA1	TRUE	TRUE	0.19	0.10	0.67
ENSGACT00000003308	3	131	79.87	*****	14	0.79	Cis	N	III-16653485	16950358	III-16710805	17007678	1.28	III-16443514	16740387	1.42	161-97425	17741974	ENSGACG00000002523	3	na	17718622	17721620	no_name	na	TRUE	TRUE	0.23	0.08	0.15
ENSGACT00000003312	2	136	71.32	*	14	0.72	Trans	N	II-21048771	21460348	II-21145913	21557490	1.32	II-20884738	21296315	1.37	II-21283986	21695563	ENSGACG00000002518	6	na	1052334	1058913	cdk1	CDK1	TRUE	TRUE	0.27	0.08	0.46
ENSGACT00000003313	15	121	78.86	**	11	0.76	Trans	N	XV-15930002	16244549	XV-15962025	16276572	1.18	XV-15560923	15875470	1.32	84-542697	17056008	ENSGACG00000002520	19	na	1492048	1509256	ppp6r3	PPP6R3	TRUE	TRUE	0.23	0.09	1.00
ENSGACT00000003313	19	40	107.65	******	15	0.88	Cis	N	XIX-1445918	1445918	XIX-1486328	1486328	0.36	XIX-1426387	1426387	0.43	XIX-1621622	1621622	ENSGACG00000002520	19	na	1492048	1509256	ppp6r3	PPP6R3	TRUE	TRUE	0.23	0.09	1.00
ENSGACT00000003322	21	24	81.86	****	14	0.77	Cis	Y	XXI-5625749	8274162	XXI-5718923	8367336	0.21	XXI-4006371	6654784	0.27	XXI-5994173	8642586	ENSGACG00000002519	21	na	8386636	8393590	GPT	GPT	TRUE	TRUE	0.29	0.15	0.13
ENSGACT00000003325	12	0	77.89	*	14	0.87	Trans	N	114-202489	166803	114-202489	166803	0	114-202489	166803	0.03	139-173654	418549	ENSGACG00000002514	16	na	6227325	6237454	cyp27a7	CYP27A1	TRUE	TRUE	0.52	0.15	1.00
ENSGACT00000003325	16	24	144.33	******	16	0.97	Cis	N	XVI-3767025	3767025	XVI-3954328	3954328	0.19	XVI-3218247	3218247	0.26	XVI-4421166	4421166	ENSGACG00000002514	16	na	6227325	6237454	cyp27a7	CYP27A1	TRUE	TRUE	0.52	0.15	1.00
ENSGACT00000003326	10	15	68.38	*	13	0.73	Trans	N	X-74741	1569499	X-1186062	2680820	0.11	58-684886	1069509	0.2	X-1795303	3290061	ENSGACG00000002532	5	na	9679698	9683661	GPR26	GPR26	TRUE	TRUE	0.11	0.14	1.00
ENSGACT00000003334	12	118	82.74	**	12	0.74	Trans	N	XII-4160117	16697493	XII-4018749	16838861	1.15	XII-4709364	16148246	1.2	XII-3141304	17716306	ENSGACG00000002530	6	na	1044605	1051661	ctu2	CTU2	TRUE	TRUE	0.15	0.18	0.15
ENSGACT00000003337	12	0	82.34	***	13	0.77	Trans	N	114-202489	166803	114-202489	166803	0	114-202489	166803	0.01	114-31443	337849	ENSGACG00000002536	21	na	8416567	8426844	OPLAH	OPLAH	TRUE	TRUE	0.55	0.12	0.01
ENSGACT00000003341	21	28	78.26	***	10	0.67	Cis	Y	XXI-6201912	8850325	XXI-6433923	9082336	0.25	XXI-5718923	8367336	0.3	XXI-7115651	9764064	ENSGACG00000002544	21	na	8438758	8444382	sharpin	SHARPIN	TRUE	TRUE	0.20	0.15	0.01
ENSGACT00000003351	19	57	90.73	******	15	0.86	Cis	N	XIX-2408239	2408239	XIX-2444848	2444848	0.46	XIX-1771413	1771413	0.58	XIX-2444848	2444848	ENSGACG00000002541	19	na	1597956	1610849	ces2	CES1	TRUE	TRUE	0.49	0.26	0.15
ENSGACT00000003354	16	13	92.85	****	12	0.78	Cis	N	XVI-2575444	2575444	XVI-2743562	2743562	0.06	XVI-1933836	1933836	0.43	XVI-7165766	7165766	ENSGACG00000002543	16	na	6258543	6263610	rqcd1	CNOT9	TRUE	TRUE	0.63	0.15	0.58
ENSGACT00000003358	10	30	72.71	**	13	0.71	Cis	N	X-2875947	4370705	X-2902534	4397292	0.25	X-2192700	3687458	0.35	X-4295979	5790737	ENSGACG00000002556	10	na	3803687	3806543	SLC52A1	SLC52A2	TRUE	TRUE	0.25	0.10	0.67
ENSGACT00000003359	10	33	72.56	**	13	0.68	Cis	N	X-3405705	4900463	X-4295979	5790737	0.24	X-2097375	3592133	0.45	X-5153408	6648166	ENSGACG00000002562	10	na	3808219	3810452	zgc:109744	na	TRUE	TRUE	0.30	0.14	0.01
ENSGACT00000003364	10	52	112.52	******	16	0.92	Cis	N	X-8116783	9611541	X-8133031	9627789	0.47	X-5305135	6799893	0.54	X-8721288	10216046	ENSGACG00000002563	10	na	3813373	3818996	FBXL6	FBXL6	TRUE	TRUE	0.53	0.19	0.01
ENSGACT00000003371	12	62	77.2	***	10	0.70	Trans	Y	XII-1959983	4061566	XII-2012602	4114185	0.6	XII-1678718	3780301	0.75	XII-14513930	6343680	ENSGACG00000002550	6	na	1026906	1031612	cyp17a1	CYP17A1	TRUE	TRUE	0.14	0.12	0.01
ENSGACT00000003371	15	102	72.58	*	11	0.70	Trans	N	XV-12839581	13154128	XV-13179371	13493918	0.99	XV-12211969	12526516	1.07	XV-13816603	14131150	ENSGACG00000002550	6	na	1026906	1031612	cyp17a1	CYP17A1	TRUE	TRUE	0.14	0.12	0.01
ENSGACT00000003372	12	20	85.54	*****	14	0.85	Cis	N	XII-131122	942885	XII-385034	1196797	0.14	XII-131122	942885	0.25	XII-426473	1238236	ENSGACG00000002569	12	na	968689	970666	aar2	AAR2	TRUE	TRUE	0.21	0.14	0.09
ENSGACT00000003387	5	65	86.45	******	15	0.98	Cis	N	V-547847	10281385	V-341566	10487666	0.59	V-1328878	9500354	0.66	V-320916	10508316	ENSGACG00000002578	5	na	9573683	9588128	lhpp	LHPP	TRUE	TRUE	0.10	0.15	0.01
ENSGACT00000003394	13	51	122.31	******	20	0.92	Unknown	N	XIII-11334821	11334821	XIII-11452899	11452899	0.49	XIII-10322010	10322010	0.54	XIII-12646013	12646013	ENSGACG00000002582	scaffold_475	Unknown	na	na	si:ch211-161c3.4	CYSLTR1	TRUE	TRUE	0.20	0.12	0.54
ENSGACT00000003395	6	8	85.05	******	15	0.77	Cis	N	VI-438917	1447750	VI-138491	1748176	0	61-63272	63272	0.15	VI-2678516	3264931	ENSGACG00000002588	6	na	5009182	5010040	no_name	na	TRUE	TRUE	0.17	0.12	0.79
ENSGACT00000003401	7	11	164.75	******	16	0.96	Unknown	N	131-151239	915472	131-34939	1031772	0.08	VII-287848	562536	0.12	VII-580408	1107393	ENSGACG00000002590	scaffold_475	Unknown	na	na	no_name	SLC9B2	TRUE	TRUE	0.63	0.13	1.00
ENSGACT00000003405	6	25	75.99	***	11	0.66	Cis	N	VI-1530182	4413265	VI-1370996	4572451	0.21	VI-2217814	3725633	0.3	VI-4485591	5487502	ENSGACG00000002589	6	na	5006311	5009155	mcfd2	MCFD2	TRUE	TRUE	0.24	0.10	1.00
ENSGACT00000003411	3	136	70.73	*	14	0.89	Trans	N	135-180770	17160676	135-125113	17216333	1.34	III-16710805	17007678	1.46	219-29064	17752863	ENSGACG00000002597	5	na	9540134	9548565	ZRANB1	ZRANB1	TRUE	TRUE	0.09	0.08	0.20
ENSGACT00000003411	5	12	68.93	*	12	0.76	Cis	N	54-1149287	1149287	48-172613	1385169	0	54-53553	53553	0.22	48-1477366	2689922	ENSGACG00000002597	5	na	9540134	9548565	ZRANB1	ZRANB1	TRUE	TRUE	0.09	0.08	0.20
ENSGACT00000003420	12	18	80.7	******	14	0.79	Cis	N	XII-131122	942885	XII-385034	1196797	0.11	XII-44351	856114	0.24	XII-426473	1238236	ENSGACG00000002576	12	na	974877	985235	prpf6	PRPF6	TRUE	TRUE	0.24	0.13	0.13
ENSGACT00000003424	12	125	74.42	***	13	0.71	Trans	N	XII-17029585	19131168	XII-17046293	19147876	1.13	XII-5064653	15792957	1.31	XII-17744786	19846369	ENSGACG00000002592	16	na	6291302	6302848	lss	LSS	TRUE	TRUE	0.11	0.12	0.01
ENSGACT00000003428	2	133	70.8	*	11	0.67	Trans	N	II-20906491	21318068	II-20943532	21355109	1.31	II-20745357	21156934	1.37	II-21283986	21695563	ENSGACG00000002605	6	na	4946580	4950129	calm3b	CALM3	TRUE	TRUE	0.21	0.21	0.01
ENSGACT00000003433	19	44	70.82	****	13	1.19	Cis	N	XIX-1621622	1621622	XIX-1661372	1661372	0.41	XIX-1486328	1486328	0.48	XIX-1901066	1901066	ENSGACG00000002606	19	na	1759814	1779294	cnot1	CNOT1	TRUE	TRUE	0.30	0.13	0.01
ENSGACT00000003438	3	120	65.38	*	15	0.71	Trans	N	III-16081816	16378689	III-16186085	16482958	1.11	III-15098556	15252826	1.26	III-16443514	16740387	ENSGACG00000002615	10	na	4079272	4083364	meaf6	MEAF6	TRUE	TRUE	0.09	0.11	0.23
ENSGACT00000003447	19	37	80.45	******	12	0.85	Cis	N	XIX-1445918	1445918	XIX-1486328	1486328	0.32	XIX-1226872	1226872	0.4	XIX-1486328	1486328	ENSGACG00000002623	19	na	1782155	1788257	si:ch211-216l23.2	na	TRUE	TRUE	0.15	0.08	0.23
ENSGACT00000003450	16	0	91.35	******	16	0.89	Cis	N	XVI-251306	251306	XVI-251306	251306	0	XVI-251306	251306	0.05	XVI-1933836	1933836	ENSGACG00000002609	16	na	6312131	6324093	hibch	HIBCH	TRUE	TRUE	0.37	0.12	0.01
ENSGACT00000003464	6	113	78.67	**	8	0.68	Trans	N	VI-16318775	17320686	VI-16345096	17347007	1.11	VI-16237023	17238934	1.15	VI-16467308	17469219	ENSGACG00000002629	10	na	4105088	4108692	rragcb	RRAGC	TRUE	TRUE	0.17	0.34	0.46
ENSGACT00000003466	16	47	96.74	****	8	0.57	Cis	N	XVI-8265996	8265996	XVI-8487527	8487527	0.43	XVI-6825561	6825561	0.48	XVI-8494142	8494142	ENSGACG00000002634	16	na	6353473	6365131	pms1	PMS1	TRUE	TRUE	0.25	0.54	0.01
ENSGACT00000003467	9	166	77.96	*	8	0.65	Trans	N	IX-19895766	19895766	IX-19899773	19899773	1.62	IX-19771410	19771410	1.72	177-126761	20376240	ENSGACG00000002636	21	na	8658797	8661287	cmbl	CMBL	TRUE	TRUE	0.78	0.10	0.58
ENSGACT00000003467	21	34	89.66	****	17	0.89	Cis	Y	XXI-7343012	9991425	XXI-7497957	10146370	0.26	XXI-5722449	8370862	0.4	XXI-8493544	11141957	ENSGACG00000002636	21	na	8658797	8661287	cmbl	CMBL	TRUE	TRUE	0.78	0.10	0.58
ENSGACT00000003471	19	50	112.33	******	14	0.87	Cis	N	XIX-1901066	1901066	XIX-1942057	1942057	0.46	XIX-1771413	1771413	0.58	XIX-2444848	2444848	ENSGACG00000002644	19	na	2118538	2132797	lonp2	LONP2	TRUE	TRUE	0.32	0.13	0.58
ENSGACT00000003474	4	87	71.67	**	12	0.73	Trans	Y	IV-12204097	12204097	IV-12271194	12271194	0.83	IV-10703917	10703917	0.97	IV-14451196	14451196	ENSGACG00000002647	16	na	6372279	6372905	alkbh6	ALKBH6	TRUE	TRUE	0.13	0.13	0.01
ENSGACT00000003481	9	172	67.78	*	13	0.75	Trans	N	177-95085	20344564	177-126761	20376240	1.68	IX-19991202	19991202	1.74	238-20308	20440410	ENSGACG00000002648	16	na	6373668	6376512	osgepl1	OSGEPL1	TRUE	TRUE	0.58	0.12	0.01
ENSGACT00000003481	16	31	72.95	***	11	0.73	Cis	N	XVI-4661968	4661968	XVI-4886151	4886151	0.27	XVI-4084516	4084516	0.38	XVI-6105348	6105348	ENSGACG00000002648	16	na	6373668	6376512	osgepl1	OSGEPL1	TRUE	TRUE	0.58	0.12	0.01
ENSGACT00000003482	9	165	79.73	***	14	0.69	Trans	N	IX-19822078	19822078	IX-19895766	19895766	1.57	IX-19530845	19530845	1.74	238-20308	20440410	ENSGACG00000002649	6	na	4866244	4886440	plekhh2	PLEKHH2	TRUE	TRUE	0.15	0.28	0.01
ENSGACT00000003503	16	79	69.69	*	13	0.76	Cis	N	XVI-14696277	14696277	XVI-14889317	14889317	0.68	XVI-12330491	12330491	0.81	XVI-14889317	14889317	ENSGACG00000002657	16	na	6381952	6408027	glsa	GLS	TRUE	TRUE	0.09	0.17	0.04
ENSGACT00000003515	21	45	70.16	**	14	0.75	Cis	Y	XXI-8812133	11460546	XXI-8912579	11560992	0.35	XXI-7343012	9991425	0.49	XXI-9293483	11941896	ENSGACG00000002677	21	na	8824008	8831374	si:dkey-118j18.2	na	TRUE	TRUE	0.33	0.14	0.01
ENSGACT00000003516	16	46	122.8	******	15	0.96	Cis	N	XVI-8015662	8015662	XVI-8061216	8061216	0.45	XVI-7666348	7666348	0.48	XVI-8494142	8494142	ENSGACG00000002673	16	na	6410303	6418463	no_name	STAT1	TRUE	TRUE	0.50	0.50	0.61
ENSGACT00000003527	1	133	90.17	*****	11	0.88	Trans	Y	I-22456100	25095228	I-22352678	25198650	1.31	I-22649784	24901544	1.35	I-22050326	25501002	ENSGACG00000002667	19	na	2222775	2231368	aars	AARS	TRUE	TRUE	0.26	0.11	0.01
ENSGACT00000003527	19	45	74.3	***	14	0.83	Cis	N	XIX-1661372	1661372	XIX-1683292	1683292	0.43	XIX-1551227	1551227	0.49	XIX-1901066	1901066	ENSGACG00000002667	19	na	2222775	2231368	aars	AARS	TRUE	TRUE	0.26	0.11	0.01
ENSGACT00000003530	10	31	96.9	******	12	0.78	Cis	N	X-2972369	4467127	X-3405705	4900463	0.23	X-1943534	3438292	0.39	X-4481928	5976686	ENSGACG00000002689	10	na	4226700	4228810	C1orf109	C1orf109	TRUE	TRUE	0.40	0.13	0.15
ENSGACT00000003536	6	20	150.11	******	12	0.86	Cis	N	VI-2276367	3667080	VI-2217814	3725633	0.14	VI-3093952	2849495	0.27	VI-971768	4971679	ENSGACG00000002666	6	na	4618561	4623242	haao	HAAO	TRUE	TRUE	0.47	0.13	0.15
ENSGACT00000003536	11	0	79.68	*	7	0.53	Trans	N	XI-80094	80094	XI-80094	80094	0	XI-80094	80094	0.16	XI-2692397	2692397	ENSGACG00000002666	6	na	4618561	4623242	haao	HAAO	TRUE	TRUE	0.47	0.13	0.15
ENSGACT00000003540	12	74	80.46	***	9	0.68	Cis	Y	XII-14976710	5880900	XII-14790638	6066972	0.73	XII-14976710	5880900	0.78	XII-13416868	7440742	ENSGACG00000002695	12	na	1358267	1362884	zgc:153440	SSUH2	TRUE	TRUE	0.46	0.18	0.84
ENSGACT00000003542	21	22	99.37	******	13	0.87	Cis	Y	XXI-4752157	7400570	XXI-4999110	7647523	0.18	XXI-2994257	5642670	0.26	XXI-5994173	8642586	ENSGACG00000002698	21	na	9047377	9048987	socs6	SOCS6	TRUE	TRUE	0.43	0.12	0.72
ENSGACT00000003567	3	104	87.69	**	8	0.57	Trans	N	III-14749461	14903731	III-14796131	14950401	1.02	III-14674052	14674052	1.08	III-14975387	15129657	ENSGACG00000002711	5	na	9097940	9101372	chac2	CHAC2	TRUE	TRUE	0.50	0.17	1.00
ENSGACT00000003567	5	49	121.46	******	17	0.94	Cis	Y	V-2887049	7942183	V-2707933	8121299	0.46	V-3120827	7708405	0.55	V-1538541	9290691	ENSGACG00000002711	5	na	9097940	9101372	chac2	CHAC2	TRUE	TRUE	0.50	0.17	1.00
ENSGACT00000003578	8	138	69.2	*	15	0.75	Trans	N	VIII-18932765	20101686	VIII-19080197	20249118	1.36	VIII-18932765	20101686	1.4	VIII-19245012	20413933	ENSGACG00000002719	10	na	4567950	4577938	AIM1L	AIM1L	TRUE	TRUE	0.22	0.16	0.01
ENSGACT00000003587	10	17	70.55	**	13	0.68	Trans	N	X-74741	1569499	X-1186062	2680820	0.11	58-684886	1069509	0.22	X-1943534	3438292	ENSGACG00000002728	5	na	9022620	9030239	fshr	FSHR	TRUE	TRUE	0.11	0.15	0.20
ENSGACT00000003589	4	59	78.31	***	13	0.69	Trans	N	IV-5362751	5362751	IV-5389260	5389260	0.57	IV-4842697	4842697	0.61	IV-5581330	5581330	ENSGACG00000002733	16	na	6464880	6466810	zgc:136439	na	TRUE	TRUE	0.13	0.09	0.04
ENSGACT00000003598	4	60	76.33	***	14	0.74	Trans	N	IV-5362751	5362751	IV-5389260	5389260	0.58	IV-5045740	5045740	0.64	IV-5884629	5884629	ENSGACG00000002740	10	na	4608067	4611322	zgc:114119	MED30	TRUE	TRUE	0.10	0.13	0.01
ENSGACT00000003601	19	44	75.69	***	13	1.95	Trans	N	XIX-1621622	1621622	XIX-1661372	1661372	0.42	XIX-1486328	1486328	0.45	XIX-1683292	1683292	ENSGACG00000002737	5	na	9009604	9019371	no_name	na	TRUE	TRUE	0.17	0.10	1.00
ENSGACT00000003613	15	83	143.25	******	8	0.92	Trans	N	XV-9838988	10153535	XV-10070791	10385338	0.82	XV-9838988	10153535	0.84	XV-10376539	10691086	ENSGACG00000002741	10	na	4612397	4663546	EXTL1	EXTL1	TRUE	TRUE	0.22	0.25	0.01
ENSGACT00000003614	16	42	73.9	***	8	0.67	Cis	N	XVI-6699679	6699679	XVI-6825561	6825561	0.4	XVI-6312459	6312459	0.44	XVI-7570986	7570986	ENSGACG00000002751	16	na	6479579	6486466	SLC35F5	SLC35F5	TRUE	TRUE	0.27	0.12	0.01
ENSGACT00000003615	12	29	111.15	******	13	0.82	Cis	N	XII-483491	1295254	XII-609998	1421761	0.22	XII-131122	942885	0.33	XII-1144506	1956269	ENSGACG00000002753	12	na	1420535	1423028	KRT80	KRT84	TRUE	TRUE	0.63	0.12	0.01
ENSGACT00000003617	16	84	75.43	**	16	0.82	Cis	N	XVI-14990940	14990940	XVI-15207311	15207311	0.81	XVI-14696277	14696277	0.86	XVI-15207311	15207311	ENSGACG00000002755	16	na	6491791	6504029	gpr39	GPR39	TRUE	TRUE	0.14	0.11	0.01
ENSGACT00000003619	14	67	75.39	**	13	0.77	Trans	N	XIV-7694346	7947451	XIV-7722765	7975870	0.65	XIV-7370981	7624086	0.69	XIV-8618935	8872040	ENSGACG00000002759	12	na	1428223	1429047	no_name	na	TRUE	TRUE	0.35	0.19	0.01
ENSGACT00000003625	12	85	73.69	**	9	0.70	Trans	Y	XII-10199199	10658411	XII-9872597	10985013	0.59	XII-1536129	3637712	0.91	XII-8408178	12449432	ENSGACG00000002754	10	na	4674802	4677202	nrm	NRM	TRUE	TRUE	0.15	0.14	0.06
ENSGACT00000003625	15	69	74.07	***	12	0.76	Trans	N	XV-6188508	6503055	XV-6367832	6682379	0.67	XV-5800881	6115428	0.72	XV-6996551	7311098	ENSGACG00000002754	10	na	4674802	4677202	nrm	NRM	TRUE	TRUE	0.15	0.14	0.06
ENSGACT00000003631	5	62	87.15	****	14	0.79	Cis	N	V-1201366	9627866	V-1010413	9818819	0.55	V-1932239	8896993	0.65	V-341566	10487666	ENSGACG00000002745	5	na	9000155	9008402	msh2	MSH2	TRUE	TRUE	0.29	0.11	0.13
ENSGACT00000003631	14	43	74.12	**	9	0.59	Trans	N	XIV-3090012	3343117	XIV-3101175	3354280	0.37	XIV-2502100	2755205	0.46	XIV-3441342	3694447	ENSGACG00000002745	5	na	9000155	9008402	msh2	MSH2	TRUE	TRUE	0.29	0.11	0.13
ENSGACT00000003634	5	58	155.54	******	12	1.06	Cis	Y	V-1538541	9290691	V-1328878	9500354	0.5	V-2508980	8320252	0.59	V-1201366	9627866	ENSGACG00000002770	5	na	8993567	8996174	gch2	GCH1	TRUE	TRUE	0.59	0.16	0.67
ENSGACT00000003636	5	54	154.9	******	10	1.00	Cis	Y	V-1971324	8857908	V-1932239	8896993	0.49	V-2887049	7942183	0.58	V-1328878	9500354	ENSGACG00000002772	5	na	8990490	8992766	CRIPT	CRIPT	TRUE	TRUE	0.57	0.11	0.01
ENSGACT00000003639	5	21	89.09	******	17	0.81	Cis	N	48-1148539	2361095	48-1331062	2543618	0.17	48-821266	2033822	0.28	V-5517418	5311814	ENSGACG00000002773	5	na	8986638	8989175	pigf	PIGF	TRUE	TRUE	0.30	0.09	0.01
ENSGACT00000003647	2	145	83.86	*	11	0.68	Trans	N	II-21795684	22207261	II-21856560	22268137	1.43	II-21590935	22002512	1.48	II-22149479	22561056	ENSGACG00000002781	12	na	1448239	1450435	kctd6b	KCTD6	TRUE	TRUE	0.67	0.13	0.31
ENSGACT00000003647	12	32	162.42	******	14	1.05	Cis	N	XII-673060	1484823	XII-790127	1601890	0.27	XII-483491	1295254	0.35	XII-1144506	1956269	ENSGACG00000002781	12	na	1448239	1450435	kctd6b	KCTD6	TRUE	TRUE	0.67	0.13	0.31
ENSGACT00000003667	16	88	80.97	*****	12	0.79	Cis	N	XVI-15270960	15270960	XVI-15354744	15354744	0.8	XVI-14696277	14696277	0.93	XVI-15873206	15873206	ENSGACG00000002796	16	na	6695574	6697643	tmem30c	TMEM30C	TRUE	TRUE	0.14	0.08	1.00
ENSGACT00000003672	6	45	73.49	**	12	0.70	Trans	N	VI-7816579	8818490	VI-8055646	9057557	0.37	VI-6139139	7141050	0.48	VI-9506810	10508721	ENSGACG00000002798	16	na	6698167	6721328	cmss1	CMSS1	TRUE	TRUE	0.24	0.14	0.23
ENSGACT00000003672	7	87	68.66	*	12	0.68	Trans	N	VII-8327991	8854976	VII-8779707	9306692	0.79	VII-6329539	6856524	0.97	47-1668582	12606497	ENSGACG00000002798	16	na	6698167	6721328	cmss1	CMSS1	TRUE	TRUE	0.24	0.14	0.23
ENSGACT00000003683	6	112	69.52	*	11	0.68	Trans	N	VI-16318775	17320686	VI-16345096	17347007	1.09	VI-16237023	17238934	1.18	VI-16502159	17504070	ENSGACG00000002797	12	na	1469402	1475215	no_name	RBM39	TRUE	TRUE	0.11	0.09	0.84
ENSGACT00000003685	4	66	75.2	*	9	0.65	Trans	N	IV-6195482	6195482	IV-6230632	6230632	0.64	IV-5834379	5834379	0.69	IV-6747842	6747842	ENSGACG00000002805	12	na	1476394	1477809	rh50	RHCG	TRUE	TRUE	0.40	0.09	0.01
ENSGACT00000003685	12	38	84.83	***	15	0.79	Cis	N	XII-1186470	1998233	99-18680	2076826	0.3	XII-609998	1421761	0.42	99-252974	2311120	ENSGACG00000002805	12	na	1476394	1477809	rh50	RHCG	TRUE	TRUE	0.40	0.09	0.01
ENSGACT00000003696	6	14	101.79	******	17	0.94	Cis	N	VI-3093952	2849495	VI-2829663	3113784	0	61-63272	63272	0.19	VI-2276367	3667080	ENSGACG00000002810	6	na	4424241	4427131	no_name	na	TRUE	TRUE	0.51	0.26	0.01
ENSGACT00000003702	3	12	94.93	*****	10	0.77	Trans	N	III-998413	998413	III-1002518	1002518	0.09	III-591393	591393	0.19	III-1502764	1502764	ENSGACG00000002817	16	na	6930069	6931444	nr0b1	NR0B1	TRUE	TRUE	0.36	0.43	0.15
ENSGACT00000003702	16	38	148.62	******	18	1.07	Cis	N	XVI-5731669	5731669	XVI-6105348	6105348	0.31	XVI-4661968	4661968	0.5	XVI-8824143	8824143	ENSGACG00000002817	16	na	6930069	6931444	nr0b1	NR0B1	TRUE	TRUE	0.36	0.43	0.15
ENSGACT00000003709	13	19	73.07	*	12	0.68	Trans	N	XIII-3110793	3110793	XIII-3538485	3538485	0.15	XIII-2474200	2474200	0.25	XIII-4935722	4935722	ENSGACG00000002821	16	na	6947968	6950857	rnaseh2b	RNASEH2B	TRUE	TRUE	0.35	0.29	0.01
ENSGACT00000003721	12	0	75.01	***	12	0.78	Trans	N	114-202489	166803	114-202489	166803	0	114-202489	166803	0.01	114-31443	337849	ENSGACG00000002826	16	na	6990507	6994405	spryd7b	SPRYD7	TRUE	TRUE	0.14	0.10	1.00
ENSGACT00000003755	4	61	75.13	*	11	0.76	Trans	N	IV-5389260	5389260	IV-5581330	5581330	0.59	IV-5362751	5362751	0.65	IV-6183426	6183426	ENSGACG00000002856	5	na	8845348	8854649	ldb3b	LDB3	TRUE	TRUE	0.07	0.07	0.57
ENSGACT00000003773	12	35	77.84	***	12	0.75	Cis	N	XII-790127	1601890	XII-1144506	1956269	0.29	XII-483491	1295254	0.51	68-412374	2891168	ENSGACG00000002873	12	na	1670695	1675173	no_name	na	TRUE	TRUE	0.13	0.13	0.01
ENSGACT00000003779	16	35	80.64	***	6	0.58	Cis	N	XVI-5079265	5079265	XVI-5244392	5244392	0.29	XVI-4421166	4421166	0.45	XVI-7713794	7713794	ENSGACG00000002869	16	na	7024456	7042165	mcf2lb	MCF2L	TRUE	TRUE	0.22	0.13	0.04
ENSGACT00000003785	5	108	72.96	**	16	0.77	Cis	N	V-10547463	13499005	V-10832043	13783585	0.97	V-10218903	13170445	1.14	V-11634745	14055893	ENSGACG00000002883	5	na	8747637	8758556	sec24c	SEC24C	TRUE	TRUE	0.24	0.15	0.01
ENSGACT00000003798	9	37	109.01	******	14	0.86	Trans	N	IX-1940617	1940617	IX-1954354	1954354	0.28	IX-1564318	1564318	0.49	IX-17636520	4565871	ENSGACG00000002897	10	na	4735590	4737353	no_name	na	TRUE	TRUE	0.57	0.08	0.58
ENSGACT00000003803	21	42	68.04	*	13	0.72	Trans	Y	XXI-8493544	11141957	XXI-8574462	11222875	0.28	XXI-6201912	8850325	0.52	XXI-9575280	12223693	ENSGACG00000002891	16	na	7166859	7188968	arhgef7a	ARHGEF7	TRUE	TRUE	0.15	0.22	0.01
ENSGACT00000003813	12	111	73.18	**	11	1.01	Trans	N	XII-5134467	15723143	XII-5064653	15792957	1.1	XII-5237151	15620459	1.12	XII-5064653	15792957	ENSGACG00000002903	12	na	1702346	1709453	no_name	na	TRUE	TRUE	0.10	0.10	1.00
ENSGACT00000003816	14	36	70.61	*	10	0.76	Trans	N	XIV-2338273	2591378	XIV-2502100	2755205	0.34	XIV-2293295	2546400	0.37	XIV-2514447	2767552	ENSGACG00000002896	21	na	9888242	9892377	cops5	COPS5	TRUE	TRUE	0.22	0.12	0.31
ENSGACT00000003827	16	51	84.72	******	11	0.71	Cis	N	XVI-8495066	8495066	XVI-8824143	8824143	0.43	XVI-6825561	6825561	0.55	XVI-9928995	9928995	ENSGACG00000002912	16	na	7222380	7225324	txndc9	TXNDC9	TRUE	TRUE	0.37	0.37	0.32
ENSGACT00000003831	16	11	92.12	******	14	0.88	Cis	N	XVI-2462090	2462090	XVI-2575444	2575444	0.06	XVI-1933836	1933836	0.29	XVI-4456855	4456855	ENSGACG00000002919	16	na	7226925	7227321	MRPL30	RP11-111H13.1	TRUE	TRUE	0.31	0.11	0.79
ENSGACT00000003832	21	31	91.16	******	14	0.74	Cis	Y	XXI-7231112	9879525	XXI-7258502	9906915	0.15	XXI-1813544	4461957	0.35	XXI-7497957	10146370	ENSGACG00000002918	21	na	9903669	9905763	no_name	na	TRUE	TRUE	0.28	0.38	0.01
ENSGACT00000003833	9	173	84.21	*****	14	0.78	Trans	N	177-126761	20376240	238-20308	20440410	1.7	IX-20143944	20143944	1.74	238-20308	20440410	ENSGACG00000002916	10	na	4784960	4788819	C9orf91	C9orf91	TRUE	TRUE	0.29	0.18	0.01
ENSGACT00000003835	5	132	73.23	***	14	0.73	Cis	N	112-74791	15474465	112-52302	15496954	1.28	V-12137247	15088789	1.34	112-41941	15507315	ENSGACG00000002915	5	na	8664577	8673046	polr3e	POLR3E	TRUE	TRUE	0.18	0.14	0.01
ENSGACT00000003836	12	36	127.21	******	12	0.85	Cis	N	XII-1157990	1969753	XII-1186470	1998233	0.25	XII-385034	1196797	0.38	99-18680	2076826	ENSGACG00000002907	12	na	1860267	1863546	sult1st4	SULT1C4	TRUE	TRUE	0.67	0.17	0.01
ENSGACT00000003836	19	30	85.11	*	12	0.78	Trans	N	XIX-1082197	1082197	XIX-1179329	1179329	0.26	XIX-897514	897514	0.38	XIX-1486328	1486328	ENSGACG00000002907	12	na	1860267	1863546	sult1st4	SULT1C4	TRUE	TRUE	0.67	0.17	0.01
ENSGACT00000003839	15	7	70.43	*	9	0.68	Trans	N	159-154722	353671	159-17751	490642	0.04	XV-110933	110933	0.1	XV-1047864	678094	ENSGACG00000002921	16	na	7229227	7231118	mitd1	MITD1	TRUE	TRUE	0.27	0.13	0.01
ENSGACT00000003839	16	72	89.17	******	12	0.77	Cis	N	XVI-13950470	13950470	XVI-13965362	13965362	0.57	XVI-10157803	10157803	0.78	XVI-14696277	14696277	ENSGACG00000002921	16	na	7229227	7231118	mitd1	MITD1	TRUE	TRUE	0.27	0.13	0.01
ENSGACT00000003843	6	13	86.96	******	12	0.69	Cis	N	VI-3270115	2673332	VI-3093952	2849495	0.06	VI-621924	1264743	0.19	VI-2276367	3667080	ENSGACG00000002905	6	na	3747177	3754509	blnk	BLNK	TRUE	TRUE	0.40	0.10	1.00
ENSGACT00000003843	12	117	75.58	***	16	0.86	Trans	N	XII-4198808	16658802	XII-4160117	16697493	1.14	XII-4942948	15914662	1.21	XII-2911164	17946446	ENSGACG00000002905	6	na	3747177	3754509	blnk	BLNK	TRUE	TRUE	0.40	0.10	1.00
ENSGACT00000003865	17	0	72.25	**	17	0.75	Trans	N	89-349878	193856	89-349878	193856	0	89-349878	193856	0.02	89-27633	516101	ENSGACG00000002922	21	na	9911247	9920178	SGK3	SGK3	TRUE	TRUE	0.16	0.18	0.10
ENSGACT00000003866	17	149	77.3	**	9	0.67	Trans	N	XVII-13565956	19214951	XVII-13580313	19229308	1.47	XVII-13438011	19087006	1.6	XVII-14335237	19984232	ENSGACG00000002945	16	na	7270865	7274161	si:dkey-4e7.3	na	TRUE	TRUE	0.22	0.40	0.01
ENSGACT00000003875	2	90	73.45	**	14	0.72	Trans	N	II-17752087	18163664	II-17776714	18188291	0.83	II-16495517	16907094	0.94	II-18423803	18835380	ENSGACG00000002946	10	na	4825217	4832220	ehmt2	EHMT2	TRUE	TRUE	0.09	0.09	0.01
ENSGACT00000003882	4	196	76.02	***	14	0.81	Trans	N	IV-32416991	32416991	IV-32490866	32490866	1.76	IV-31721367	31721367	2.02	121-144423	32880420	ENSGACG00000002958	20	na	844396	846741	KIAA0319	KIAA0319	TRUE	TRUE	0.27	0.14	0.23
ENSGACT00000003891	5	48	104.16	*****	18	0.86	Cis	Y	V-2887049	7942183	V-2707933	8121299	0.4	V-3965013	6864219	0.51	V-2209272	8619960	ENSGACG00000002925	5	na	8652462	8663179	eef2k	EEF2K	TRUE	TRUE	0.63	0.15	0.01
ENSGACT00000003903	5	43	113.76	******	15	0.85	Cis	Y	V-3575388	7253844	V-3513136	7316096	0.3	V-5404286	5424946	0.52	V-2061309	8767923	ENSGACG00000002967	5	na	8646473	8651403	tha1	na	TRUE	TRUE	0.56	0.10	0.54
ENSGACT00000003906	10	29	234.78	******	16	0.89	Cis	N	X-2621322	4116080	X-2875947	4370705	0.22	X-1934033	3428791	0.34	X-4295979	5790737	ENSGACG00000002972	10	na	4846591	4850995	RNF5	RNF5	TRUE	TRUE	0.42	0.09	1.00
ENSGACT00000003910	6	48	98.09	****	8	0.65	Cis	N	VI-9348148	10350059	VI-9506810	10508721	0.32	VI-4691973	5693884	0.49	VI-9794270	10796181	ENSGACG00000002962	6	na	3614828	3623557	kmo	KMO	TRUE	TRUE	0.56	0.12	1.00
ENSGACT00000003923	5	65	71.33	**	15	0.86	Cis	N	V-547847	10281385	V-341566	10487666	0.62	V-1201366	9627866	0.68	V-259040	10570192	ENSGACG00000002978	5	na	8614010	8627537	PGS1	PGS1	TRUE	TRUE	0.19	0.63	0.06
ENSGACT00000003923	6	70	73.58	**	12	0.70	Trans	N	VI-13763137	14765048	VI-13910048	14911959	0.57	VI-11738141	12740052	0.74	VI-14320559	15322470	ENSGACG00000002978	5	na	8614010	8627537	PGS1	PGS1	TRUE	TRUE	0.19	0.63	0.06
ENSGACT00000003923	21	107	70.71	**	15	0.75	Trans	N	XXI-11636254	15021585	XXI-11536467	15121372	1.03	67-723367	14770349	1.12	126-232254	15491524	ENSGACG00000002978	5	na	8614010	8627537	PGS1	PGS1	TRUE	TRUE	0.19	0.63	0.06
ENSGACT00000003926	6	20	73.48	*	10	0.68	Cis	N	VI-2276367	3667080	VI-2217814	3725633	0.09	VI-101988	1784679	0.26	VI-1113888	4829559	ENSGACG00000002988	6	na	3577862	3583871	cdc42ep3	CDC42EP3	TRUE	TRUE	0.18	0.23	0.01
ENSGACT00000003963	17	34	68.93	*	15	0.76	Trans	N	XVII-2060743	2604477	XVII-2248267	2792001	0.28	XVII-1814015	2357749	0.39	XVII-2398214	2941948	ENSGACG00000003004	21	na	10122580	10125726	abhd10b	ABHD10	TRUE	TRUE	0.25	0.25	0.01
ENSGACT00000003964	8	17	71.9	**	13	0.77	Cis	N	VIII-1755827	2924748	VIII-1805238	2974159	0.15	VIII-1692914	2861835	0.21	VIII-2248738	3417659	ENSGACG00000003008	8	na	1716411	1728514	KDM4A	KDM4A	TRUE	TRUE	0.11	0.17	1.00
ENSGACT00000003973	3	57	69	*	11	0.78	Trans	N	III-9569860	9569860	III-9669340	9669340	0.55	III-9275999	9275999	0.59	III-10532603	10532603	ENSGACG00000003021	8	na	1847480	1850353	klf2b	KLF2	TRUE	TRUE	0.31	0.26	1.00
ENSGACT00000003973	8	92	69.39	*	15	0.79	Trans	N	VIII-16531910	17700831	VIII-16600859	17769780	0.85	VIII-16133387	17302308	1.1	VIII-17474859	18643780	ENSGACG00000003021	8	na	1847480	1850353	klf2b	KLF2	TRUE	TRUE	0.31	0.26	1.00
ENSGACT00000003973	19	51	72.11	***	12	0.79	Trans	N	XIX-1901066	1901066	XIX-1942057	1942057	0.45	XIX-1661372	1661372	0.58	XIX-2444848	2444848	ENSGACG00000003021	8	na	1847480	1850353	klf2b	KLF2	TRUE	TRUE	0.31	0.26	1.00
ENSGACT00000003974	5	46	99.56	******	8	0.72	Cis	N	V-3120827	7708405	V-3078208	7751024	0.44	V-3506561	7322671	0.48	V-2707933	8121299	ENSGACG00000002991	5	na	8602892	8613621	cyth1b	CYTH1	TRUE	TRUE	0.14	0.47	0.57
ENSGACT00000003997	5	67	77.64	***	14	0.72	Trans	N	V-341566	10487666	V-320916	10508316	0.66	V-341566	10487666	0.71	V-7972884	10924426	ENSGACG00000003039	17	na	650642	652992	no_name	TRIM35	TRUE	TRUE	0.42	0.15	0.01
ENSGACT00000003997	17	7	94.22	******	19	0.87	Cis	N	XVII-374348	918082	XVII-568932	1112666	0	89-349878	193856	0.09	XVII-810591	1354325	ENSGACG00000003039	17	na	650642	652992	no_name	TRIM35	TRUE	TRUE	0.42	0.15	0.01
ENSGACT00000004009	20	22	81.94	*****	8	0.65	Cis	N	XX-533420	1259129	XX-743287	1468996	0.09	157-44840	376081	0.28	XX-743287	1468996	ENSGACG00000003037	20	na	1035829	1060787	ABCC6	ABCC6	TRUE	TRUE	0.34	0.17	0.01
ENSGACT00000004012	10	29	85.14	*****	15	0.79	Cis	N	X-2621322	4116080	X-2875947	4370705	0.22	X-1934033	3428791	0.41	X-4481928	5976686	ENSGACG00000003048	10	na	5230502	5260916	sdc2	SDC2	TRUE	TRUE	0.12	0.08	0.15
ENSGACT00000004014	17	15	94.37	*****	16	0.87	Cis	N	XVII-1065428	1609162	XVII-1171860	1715594	0.12	XVII-819168	1362902	0.2	XVII-1382590	1926324	ENSGACG00000003054	17	na	818605	821009	nicn1	NICN1	TRUE	TRUE	0.41	0.20	0.67
ENSGACT00000004019	10	27	203.26	******	17	1.07	Cis	N	X-2379459	3874217	X-2621322	4116080	0.26	X-2192700	3687458	0.36	X-4295979	5790737	ENSGACG00000003058	10	na	5263529	5266955	no_name	na	TRUE	TRUE	0.64	0.08	1.00
ENSGACT00000004026	17	4	176.26	******	20	1.19	Cis	N	89-27633	516101	XVII-30810	574544	0.03	89-200976	342758	0.06	XVII-374348	918082	ENSGACG00000003064	17	na	926367	927318	no_name	na	TRUE	TRUE	0.41	0.11	0.67
ENSGACT00000004027	6	33	106.6	******	16	0.92	Cis	N	VI-4957625	5959536	VI-5176845	6178756	0.27	VI-1113888	4829559	0.35	VI-5796043	6797954	ENSGACG00000003055	6	na	3395198	3401886	MOCOS	MOCOS	TRUE	TRUE	0.74	0.14	0.20
ENSGACT00000004033	5	51	133.92	******	17	1.00	Cis	Y	V-2508980	8320252	V-2209272	8619960	0.49	V-2887049	7942183	0.59	V-1201366	9627866	ENSGACG00000003049	5	na	8583023	8590032	sfxn2	SFXN2	TRUE	TRUE	0.45	0.12	1.00
ENSGACT00000004034	6	113	73.46	*	11	0.70	Trans	N	VI-16318775	17320686	VI-16345096	17347007	1.11	VI-16237023	17238934	1.17	VI-16467308	17469219	ENSGACG00000003037	20	na	1035829	1060787	ABCC6	ABCC6	TRUE	TRUE	0.11	0.18	0.31
ENSGACT00000004035	10	24	91.05	*****	10	0.64	Cis	N	X-2097375	3592133	X-2130554	3625312	0.22	X-1934033	3428791	0.3	X-2902534	4397292	ENSGACG00000003061	10	na	5272255	5278192	TPMT	TPMT	TRUE	TRUE	0.11	0.33	1.00
ENSGACT00000004037	4	43	108.92	******	17	0.89	Trans	N	IV-3557540	3557540	IV-3586788	3586788	0.39	IV-3431507	3431507	0.48	IV-4130300	4130300	ENSGACG00000003052	8	na	1906476	1911469	calr	CALR3	TRUE	TRUE	0.20	0.18	0.01
ENSGACT00000004039	12	45	71.69	**	15	0.70	Cis	N	99-363244	2421390	68-144695	2623489	0.38	XII-1186470	1998233	0.49	68-248274	2727068	ENSGACG00000003068	12	na	3515129	3519660	gpd1a	GPD1	TRUE	TRUE	0.22	0.17	0.01
ENSGACT00000004046	6	112	69.49	**	15	0.73	Trans	N	VI-16318775	17320686	VI-16345096	17347007	1	VI-15761058	16762969	1.16	VI-16467308	17469219	ENSGACG00000003071	20	na	1061405	1062407	pmvk	PMVK	TRUE	TRUE	0.27	0.13	1.00
ENSGACT00000004051	6	7	108.02	******	15	0.78	Cis	N	VI-464405	1422262	VI-438917	1447750	0	61-63272	63272	0.2	VI-2217814	3725633	ENSGACG00000003077	6	na	3389694	3394879	ABHD12B	ABHD12B	TRUE	TRUE	0.41	0.18	0.32
ENSGACT00000004052	14	51	90.5	****	10	0.76	Trans	N	XIV-4034542	4287647	XIV-4455654	4708759	0.44	XIV-3122177	3375282	0.56	XIV-5339958	5593063	ENSGACG00000003084	20	na	1093476	1097020	tmem79b	TMEM79	TRUE	TRUE	0.62	0.13	0.05
ENSGACT00000004052	20	18	145.4	******	13	1.02	Cis	N	XX-519239	1244948	XX-533420	1259129	0.15	122-280285	701206	0.22	XX-743287	1468996	ENSGACG00000003084	20	na	1093476	1097020	tmem79b	TMEM79	TRUE	TRUE	0.62	0.13	0.05
ENSGACT00000004062	6	113	85.57	***	10	0.70	Trans	N	VI-16318775	17320686	VI-16345096	17347007	1.1	VI-16237023	17238934	1.16	VI-16467308	17469219	ENSGACG00000003088	20	na	1099215	1102637	gon4l	GON4L	TRUE	TRUE	0.09	0.16	0.01
ENSGACT00000004065	12	0	71.98	*	9	0.70	Trans	N	114-202489	166803	114-202489	166803	0	114-202489	166803	0.01	114-31443	337849	ENSGACG00000003095	21	na	10212439	10213082	urad	URAD	TRUE	TRUE	0.20	0.16	0.04
ENSGACT00000004069	15	132	72.27	***	13	0.76	Trans	N	84-485490	16998801	84-542697	17056008	1.26	XV-16083114	16397661	1.32	84-542697	17056008	ENSGACG00000003065	17	na	976661	985500	no_name	GGH	TRUE	TRUE	0.67	0.11	1.00
ENSGACT00000004069	17	34	77	***	13	0.71	Cis	N	XVII-2060743	2604477	XVII-2248267	2792001	0.25	XVII-1688073	2231807	0.38	XVII-2398214	2941948	ENSGACG00000003065	17	na	976661	985500	no_name	GGH	TRUE	TRUE	0.67	0.11	1.00
ENSGACT00000004070	20	29	85.12	*****	11	0.83	Trans	N	XX-743287	1468996	XX-744154	1469863	0.25	XX-533420	1259129	0.34	XX-17897486	1612202	ENSGACG00000003091	5	na	8515553	8561754	st6galnac1.1	ST6GALNAC1	TRUE	TRUE	0.21	0.15	0.72
ENSGACT00000004074	16	46	75.33	***	13	0.71	Cis	N	XVI-8015662	8015662	XVI-8061216	8061216	0.42	XVI-6699679	6699679	0.49	XVI-8495066	8495066	ENSGACG00000003079	16	na	7497167	7500819	grk1a	GRK1	TRUE	TRUE	0.59	0.10	0.15
ENSGACT00000004075	10	29	89.46	******	10	0.69	Cis	N	X-2621322	4116080	X-2875947	4370705	0.25	X-2192700	3687458	0.35	X-4295979	5790737	ENSGACG00000003085	10	na	5297458	5299547	exosc7	EXOSC7	TRUE	TRUE	0.12	0.15	0.05
ENSGACT00000004079	15	63	72.13	*	15	0.76	Trans	N	XV-4512585	4827132	XV-4889473	5204020	0.58	XV-3490421	3804968	0.69	XV-6367832	6682379	ENSGACG00000003096	12	na	3556234	3564529	gls2	GLS2	TRUE	TRUE	0.14	0.15	0.04
ENSGACT00000004081	5	53	89.02	*****	8	0.70	Cis	Y	V-2061309	8767923	V-1971324	8857908	0.48	V-2887049	7942183	0.64	V-547847	10281385	ENSGACG00000003106	5	na	8493847	8504566	RNF157	RNF157	TRUE	TRUE	0.26	0.30	1.00
ENSGACT00000004084	16	46	88.31	******	16	0.81	Cis	N	XVI-8015662	8015662	XVI-8061216	8061216	0.43	XVI-6825561	6825561	0.49	XVI-8495066	8495066	ENSGACG00000003108	16	na	7502991	7510397	tfdp1a	TFDP1	TRUE	TRUE	0.14	0.27	0.01
ENSGACT00000004094	10	34	74.63	***	11	0.76	Trans	N	X-3405705	4900463	X-4295979	5790737	0.3	X-2875947	4370705	0.37	X-4295979	5790737	ENSGACG00000003101	20	na	1121497	1136190	IQGAP3	IQGAP3	TRUE	TRUE	0.17	0.14	1.00
ENSGACT00000004101	6	114	75.45	*	13	0.74	Trans	N	VI-16371826	17373737	VI-16467308	17469219	1.12	VI-16318775	17320686	1.17	VI-16467308	17469219	ENSGACG00000003116	16	na	7513309	7515102	dcun1d2a	DCUN1D2	TRUE	TRUE	0.29	0.66	1.00
ENSGACT00000004101	15	11	78.99	***	7	0.61	Trans	N	184-136398	644791	XV-1047864	678094	0.07	159-154722	353671	0.15	XV-596649	1129309	ENSGACG00000003116	16	na	7513309	7515102	dcun1d2a	DCUN1D2	TRUE	TRUE	0.29	0.66	1.00
ENSGACT00000004101	16	46	85.43	****	13	0.76	Cis	N	XVI-8015662	8015662	XVI-8061216	8061216	0.45	XVI-7666348	7666348	0.47	XVI-8487527	8487527	ENSGACG00000003116	16	na	7513309	7515102	dcun1d2a	DCUN1D2	TRUE	TRUE	0.29	0.66	1.00
ENSGACT00000004102	10	37	113.26	******	19	0.96	Cis	N	X-3405705	4900463	X-4295979	5790737	0.26	X-2192700	3687458	0.42	X-4481928	5976686	ENSGACG00000003120	10	na	5322042	5364476	OSBPL10	OSBPL10	TRUE	TRUE	0.45	0.16	0.01
ENSGACT00000004111	8	6	117.84	******	15	0.90	Cis	N	56-529973	638948	56-325469	843452	0.04	56-910944	257977	0.08	VIII-679519	1848440	ENSGACG00000003125	8	na	2035250	2041014	LRRC41	LRRC41	TRUE	TRUE	0.14	0.47	1.00
ENSGACT00000004112	6	113	79.21	***	11	0.69	Trans	N	VI-16318775	17320686	VI-16345096	17347007	1.11	VI-16237023	17238934	1.15	VI-16467308	17469219	ENSGACG00000003087	6	na	3333519	3343012	tm9sf3	TM9SF3	TRUE	TRUE	0.08	0.09	0.20
ENSGACT00000004132	16	44	118.69	******	14	0.88	Cis	N	XVI-7165766	7165766	XVI-7570986	7570986	0.41	XVI-6682422	6682422	0.47	XVI-8487527	8487527	ENSGACG00000003146	16	na	7523118	7526304	lamp1	LAMP1	TRUE	TRUE	0.34	0.18	1.00
ENSGACT00000004142	10	108	74.58	*	10	0.65	Trans	N	X-14428811	15923569	X-14519675	16014433	0.97	X-13829043	15323801	1.1	246-21225	16057193	ENSGACG00000003143	20	na	1162943	1166319	mtx1a	MTX1	TRUE	TRUE	0.15	0.36	0.01
ENSGACT00000004143	12	117	80.76	***	13	0.79	Trans	N	XII-4198808	16658802	XII-4160117	16697493	1.15	XII-4709364	16148246	1.19	XII-3628223	17229387	ENSGACG00000003152	19	na	2964606	2971963	det1	DET1	TRUE	TRUE	0.13	0.15	0.01
ENSGACT00000004149	3	119	78.48	*****	16	0.96	Trans	N	III-15967879	16264752	III-16081816	16378689	1.17	III-15967879	16264752	1.21	III-16186085	16482958	ENSGACG00000003154	5	na	8321295	8322855	nat9	NAT9	TRUE	TRUE	0.21	0.12	0.46
ENSGACT00000004150	6	29	135.67	******	16	1.04	Cis	N	VI-4176218	5178129	VI-4198221	5200132	0.27	VI-1113888	4829559	0.31	VI-4509684	5511595	ENSGACG00000003133	6	na	3327663	3331698	prdx3	PRDX3	TRUE	TRUE	0.53	0.10	0.01
ENSGACT00000004161	13	88	75.11	**	11	0.71	Trans	N	XIII-17719253	17719253	XIII-17745965	17745965	0.76	XIII-16867604	16867604	0.98	XIII-18321859	18321859	ENSGACG00000003165	20	na	1188141	1189023	hfe2	HFE2	TRUE	TRUE	0.37	0.24	0.05
ENSGACT00000004161	20	17	84.89	*****	17	0.81	Cis	N	XX-355247	1080956	XX-451631	1177340	0.13	122-66164	487085	0.22	XX-743287	1468996	ENSGACG00000003165	20	na	1188141	1189023	hfe2	HFE2	TRUE	TRUE	0.37	0.24	0.05
ENSGACT00000004173	8	70	82.05	***	13	0.79	Trans	N	VIII-14418215	15587136	VIII-14500899	15669820	0.67	VIII-13379645	14548566	0.72	VIII-14750394	15919315	ENSGACG00000003176	8	na	2337973	2344101	inadl	na	TRUE	TRUE	0.15	0.35	1.00
ENSGACT00000004183	7	175	70.79	*	10	0.66	Trans	N	VII-26303444	28578609	VII-26345169	28620334	1.72	VII-26179962	28455127	1.8	VII-26574318	28849483	ENSGACG00000003181	8	na	2383402	2388275	inadl	MPDZ	TRUE	TRUE	0.44	0.19	0.01
ENSGACT00000004183	8	66	128.46	******	15	0.89	Trans	N	VIII-12955202	14124123	VIII-13135459	14304380	0.63	VIII-12811369	13980290	0.71	VIII-14721991	15890912	ENSGACG00000003181	8	na	2383402	2388275	inadl	MPDZ	TRUE	TRUE	0.44	0.19	0.01
ENSGACT00000004186	10	71	74.47	***	10	0.71	Trans	N	X-12062541	13557299	X-12118954	13613712	0.66	X-11603720	13098478	0.76	X-12589009	14083767	ENSGACG00000003188	19	na	2984977	2985919	no_name	na	TRUE	TRUE	0.25	0.09	0.01
ENSGACT00000004187	6	28	115.39	******	11	0.77	Cis	N	VI-954339	4989108	VI-4158879	5160790	0	61-63272	63272	0.31	VI-4509684	5511595	ENSGACG00000003174	6	na	3321497	3323623	fam45a	FAM45A	TRUE	TRUE	0.12	0.62	0.01
ENSGACT00000004193	10	47	72.25	**	10	0.67	Trans	N	X-5305135	6799893	X-5892921	7387679	0.42	X-4295979	5790737	0.57	X-9699380	11194138	ENSGACG00000003186	21	na	10325628	10330595	spice1	SPICE1	TRUE	TRUE	0.16	0.13	1.00
ENSGACT00000004196	17	5	163.37	*****	5	0.62	Cis	N	XVII-30810	574544	XVII-189636	733370	0.03	89-200976	342758	0.09	XVII-810591	1354325	ENSGACG00000003177	17	na	1000458	1007577	ddx27	DDX27	TRUE	TRUE	0.38	0.09	0.58
ENSGACT00000004203	10	39	69.81	*	12	0.78	Cis	N	X-4295979	5790737	X-4481928	5976686	0.34	X-3405705	4900463	0.46	X-5153408	6648166	ENSGACG00000003200	10	na	5891693	5891839	ATPIF1	na	TRUE	TRUE	0.39	0.13	1.00
ENSGACT00000004212	20	19	110.15	******	14	0.87	Cis	N	XX-533420	1259129	XX-743287	1468996	0.14	122-280285	701206	0.24	XX-743287	1468996	ENSGACG00000003205	20	na	1263413	1272763	selenbp1	SELENBP1	TRUE	TRUE	0.14	0.16	1.00
ENSGACT00000004214	2	70	71.95	**	12	0.70	Trans	N	II-11460028	11871605	II-11545075	11956652	0.58	II-8889217	9300794	0.76	II-13999297	14410874	ENSGACG00000003207	21	na	10381568	10384246	naa50	NAA50	TRUE	TRUE	0.06	0.10	0.45
ENSGACT00000004226	12	71	97.79	*	11	0.75	Trans	Y	XII-15236377	5621233	XII-15176496	5681114	0.62	XII-1959983	4061566	0.75	XII-14513930	6343680	ENSGACG00000003217	20	na	1285090	1293728	myo1eb	MYO1E	TRUE	TRUE	0.18	0.10	0.01
ENSGACT00000004230	20	5	106.15	******	16	0.93	Cis	N	157-140826	280095	157-92963	327958	0.03	137-200226	49519	0.16	XX-98498	824207	ENSGACG00000003223	20	na	1294078	1299161	prune	PRUNE	TRUE	TRUE	0.38	0.24	1.00
ENSGACT00000004231	5	31	178.89	******	18	1.22	Cis	N	V-5404286	5424946	V-5265630	5563602	0.29	V-5517418	5311814	0.33	V-5101113	5728119	ENSGACG00000003224	5	na	8264250	8265688	ATP5J2	ATP5J2	TRUE	TRUE	0.68	0.13	0.67
ENSGACT00000004238	14	77	74.36	***	9	0.65	Trans	N	XIV-10150138	10403243	XIV-10215691	10468796	0.74	XIV-9071686	9324791	0.81	XIV-10805967	11059072	ENSGACG00000003230	20	na	1327708	1329040	cd79a	CD79A	TRUE	TRUE	0.20	0.11	0.72
ENSGACT00000004242	7	65	76.39	***	13	0.79	Trans	N	VII-4315603	4842588	VII-4399913	4926898	0.62	VII-4018964	4545949	0.73	VII-4877311	5404296	ENSGACG00000003235	20	na	1355691	1366307	tmem145	TMEM145	TRUE	TRUE	0.15	0.14	0.67
ENSGACT00000004244	12	111	67.86	*	15	0.71	Trans	N	XII-5134467	15723143	XII-5064653	15792957	1.09	XII-5306055	15551555	1.13	XII-5038560	15819050	ENSGACG00000003236	20	na	1368291	1369426	mrpl17	MRPL17	TRUE	TRUE	0.11	0.12	0.01
ENSGACT00000004255	6	118	74.84	**	11	0.74	Trans	N	VI-16467308	17469219	VI-16502159	17504070	1.11	VI-16237023	17238934	1.23	156-82766	18168352	ENSGACG00000003241	10	na	5923233	5925552	no_name	SETDB1	TRUE	TRUE	0.23	0.11	0.04
ENSGACT00000004255	10	42	72.7	*	14	0.72	Cis	N	X-4295979	5790737	X-4481928	5976686	0.39	X-4295979	5790737	0.45	X-5153408	6648166	ENSGACG00000003241	10	na	5923233	5925552	no_name	SETDB1	TRUE	TRUE	0.23	0.11	0.04
ENSGACT00000004257	12	81	66.13	*	14	0.61	Trans	Y	XII-13071675	7785935	XII-12762352	8095258	0.68	XII-15799085	5058525	0.9	XII-9021099	11836511	ENSGACG00000003211	21	na	10384837	10391742	ATP6V1A	ATP6V1A	TRUE	TRUE	0.25	0.09	0.01
ENSGACT00000004261	12	60	119.14	******	12	0.88	Cis	Y	XII-1678718	3780301	XII-1793936	3895519	0.56	68-628027	3106821	0.63	XII-16343921	4513689	ENSGACG00000003245	12	na	3686879	3692123	SELE	CR1	TRUE	TRUE	0.54	0.09	1.00
ENSGACT00000004261	15	104	77.55	**	13	0.74	Trans	N	XV-13319505	13634052	XV-13351859	13666406	1.02	XV-12839581	13154128	1.32	84-542697	17056008	ENSGACG00000003245	12	na	3686879	3692123	SELE	CR1	TRUE	TRUE	0.54	0.09	1.00
ENSGACT00000004270	17	150	70.73	*	10	0.68	Trans	N	XVII-13580313	19229308	XVII-13777711	19426706	1.49	XVII-13565956	19214951	1.51	XVII-13898955	19547950	ENSGACG00000003252	12	na	3751118	3756822	C1orf116	C1orf116	TRUE	TRUE	0.08	0.11	0.09
ENSGACT00000004272	14	68	69.32	**	13	0.74	Trans	N	XIV-7982666	8235771	XIV-8206781	8459886	0.65	XIV-7370981	7624086	0.71	XIV-8645963	8899068	ENSGACG00000003248	19	na	3112625	3121706	pla2g15	PLA2G15	TRUE	TRUE	0.19	0.23	0.13
ENSGACT00000004280	16	17	126.04	*****	14	0.76	Cis	N	XVI-3122010	3122010	XVI-3218247	3218247	0.13	XVI-2575444	2575444	0.2	XVI-3728184	3728184	ENSGACG00000003250	16	na	7602009	7604638	rpl24	RPL24	TRUE	TRUE	0.69	0.10	1.00
ENSGACT00000004296	7	8	194.74	******	20	1.30	Trans	N	VII-287848	562536	VII-385699	660387	0.07	VII-251968	526656	0.1	131-205019	861692	ENSGACG00000003255	12	na	3759785	3796746	ANKS1A	ANKS1A	TRUE	TRUE	0.58	0.12	1.00
ENSGACT00000004299	12	59	84.32	******	15	0.77	Cis	Y	XII-1536129	3637712	XII-1660791	3762374	0.56	68-628027	3106821	0.74	XII-14790638	6066972	ENSGACG00000003275	12	na	3798184	3799546	taf11	TAF11	TRUE	TRUE	0.27	0.18	1.00
ENSGACT00000004300	6	113	70.2	*	6	0.63	Trans	N	VI-16318775	17320686	VI-16345096	17347007	1.11	VI-16237023	17238934	1.16	VI-16467308	17469219	ENSGACG00000003271	21	na	10466930	10469378	ccdc58	CCDC58	TRUE	TRUE	0.15	0.12	1.00
ENSGACT00000004310	6	113	77.33	***	8	0.71	Trans	N	VI-16318775	17320686	VI-16345096	17347007	1.11	VI-16237023	17238934	1.16	VI-16467308	17469219	ENSGACG00000003283	21	na	10471224	10472230	fam162a	FAM162B	TRUE	TRUE	0.14	0.16	0.01
ENSGACT00000004313	5	30	107.55	******	11	0.77	Cis	N	V-5452126	5377106	V-5404286	5424946	0.29	V-5517418	5311814	0.33	V-5101113	5728119	ENSGACG00000003281	5	na	8099746	8133279	ttyh2	TTYH2	TRUE	TRUE	0.71	0.10	0.72
ENSGACT00000004315	4	111	90.48	*****	14	0.84	Trans	N	IV-16170376	16170376	IV-16365873	16365873	1.09	IV-16170376	16170376	1.13	IV-17021069	17021069	ENSGACG00000003277	8	na	2428986	2432846	SLC39A3	SLC39A3	TRUE	TRUE	0.20	0.11	0.01
ENSGACT00000004319	14	85	67.34	*	11	0.71	Trans	N	XIV-11516539	11769644	XIV-11532731	11785836	0.79	XIV-10253399	10506504	0.91	XIV-12684513	12937618	ENSGACG00000003287	10	na	5982355	5985167	CIART	CIART	TRUE	TRUE	0.20	0.20	0.01
ENSGACT00000004326	6	25	79.24	***	14	0.74	Cis	N	VI-1530182	4413265	VI-1370996	4572451	0.17	VI-2522025	3421422	0.43	VI-7723160	8725071	ENSGACG00000003269	6	na	3041515	3049251	ret	RET	TRUE	TRUE	0.70	0.10	1.00
ENSGACT00000004332	9	123	104.47	******	14	0.77	Trans	N	IX-18313043	18313043	IX-18459805	18459805	1.19	IX-17906517	17906517	1.26	IX-18651702	18651702	ENSGACG00000003300	5	na	8008727	8011075	no_name	TRIM39; TRIM39-RPP21	TRUE	TRUE	0.73	0.08	0.01
ENSGACT00000004340	17	20	70.66	*	10	0.71	Cis	N	XVII-1293451	1837185	XVII-1382590	1926324	0.13	XVII-840665	1384399	0.24	XVII-1671086	2214820	ENSGACG00000003290	17	na	1049860	1053964	ube2c	UBE2C	TRUE	TRUE	0.26	0.12	0.67
ENSGACT00000004341	17	4	90.25	******	16	0.83	Cis	N	89-27633	516101	XVII-30810	574544	0	89-349878	193856	0.08	XVII-579203	1122937	ENSGACG00000003310	17	na	1054670	1056886	polr2j	POLR2J	TRUE	TRUE	0.47	0.09	1.00
ENSGACT00000004351	12	33	99.88	******	14	0.83	Cis	N	XII-790127	1601890	XII-1144506	1956269	0.28	XII-483491	1295254	0.48	68-248274	2727068	ENSGACG00000003301	12	na	3830091	3849922	pacsin1a	PACSIN1	TRUE	TRUE	0.57	0.09	0.20
ENSGACT00000004352	8	16	96.27	******	14	0.87	Cis	N	VIII-1747791	2916712	VIII-1755827	2924748	0.15	VIII-1692914	2861835	0.17	VIII-1805238	2974159	ENSGACG00000003317	8	na	2507929	2510558	C19orf25	C19orf25	TRUE	TRUE	0.36	0.12	0.01
ENSGACT00000004358	10	52	64.55	*	13	0.63	Cis	N	X-8116783	9611541	X-8133031	9627789	0.48	X-6206776	7701534	0.55	X-9071407	10566165	ENSGACG00000003303	10	na	5999782	6005516	scamp3	SCAMP3	TRUE	TRUE	0.23	0.10	0.04
ENSGACT00000004372	4	107	74.22	*	14	0.73	Trans	N	IV-15797985	15797985	IV-15965196	15965196	1.04	IV-15643256	15643256	1.1	IV-16365873	16365873	ENSGACG00000003308	6	na	3026497	3034227	sec23ip	SEC23IP	TRUE	TRUE	0.20	0.30	0.67
ENSGACT00000004372	12	70	75.36	***	15	0.75	Trans	Y	XII-15498343	5359267	XII-15236377	5621233	0.6	XII-1678718	3780301	0.72	XII-14976710	5880900	ENSGACG00000003308	6	na	3026497	3034227	sec23ip	SEC23IP	TRUE	TRUE	0.20	0.30	0.67
ENSGACT00000004376	13	7	106.47	******	13	0.77	Cis	N	XIII-966462	966462	XIII-1138289	1138289	0	XIII-270181	270181	0.3	XIII-5971626	5971626	ENSGACG00000003326	13	na	136779	149629	man1b1	MAN1B1	TRUE	TRUE	0.32	0.19	0.01
ENSGACT00000004398	12	108	68.41	*	11	0.75	Trans	N	XII-5306055	15551555	XII-5237151	15620459	1.02	XII-6280247	14577363	1.12	XII-5064653	15792957	ENSGACG00000003344	16	na	7664127	7674827	sytl5	SYTL5	TRUE	TRUE	0.07	0.23	0.67
ENSGACT00000004403	9	137	75.32	****	13	0.78	Trans	N	IX-18914375	18914375	IX-19014371	19014371	1.24	IX-18313043	18313043	1.41	IX-19034513	19034513	ENSGACG00000003348	19	na	3466834	3532018	spon1b	SPON1	TRUE	TRUE	0.09	0.09	1.00
ENSGACT00000004403	10	0	69.83	*	11	0.72	Trans	N	101-168591	168591	101-168591	168591	0	101-168591	168591	0.11	X-39053	1533811	ENSGACG00000003348	19	na	3466834	3532018	spon1b	SPON1	TRUE	TRUE	0.09	0.09	1.00
ENSGACT00000004410	6	113	77.77	***	13	0.75	Trans	N	VI-16318775	17320686	VI-16345096	17347007	1.11	VI-16237023	17238934	1.16	VI-16467308	17469219	ENSGACG00000003360	6	na	3000949	3004723	bag3	BAG3	TRUE	TRUE	0.11	0.13	0.23
ENSGACT00000004413	5	60	69.43	*	10	0.62	Trans	N	V-1201366	9627866	V-1010413	9818819	0.58	V-1538541	9290691	0.73	V-8058434	11009976	ENSGACG00000003292	20	na	1379947	1386400	no_name	PRSS2	TRUE	TRUE	0.31	0.13	1.00
ENSGACT00000004416	12	57	112.36	******	15	0.85	Cis	Y	XII-1433400	3534983	XII-1482097	3583680	0.54	68-529619	3008413	0.63	XII-16343921	4513689	ENSGACG00000003364	12	na	4122309	4123376	oard1	OARD1	TRUE	TRUE	0.66	0.14	1.00
ENSGACT00000004420	16	107	72.5	*	10	0.68	Trans	N	XVI-17677320	16607216	XVI-17557934	16726602	1.04	XVI-17727687	16556849	1.18	XVI-16937001	17347535	ENSGACG00000003367	21	na	10545526	10556479	nktr	NKTR	TRUE	TRUE	0.08	0.14	0.01
ENSGACT00000004421	12	74	77.29	****	10	0.69	Trans	Y	XII-14976710	5880900	XII-14790638	6066972	0.65	XII-16343921	4513689	0.87	XII-9312316	11545294	ENSGACG00000003355	16	na	7690341	7692675	dynlt3	DYNLT3	TRUE	TRUE	0.09	0.12	0.57
ENSGACT00000004421	21	111	71.49	*	10	0.71	Trans	N	126-45322	15304592	126-197726	15456996	1.05	67-723367	14770349	1.16	182-26401	15749690	ENSGACG00000003355	16	na	7690341	7692675	dynlt3	DYNLT3	TRUE	TRUE	0.09	0.12	0.57
ENSGACT00000004433	8	8	83.05	****	15	0.74	Cis	N	VIII-658095	1827016	VIII-679519	1848440	0	56-996144	172777	0.14	VIII-1658381	2827302	ENSGACG00000003379	8	na	2697643	2699667	C19orf44	C19orf44	TRUE	TRUE	0.53	0.15	1.00
ENSGACT00000004436	12	27	74.57	***	12	0.78	Trans	N	XII-483491	1295254	XII-609998	1421761	0.19	XII-131122	942885	0.36	XII-1186470	1998233	ENSGACG00000003376	17	na	1086020	1089521	rbm39a	RBM39	TRUE	TRUE	0.08	0.07	1.00
ENSGACT00000004436	15	83	75.74	***	11	0.81	Trans	N	XV-9838988	10153535	XV-10070791	10385338	0.82	XV-9838988	10153535	0.85	XV-10456933	10771480	ENSGACG00000003376	17	na	1086020	1089521	rbm39a	RBM39	TRUE	TRUE	0.08	0.07	1.00
ENSGACT00000004436	21	6	75.89	***	12	0.73	Trans	N	37-1683230	1683230	37-1723283	1723283	0	37-503775	503775	0.12	XXI-1123589	3772002	ENSGACG00000003376	17	na	1086020	1089521	rbm39a	RBM39	TRUE	TRUE	0.08	0.07	1.00
ENSGACT00000004438	12	54	79.44	****	11	0.68	Cis	N	68-529619	3008413	68-563510	3042304	0.51	68-320887	2799681	0.59	XII-1660791	3762374	ENSGACG00000003369	12	na	4124555	4125558	guca1b	GUCA1B	TRUE	TRUE	0.71	0.10	0.04
ENSGACT00000004450	13	122	83.37	****	16	0.83	Trans	N	XIII-18872232	19259531	XIII-18859494	19272269	1.2	XIII-18924058	19207705	1.25	XIII-18677744	19454019	ENSGACG00000003394	17	na	1095321	1096692	MKRN2OS	MKRN2OS	TRUE	TRUE	0.26	0.33	0.31
ENSGACT00000004450	17	7	85.23	***	14	0.73	Cis	N	XVII-374348	918082	XVII-568932	1112666	0.05	XVII-30810	574544	0.11	XVII-810591	1354325	ENSGACG00000003394	17	na	1095321	1096692	MKRN2OS	MKRN2OS	TRUE	TRUE	0.26	0.33	0.31
ENSGACT00000004453	12	99	70.87	*	12	0.73	Trans	N	XII-6588475	14269135	XII-6438043	14419567	0.97	XII-6926023	13931587	1.03	XII-5915990	14941620	ENSGACG00000003361	5	na	7374516	7390718	col1a1b	COL1A1	TRUE	TRUE	0.12	0.18	1.00
ENSGACT00000004465	5	126	94.02	****	7	0.63	Trans	N	V-11070450	14620188	V-11017278	14673360	1.23	V-11305453	14385185	1.32	112-52302	15496954	ENSGACG00000003406	6	na	2959045	2960669	CACUL1	CACUL1	TRUE	TRUE	0.43	0.16	1.00
ENSGACT00000004473	15	63	69.52	*	12	0.66	Trans	N	XV-4512585	4827132	XV-4889473	5204020	0.6	XV-3923137	4237684	0.68	XV-6188508	6503055	ENSGACG00000003413	17	na	1113292	1116154	FAM107A	FAM107A	TRUE	TRUE	0.16	0.12	0.01
ENSGACT00000004475	6	17	85.21	*****	11	0.74	Cis	N	VI-2522025	3421422	VI-2372567	3570880	0.13	VI-3270115	2673332	0.22	VI-2005468	3937979	ENSGACG00000003415	6	na	2949608	2952064	dnajc12	DNAJC12	TRUE	TRUE	0.16	0.16	0.04
ENSGACT00000004485	16	60	92.87	******	16	0.75	Cis	N	XVI-10885320	10885320	XVI-10951170	10951170	0.56	XVI-9928995	9928995	0.63	XVI-11357279	11357279	ENSGACG00000003420	16	na	7720531	7724761	si:dkey-192g7.3	na	TRUE	TRUE	0.67	0.17	0.23
ENSGACT00000004488	12	79	78.47	******	13	0.74	Trans	Y	XII-14031456	6826154	XII-13416868	7440742	0.69	XII-15629742	5227868	0.86	XII-9728382	11129228	ENSGACG00000003414	20	na	1421193	1425166	tomm40	TOMM40	TRUE	TRUE	0.19	0.08	0.31
ENSGACT00000004489	17	24	77.6	***	13	0.71	Trans	N	XVII-1585620	2129354	XVII-1671086	2214820	0.19	XVII-1293451	1837185	0.26	XVII-1814015	2357749	ENSGACG00000003416	5	na	7339123	7342229	tmem101	TMEM101	FALSE	FALSE	0.06	0.05	0.01
ENSGACT00000004491	7	8	80.76	***	15	0.74	Trans	N	VII-287848	562536	VII-385699	660387	0.04	129-152511	152511	0.12	VII-580408	1107393	ENSGACG00000003427	20	na	1456194	1461864	no_name	MEP1B	TRUE	TRUE	0.35	0.14	0.31
ENSGACT00000004492	16	46	82.36	****	13	0.76	Cis	N	XVI-8015662	8015662	XVI-8061216	8061216	0.4	XVI-6312459	6312459	0.47	XVI-8487527	8487527	ENSGACG00000003424	16	na	7725330	7735237	appb	APP	TRUE	TRUE	0.36	0.13	1.00
ENSGACT00000004499	1	144	76.57	*	10	0.68	Trans	Y	I-21155057	26396271	I-21112929	26438399	1.38	I-21955755	25595573	1.52	I-20478359	27072969	ENSGACG00000003429	20	na	1468193	1471394	APOA4	APOA4	TRUE	TRUE	0.19	0.16	1.00
ENSGACT00000004503	12	89	71.95	**	11	0.71	Cis	N	XII-9088868	11768742	XII-9036705	11820905	0.86	XII-9872597	10985013	0.92	XII-7739539	13118071	ENSGACG00000003431	12	na	4184089	4192620	frmd4bb	FRMD4B	TRUE	TRUE	0.17	0.11	0.01
ENSGACT00000004506	10	56	71.47	***	10	0.67	Cis	N	X-9443348	10938106	X-9540115	11034873	0.44	X-4659296	6154054	0.59	X-10189148	11683906	ENSGACG00000003437	10	na	6162731	6170564	zbtb10	ZBTB10	TRUE	TRUE	0.10	0.09	0.01
ENSGACT00000004523	4	60	72.43	*	13	0.70	Trans	N	IV-5362751	5362751	IV-5389260	5389260	0.56	IV-4630680	4630680	0.64	IV-5884629	5884629	ENSGACG00000003442	5	na	7298275	7326401	tanc2	TANC2	TRUE	TRUE	0.06	0.07	1.00
ENSGACT00000004532	10	37	67.89	*	12	0.70	Cis	N	X-3405705	4900463	X-4295979	5790737	0.32	X-2972369	4467127	0.45	X-5153408	6648166	ENSGACG00000003453	10	na	6266062	6268173	MRPL53	MRPL53	TRUE	TRUE	0.14	0.11	1.00
ENSGACT00000004541	3	10	69.69	**	14	0.72	Trans	N	III-732941	732941	III-918664	918664	0.02	III-132356	132356	0.16	III-1289919	1289919	ENSGACG00000003452	21	na	10657037	10675456	ctdspla	CTDSPL	TRUE	TRUE	0.29	0.16	0.04
ENSGACT00000004541	21	6	75.54	***	9	0.65	Cis	N	37-1683230	1683230	37-1723283	1723283	0	37-503775	503775	0.11	XXI-624826	3273239	ENSGACG00000003452	21	na	10657037	10675456	ctdspla	CTDSPL	TRUE	TRUE	0.29	0.16	0.04
ENSGACT00000004543	20	27	75.97	***	16	0.83	Cis	N	XX-533420	1259129	XX-743287	1468996	0.22	XX-533420	1259129	0.35	XX-17897486	1612202	ENSGACG00000003461	20	na	1479951	1480732	apoc1l	na	TRUE	TRUE	0.44	0.50	1.00
ENSGACT00000004546	7	142	71.72	*	14	0.78	Trans	N	VII-23984114	26259279	VII-24024461	26299626	1.39	VII-23714153	25989318	1.45	VII-24385240	26660405	ENSGACG00000003457	10	na	6269062	6270658	fabp11a	PMP2	TRUE	TRUE	0.17	0.19	0.01
ENSGACT00000004550	20	5	78.91	****	12	0.75	Cis	N	157-140826	280095	157-92963	327958	0.02	137-200226	49519	0.07	157-51944	368977	ENSGACG00000003467	20	na	1484945	1486455	apoa2	na	TRUE	TRUE	0.12	0.20	0.84
ENSGACT00000004556	2	128	74.27	*	12	0.70	Trans	N	II-20512344	20923921	II-20526537	20938114	1.27	II-20294038	20705615	1.31	II-20812696	21224273	ENSGACG00000003466	19	na	19787644	19794821	hmg20a	HMG20A	TRUE	TRUE	0.27	0.24	0.01
ENSGACT00000004569	17	25	85.94	*****	9	0.69	Cis	N	XVII-1688073	2231807	XVII-1692665	2236399	0.18	XVII-1193263	1736997	0.29	XVII-2013565	2557299	ENSGACG00000003426	17	na	1168799	1174879	aldh4a1	ALDH4A1	TRUE	TRUE	0.29	0.27	1.00
ENSGACT00000004579	15	58	75.12	**	13	0.74	Trans	N	XV-3490421	3804968	XV-3729340	4043887	0.56	XV-3254292	3568839	0.61	XV-4190943	4505490	ENSGACG00000003487	19	na	19713387	19722898	syt12	SYT12	TRUE	TRUE	0.38	0.15	0.10
ENSGACT00000004581	12	79	72.91	***	10	0.66	Trans	Y	XII-14031456	6826154	XII-13416868	7440742	0.72	XII-15003629	5853981	0.86	XII-9728382	11129228	ENSGACG00000003486	5	na	7153905	7159880	tmem180	MFSD13A	TRUE	TRUE	0.17	0.18	0.34
ENSGACT00000004584	9	165	70.72	**	12	0.66	Trans	N	IX-19822078	19822078	IX-19895766	19895766	1.57	IX-19530845	19530845	1.74	238-20308	20440410	ENSGACG00000003489	21	na	10686598	10695794	plcd1a	PLCD1	TRUE	TRUE	0.18	0.23	1.00
ENSGACT00000004584	21	50	84.16	******	13	0.78	Cis	N	XXI-9293483	11941896	XXI-9343866	11992279	0.43	XXI-8602797	11251210	0.58	XXI-10314755	12963168	ENSGACG00000003489	21	na	10686598	10695794	plcd1a	PLCD1	TRUE	TRUE	0.18	0.23	1.00
ENSGACT00000004593	7	37	73.28	*	10	0.71	Trans	N	VII-1655024	2182009	VII-1664614	2191599	0.35	VII-1640420	2167405	0.4	VII-1872307	2399292	ENSGACG00000003497	12	na	4257825	4259883	si:ch73-390p7.2	na	TRUE	TRUE	0.29	0.14	0.01
ENSGACT00000004593	12	59	85.55	****	16	0.80	Cis	Y	XII-1536129	3637712	XII-1660791	3762374	0.5	68-248274	2727068	0.75	XII-14513930	6343680	ENSGACG00000003497	12	na	4257825	4259883	si:ch73-390p7.2	na	TRUE	TRUE	0.29	0.14	0.01
ENSGACT00000004594	9	174	90.35	***	11	0.83	Trans	N	177-126761	20376240	238-20308	20440410	1.7	IX-20143944	20143944	1.74	238-20308	20440410	ENSGACG00000003386	8	na	2720491	2724871	akr1a1b	AKR1A1	TRUE	TRUE	0.61	0.25	0.01
ENSGACT00000004601	12	64	86.03	******	13	0.70	Cis	Y	XII-16343921	4513689	XII-16225943	4631667	0.6	XII-1678718	3780301	0.68	XII-15629742	5227868	ENSGACG00000003501	12	na	4263280	4265669	no_name	PNPLA8	TRUE	TRUE	0.33	0.15	0.01
ENSGACT00000004605	10	74	67.08	*	12	0.69	Trans	N	X-12342898	13837656	X-12439170	13933928	0.71	X-12062541	13557299	0.78	X-12595032	14089790	ENSGACG00000003480	16	na	7801949	7808010	zgc:55512	UBE2A	TRUE	TRUE	0.19	0.31	0.01
ENSGACT00000004613	2	165	70.93	*	18	0.77	Trans	N	II-22594797	23006374	II-22860866	23272443	1.6	II-22594797	23006374	1.7	II-23072745	23484322	ENSGACG00000003510	16	na	7806841	7809642	ing1	ING1	TRUE	TRUE	0.20	0.13	0.01
ENSGACT00000004618	6	99	71.03	*	10	0.68	Trans	N	VI-15761058	16762969	VI-15796191	16798102	0.97	VI-15610511	16612422	1.01	VI-15907566	16909477	ENSGACG00000003512	13	na	448241	467821	crb2b	CRB2	TRUE	TRUE	0.29	0.15	1.00
ENSGACT00000004618	7	178	82.01	***	10	0.74	Trans	N	VII-26393747	28668912	VII-26451629	28726794	1.75	VII-26303444	28578609	1.83	VII-26709037	28984202	ENSGACG00000003512	13	na	448241	467821	crb2b	CRB2	TRUE	TRUE	0.29	0.15	1.00
ENSGACT00000004618	8	137	106.48	******	16	0.89	Trans	N	VIII-18932765	20101686	VIII-19080197	20249118	1.35	VIII-18791673	19960594	1.4	VIII-19245012	20413933	ENSGACG00000003512	13	na	448241	467821	crb2b	CRB2	TRUE	TRUE	0.29	0.15	1.00
ENSGACT00000004619	5	50	78.29	****	15	0.72	Cis	Y	V-2508980	8320252	V-2209272	8619960	0.38	V-4149592	6679640	0.52	V-2061309	8767923	ENSGACG00000003518	5	na	7080289	7081826	fam213ab	FAM213A	TRUE	TRUE	0.12	0.20	0.46
ENSGACT00000004624	9	50	72.21	*	13	0.71	Trans	N	IX-17380955	4821436	IX-17333557	4868834	0.46	IX-2638794	2638794	0.53	IX-16512295	5690096	ENSGACG00000003505	12	na	4268143	4279577	NFASC	NFASC	TRUE	TRUE	0.40	0.11	1.00
ENSGACT00000004624	12	59	264.56	******	18	1.41	Cis	N	XII-1536129	3637712	XII-1660791	3762374	0.56	68-628027	3106821	0.62	XII-2012602	4114185	ENSGACG00000003505	12	na	4268143	4279577	NFASC	NFASC	TRUE	TRUE	0.40	0.11	1.00
ENSGACT00000004632	11	89	68.91	**	12	0.71	Trans	N	XI-14765713	14765713	XI-14790800	14790800	0.83	XI-14360348	14360348	0.96	151-124872	15276786	ENSGACG00000003530	10	na	6428234	6432402	dtnbp1b	DTNBP1	TRUE	TRUE	0.43	0.12	1.00
ENSGACT00000004632	15	45	66.94	*	13	0.69	Trans	N	XV-2499843	2814390	XV-2524147	2838694	0.41	XV-2262736	2577283	0.66	XV-5700228	6014775	ENSGACG00000003530	10	na	6428234	6432402	dtnbp1b	DTNBP1	TRUE	TRUE	0.43	0.12	1.00
ENSGACT00000004637	1	19	81.25	**	12	0.73	Trans	N	175-82344	1626694	175-100864	1645214	0.16	I-1392275	1392275	0.25	I-1760608	2100405	ENSGACG00000003529	8	na	2725521	2729128	uhmk1	UHMK1	TRUE	TRUE	0.70	0.13	0.10
ENSGACT00000004637	8	6	122.35	******	12	0.85	Cis	N	56-529973	638948	56-325469	843452	0.04	56-910944	257977	0.1	VIII-951593	2120514	ENSGACG00000003529	8	na	2725521	2729128	uhmk1	UHMK1	TRUE	TRUE	0.70	0.13	0.10
ENSGACT00000004644	21	36	167.39	******	20	1.05	Cis	Y	XXI-7497957	10146370	XXI-7818986	10467399	0.33	XXI-7343012	9991425	0.41	XXI-8574462	11222875	ENSGACG00000003525	21	na	10739796	10744729	cry-dash	CRY1	TRUE	TRUE	0.74	0.07	1.00
ENSGACT00000004648	8	14	97.42	******	15	0.80	Cis	N	VIII-1323370	2492291	VIII-1658381	2827302	0.12	VIII-1132324	2301245	0.16	VIII-1755827	2924748	ENSGACG00000003537	8	na	2731707	2737545	mep1b	MEP1B	TRUE	TRUE	0.55	0.09	0.01
ENSGACT00000004648	15	130	72.35	*	12	0.68	Trans	N	84-62347	16575658	84-485490	16998801	1.21	XV-15930002	16244549	1.32	84-542697	17056008	ENSGACG00000003537	8	na	2731707	2737545	mep1b	MEP1B	TRUE	TRUE	0.55	0.09	0.01
ENSGACT00000004658	6	118	73.09	***	14	0.80	Trans	N	VI-16467308	17469219	VI-16502159	17504070	1.14	VI-16371826	17373737	1.22	156-82766	18168352	ENSGACG00000003522	17	na	1348916	1357130	YWHAB	YWHAB	TRUE	TRUE	0.12	0.18	0.10
ENSGACT00000004678	12	73	71.24	**	15	0.70	Trans	Y	XII-14976710	5880900	XII-14790638	6066972	0.72	XII-15003629	5853981	0.77	XII-14031456	6826154	ENSGACG00000003558	10	na	6614123	6617380	bloc1s4	BLOC1S4	TRUE	TRUE	0.10	0.14	0.01
ENSGACT00000004678	17	1	72.19	**	15	0.75	Trans	N	89-320443	223291	89-200976	342758	0	89-349878	193856	0.05	XVII-189636	733370	ENSGACG00000003558	10	na	6614123	6617380	bloc1s4	BLOC1S4	TRUE	TRUE	0.10	0.14	0.01
ENSGACT00000004679	5	44	76.66	*****	9	0.67	Cis	Y	V-3506561	7322671	V-3372703	7456529	0.26	V-6495440	4333792	0.57	V-1328878	9500354	ENSGACG00000003563	5	na	7009209	7014618	plxdc1	PLXDC1	TRUE	TRUE	0.12	0.13	1.00
ENSGACT00000004680	17	15	101.96	******	12	0.84	Cis	N	XVII-1065428	1609162	XVII-1171860	1715594	0.13	XVII-840665	1384399	0.2	XVII-1382590	1926324	ENSGACG00000003559	17	na	1374151	1379280	zgc:101000	DNASE1	TRUE	TRUE	0.43	0.11	1.00
ENSGACT00000004683	10	35	68.22	**	13	0.76	Trans	N	X-3405705	4900463	X-4295979	5790737	0.25	X-2192700	3687458	0.4	X-4481928	5976686	ENSGACG00000003557	20	na	18185059	18192428	no_name	RNF19A	TRUE	TRUE	0.13	0.10	1.00
ENSGACT00000004685	1	23	71.9	*	15	0.75	Trans	N	175-119080	1663430	165-121863	1837636	0.17	I-1392275	1392275	0.33	I-1861014	2200811	ENSGACG00000003568	17	na	1379398	1381284	tma7	TMA7	TRUE	TRUE	0.66	0.16	1.00
ENSGACT00000004685	17	4	74.64	*	15	0.76	Cis	N	89-27633	516101	XVII-30810	574544	0	89-349878	193856	0.13	XVII-981937	1525671	ENSGACG00000003568	17	na	1379398	1381284	tma7	TMA7	TRUE	TRUE	0.66	0.16	1.00
ENSGACT00000004693	13	2	100.74	******	15	0.85	Cis	N	XIII-497377	497377	XIII-769899	769899	0	XIII-270181	270181	0.06	XIII-921677	921677	ENSGACG00000003574	13	na	879549	881481	rpl35	RPL35	TRUE	TRUE	0.47	0.22	1.00
ENSGACT00000004694	5	89	69.19	*	13	0.69	Trans	N	V-9852464	12804006	V-9929139	12880681	0.74	V-8058434	11009976	1.06	V-10547463	13499005	ENSGACG00000003556	8	na	2805925	2812198	tbl1xr1a	TBL1XR1	TRUE	TRUE	0.11	0.11	0.01
ENSGACT00000004706	15	75	69.92	*	14	0.69	Trans	N	XV-7525590	7840137	XV-7545819	7860366	0.69	XV-6188508	6503055	0.79	XV-9157064	9471611	ENSGACG00000003584	16	na	8028250	8029305	abhd13	ABHD13	TRUE	TRUE	0.18	0.11	0.61
ENSGACT00000004709	6	21	71.69	*	14	0.77	Cis	N	VI-2217814	3725633	VI-2060040	3883407	0	61-63272	63272	0.23	VI-1790090	4153357	ENSGACG00000003516	6	na	2495861	2501038	eif3s6ip	EIF3L	TRUE	TRUE	0.29	0.14	1.00
ENSGACT00000004713	10	45	111.03	******	10	0.78	Cis	N	X-4798337	6293095	X-5153408	6648166	0.41	X-4295979	5790737	0.5	X-6965632	8460390	ENSGACG00000003566	10	na	6620156	6623804	rrm2b	RRM2B	TRUE	TRUE	0.50	0.18	0.01
ENSGACT00000004717	17	117	69.01	*	15	0.73	Trans	N	XVII-11333392	16982387	XVII-11491028	17140023	1.02	XVII-10432423	16081418	1.29	XVII-12115179	17764174	ENSGACG00000003592	17	na	1517241	1518130	no_name	na	TRUE	TRUE	0.26	0.13	0.01
ENSGACT00000004719	16	25	68.66	*	13	0.70	Trans	N	XVI-4084516	4084516	XVI-4421166	4421166	0.15	XVI-2743562	2743562	0.29	XVI-4456855	4456855	ENSGACG00000003580	12	na	18601737	18618954	dennd2db	DENND2D	TRUE	TRUE	0.33	0.20	0.67
ENSGACT00000004724	5	61	71.68	*	12	0.69	Trans	N	V-1201366	9627866	V-1010413	9818819	0.58	V-1538541	9290691	0.65	V-341566	10487666	ENSGACG00000003553	21	na	10780020	10783240	SLC22A13	SLC22A13	TRUE	TRUE	0.79	0.12	1.00
ENSGACT00000004724	21	31	84.39	******	17	0.81	Cis	Y	XXI-7231112	9879525	XXI-7258502	9906915	0.23	XXI-5365829	8014242	0.34	XXI-7497957	10146370	ENSGACG00000003553	21	na	10780020	10783240	SLC22A13	SLC22A13	TRUE	TRUE	0.79	0.12	1.00
ENSGACT00000004725	21	37	165.22	******	13	1.00	Cis	Y	XXI-8057376	10705789	XXI-8058977	10707390	0.35	XXI-7343012	9991425	0.4	XXI-8493544	11141957	ENSGACG00000003600	21	na	10784828	10791607	no_name	na	TRUE	TRUE	0.60	0.14	0.04
ENSGACT00000004730	21	4	86.52	******	14	0.76	Cis	Y	37-993876	993876	37-1048170	1048170	0	37-503775	503775	0.3	XXI-7115651	9764064	ENSGACG00000003601	21	na	10852754	10855938	csrnp1b	CSRNP1	TRUE	TRUE	0.14	0.08	0.72
ENSGACT00000004733	15	79	71.99	**	12	0.80	Trans	N	XV-8955578	9270125	XV-9157064	9471611	0.78	XV-8612635	8927182	0.8	XV-9157064	9471611	ENSGACG00000003604	21	na	10863199	10864936	no_name	na	TRUE	TRUE	0.39	0.15	0.46
ENSGACT00000004751	21	39	131.94	******	17	1.05	Cis	Y	XXI-8152008	10800421	XXI-8272634	10921047	0.33	XXI-7343012	9991425	0.4	XXI-8493544	11141957	ENSGACG00000003614	21	na	10908143	10911835	bdh1	BDH1	TRUE	TRUE	0.75	0.12	0.67
ENSGACT00000004767	17	13	125.67	******	12	0.91	Cis	N	XVII-840665	1384399	XVII-981937	1525671	0.11	XVII-582831	1126565	0.15	XVII-1171860	1715594	ENSGACG00000003610	17	na	1529969	1533574	cyc1	CYC1	TRUE	TRUE	0.71	0.12	0.15
ENSGACT00000004774	19	10	63.5	*	13	0.73	Trans	N	XIX-526575	526575	XIX-691788	691788	0.08	XIX-335453	335453	0.15	XIX-691788	691788	ENSGACG00000003622	13	na	953965	964297	sh3glb2a	SH3GLB2	TRUE	TRUE	0.12	0.17	1.00
ENSGACT00000004797	4	77	71.49	*	13	0.70	Trans	N	IV-9336539	9336539	IV-9374218	9374218	0.76	IV-8886332	8886332	0.78	IV-9580901	9580901	ENSGACG00000003639	19	na	19435462	19438667	AKR1D1	AKR1D1	TRUE	TRUE	0.24	0.22	1.00
ENSGACT00000004803	21	112	70.12	*	12	0.67	Trans	N	126-197726	15456996	126-232254	15491524	1.07	XXI-11636254	15021585	1.17	182-87724	15811013	ENSGACG00000003590	20	na	18154521	18165482	ywhabl	YWHAZ	TRUE	TRUE	0.18	0.12	1.00
ENSGACT00000004804	10	42	77.97	***	15	0.76	Cis	N	X-4295979	5790737	X-4481928	5976686	0.38	X-3405705	4900463	0.43	X-4659296	6154054	ENSGACG00000003645	10	na	6657092	6661523	stk3	STK3	TRUE	TRUE	0.33	0.12	0.01
ENSGACT00000004806	6	69	74.02	***	15	0.75	Trans	N	VI-13583348	14585259	VI-13689360	14691271	0.64	VI-12941522	13943433	0.74	VI-14320559	15322470	ENSGACG00000003637	8	na	2883590	2887279	scly	SCLY	TRUE	TRUE	0.12	0.13	0.01
ENSGACT00000004809	3	4	94.64	****	9	0.92	Trans	N	III-307633	307633	III-350192	350192	0	III-66339	66339	0.06	III-472244	472244	ENSGACG00000003650	19	na	19426857	19434414	no_name	TRIM24	TRUE	TRUE	0.35	0.35	0.45
ENSGACT00000004812	15	24	71.29	***	15	0.70	Trans	N	XV-1271441	1585988	XV-1324453	1639000	0.21	XV-1124398	1438945	0.27	XV-1582278	1896825	ENSGACG00000003658	12	na	18243049	18249932	hck	HCK	TRUE	TRUE	0.08	0.10	0.46
ENSGACT00000004813	6	99	80.69	*****	16	0.79	Trans	N	VI-15761058	16762969	VI-15796191	16798102	0.97	VI-15610511	16612422	1.08	VI-16318775	17320686	ENSGACG00000003648	16	na	8226708	8242305	fstl1b	FSTL1	TRUE	TRUE	0.07	0.13	1.00
ENSGACT00000004821	17	15	128.26	*	10	0.69	Cis	N	XVII-1065428	1609162	XVII-1171860	1715594	0.13	XVII-840665	1384399	0.17	XVII-1193263	1736997	ENSGACG00000003641	17	na	1643829	1650887	ahcy	AHCY	TRUE	TRUE	0.56	0.15	1.00
ENSGACT00000004824	8	1	72.41	**	16	0.76	Cis	N	56-996144	172777	56-954171	214750	0	56-996144	172777	0.05	56-529973	638948	ENSGACG00000003665	8	na	2899858	2903675	klhl30	KLHL30	TRUE	TRUE	0.53	0.20	0.01
ENSGACT00000004825	6	21	75.85	***	14	0.73	Cis	N	VI-2217814	3725633	VI-2060040	3883407	0.17	VI-2522025	3421422	0.26	VI-1113888	4829559	ENSGACG00000003638	6	na	2407456	2412494	mlh1	MLH1	TRUE	TRUE	0.19	0.23	0.01
ENSGACT00000004834	17	16	76.33	**	10	0.67	Cis	N	XVII-1171860	1715594	XVII-1193263	1736997	0	89-349878	193856	0.29	XVII-2013565	2557299	ENSGACG00000003670	17	na	1654042	1658473	CHMP4B	CHMP4B	TRUE	TRUE	0.19	0.12	0.58
ENSGACT00000004835	10	93	79.85	*****	20	0.81	Trans	N	X-13804020	15298778	X-13829043	15323801	0.89	X-13528108	15022866	0.97	X-13907553	15402311	ENSGACG00000003660	5	na	6862940	6865460	g6pca.1	G6PC	TRUE	TRUE	0.23	0.14	1.00
ENSGACT00000004837	19	52	86.11	******	12	0.89	Trans	N	XIX-1942057	1942057	XIX-2143393	2143393	0.47	XIX-1771413	1771413	0.58	XIX-2444848	2444848	ENSGACG00000003661	19	na	19402200	19424754	fbln1	FBLN1	TRUE	TRUE	0.63	0.23	1.00
ENSGACT00000004838	16	44	74.61	***	16	0.77	Cis	N	XVI-7165766	7165766	XVI-7570986	7570986	0.39	XVI-6312459	6312459	0.51	XVI-8824143	8824143	ENSGACG00000003672	16	na	8402864	8407699	acp6	ACP6	TRUE	TRUE	0.23	0.08	0.72
ENSGACT00000004839	12	131	70.27	**	16	0.76	Trans	N	XII-17648944	19750527	XII-17744786	19846369	1.08	XII-5306055	15551555	1.35	XII-18092227	20193810	ENSGACG00000003682	10	na	6701476	6705452	zgc:136493	GRHPR	TRUE	TRUE	0.17	0.08	0.31
ENSGACT00000004847	16	53	78.4	***	11	0.71	Cis	N	XVI-9318072	9318072	XVI-9470855	9470855	0.49	XVI-8494142	8494142	0.55	XVI-9928995	9928995	ENSGACG00000003689	16	na	8450522	8452861	si:dkey-229b18.3	ZBTB11	TRUE	TRUE	0.20	0.10	0.61
ENSGACT00000004853	21	40	86.21	******	13	0.73	Cis	Y	XXI-8272634	10921047	XXI-8493544	11141957	0.27	XXI-5722449	8370862	0.5	XXI-9343866	11992279	ENSGACG00000003687	21	na	11098544	11101770	si:ch73-206p6.1	PLSCR1	TRUE	TRUE	0.23	0.11	0.13
ENSGACT00000004857	15	123	68.12	**	11	0.71	Trans	N	XV-16083114	16397661	84-5394	16518705	1.04	XV-13319505	13634052	1.32	84-542697	17056008	ENSGACG00000003684	10	na	6709775	6719600	ncaldb	na	TRUE	TRUE	0.10	0.11	0.84
ENSGACT00000004863	6	112	79.63	****	12	0.75	Trans	N	VI-16318775	17320686	VI-16345096	17347007	1.03	VI-15796191	16798102	1.15	VI-16467308	17469219	ENSGACG00000003663	12	na	18226635	18238309	tm9sf4	TM9SF4	TRUE	TRUE	0.15	0.07	0.79
ENSGACT00000004866	16	46	83.14	*****	14	0.77	Cis	N	XVI-8015662	8015662	XVI-8061216	8061216	0.4	XVI-6312459	6312459	0.5	XVI-8824143	8824143	ENSGACG00000003694	16	na	8467239	8476532	morc3a	MORC3	TRUE	TRUE	0.39	0.27	0.01
ENSGACT00000004875	3	51	79.49	*****	15	0.78	Trans	N	III-7877846	7877846	III-8030170	8030170	0.49	III-7512584	7512584	0.53	III-8354969	8354969	ENSGACG00000003698	8	na	2931128	2951200	sned1	SNED1	TRUE	TRUE	0.34	0.15	0.01
ENSGACT00000004876	12	130	115.89	******	15	0.92	Cis	N	XII-17529717	19631300	XII-17552316	19653899	1.29	XII-17296657	19398240	1.34	XII-18040543	20142126	ENSGACG00000003706	12	na	18172879	18177227	pofut1	POFUT1	TRUE	TRUE	0.49	0.09	0.20
ENSGACT00000004880	5	104	70.03	**	9	0.61	Trans	N	V-10471977	13423519	V-10547463	13499005	0.99	V-10284600	13236142	1.11	V-11634745	14055893	ENSGACG00000003701	16	na	8480034	8495028	dopey2	DOPEY2	TRUE	TRUE	0.06	0.08	1.00
ENSGACT00000004882	10	24	70.26	*	12	0.69	Trans	N	X-2097375	3592133	X-2130554	3625312	0.22	X-1934033	3428791	0.3	X-2902534	4397292	ENSGACG00000003713	16	na	8501410	8503500	SLC5A3	SLC5A3	TRUE	TRUE	0.05	0.06	0.23
ENSGACT00000004883	7	194	70.24	*	13	0.75	Trans	N	VII-27471469	29746634	VII-27509807	29784972	1.9	VII-27083857	29359022	1.98	132-250772	30463380	ENSGACG00000003710	5	na	6835193	6838319	arl4d	na	TRUE	TRUE	0.34	0.13	0.01
ENSGACT00000004890	7	132	82.32	*****	14	0.81	Trans	N	VII-22377751	24652916	VII-22617581	24892746	1.29	VII-22260931	24536096	1.42	VII-24024461	26299626	ENSGACG00000003717	12	na	18091123	18098298	klf15	KLF15	TRUE	TRUE	0.13	0.12	0.51
ENSGACT00000004897	6	17	78.48	***	12	0.67	Cis	N	VI-2522025	3421422	VI-2372567	3570880	0.07	VI-464405	1422262	0.22	VI-2005468	3937979	ENSGACG00000003723	6	na	2297718	2298302	no_name	na	TRUE	TRUE	0.24	0.19	0.01
ENSGACT00000004900	13	58	97.94	******	13	0.87	Trans	N	XIII-13968206	13968206	XIII-14210847	14210847	0.56	XIII-13698311	13698311	0.67	XIII-16047086	16047086	ENSGACG00000003714	13	na	1020446	1024613	fam151b	FAM151B	TRUE	TRUE	0.56	0.18	0.01
ENSGACT00000004908	2	156	70.67	**	10	0.68	Trans	N	II-22514705	22926282	II-22594797	23006374	1.51	II-22293468	22705045	1.71	II-23072745	23484322	ENSGACG00000003724	5	na	6673150	6697473	etv4	ETV4	TRUE	TRUE	0.54	0.10	0.61
ENSGACT00000004908	12	106	76.21	***	13	0.70	Trans	N	XII-5444501	15413109	XII-5430639	15426971	0.97	XII-6926023	13931587	1.1	XII-5166048	15691562	ENSGACG00000003724	5	na	6673150	6697473	etv4	ETV4	TRUE	TRUE	0.54	0.10	0.61
ENSGACT00000004911	19	37	73.86	***	10	0.70	Trans	N	XIX-1445918	1445918	XIX-1486328	1486328	0.34	XIX-1226872	1226872	0.41	XIX-1551227	1551227	ENSGACG00000003735	21	na	11244950	11258607	C3orf58	C3orf58	TRUE	TRUE	0.17	0.16	0.01
ENSGACT00000004915	17	17	93.76	******	17	0.84	Cis	N	XVII-1171860	1715594	XVII-1193263	1736997	0.15	XVII-1065428	1609162	0.31	XVII-2013565	2557299	ENSGACG00000003737	17	na	1709530	1714519	CCNDBP1	CCNDBP1	TRUE	TRUE	0.32	0.15	0.01
ENSGACT00000004923	17	13	99.31	******	15	0.97	Cis	N	XVII-840665	1384399	XVII-981937	1525671	0.1	XVII-582831	1126565	0.18	XVII-1276569	1820303	ENSGACG00000003741	17	na	1716313	1722845	tgm8	TGM6	TRUE	TRUE	0.53	0.15	1.00
ENSGACT00000004925	12	112	69.62	**	12	0.76	Trans	N	XII-5134467	15723143	XII-5064653	15792957	1.05	XII-5512091	15345519	1.18	XII-4018749	16838861	ENSGACG00000003720	19	na	19247230	19250053	yars2	YARS2	TRUE	TRUE	0.15	0.17	0.01
ENSGACT00000004925	15	104	76.01	****	14	0.69	Trans	N	XV-13319505	13634052	XV-13351859	13666406	1.01	XV-12352513	12667060	1.08	XV-14470026	14784573	ENSGACG00000003720	19	na	19247230	19250053	yars2	YARS2	TRUE	TRUE	0.15	0.17	0.01
ENSGACT00000004939	13	92	73.68	***	11	0.67	Trans	N	XIII-17895322	17895322	XIII-18005445	18005445	0.87	XIII-17699219	17699219	0.98	XIII-18321859	18321859	ENSGACG00000003734	13	na	1039361	1043003	dhfr	DHFR	TRUE	TRUE	0.31	0.17	0.01
ENSGACT00000004945	2	114	71.89	***	16	0.77	Trans	N	II-19740114	20151691	II-19759516	20171093	1.11	II-19639728	20051305	1.17	II-19906162	20317739	ENSGACG00000003744	20	na	17700212	17712706	zdhhc3a	ZDHHC3	TRUE	TRUE	0.23	0.11	0.01
ENSGACT00000004961	8	5	70.39	**	15	0.66	Cis	N	56-744698	424223	56-529973	638948	0.01	56-996144	172777	0.07	VIII-162048	1330969	ENSGACG00000003760	8	na	3071356	3078870	sap130a	SAP130	TRUE	TRUE	0.10	0.18	0.72
ENSGACT00000004963	6	113	105.44	*	8	0.65	Trans	N	VI-16318775	17320686	VI-16345096	17347007	1.12	VI-16318775	17320686	1.16	VI-16467308	17469219	ENSGACG00000003767	12	na	17939560	17961536	plxnb1a	PLXNB1	TRUE	TRUE	0.41	0.14	1.00
ENSGACT00000004963	12	1	110.77	*****	11	0.79	Trans	N	114-46193	323099	114-31443	337849	0	114-202489	166803	0.05	141-162512	754715	ENSGACG00000003767	12	na	17939560	17961536	plxnb1a	PLXNB1	TRUE	TRUE	0.41	0.14	1.00
ENSGACT00000004976	17	17	88.93	******	14	0.86	Cis	N	XVII-1171860	1715594	XVII-1193263	1736997	0.14	XVII-1065428	1609162	0.21	XVII-1411144	1954878	ENSGACG00000003768	17	na	1729041	1760132	flnbl	FLNB	TRUE	TRUE	0.41	0.25	0.01
ENSGACT00000004989	5	31	163.44	******	16	1.11	Cis	N	V-5404286	5424946	V-5265630	5563602	0.29	V-5517418	5311814	0.34	V-4769625	6059607	ENSGACG00000003786	5	na	6472321	6487111	nsfb	NSF	TRUE	TRUE	0.44	0.31	1.00
ENSGACT00000004994	4	26	74.38	*	11	0.83	Trans	N	IV-2309381	2309381	IV-2368443	2368443	0.19	IV-1643949	1643949	0.3	IV-2846873	2846873	ENSGACG00000003794	12	na	17863368	17868470	krt8	KRT8	TRUE	TRUE	0.29	0.10	1.00
ENSGACT00000004995	10	49	74.98	***	13	0.75	Cis	N	X-6444966	7939724	X-6556128	8050886	0.45	X-4798337	6293095	0.56	X-9540115	11034873	ENSGACG00000003771	10	na	6759065	6765479	pabpc1b	PABPC1	TRUE	TRUE	0.18	0.14	0.58
ENSGACT00000004995	15	112	71.16	**	9	0.66	Trans	N	XV-14470026	14784573	XV-14863680	15178227	1.04	XV-13319505	13634052	1.32	84-542697	17056008	ENSGACG00000003771	10	na	6759065	6765479	pabpc1b	PABPC1	TRUE	TRUE	0.18	0.14	0.58
ENSGACT00000005010	10	48	80.86	***	15	0.80	Cis	N	X-6206776	7701534	X-6330388	7825146	0.44	X-4659296	6154054	0.53	X-8204507	9699265	ENSGACG00000003808	10	na	6765968	6766694	no_name	na	TRUE	TRUE	0.58	0.10	0.32
ENSGACT00000005024	5	58	106.67	******	10	0.76	Cis	N	V-1538541	9290691	V-1328878	9500354	0.55	V-1932239	8896993	0.61	V-1010413	9818819	ENSGACG00000003817	5	na	6393853	6399396	PDK2	PDK2	TRUE	TRUE	0.38	0.15	0.01
ENSGACT00000005029	13	77	71.59	**	15	0.78	Trans	N	XIII-16953433	16953433	XIII-17034927	17034927	0.74	XIII-16719112	16719112	0.83	XIII-17453880	17453880	ENSGACG00000003804	13	na	1103942	1113452	top3b	TOP3B	TRUE	TRUE	0.11	0.13	0.01
ENSGACT00000005030	9	165	69.41	*	13	0.66	Trans	N	IX-19822078	19822078	IX-19895766	19895766	1.6	IX-19530845	19530845	1.71	177-95085	20344564	ENSGACG00000003824	8	na	3114371	3115035	no_name	na	TRUE	TRUE	0.32	0.13	1.00
ENSGACT00000005031	10	6	81.81	*****	13	0.79	Trans	N	58-272923	657546	58-684886	1069509	0	101-168591	168591	0.11	X-39053	1533811	ENSGACG00000003803	6	na	2139117	2144731	FGF8	FGF8	TRUE	TRUE	0.07	0.10	0.67
ENSGACT00000005035	16	41	85.05	******	9	0.79	Trans	N	XVI-6682422	6682422	XVI-6699679	6699679	0.39	XVI-6312459	6312459	0.44	XVI-7570986	7570986	ENSGACG00000003825	17	na	1807375	1810551	no_name	na	TRUE	TRUE	0.80	0.12	1.00
ENSGACT00000005035	17	22	135.07	******	15	1.05	Cis	N	XVII-1504711	2048445	XVII-1516595	2060329	0.19	XVII-1293451	1837185	0.29	XVII-2013565	2557299	ENSGACG00000003825	17	na	1807375	1810551	no_name	na	TRUE	TRUE	0.80	0.12	1.00
ENSGACT00000005036	6	113	79.92	**	12	0.62	Trans	N	VI-16318775	17320686	VI-16345096	17347007	1.11	VI-16237023	17238934	1.16	VI-16467308	17469219	ENSGACG00000003821	19	na	19057994	19060729	ADCK2	ADCK2	TRUE	TRUE	0.10	0.13	0.01
ENSGACT00000005038	1	142	74.15	**	12	0.65	Trans	Y	I-21460116	26091212	I-21377492	26173836	1.35	I-22257914	25293414	1.47	I-20676232	26875096	ENSGACG00000003829	5	na	6319876	6325040	tbx21	TBX21	TRUE	TRUE	0.09	0.11	0.04
ENSGACT00000005052	5	116	71.57	**	8	0.57	Trans	N	V-11582602	14108036	V-11538470	14152168	1.1	V-10832043	13783585	1.2	V-11333650	14356988	ENSGACG00000003819	10	na	6779203	6782927	sf3b4	SF3B4	TRUE	TRUE	0.10	0.19	0.01
ENSGACT00000005052	18	100	83.02	****	8	0.64	Trans	N	XVIII-13916019	13916019	XVIII-14188735	14188735	0.97	XVIII-13916019	13916019	1.12	XVIII-14643331	14643331	ENSGACG00000003819	10	na	6779203	6782927	sf3b4	SF3B4	TRUE	TRUE	0.10	0.19	0.01
ENSGACT00000005053	2	104	71.69	*	12	0.69	Trans	N	II-19034602	19446179	II-19100606	19512183	1.01	II-19034602	19446179	1.08	II-19471302	19882879	ENSGACG00000003834	17	na	1816173	1823225	appl1	APPL1	TRUE	TRUE	0.53	0.11	0.84
ENSGACT00000005053	17	13	96.39	******	16	0.89	Cis	N	XVII-840665	1384399	XVII-981937	1525671	0.1	XVII-582831	1126565	0.16	XVII-1193263	1736997	ENSGACG00000003834	17	na	1816173	1823225	appl1	APPL1	TRUE	TRUE	0.53	0.11	0.84
ENSGACT00000005059	21	44	101.22	******	17	0.86	Cis	N	XXI-8682663	11331076	XXI-8812133	11460546	0.41	XXI-8493544	11141957	0.47	XXI-9082655	11731068	ENSGACG00000003846	21	na	11441416	11442291	OTUD1	OTUD1	TRUE	TRUE	0.16	0.15	0.72
ENSGACT00000005086	19	55	68.82	*	15	0.90	Trans	N	XIX-1942057	1942057	XIX-2143393	2143393	0.48	XIX-1771413	1771413	0.58	XIX-2444848	2444848	ENSGACG00000003854	19	na	18989657	18998000	hdac10	HDAC10	TRUE	TRUE	0.28	0.15	0.01
ENSGACT00000005091	13	123	74.89	**	13	0.77	Trans	N	XIII-18859494	19272269	XIII-18833842	19297921	1.21	XIII-18907254	19224509	1.3	225-53699	19704290	ENSGACG00000003853	13	na	1132895	1168834	abca2	ABCA2	TRUE	TRUE	0.58	0.12	1.00
ENSGACT00000005097	12	31	111.18	******	17	0.92	Trans	N	XII-673060	1484823	XII-790127	1601890	0.29	XII-483491	1295254	0.36	XII-1186470	1998233	ENSGACG00000003871	17	na	1852283	1857528	arhgef3	ARHGEF3	TRUE	TRUE	0.77	0.10	1.00
ENSGACT00000005102	5	112	74.42	**	16	0.78	Trans	N	V-10832043	13783585	V-11634745	14055893	1.01	V-10363487	13315029	1.21	V-11333650	14356988	ENSGACG00000003869	8	na	3287827	3289300	magoh	MAGOHB	TRUE	TRUE	0.16	0.28	0.31
ENSGACT00000005106	15	3	150.53	******	20	1.07	Cis	N	XV-110933	110933	XV-177958	177958	0	XV-8887	8887	0.07	159-17751	490642	ENSGACG00000003883	15	na	8274	10515	HAUS2	HAUS2	TRUE	TRUE	0.38	0.15	0.10
ENSGACT00000005115	6	18	74.04	**	11	0.65	Cis	N	VI-2522025	3421422	VI-2372567	3570880	0.15	VI-2771354	3172093	0.22	VI-2005468	3937979	ENSGACG00000003864	6	na	1964133	1971981	rab1a	RAB1A	TRUE	TRUE	0.37	0.16	0.23
ENSGACT00000005124	15	0	67.73	*	16	0.79	Cis	N	XV-8887	8887	XV-8887	8887	0	XV-8887	8887	0.11	XV-1047864	678094	ENSGACG00000003885	15	na	11666	15314	lrrc57	LRRC57	TRUE	TRUE	0.36	0.17	0.79
ENSGACT00000005126	4	108	81.04	**	16	0.79	Trans	N	IV-16075576	16075576	IV-16170376	16170376	1.05	IV-15643256	15643256	1.11	IV-16365873	16365873	ENSGACG00000003875	5	na	6286554	6291948	cdk5rap3	CDK5RAP3	TRUE	TRUE	0.21	0.13	0.01
ENSGACT00000005137	17	108	68.95	*	15	0.71	Trans	N	XVII-10871911	16520906	XVII-11025185	16674180	1.02	XVII-10432423	16081418	1.14	XVII-11281573	16930568	ENSGACG00000003895	17	na	1916748	1918567	rps23	RPS23	TRUE	TRUE	0.07	0.14	0.84
ENSGACT00000005156	12	70	79.41	****	11	0.76	Trans	Y	XII-15498343	5359267	XII-15236377	5621233	0.62	XII-1959983	4061566	0.73	XII-14790638	6066972	ENSGACG00000003914	17	na	1925334	1929360	pde12	PDE12	TRUE	TRUE	0.14	0.21	0.01
ENSGACT00000005158	7	38	83.18	*	12	0.83	Trans	N	VII-1695696	2222681	VII-1738588	2265573	0.36	VII-1640420	2167405	0.39	VII-1768875	2295860	ENSGACG00000003923	15	na	43943	46207	no_name	na	TRUE	TRUE	0.22	0.46	0.61
ENSGACT00000005165	12	116	68.75	*	13	0.78	Trans	N	XII-4565836	16291774	XII-4271565	16586045	1.1	XII-5237151	15620459	1.19	XII-3628223	17229387	ENSGACG00000003924	17	na	1931595	1935027	gmppb	GMPPB	TRUE	TRUE	0.09	0.12	0.01
ENSGACT00000005175	8	33	98	******	11	0.79	Cis	N	VIII-2862039	4030960	VIII-3158601	4327522	0.28	VIII-2490559	3659480	0.37	VIII-3668873	4837794	ENSGACG00000003908	8	na	3301837	3314433	aldh9a1a.2	ALDH9A1	TRUE	TRUE	0.19	0.10	0.01
ENSGACT00000005178	7	80	71.92	**	11	0.71	Trans	Y	VII-6329539	6856524	VII-6517679	7044664	0.75	VII-4877311	5404296	1.24	VII-20658646	22933811	ENSGACG00000003929	5	na	6238498	6268505	skap1	SKAP1	TRUE	TRUE	0.10	0.13	1.00
ENSGACT00000005180	6	114	78.23	****	16	0.77	Trans	N	VI-16371826	17373737	VI-16467308	17469219	1.11	VI-16237023	17238934	1.17	VI-16467308	17469219	ENSGACG00000003935	17	na	1948740	1952487	abhd6a	ABHD6	TRUE	TRUE	0.12	0.14	0.01
ENSGACT00000005193	17	28	78.47	**	13	0.94	Cis	N	XVII-1814015	2357749	XVII-2013565	2557299	0.19	XVII-1293451	1837185	0.31	XVII-2013565	2557299	ENSGACG00000003952	17	na	1955243	1955790	no_name	RPP14	TRUE	TRUE	0.14	0.07	0.05
ENSGACT00000005198	12	0	86.64	***	10	0.73	Trans	N	114-202489	166803	114-202489	166803	0	114-202489	166803	0.01	114-31443	337849	ENSGACG00000003951	6	na	5066537	5070116	TMEM254	TMEM254	TRUE	TRUE	0.15	0.11	1.00
ENSGACT00000005200	6	97	70.92	**	13	0.75	Trans	N	VI-15610511	16612422	VI-15730504	16732415	0.94	VI-15348959	16350870	0.98	VI-15761058	16762969	ENSGACG00000003953	17	na	1957377	1967425	pxk	PXK	TRUE	TRUE	0.13	0.11	1.00
ENSGACT00000005200	17	22	69.28	*	13	0.74	Cis	N	XVII-1504711	2048445	XVII-1516595	2060329	0.2	XVII-1293451	1837185	0.29	XVII-2013565	2557299	ENSGACG00000003953	17	na	1957377	1967425	pxk	PXK	TRUE	TRUE	0.13	0.11	1.00
ENSGACT00000005202	9	125	82.53	*****	14	0.79	Trans	N	IX-18459805	18459805	IX-18479642	18479642	1.22	IX-18132632	18132632	1.29	IX-18651702	18651702	ENSGACG00000003958	6	na	5093892	5095205	sertad2b	SERTAD2	TRUE	TRUE	0.28	0.16	0.01
ENSGACT00000005204	20	103	90.39	******	16	0.82	Cis	N	XX-11338442	8171246	XX-11245946	8263742	1.01	XX-12850598	6659090	1.06	XX-9276312	10233376	ENSGACG00000003836	20	na	17428283	17436236	CNDP1	CNDP1	TRUE	TRUE	0.64	0.17	1.00
ENSGACT00000005209	19	57	73.8	**	14	0.85	Trans	N	XIX-2408239	2408239	XIX-2444848	2444848	0.51	XIX-1901066	1901066	0.58	XIX-2444848	2444848	ENSGACG00000003948	8	na	3315103	3318480	med8	MED8	TRUE	TRUE	0.25	0.18	0.01
ENSGACT00000005213	12	0	78.6	**	10	0.78	Trans	N	114-202489	166803	114-202489	166803	0	114-202489	166803	0.01	114-31443	337849	ENSGACG00000003946	16	na	8862172	8883536	gpm6bb	GPM6B	TRUE	TRUE	0.16	0.10	1.00
ENSGACT00000005216	3	78	76.68	****	12	0.75	Trans	N	III-12618986	12618986	III-12680763	12680763	0.71	III-11737031	11737031	0.86	III-13485634	13485634	ENSGACG00000003959	17	na	1970724	1975605	pdhb	PDHB	TRUE	TRUE	0.42	0.11	0.46
ENSGACT00000005227	15	8	107.08	******	15	0.83	Cis	N	159-17751	490642	184-77623	586016	0.06	XV-177958	177958	0.11	XV-1047864	678094	ENSGACG00000003968	15	na	86505	89524	tbpl2	TBPL2	TRUE	TRUE	0.47	0.08	0.04
ENSGACT00000005230	6	113	73.5	**	9	0.61	Trans	N	VI-16318775	17320686	VI-16345096	17347007	1.11	VI-16237023	17238934	1.15	VI-16467308	17469219	ENSGACG00000003972	16	na	8896437	8897051	rab9a	RAB9A	TRUE	TRUE	0.06	0.08	0.20
ENSGACT00000005231	6	25	200.25	******	15	1.08	Cis	N	VI-1530182	4413265	VI-1370996	4572451	0.23	VI-1854606	4088841	0.28	VI-4158879	5160790	ENSGACG00000003974	6	na	5174402	5203607	b3gat2	B3GAT2	TRUE	TRUE	0.59	0.18	0.79
ENSGACT00000005242	6	113	87.6	******	12	0.78	Trans	N	VI-16318775	17320686	VI-16345096	17347007	1.1	VI-16237023	17238934	1.16	VI-16467308	17469219	ENSGACG00000003975	15	na	90732	93806	jmjd7	JMJD7	TRUE	TRUE	0.18	0.22	0.05
ENSGACT00000005242	15	105	71.21	*	17	0.76	Trans	N	XV-13472921	13787468	XV-13504924	13819471	0.95	XV-11610827	11925374	1.17	XV-15688259	16002806	ENSGACG00000003975	15	na	90732	93806	jmjd7	JMJD7	TRUE	TRUE	0.18	0.22	0.05
ENSGACT00000005244	2	153	74.98	****	16	0.80	Trans	N	II-22357177	22768754	II-22439559	22851136	1.5	II-22239761	22651338	1.73	II-23288790	23700367	ENSGACG00000003976	21	na	11912676	11919032	WDR60	WDR60	TRUE	TRUE	0.24	0.15	0.01
ENSGACT00000005249	10	52	68.41	*	13	0.67	Cis	N	X-8116783	9611541	X-8133031	9627789	0.46	X-4798337	6293095	0.71	X-12118954	13613712	ENSGACG00000003981	10	na	7599437	7605076	clptm1l	CLPTM1L	TRUE	TRUE	0.23	0.13	0.06
ENSGACT00000005265	15	7	191.74	******	12	0.96	Cis	N	159-154722	353671	159-17751	490642	0	XV-8887	8887	0.09	184-92382	600775	ENSGACG00000003999	15	na	119489	121404	no_name	na	TRUE	TRUE	0.79	0.11	0.61
ENSGACT00000005266	6	33	161.04	******	20	1.11	Cis	N	VI-4957625	5959536	VI-5176845	6178756	0.29	VI-4176218	5178129	0.36	VI-5859059	6860970	ENSGACG00000003982	6	na	5245229	5250660	asrgl1	ASRGL1	TRUE	TRUE	0.59	0.16	0.01
ENSGACT00000005269	6	6	74.12	***	16	0.77	Trans	N	VI-621924	1264743	VI-464405	1422262	0.02	61-265611	265611	0.12	VI-3270115	2673332	ENSGACG00000004005	15	na	129180	133258	irf2bpl	IRF2BPL	TRUE	TRUE	0.06	0.12	0.23
ENSGACT00000005269	15	12	67.29	*	10	0.67	Cis	N	XV-1047864	678094	XV-1006604	719354	0.09	184-77623	586016	0.16	XV-519623	1206335	ENSGACG00000004005	15	na	129180	133258	irf2bpl	IRF2BPL	TRUE	TRUE	0.06	0.12	0.23
ENSGACT00000005271	6	96	71.39	*	13	0.77	Trans	N	VI-15610511	16612422	VI-15730504	16732415	0.93	VI-15348959	16350870	1	VI-15796191	16798102	ENSGACG00000004003	10	na	7616976	7624333	ptk2.2	PTK2	TRUE	TRUE	0.17	0.10	0.46
ENSGACT00000005281	12	79	71.3	**	10	0.60	Trans	N	XII-14031456	6826154	XII-13416868	7440742	0.77	XII-14288736	6568874	0.81	XII-12762352	8095258	ENSGACG00000004001	12	na	17749550	17773238	tenc1a	TNS2	TRUE	TRUE	0.14	0.15	1.00
ENSGACT00000005299	21	50	103.5	*****	14	0.82	Cis	N	XXI-9293483	11941896	XXI-9343866	11992279	0.4	XXI-8272634	10921047	0.53	XXI-9881962	12530375	ENSGACG00000004022	21	na	12025417	12027509	chmp4c	CHMP4C	TRUE	TRUE	0.22	0.08	1.00
ENSGACT00000005301	21	51	118.34	******	10	0.73	Cis	N	XXI-9384350	12032763	XXI-9527324	12175737	0.45	XXI-8812133	11460546	0.54	XXI-9881962	12530375	ENSGACG00000004034	21	na	12027874	12030352	zfand1	ZFAND1	TRUE	TRUE	0.18	0.35	0.01
ENSGACT00000005302	12	117	123.99	******	16	0.96	Cis	N	XII-4198808	16658802	XII-4160117	16697493	1.09	XII-5306055	15551555	1.2	XII-3141304	17716306	ENSGACG00000004023	12	na	17743291	17749099	TMEM106C	TMEM106C	TRUE	TRUE	0.31	0.16	0.10
ENSGACT00000005305	4	67	74.55	**	10	0.69	Trans	N	IV-6336188	6336188	IV-6394113	6394113	0.63	IV-5651433	5651433	0.69	IV-6747842	6747842	ENSGACG00000004018	15	na	137370	148029	arid4a	ARID4A	TRUE	TRUE	0.08	0.10	0.72
ENSGACT00000005313	13	126	71.57	**	9	0.60	Trans	N	XIII-18677744	19454019	XIII-18649731	19482032	1.21	XIII-18907254	19224509	1.31	225-53699	19704290	ENSGACG00000004031	16	na	8996365	9005721	MID1	MID1	TRUE	TRUE	0.05	0.07	0.23
ENSGACT00000005318	16	87	85.34	****	17	0.78	Cis	N	XVI-15207311	15207311	XVI-15270960	15270960	0.74	XVI-14179651	14179651	0.94	XVI-15886010	15886010	ENSGACG00000004046	16	na	9012863	9017538	COG3	COG3	TRUE	TRUE	0.42	0.18	0.01
ENSGACT00000005328	12	79	72.42	**	14	0.70	Trans	Y	XII-14031456	6826154	XII-13416868	7440742	0.73	XII-14976710	5880900	0.9	XII-9021099	11836511	ENSGACG00000004036	21	na	12031299	12035929	MAF1	MAF1	TRUE	TRUE	0.30	0.08	1.00
ENSGACT00000005329	17	22	79.55	***	10	0.67	Cis	N	XVII-1504711	2048445	XVII-1516595	2060329	0.2	XVII-1293451	1837185	0.25	XVII-1692665	2236399	ENSGACG00000004043	17	na	2068312	2075168	rbbp5	RBBP5	TRUE	TRUE	0.13	0.51	0.67
ENSGACT00000005336	9	171	67.33	*	12	0.67	Trans	N	IX-20143944	20143944	177-95085	20344564	1.68	IX-19991202	19991202	1.74	238-20308	20440410	ENSGACG00000004055	13	na	1521512	1524882	rpl6	RPL6	TRUE	TRUE	0.09	0.11	1.00
ENSGACT00000005337	8	113	66.98	*	11	0.61	Trans	N	VIII-17474859	18643780	VIII-17587958	18756879	1.11	VIII-17422562	18591483	1.19	VIII-17916491	19085412	ENSGACG00000004057	16	na	9049591	9053809	no_name	PCDH8	TRUE	TRUE	0.10	0.09	1.00
ENSGACT00000005344	10	74	66.33	*	12	0.69	Trans	N	X-12342898	13837656	X-12439170	13933928	0.71	X-12062541	13557299	0.79	X-12646876	14141634	ENSGACG00000004029	18	na	144678	154303	serinc1	SERINC1	TRUE	TRUE	0.17	0.09	0.05
ENSGACT00000005344	15	64	70.48	**	10	0.68	Trans	N	XV-4982062	5296609	XV-5026286	5340833	0.59	XV-3729340	4043887	0.85	XV-10456933	10771480	ENSGACG00000004029	18	na	144678	154303	serinc1	SERINC1	TRUE	TRUE	0.17	0.09	0.05
ENSGACT00000005350	21	51	72.29	**	14	0.74	Cis	N	XXI-9384350	12032763	XXI-9527324	12175737	0.48	XXI-9082655	11731068	0.55	XXI-9911744	12560157	ENSGACG00000004059	21	na	12043365	12047833	NSUN6	NSUN6	TRUE	TRUE	0.30	0.15	0.46
ENSGACT00000005355	12	112	70.49	*	12	0.88	Trans	N	XII-5134467	15723143	XII-5064653	15792957	1.05	XII-5512091	15345519	1.18	XII-4018749	16838861	ENSGACG00000004047	5	na	6123943	6128448	stx4	STX4	TRUE	TRUE	0.27	0.11	0.01
ENSGACT00000005373	12	118	113.77	******	15	0.89	Cis	N	XII-4160117	16697493	XII-4018749	16838861	1.13	XII-5064653	15792957	1.22	XII-2487410	18370200	ENSGACG00000004044	12	na	17731526	17738479	sars	SARS	TRUE	TRUE	0.36	0.13	0.01
ENSGACT00000005373	15	116	70.23	*	12	0.70	Trans	N	XV-15445120	15759667	XV-15538866	15853413	1.12	XV-14470026	14784573	1.2	XV-15930002	16244549	ENSGACG00000004044	12	na	17731526	17738479	sars	SARS	TRUE	TRUE	0.36	0.13	0.01
ENSGACT00000005391	1	153	71.09	*	9	0.64	Trans	N	I-20478359	27072969	I-20246972	27304356	1.48	I-20755013	26796315	1.61	74-829	27630855	ENSGACG00000004084	10	na	7858288	7873726	cndp2	CNDP2	TRUE	TRUE	0.22	0.15	0.10
ENSGACT00000005395	3	101	91.86	****	11	0.67	Trans	N	III-14674052	14674052	169-121497	14858445	0.83	III-12870683	12870683	1.06	III-14867882	15022152	ENSGACG00000004090	8	na	3473748	3478084	wls	WLS	TRUE	TRUE	0.32	0.15	0.46
ENSGACT00000005397	19	32	70.62	***	10	0.65	Trans	N	XIX-1226872	1226872	XIX-1426387	1426387	0.27	XIX-1019030	1019030	0.36	XIX-1445918	1445918	ENSGACG00000004099	19	na	18376967	18388672	no_name	na	TRUE	TRUE	0.08	0.10	0.41
ENSGACT00000005398	6	113	69.72	*	7	0.66	Trans	N	VI-16318775	17320686	VI-16345096	17347007	1.11	VI-16237023	17238934	1.17	VI-16467308	17469219	ENSGACG00000004080	6	na	5402025	5420141	klc4	KLC1	TRUE	TRUE	0.22	0.17	1.00
ENSGACT00000005404	12	100	107.22	******	13	0.81	Cis	N	XII-6438043	14419567	XII-6322043	14535567	0.97	XII-6926023	13931587	1.03	XII-5915990	14941620	ENSGACG00000004087	12	na	17712946	17720671	fam50a	FAM50A	TRUE	TRUE	0.24	0.22	1.00
ENSGACT00000005405	10	83	71.08	*	13	0.75	Trans	N	X-12646876	14141634	X-13055455	14550213	0.79	X-12595032	14089790	0.88	X-13657785	15152543	ENSGACG00000004103	19	na	18373590	18376273	yaf2	YAF2	TRUE	TRUE	0.09	0.16	0.04
ENSGACT00000005417	5	76	77.03	***	14	0.70	Cis	N	V-8554867	11506409	V-8685807	11637349	0.74	V-8058434	11009976	0.8	V-8996548	11948090	ENSGACG00000004095	5	na	6068466	6075010	ndel1a	NDEL1	TRUE	TRUE	0.17	0.09	0.01
ENSGACT00000005422	4	62	78.34	***	10	0.71	Trans	N	IV-5581330	5581330	IV-5651433	5651433	0.56	IV-4630680	4630680	0.68	IV-6565249	6565249	ENSGACG00000004117	5	na	6064490	6066070	armc7	ARMC7	TRUE	TRUE	0.11	0.27	1.00
ENSGACT00000005423	7	196	67.69	*	12	0.67	Trans	N	VII-27539519	29814684	VII-27672014	29947179	1.94	VII-27471469	29746634	1.98	132-250772	30463380	ENSGACG00000004112	19	na	18365709	18372547	GXYLT1	GXYLT1	TRUE	TRUE	0.45	0.14	0.45
ENSGACT00000005430	10	50	68.57	*	12	0.63	Cis	N	X-6792877	8287635	X-6965632	8460390	0.44	X-4659296	6154054	0.64	X-11567616	13062374	ENSGACG00000004109	10	na	7874619	7879713	dus3l	DUS3L	TRUE	TRUE	0.39	0.10	1.00
ENSGACT00000005437	5	59	68.64	*	14	0.80	Cis	N	V-1328878	9500354	V-1201366	9627866	0.57	V-1538541	9290691	0.6	V-1010413	9818819	ENSGACG00000004121	5	na	6048084	6064204	acsf2	ACSF2	TRUE	TRUE	0.29	0.18	0.58
ENSGACT00000005437	9	105	82.86	******	13	0.79	Trans	N	IX-5225370	16977021	IX-5160205	17042186	1.01	IX-5712117	16490274	1.06	IX-4998796	17203595	ENSGACG00000004121	5	na	6048084	6064204	acsf2	ACSF2	TRUE	TRUE	0.29	0.18	0.58
ENSGACT00000005440	17	25	117.1	******	17	1.00	Cis	N	XVII-1688073	2231807	XVII-1692665	2236399	0.21	XVII-1382590	1926324	0.3	XVII-2013565	2557299	ENSGACG00000004106	17	na	2234982	2239016	cept1b	CEPT1	TRUE	TRUE	0.32	0.37	0.46
ENSGACT00000005443	12	117	65.86	*	15	0.76	Trans	N	XII-4198808	16658802	XII-4160117	16697493	1.15	XII-4709364	16148246	1.2	XII-3141304	17716306	ENSGACG00000004119	13	na	1541870	1553679	vdac3	VDAC3	TRUE	TRUE	0.08	0.10	0.67
ENSGACT00000005449	19	56	68.29	*	14	0.79	Trans	N	XIX-2143393	2143393	XIX-2408239	2408239	0.51	XIX-1901066	1901066	0.58	XIX-2444848	2444848	ENSGACG00000004140	19	na	18115933	18130965	PNPLA8	PNPLA8	TRUE	TRUE	0.16	0.15	1.00
ENSGACT00000005451	12	106	73.59	***	10	0.69	Cis	N	XII-5444501	15413109	XII-5430639	15426971	1.03	XII-6280247	14577363	1.13	XII-5038560	15819050	ENSGACG00000004133	12	na	17654277	17656488	pim1	PIM3	TRUE	TRUE	0.07	0.11	0.01
ENSGACT00000005452	16	132	73.39	*	10	0.68	Trans	N	115-126948	18332859	69-23940	18483747	1.3	115-220708	18239099	1.37	181-76795	19332050	ENSGACG00000004142	19	na	18113323	18114223	dnajb9a	DNAJB9	TRUE	TRUE	0.23	0.24	0.01
ENSGACT00000005453	17	22	104.85	******	18	0.92	Cis	N	XVII-1504711	2048445	XVII-1516595	2060329	0.2	XVII-1293451	1837185	0.24	XVII-1671086	2214820	ENSGACG00000004138	17	na	2241704	2245729	dram2b	DRAM2	TRUE	TRUE	0.56	0.10	1.00
ENSGACT00000005454	15	6	88.03	****	9	0.57	Cis	N	XV-177958	177958	159-154722	353671	0.04	XV-110933	110933	0.11	XV-1047864	678094	ENSGACG00000004071	15	na	161814	166972	snx6	SNX6	TRUE	TRUE	0.32	0.15	0.51
ENSGACT00000005462	2	71	80.15	***	8	0.67	Trans	N	II-11599424	12011001	II-11755092	12166669	0.7	II-11460028	11871605	0.73	II-12156634	12568211	ENSGACG00000004139	5	na	6036341	6047362	si:dkey-57h18.2	TAP2	TRUE	TRUE	0.60	0.12	0.23
ENSGACT00000005462	5	44	140.8	******	17	0.93	Cis	N	V-3506561	7322671	V-3372703	7456529	0.4	V-3965013	6864219	0.45	V-3271248	7557984	ENSGACG00000004139	5	na	6036341	6047362	si:dkey-57h18.2	TAP2	TRUE	TRUE	0.60	0.12	0.23
ENSGACT00000005462	11	76	73.9	*	10	0.59	Trans	N	XI-13890866	13890866	XI-13937476	13937476	0.72	XI-13544897	13544897	0.81	XI-14287648	14287648	ENSGACG00000004139	5	na	6036341	6047362	si:dkey-57h18.2	TAP2	TRUE	TRUE	0.60	0.12	0.23
ENSGACT00000005468	6	18	208.31	******	17	1.30	Cis	N	VI-2522025	3421422	VI-2372567	3570880	0.1	VI-3748000	2195447	0.2	VI-2217814	3725633	ENSGACG00000004149	6	na	5669722	5671761	ntpcr	NTPCR	TRUE	TRUE	0.79	0.11	1.00
ENSGACT00000005469	12	107	84.89	*****	14	0.75	Cis	N	XII-5317930	15539680	XII-5306055	15551555	0.96	XII-7291671	13565939	1.17	XII-4160117	16697493	ENSGACG00000004152	12	na	17304775	17308487	si:dkey-32e6.3	na	TRUE	TRUE	0.21	0.13	0.01
ENSGACT00000005474	20	121	138.68	******	19	1.07	Cis	N	XX-4198513	15311175	XX-4177904	15331784	1.18	XX-4427105	15082583	1.29	XX-2662442	16847246	ENSGACG00000004015	20	na	17376373	17385465	aldh2.2	ALDH2	TRUE	TRUE	0.51	0.15	0.72
ENSGACT00000005477	6	113	74.35	**	11	0.64	Trans	N	VI-16318775	17320686	VI-16345096	17347007	1.11	VI-16237023	17238934	1.17	VI-16467308	17469219	ENSGACG00000004148	15	na	168505	171464	cfl2	CFL2	TRUE	TRUE	0.11	0.13	0.06
ENSGACT00000005480	13	4	98.02	******	13	0.85	Cis	N	XIII-769899	769899	XIII-837092	837092	0.01	XIII-270181	270181	0.08	XIII-1437042	1437042	ENSGACG00000004156	13	na	1599692	1604007	SH2D6	SH2D6	TRUE	TRUE	0.60	0.27	0.67
ENSGACT00000005489	13	19	110.51	******	14	0.88	Cis	N	XIII-3110793	3110793	XIII-3538485	3538485	0.16	XIII-2609991	2609991	0.27	XIII-5390394	5390394	ENSGACG00000004160	13	na	1614340	1617260	SH2D6	SH2D6	TRUE	TRUE	0.39	0.14	0.46
ENSGACT00000005494	6	53	146.55	******	17	1.00	Cis	N	VI-10408973	11410884	VI-10742029	11743940	0.44	VI-7723160	8725071	0.55	VI-11242574	12244485	ENSGACG00000004165	6	na	5776874	5810032	disc1	DISC1	TRUE	TRUE	0.53	0.11	0.67
ENSGACT00000005496	10	48	72.17	**	11	0.68	Trans	N	X-6206776	7701534	X-6330388	7825146	0.33	X-3405705	4900463	0.5	X-6965632	8460390	ENSGACG00000004164	5	na	6018520	6021684	kctd2	KCTD2	TRUE	TRUE	0.07	0.09	0.58
ENSGACT00000005498	12	117	77.3	***	11	0.83	Trans	N	XII-4198808	16658802	XII-4160117	16697493	1.15	XII-4709364	16148246	1.19	XII-3628223	17229387	ENSGACG00000004171	6	na	5813537	5818147	tsnax	TSNAX	TRUE	TRUE	0.10	0.12	0.01
ENSGACT00000005504	6	113	77	**	8	0.68	Trans	N	VI-16318775	17320686	VI-16345096	17347007	1.11	VI-16237023	17238934	1.17	VI-16467308	17469219	ENSGACG00000004172	15	na	190130	192493	zgc:109986	na	TRUE	TRUE	0.13	0.15	0.01
ENSGACT00000005504	15	4	94.05	******	11	0.70	Cis	N	XV-110933	110933	XV-177958	177958	0	XV-8887	8887	0.14	XV-596649	1129309	ENSGACG00000004172	15	na	190130	192493	zgc:109986	na	TRUE	TRUE	0.13	0.15	0.01
ENSGACT00000005516	12	128	108.2	******	11	0.84	Cis	N	XII-17046293	19147876	XII-17296657	19398240	1.23	XII-2487410	18370200	1.33	XII-18040543	20142126	ENSGACG00000004167	12	na	17255716	17277404	lamb2	LAMB2	TRUE	TRUE	0.21	0.13	0.05
ENSGACT00000005520	12	1	67.55	*	15	0.78	Trans	N	114-46193	323099	114-31443	337849	0	114-202489	166803	0.04	139-123781	468422	ENSGACG00000004166	16	na	9312215	9319829	dnajc3	DNAJC3	TRUE	TRUE	0.19	0.18	0.01
ENSGACT00000005520	17	115	67.88	*	14	0.72	Trans	N	XVII-11281573	16930568	XVII-11312010	16961005	1.09	XVII-10871911	16520906	1.19	XVII-11584157	17233152	ENSGACG00000004166	16	na	9312215	9319829	dnajc3	DNAJC3	TRUE	TRUE	0.19	0.18	0.01
ENSGACT00000005533	21	52	104.65	******	20	0.95	Cis	N	XXI-9527324	12175737	XXI-9575280	12223693	0.5	XXI-9293483	11941896	0.55	XXI-9911744	12560157	ENSGACG00000004186	21	na	12217284	12227270	SMCHD1	SMCHD1	TRUE	TRUE	0.42	0.12	0.01
ENSGACT00000005537	12	111	74.94	***	11	0.68	Trans	N	XII-5134467	15723143	XII-5064653	15792957	0.77	XII-14288736	6568874	1.19	XII-3628223	17229387	ENSGACG00000004145	19	na	18104251	18112522	DNM1L	DNM1L	TRUE	TRUE	0.16	0.20	0.01
ENSGACT00000005551	15	13	67.41	*	10	0.65	Trans	N	XV-806740	919218	XV-764392	961566	0.11	184-136398	644791	0.17	XV-416740	1309218	ENSGACG00000004188	6	na	5832859	5836490	GPR137B	GPR137B	TRUE	TRUE	0.39	0.12	0.05
ENSGACT00000005555	6	69	72.9	*	10	0.64	Trans	N	VI-13583348	14585259	VI-13689360	14691271	0.67	VI-13370455	14372366	0.72	VI-14129173	15131084	ENSGACG00000004189	16	na	9320874	9346022	uggt2	UGGT2	TRUE	TRUE	0.34	0.10	0.31
ENSGACT00000005555	16	55	79.96	***	14	0.74	Cis	N	XVI-9612799	9612799	XVI-9928995	9928995	0.52	XVI-9075785	9075785	0.59	XVI-10706518	10706518	ENSGACG00000004189	16	na	9320874	9346022	uggt2	UGGT2	TRUE	TRUE	0.34	0.10	0.31
ENSGACT00000005559	10	58	68.72	**	10	0.64	Trans	N	X-9699380	11194138	X-9942823	11437581	0.38	X-3405705	4900463	0.6	X-10515020	12009778	ENSGACG00000004213	12	na	17162022	17162399	taf13	TAF13	TRUE	TRUE	0.14	0.12	1.00
ENSGACT00000005562	15	77	76.05	*	11	0.70	Trans	N	XV-8302074	8616621	XV-8612635	8927182	0.74	XV-7393949	7708496	0.88	XV-10769740	11084287	ENSGACG00000004214	5	na	5905812	5909942	zgc:92749	ELOVL6	TRUE	TRUE	0.10	0.34	0.45
ENSGACT00000005576	15	74	72.76	*	10	0.69	Trans	N	XV-7393949	7708496	XV-7423170	7737717	0.71	XV-6487498	6802045	0.83	XV-10070791	10385338	ENSGACG00000004178	11	na	4834	10104	aldoaa	ALDOA	TRUE	TRUE	0.53	0.13	0.05
ENSGACT00000005578	13	142	70.37	**	16	0.75	Trans	N	150-12374	20186648	150-32691	20206965	1.39	XIII-19992537	20083681	1.47	150-170980	20345254	ENSGACG00000004231	10	na	8086879	8090047	tmem79a	TMEM79	TRUE	TRUE	0.14	0.14	1.00
ENSGACT00000005580	11	117	98.05	***	5	0.60	Trans	N	XI-15571375	15762752	XI-15666316	15857693	1.14	XI-15544431	15735808	1.19	XI-15816176	16007553	ENSGACG00000004235	10	na	8099727	8102965	no_name	na	TRUE	TRUE	0.07	0.08	0.79
ENSGACT00000005599	6	125	67.89	*	12	0.81	Trans	N	156-141957	18227543	156-161064	18246650	1.18	VI-16467308	17469219	1.26	156-161064	18246650	ENSGACG00000004236	10	na	8131336	8133088	no_name	PRSS2	TRUE	TRUE	0.13	0.16	1.00
ENSGACT00000005606	8	25	80.94	***	12	0.81	Cis	N	VIII-2436758	3605679	VIII-2490559	3659480	0.23	VIII-2248738	3417659	0.36	VIII-3552572	4721493	ENSGACG00000004241	8	na	3525216	3539052	evi5b	EVI5	TRUE	TRUE	0.19	0.16	0.01
ENSGACT00000005609	12	1	87.16	*****	9	0.77	Trans	N	114-46193	323099	114-31443	337849	0	114-202489	166803	0.02	114-31443	337849	ENSGACG00000004245	12	na	17124015	17126503	dpm1	DPM1	TRUE	TRUE	0.20	0.13	0.01
ENSGACT00000005626	12	5	71.68	**	13	0.78	Trans	N	141-34060	626263	141-162512	754715	0.01	114-46193	323099	0.07	XII-44351	856114	ENSGACG00000004181	15	na	208267	215925	srp54	SRP54	TRUE	TRUE	0.15	0.18	0.01
ENSGACT00000005633	10	48	61.87	*	12	0.70	Trans	N	X-6206776	7701534	X-6330388	7825146	0.36	X-3405705	4900463	0.6	X-10515020	12009778	ENSGACG00000004268	13	na	1758987	1762699	hic1l	HIC2	TRUE	TRUE	0.14	0.14	0.01
ENSGACT00000005637	12	71	77.39	****	12	0.72	Trans	Y	XII-15236377	5621233	XII-15176496	5681114	0.67	XII-16083244	4774366	0.84	XII-9872597	10985013	ENSGACG00000004261	21	na	12273632	12276401	fastkd3	FASTKD3	TRUE	TRUE	0.06	0.10	0.06
ENSGACT00000005639	15	64	79.64	**	13	0.74	Trans	N	XV-4982062	5296609	XV-5026286	5340833	0.61	XV-4129057	4443604	0.66	XV-5700228	6014775	ENSGACG00000004250	19	na	18054756	18060009	zgc:136858	na	TRUE	TRUE	0.28	0.39	1.00
ENSGACT00000005650	6	119	82.12	****	15	0.82	Trans	N	VI-16502159	17504070	VI-16514851	17516762	1.14	VI-16371826	17373737	1.24	156-141957	18227543	ENSGACG00000004260	12	na	17070569	17089247	arfgef2	ARFGEF2	TRUE	TRUE	0.07	0.10	0.01
ENSGACT00000005651	8	34	70.94	***	10	0.64	Cis	N	VIII-2862039	4030960	VIII-3158601	4327522	0.25	VIII-2436758	3605679	0.43	VIII-5718138	6887059	ENSGACG00000004278	8	na	3570248	3570718	si:ch73-389b16.2	KIAA1107	TRUE	TRUE	0.21	0.11	0.01
ENSGACT00000005654	15	90	107.93	******	12	0.85	Trans	N	XV-10810309	11124856	XV-10839561	11154108	0.88	XV-10684316	10998863	0.95	XV-11644481	11959028	ENSGACG00000004273	6	na	5912089	5919116	b3galnt2	B3GALNT2	TRUE	TRUE	0.13	0.50	0.05
ENSGACT00000005659	12	79	86.37	*****	13	0.74	Cis	Y	XII-14031456	6826154	XII-13416868	7440742	0.73	XII-14976710	5880900	0.82	XII-11299629	9557981	ENSGACG00000004283	12	na	17048437	17067987	bcl2l1	BCL2L1	TRUE	TRUE	0.13	0.09	0.01
ENSGACT00000005662	6	113	80.7	****	13	0.76	Trans	N	VI-16318775	17320686	VI-16345096	17347007	1.11	VI-16237023	17238934	1.18	VI-16502159	17504070	ENSGACG00000004269	13	na	1779555	1782299	PRADC1	PRADC1	TRUE	TRUE	0.05	0.08	0.01
ENSGACT00000005663	20	43	70.7	**	15	0.76	Trans	N	XX-17500471	2009217	XX-17350357	2159331	0.36	XX-17897416	1612272	0.5	XX-17082337	2427351	ENSGACG00000004271	10	na	8162179	8168279	ndufv1	NDUFV1	TRUE	TRUE	0.13	0.11	0.05
ENSGACT00000005671	11	29	74.43	**	11	0.69	Cis	N	XI-3681118	3681118	XI-3692797	3692797	0.26	XI-3444612	3444612	0.3	XI-3713051	3713051	ENSGACG00000004234	11	na	11890	24494	gps1	GPS1	TRUE	TRUE	0.31	0.16	0.01
ENSGACT00000005685	12	123	112.4	******	14	0.86	Cis	N	XII-2487410	18370200	XII-2335209	18522401	1.19	XII-3721239	17136371	1.28	XII-17296657	19398240	ENSGACG00000004286	12	na	17041624	17045840	cox4i2	COX4I2	TRUE	TRUE	0.29	0.24	0.72
ENSGACT00000005689	16	65	107.16	******	9	0.68	Cis	N	XVI-11862790	11862790	XVI-11963851	11963851	0.51	XVI-8495066	8495066	0.7	XVI-13544923	13544923	ENSGACG00000004299	16	na	9542423	9549024	STK24	STK24	TRUE	TRUE	0.16	0.11	0.72
ENSGACT00000005705	15	2	106.33	****	9	0.74	Cis	N	XV-8887	8887	XV-110933	110933	0.01	XV-8887	8887	0.04	XV-177958	177958	ENSGACG00000004311	15	na	232002	262018	mipol1	MIPOL1	TRUE	TRUE	0.23	0.11	0.01
ENSGACT00000005713	19	52	128.74	*****	12	0.80	Trans	N	XIX-1942057	1942057	XIX-2143393	2143393	0.46	XIX-1771413	1771413	0.58	XIX-2444848	2444848	ENSGACG00000004325	19	na	17983176	17985048	tmpob	TMPO	TRUE	TRUE	0.23	0.15	0.01
ENSGACT00000005722	5	38	70.93	**	15	0.73	Cis	N	V-4149592	6679640	V-4054544	6774688	0.37	V-4278841	6550391	0.41	V-3726684	7102548	ENSGACG00000004305	5	na	5756313	5764294	grnb	GRN	TRUE	TRUE	0.44	0.08	0.32
ENSGACT00000005725	16	34	79.09	****	14	0.74	Cis	N	XVI-5079265	5079265	XVI-5244392	5244392	0.31	XVI-4661968	4661968	0.38	XVI-6105348	6105348	ENSGACG00000004321	16	na	9561352	9566814	NDUFS1	NDUFS1	TRUE	TRUE	0.14	0.15	0.09
ENSGACT00000005730	6	74	67.26	*	13	0.72	Trans	N	VI-14283629	15285540	VI-14320559	15322470	0.64	VI-12941522	13943433	0.79	VI-14784118	15786029	ENSGACG00000004336	21	na	12312192	12314141	mrpl15	MRPL15	TRUE	TRUE	0.17	0.11	0.01
ENSGACT00000005732	16	55	80.12	***	14	0.76	Cis	N	XVI-9612799	9612799	XVI-9928995	9928995	0.47	XVI-8265996	8265996	0.59	XVI-10706518	10706518	ENSGACG00000004337	16	na	9567216	9570039	gpr1	GPR1	TRUE	TRUE	0.40	0.09	0.79
ENSGACT00000005734	3	55	71.19	*	11	0.68	Trans	N	III-9275999	9275999	III-9548920	9548920	0.52	III-8054504	8054504	0.6	III-10805951	10805951	ENSGACG00000004340	6	na	5998474	6001002	irf2bp2a	IRF2BP2	TRUE	TRUE	0.27	0.11	0.67
ENSGACT00000005735	5	52	72.15	***	12	0.72	Cis	Y	V-2209272	8619960	V-2061309	8767923	0.49	V-2887049	7942183	0.58	V-1328878	9500354	ENSGACG00000004334	5	na	5746306	5751252	no_name	MAP3K14	TRUE	TRUE	0.07	0.10	0.31
ENSGACT00000005743	10	76	71.4	**	13	0.75	Trans	N	X-12439170	13933928	X-12589009	14083767	0.72	X-12118954	13613712	0.82	X-13055455	14550213	ENSGACG00000004333	19	na	17971134	17973275	golt1ba	GOLT1B	TRUE	TRUE	0.22	0.12	0.01
ENSGACT00000005743	12	70	72.92	**	12	0.67	Trans	N	XII-15498343	5359267	XII-15236377	5621233	0.66	XII-16123707	4733903	0.75	XII-14513930	6343680	ENSGACG00000004333	19	na	17971134	17973275	golt1ba	GOLT1B	TRUE	TRUE	0.22	0.12	0.01
ENSGACT00000005744	17	0	69.36	*	14	0.75	Trans	N	89-349878	193856	89-349878	193856	0	89-349878	193856	0.02	89-27633	516101	ENSGACG00000004348	15	na	288646	290691	no_name	ANKRD9	TRUE	TRUE	0.39	0.15	0.10
ENSGACT00000005750	8	72	71.48	***	12	0.75	Trans	N	VIII-14721991	15890912	VIII-14750394	15919315	0.66	VIII-12955202	14124123	0.84	VIII-16133387	17302308	ENSGACG00000004345	6	na	6061899	6068105	pkr1	EIF2AK2	TRUE	TRUE	0.20	0.24	0.01
ENSGACT00000005752	12	23	76.25	**	15	0.78	Trans	N	XII-131122	942885	XII-385034	1196797	0.15	XII-131122	942885	0.39	99-18680	2076826	ENSGACG00000004324	11	na	52383	61941	gspt1l	GSPT1	TRUE	TRUE	0.12	0.12	0.01
ENSGACT00000005752	15	76	74.27	***	14	0.67	Trans	N	XV-7885383	8199930	XV-8142995	8457542	0.71	XV-6487498	6802045	0.89	XV-10810309	11124856	ENSGACG00000004324	11	na	52383	61941	gspt1l	GSPT1	TRUE	TRUE	0.12	0.12	0.01
ENSGACT00000005763	12	130	76.94	***	8	0.70	Trans	N	XII-17529717	19631300	XII-17552316	19653899	1.29	XII-17296657	19398240	1.34	XII-18040543	20142126	ENSGACG00000004358	5	na	5738791	5739846	no_name	na	TRUE	TRUE	0.11	0.12	0.69
ENSGACT00000005766	21	56	70.73	**	13	0.71	Cis	N	XXI-9939363	12587776	XXI-9960984	12609397	0.53	XXI-9720460	12368873	0.59	XXI-10464543	13112956	ENSGACG00000004363	21	na	12364667	12365575	no_name	na	TRUE	TRUE	0.07	0.16	0.58
ENSGACT00000005775	15	0	71.55	**	11	0.72	Cis	N	XV-8887	8887	XV-8887	8887	0	XV-8887	8887	0.07	159-17751	490642	ENSGACG00000004369	15	na	317878	319123	no_name	na	TRUE	TRUE	0.15	0.12	0.57
ENSGACT00000005778	11	63	84.63	**	11	0.68	Trans	N	XI-11998012	11998012	XI-12124311	12124311	0.53	XI-10060783	10060783	0.67	XI-12965787	12965787	ENSGACG00000004371	15	na	320677	322321	cinp	CINP	TRUE	TRUE	0.10	0.14	0.58
ENSGACT00000005788	6	104	80.56	***	13	0.75	Trans	N	VI-15907566	16909477	VI-15959627	16961538	1	VI-15761058	16762969	1.11	VI-16318775	17320686	ENSGACG00000004376	18	na	933854	935068	si:ch73-91k6.2	MGAT2	TRUE	TRUE	0.13	0.14	0.01
ENSGACT00000005799	18	2	81.75	*****	13	0.69	Cis	N	XVIII-249828	249828	XVIII-296084	296084	0	XVIII-249828	249828	0.23	XVIII-2747504	2747504	ENSGACG00000004381	18	na	967664	972041	TLR5	TLR5	TRUE	TRUE	0.14	0.39	0.67
ENSGACT00000005802	17	28	103.16	******	13	1.00	Cis	N	XVII-1814015	2357749	XVII-2013565	2557299	0.24	XVII-1585620	2129354	0.33	XVII-2060743	2604477	ENSGACG00000004372	17	na	2452331	2454895	rpl22	RPL22	TRUE	TRUE	0.64	0.11	1.00
ENSGACT00000005810	16	49	103.72	******	16	0.85	Cis	N	XVI-8494142	8494142	XVI-8495066	8495066	0.48	XVI-8487527	8487527	0.54	XVI-9594371	9594371	ENSGACG00000004378	16	na	9596231	9600725	casp10	CASP8	TRUE	TRUE	0.65	0.11	1.00
ENSGACT00000005831	16	46	96.25	******	11	0.78	Cis	N	XVI-8015662	8015662	XVI-8061216	8061216	0.39	XVI-6312459	6312459	0.57	XVI-10199454	10199454	ENSGACG00000004394	16	na	9600991	9604976	prkra	PRKRA	TRUE	TRUE	0.42	0.12	1.00
ENSGACT00000005836	6	112	80.93	*****	10	0.63	Trans	N	VI-16318775	17320686	VI-16345096	17347007	1.03	VI-15796191	16798102	1.16	VI-16467308	17469219	ENSGACG00000004411	5	na	5548833	5623633	snx29	SNX29	TRUE	TRUE	0.05	0.13	0.01
ENSGACT00000005839	11	31	85.64	*****	13	0.73	Cis	Y	XI-3780878	3780878	XI-3945031	3945031	0.25	XI-3407448	3407448	0.38	XI-5361584	5361584	ENSGACG00000004404	11	na	171394	186879	ppl	PPL	TRUE	TRUE	0.27	0.07	0.04
ENSGACT00000005839	19	31	90.75	******	14	0.88	Trans	N	XIX-1226872	1226872	XIX-1426387	1426387	0.27	XIX-1019030	1019030	0.4	XIX-1486328	1486328	ENSGACG00000004404	11	na	171394	186879	ppl	PPL	TRUE	TRUE	0.27	0.07	0.04
ENSGACT00000005840	1	0	83.91	****	13	0.80	Cis	N	I-50408	50408	I-50408	50408	0	I-50408	50408	0.01	I-204268	204268	ENSGACG00000004413	1	na	65279	68049	cldn15lb	CLDN19	TRUE	TRUE	0.37	0.11	1.00
ENSGACT00000005841	6	112	72.79	*	11	0.69	Trans	N	VI-16318775	17320686	VI-16345096	17347007	1.09	VI-16237023	17238934	1.15	VI-16467308	17469219	ENSGACG00000004406	20	na	17209540	17219802	cnot10	CNOT10	TRUE	TRUE	0.17	0.13	0.58
ENSGACT00000005845	8	34	80.18	**	9	0.63	Cis	N	VIII-2862039	4030960	VIII-3158601	4327522	0.28	VIII-2490559	3659480	0.37	VIII-3668873	4837794	ENSGACG00000004397	8	na	4093271	4099449	hs2st1b	HS2ST1	TRUE	TRUE	0.22	0.10	0.34
ENSGACT00000005846	6	113	77.65	***	10	0.75	Trans	N	VI-16318775	17320686	VI-16345096	17347007	1.02	VI-15796191	16798102	1.15	VI-16467308	17469219	ENSGACG00000004361	12	na	16948210	16959047	sdcbp2	SDCBP2	TRUE	TRUE	0.09	0.10	1.00
ENSGACT00000005847	2	136	74.21	***	17	0.79	Trans	N	II-21048771	21460348	II-21145913	21557490	1.32	II-20884738	21296315	1.38	II-21283986	21695563	ENSGACG00000004409	19	na	17911815	17918242	taf3	TAF3	TRUE	TRUE	0.11	0.17	0.31
ENSGACT00000005849	18	0	95.52	*****	14	0.82	Cis	N	XVIII-249828	249828	XVIII-249828	249828	0	XVIII-249828	249828	0.03	XVIII-388160	388160	ENSGACG00000004401	18	na	1037639	1060826	kif13bb	KIF13B	TRUE	TRUE	0.31	0.12	0.58
ENSGACT00000005861	1	5	80.21	****	17	0.78	Cis	N	I-702247	702247	I-822752	822752	0.03	I-204268	204268	0.08	I-971847	971847	ENSGACG00000004417	1	na	69460	74583	no_name	PARL	TRUE	TRUE	0.41	0.13	0.01
ENSGACT00000005869	16	117	68.73	**	16	0.94	Trans	N	XVI-17287754	16996782	XVI-16937001	17347535	1.11	XVI-17332757	16951779	1.33	69-23940	18483747	ENSGACG00000004432	5	na	5389906	5395133	ercc4	ERCC4	TRUE	TRUE	0.22	0.17	0.01
ENSGACT00000005873	12	111	118.87	******	16	1.10	Cis	N	XII-5134467	15723143	XII-5064653	15792957	1.09	XII-5306055	15551555	1.12	XII-5064653	15792957	ENSGACG00000004431	12	na	16879078	16899473	ntsr1	NTSR1	TRUE	TRUE	0.28	0.34	1.00
ENSGACT00000005874	10	39	92.52	*****	13	0.89	Cis	N	X-4295979	5790737	X-4481928	5976686	0.35	X-3405705	4900463	0.41	X-4481928	5976686	ENSGACG00000004434	10	na	8225887	8228412	hax1	HAX1	TRUE	TRUE	0.52	0.25	0.01
ENSGACT00000005881	18	14	100.5	******	9	0.71	Cis	N	XVIII-1603562	1603562	XVIII-1651936	1651936	0.05	XVIII-388160	388160	0.28	XVIII-2747504	2747504	ENSGACG00000004427	18	na	1061388	1069419	elp3	ELP3	TRUE	TRUE	0.12	0.08	0.01
ENSGACT00000005890	5	18	72.62	***	12	0.76	Cis	N	48-821266	2033822	48-1148539	2361095	0.13	48-172613	1385169	0.24	V-6533975	4295257	ENSGACG00000004450	5	na	5349436	5362884	no_name	UBALD1	TRUE	TRUE	0.13	0.12	0.01
ENSGACT00000005895	12	111	96.48	******	17	0.84	Cis	N	XII-5134467	15723143	XII-5064653	15792957	1.09	XII-5306055	15551555	1.19	XII-3628223	17229387	ENSGACG00000004454	12	na	16810891	16821071	dennd2c	DENND2C	TRUE	TRUE	0.07	0.14	0.01
ENSGACT00000005896	4	56	77.77	**	14	0.75	Trans	N	IV-4630680	4630680	IV-4692482	4692482	0.52	IV-4356375	4356375	0.59	IV-5389260	5389260	ENSGACG00000004466	10	na	8251054	8252724	C1orf43	C1orf43	TRUE	TRUE	0.19	0.28	0.10
ENSGACT00000005901	20	119	163.64	******	19	1.14	Cis	N	XX-4198513	15311175	XX-4177904	15331784	1.17	XX-4652255	14857433	1.22	XX-3899798	15609890	ENSGACG00000004471	20	na	17179539	17182705	no_name	SULT2B1	TRUE	TRUE	0.74	0.13	0.46
ENSGACT00000005909	20	85	87.84	*****	14	0.78	Trans	N	XX-15558769	3950919	XX-15535265	3974423	0.83	XX-15590482	3919206	0.91	XX-14890114	4619574	ENSGACG00000004473	20	na	17166229	17173613	zufsp	ZUFSP	TRUE	TRUE	0.31	0.23	0.01
ENSGACT00000005916	6	124	71.97	***	14	0.75	Trans	N	156-111759	18197345	156-141957	18227543	1.12	VI-16318775	17320686	1.26	156-161064	18246650	ENSGACG00000004455	6	na	6165057	6169169	memo1	MEMO1	TRUE	TRUE	0.12	0.12	0.01
ENSGACT00000005920	4	65	74.83	**	13	0.74	Trans	N	IV-6086120	6086120	IV-6183426	6183426	0.63	IV-5651433	5651433	0.68	IV-6565249	6565249	ENSGACG00000004476	5	na	5245924	5247698	si:ch73-334d15.1	UGT2B15	TRUE	TRUE	0.08	0.17	1.00
ENSGACT00000005921	15	18	111.78	******	13	0.85	Cis	N	XV-416740	1309218	XV-357144	1368814	0	XV-8887	8887	0.2	XV-1124398	1438945	ENSGACG00000004430	15	na	1314003	1318180	rpia	RPIA	TRUE	TRUE	0.62	0.07	1.00
ENSGACT00000005925	10	36	77.27	**	11	0.77	Cis	N	X-3405705	4900463	X-4295979	5790737	0.3	X-2875947	4370705	0.45	X-5153408	6648166	ENSGACG00000004475	10	na	8270685	8282666	cgnb	CGN	TRUE	TRUE	0.15	0.60	0.05
ENSGACT00000005928	7	100	217.97	******	20	1.29	Trans	N	VII-11975853	14251018	VII-12093712	14368877	0.99	VII-10728371	13003536	1.01	VII-12744818	15019983	ENSGACG00000004485	19	na	17858901	17862704	camk1db	CAMK1D	TRUE	TRUE	0.68	0.12	1.00
ENSGACT00000005936	8	16	80.61	****	11	0.76	Cis	N	VIII-1747791	2916712	VIII-1755827	2924748	0.15	VIII-1692914	2861835	0.22	VIII-2276801	3445722	ENSGACG00000004463	8	na	4294567	4298042	zgc:103559	na	TRUE	TRUE	0.44	0.21	0.01
ENSGACT00000005936	12	6	73.41	*	16	0.79	Trans	N	141-34060	626263	141-162512	754715	0.02	114-46193	323099	0.1	XII-44351	856114	ENSGACG00000004463	8	na	4294567	4298042	zgc:103559	na	TRUE	TRUE	0.44	0.21	0.01
ENSGACT00000005940	3	9	67.53	*	12	0.61	Trans	N	III-591393	591393	III-732941	732941	0.05	III-350192	350192	0.12	III-1002518	1002518	ENSGACG00000004452	13	na	1863747	1869084	agpat9l	GPAT3	TRUE	TRUE	0.14	0.38	1.00
ENSGACT00000005940	13	40	90.87	******	12	0.72	Cis	N	XIII-8263429	8263429	XIII-8299890	8299890	0.38	XIII-7581049	7581049	0.42	XIII-8563673	8563673	ENSGACG00000004452	13	na	1863747	1869084	agpat9l	GPAT3	TRUE	TRUE	0.14	0.38	1.00
ENSGACT00000005942	6	14	71.22	*	10	0.66	Trans	N	VI-3093952	2849495	VI-2829663	3113784	0.1	VI-3748000	2195447	0.17	VI-2372567	3570880	ENSGACG00000004497	8	na	4299176	4302159	agxta	AGXT	TRUE	TRUE	0.16	0.10	0.01
ENSGACT00000005944	11	11	75.21	***	14	0.69	Cis	N	XI-1941628	1941628	XI-2124962	2124962	0	XI-80094	80094	0.18	XI-2737314	2737314	ENSGACG00000004489	11	na	209895	223514	cog1	COG1	TRUE	TRUE	0.12	0.16	0.01
ENSGACT00000005944	16	108	70.38	*	11	0.67	Trans	N	XVI-17557934	16726602	XVI-17486124	16798412	1	XVI-17860428	16424108	1.12	XVI-17287754	16996782	ENSGACG00000004489	11	na	209895	223514	cog1	COG1	TRUE	TRUE	0.12	0.16	0.01
ENSGACT00000005949	12	82	74.3	***	10	0.68	Trans	N	XII-12320958	8536652	XII-11299629	9557981	0.78	XII-14031456	6826154	0.87	XII-9312316	11545294	ENSGACG00000004460	21	na	12551881	12574438	fam49bb	FAM49B	TRUE	TRUE	0.18	0.10	0.01
ENSGACT00000005965	3	134	77.91	**	13	0.75	Trans	N	III-16710805	17007678	III-16794005	17090878	1.31	III-16653485	16950358	1.39	135-37506	17303940	ENSGACG00000004500	13	na	1871444	1886502	ADAMTS12	ADAMTS12	TRUE	TRUE	0.50	0.13	0.15
ENSGACT00000005965	13	32	124.75	******	16	0.92	Cis	N	XIII-6150885	6150885	XIII-6215461	6215461	0.26	XIII-4744564	4744564	0.35	XIII-7410611	7410611	ENSGACG00000004500	13	na	1871444	1886502	ADAMTS12	ADAMTS12	TRUE	TRUE	0.50	0.13	0.15
ENSGACT00000005971	8	8	121.77	******	14	0.90	Cis	N	VIII-658095	1827016	VIII-679519	1848440	0.06	56-529973	638948	0.11	VIII-951593	2120514	ENSGACG00000004502	8	na	4305607	4308525	dtymk	DTYMK	TRUE	TRUE	0.23	0.14	0.01
ENSGACT00000005977	5	90	77.67	*	13	0.72	Trans	N	V-9929139	12880681	V-10037779	12989321	0.82	V-9140766	12092308	1.05	V-10547463	13499005	ENSGACG00000004515	15	na	1220413	1222404	cfd	CFD	TRUE	TRUE	0.17	0.49	0.15
ENSGACT00000005986	2	163	69.07	*	14	0.82	Trans	N	II-22594797	23006374	II-22860866	23272443	1.55	II-22439559	22851136	1.73	II-23288790	23700367	ENSGACG00000004524	1	na	208356	211604	RFFL	RFFL	TRUE	TRUE	0.08	0.07	0.01
ENSGACT00000005988	6	113	134.65	***	8	0.64	Trans	N	VI-16318775	17320686	VI-16345096	17347007	1.12	VI-16318775	17320686	1.16	VI-16467308	17469219	ENSGACG00000004505	21	na	12575836	12579090	si:dkey-37o8.1	EEF1A2	TRUE	TRUE	0.10	0.57	0.46
ENSGACT00000006001	15	112	67.5	*	14	0.66	Trans	N	XV-14470026	14784573	XV-14863680	15178227	1.08	XV-13816603	14131150	1.32	84-542697	17056008	ENSGACG00000004536	1	na	223648	228662	no_name	na	TRUE	TRUE	0.26	0.15	0.01
ENSGACT00000006009	6	113	70.83	*	8	0.71	Trans	N	VI-16318775	17320686	VI-16345096	17347007	1.11	VI-16237023	17238934	1.16	VI-16467308	17469219	ENSGACG00000004523	5	na	5218771	5220474	tomm22	TOMM22	TRUE	TRUE	0.10	0.13	1.00
ENSGACT00000006012	6	112	74.56	***	7	0.56	Trans	N	VI-16318775	17320686	VI-16345096	17347007	1.06	VI-15959627	16961538	1.17	VI-16467308	17469219	ENSGACG00000004540	10	na	8480508	8491743	trim46b	TRIM46	TRUE	TRUE	0.09	0.10	0.72
ENSGACT00000006014	20	143	79.62	***	11	0.74	Cis	N	XX-18688900	19414609	XX-18921143	19646852	1.4	XX-848953	18660735	1.45	XX-19680801	20406510	ENSGACG00000004518	20	na	17068461	17072905	no_name	na	TRUE	TRUE	0.37	0.24	0.09
ENSGACT00000006015	15	28	85.15	****	12	0.70	Cis	N	XV-1582278	1896825	XV-1669458	1984005	0.25	XV-1379637	1694184	0.38	XV-2145864	2460411	ENSGACG00000004541	15	na	1041404	1053950	letm1	LETM1	TRUE	TRUE	0.40	0.10	0.46
ENSGACT00000006019	12	120	105.44	******	13	0.90	Cis	N	XII-3509030	17348580	XII-3141304	17716306	1.13	XII-5064653	15792957	1.27	XII-17296657	19398240	ENSGACG00000004544	12	na	16779772	16786406	csde1	CSDE1	TRUE	TRUE	0.16	0.52	0.46
ENSGACT00000006020	10	57	82.26	*****	14	0.74	Cis	N	X-9540115	11034873	X-9699380	11194138	0.52	X-8116783	9611541	0.64	X-11567616	13062374	ENSGACG00000004549	10	na	8526248	8540495	no_name	ZNF208	TRUE	TRUE	0.18	0.14	0.10
ENSGACT00000006045	6	113	78.31	***	7	0.60	Trans	N	VI-16318775	17320686	VI-16345096	17347007	1.11	VI-16237023	17238934	1.15	VI-16467308	17469219	ENSGACG00000004553	12	na	16770123	16772411	SIKE1	SIKE1	TRUE	TRUE	0.11	0.10	0.01
ENSGACT00000006048	21	56	175.23	******	18	1.08	Cis	N	XXI-9939363	12587776	XXI-9960984	12609397	0.53	XXI-9720460	12368873	0.61	XXI-10464543	13112956	ENSGACG00000004560	21	na	12615597	12622643	NFX1	NFX1	TRUE	TRUE	0.51	0.09	0.10
ENSGACT00000006060	17	33	151.31	*****	16	1.01	Cis	N	XVII-2013565	2557299	XVII-2060743	2604477	0.28	XVII-1814015	2357749	0.37	XVII-2398214	2941948	ENSGACG00000004517	17	na	2991673	3000885	alpl	ALPL	TRUE	TRUE	0.73	0.13	0.72
ENSGACT00000006065	21	10	68.32	*	12	0.64	Trans	N	37-2460379	2460379	37-2466501	2466501	0.08	37-1882594	1882594	0.12	XXI-1123589	3772002	ENSGACG00000004584	16	na	9849643	9855470	lnpa	KIAA1715	TRUE	TRUE	0.14	0.17	0.84
ENSGACT00000006068	3	3	70.17	*	12	3.02	Trans	N	III-187330	187330	III-235264	235264	0.01	III-132356	132356	0.04	III-350192	350192	ENSGACG00000004585	12	na	16751578	16756642	tmco4	TMCO4	TRUE	TRUE	0.12	0.16	0.04
ENSGACT00000006083	3	91	70.86	**	10	0.68	Trans	N	III-14138743	14138743	III-14219217	14219217	0.89	III-13820158	13820158	1.02	169-121497	14858445	ENSGACG00000004594	12	na	16733741	16739061	vwa1	VWA1	TRUE	TRUE	0.14	0.15	0.13
ENSGACT00000006083	4	64	73.64	**	10	0.63	Trans	N	IV-5834379	5834379	IV-5884629	5884629	0.62	IV-5581330	5581330	0.66	IV-6230632	6230632	ENSGACG00000004594	12	na	16733741	16739061	vwa1	VWA1	TRUE	TRUE	0.14	0.15	0.13
ENSGACT00000006083	12	128	81.45	*****	13	0.75	Cis	N	XII-17046293	19147876	XII-17296657	19398240	1.21	XII-3141304	17716306	1.36	XII-18135556	20237139	ENSGACG00000004594	12	na	16733741	16739061	vwa1	VWA1	TRUE	TRUE	0.14	0.15	0.13
ENSGACT00000006086	10	48	71.98	*	11	0.72	Trans	N	X-6206776	7701534	X-6330388	7825146	0.43	X-4574887	6069645	0.56	X-9540115	11034873	ENSGACG00000004590	17	na	3006941	3017150	ece1	ECE1	TRUE	TRUE	0.18	0.16	0.72
ENSGACT00000006088	8	62	101.84	******	14	0.81	Cis	N	VIII-12811369	13980290	VIII-12869112	14038033	0.59	VIII-12013716	13182637	0.64	VIII-12955202	14124123	ENSGACG00000004588	8	na	4314424	4320550	boka	BOK	TRUE	TRUE	0.63	0.11	1.00
ENSGACT00000006108	6	113	73.92	**	8	0.65	Trans	N	VI-16318775	17320686	VI-16345096	17347007	1.11	VI-16237023	17238934	1.17	VI-16467308	17469219	ENSGACG00000004615	20	na	16977800	17008451	ATP6V1C1	ATP6V1C1	TRUE	TRUE	0.09	0.07	0.67
ENSGACT00000006114	15	14	202.38	******	24	1.32	Cis	N	XV-764392	961566	XV-596649	1129309	0.1	184-136398	644791	0.16	XV-519623	1206335	ENSGACG00000004609	15	na	993707	1007828	larp1b	LARP1	TRUE	TRUE	0.50	0.13	1.00
ENSGACT00000006117	11	9	82.71	***	9	0.74	Cis	N	XI-985141	985141	XI-1296363	1296363	0.08	XI-765381	765381	0.13	XI-2124962	2124962	ENSGACG00000004610	11	na	280505	286705	zgc:86896	ARPC1A	TRUE	TRUE	0.31	0.46	0.58
ENSGACT00000006125	21	104	85.01	******	19	0.86	Trans	N	67-723367	14770349	XXI-11636254	15021585	0.99	67-664479	14711461	1.09	126-45322	15304592	ENSGACG00000004621	20	na	16966869	16973402	azin1a	AZIN1	TRUE	TRUE	0.21	0.13	0.01
ENSGACT00000006138	18	79	68.78	*	15	0.72	Trans	N	XVIII-13192421	13192421	XVIII-13194103	13194103	0.77	XVIII-12664492	12664492	0.81	XVIII-13341685	13341685	ENSGACG00000004640	10	na	8597076	8603217	tmem64	TMEM64	TRUE	TRUE	0.17	0.13	0.01
ENSGACT00000006143	5	61	87.59	*****	13	0.77	Cis	N	V-1201366	9627866	V-1010413	9818819	0.58	V-1538541	9290691	0.65	V-341566	10487666	ENSGACG00000004643	5	na	5111796	5119891	KCTD17	KCTD17	TRUE	TRUE	0.54	0.09	1.00
ENSGACT00000006148	18	35	70.24	**	12	0.66	Cis	N	XVIII-3219278	3219278	XVIII-3421740	3421740	0.14	XVIII-1603562	1603562	0.38	XVIII-4187696	4187696	ENSGACG00000004618	18	na	1227899	1240293	si:dkey-17e16.9	ALOX15B	TRUE	TRUE	0.30	0.13	0.31
ENSGACT00000006154	10	72	88.01	******	14	0.79	Cis	N	X-12118954	13613712	X-12342898	13837656	0.69	X-11814839	13309597	0.75	X-12589009	14083767	ENSGACG00000004644	10	na	8608369	8610578	tdp2b	TDP2	TRUE	TRUE	0.24	0.16	1.00
ENSGACT00000006157	12	33	70.22	*	14	0.75	Trans	N	XII-790127	1601890	XII-1144506	1956269	0.27	XII-483491	1295254	0.43	99-363244	2421390	ENSGACG00000004604	21	na	12654624	12659689	abcf2a	ABCF2	TRUE	TRUE	0.10	0.16	0.20
ENSGACT00000006170	10	60	75.72	***	15	0.67	Trans	N	X-10189148	11683906	X-10515020	12009778	0.56	X-9443348	10938106	0.65	X-11567616	13062374	ENSGACG00000004666	15	na	970623	972420	no_name	na	TRUE	TRUE	0.07	0.09	0.72
ENSGACT00000006174	6	32	78.31	*	11	0.66	Cis	N	VI-4691973	5693884	VI-4811075	5812986	0.28	VI-954339	4989108	0.35	VI-5796043	6797954	ENSGACG00000004659	6	na	6840094	6844448	mgme1	MGME1	TRUE	TRUE	0.82	0.09	0.01
ENSGACT00000006176	12	29	78.86	*	13	0.69	Trans	N	XII-483491	1295254	XII-609998	1421761	0.16	XII-131122	942885	0.36	XII-1186470	1998233	ENSGACG00000004670	19	na	17760560	17762062	neil1	NEIL1	TRUE	TRUE	0.23	0.33	0.58
ENSGACT00000006178	15	4	66.04	*	15	0.72	Trans	N	XV-110933	110933	XV-177958	177958	0	XV-8887	8887	0.12	XV-1006604	719354	ENSGACG00000004667	12	na	16571417	16584112	tti1	TTI1	TRUE	TRUE	0.13	0.13	0.01
ENSGACT00000006186	12	117	74.23	***	14	0.83	Trans	N	XII-4198808	16658802	XII-4160117	16697493	1.14	XII-4942948	15914662	1.19	XII-3628223	17229387	ENSGACG00000004656	1	na	384897	395887	ABCF3	ABCF3	TRUE	TRUE	0.12	0.18	0.61
ENSGACT00000006187	15	14	139.26	******	19	1.05	Cis	N	XV-764392	961566	XV-596649	1129309	0.12	XV-1047864	678094	0.16	XV-519623	1206335	ENSGACG00000004676	15	na	911554	922981	exoc3l4	EXOC3L4	TRUE	TRUE	0.39	0.11	0.23
ENSGACT00000006195	2	16	66.43	*	12	0.66	Trans	N	II-2324538	2736115	II-2509526	2921103	0.05	II-902377	1313954	0.24	II-3434866	3846443	ENSGACG00000004664	21	na	12684982	12696480	slc4a2b	SLC4A2	TRUE	TRUE	0.09	0.20	0.01
ENSGACT00000006198	15	16	78.28	***	10	0.60	Cis	N	XV-583536	1142422	XV-519623	1206335	0.08	159-17751	490642	0.19	XV-357144	1368814	ENSGACG00000004683	15	na	903814	907254	TNFAIP2	TNFAIP2	TRUE	TRUE	0.21	0.11	0.01
ENSGACT00000006208	21	56	120.19	******	17	1.02	Cis	N	XXI-9939363	12587776	XXI-9960984	12609397	0.55	XXI-9881962	12530375	0.58	XXI-10314755	12963168	ENSGACG00000004694	21	na	12703673	12705902	no_name	na	TRUE	TRUE	0.29	0.39	0.58
ENSGACT00000006211	10	73	78.98	****	10	0.68	Cis	N	X-12118954	13613712	X-12342898	13837656	0.64	X-11372962	12867720	0.78	X-12595032	14089790	ENSGACG00000004689	10	na	8616575	8618710	gmnn	GMNN	TRUE	TRUE	0.16	0.11	0.23
ENSGACT00000006225	16	127	126.94	******	16	0.96	Trans	N	XVI-16222295	18062241	115-246220	18213587	1.23	XVI-16626010	17658526	1.3	115-202236	18257571	ENSGACG00000004704	10	na	8621620	8637792	fam65b	FAM65B	TRUE	TRUE	0.62	0.10	0.01
ENSGACT00000006230	20	144	90.93	******	9	0.76	Cis	N	XX-19161470	19887179	XX-19454388	20180097	1.34	XX-2006490	17503198	1.47	XX-19695349	20421058	ENSGACG00000004642	20	na	16930317	16956075	ubr5	UBR5	TRUE	TRUE	0.12	0.10	1.00
ENSGACT00000006233	9	70	136.15	******	19	1.16	Trans	N	IX-12382495	9819896	IX-12320731	9881660	0.66	IX-13363128	8839263	0.73	IX-10685606	11516785	ENSGACG00000004687	16	na	9982446	9989534	gpr155a	GPR155	TRUE	TRUE	0.50	0.14	1.00
ENSGACT00000006241	4	47	72.04	*	14	0.72	Trans	N	IV-3923834	3923834	IV-4054734	4054734	0.44	IV-3671393	3671393	0.55	IV-4692482	4692482	ENSGACG00000004717	21	na	12737797	12745100	puf60b	PUF60	TRUE	TRUE	0.07	0.12	0.01
ENSGACT00000006244	5	31	64.16	*	14	0.65	Trans	N	V-5404286	5424946	V-5265630	5563602	0.29	V-5517418	5311814	0.33	V-5101113	5728119	ENSGACG00000004726	18	na	1360758	1361741	no_name	na	TRUE	TRUE	0.05	0.06	0.04
ENSGACT00000006251	20	132	104.49	******	16	0.81	Cis	N	XX-2292963	17216725	XX-2243839	17265849	1.28	XX-3020738	16488950	1.47	XX-19695349	20421058	ENSGACG00000004720	20	na	16923684	16928814	mtdhb	MTDH	TRUE	TRUE	0.49	0.12	0.51
ENSGACT00000006254	6	113	90.59	***	8	0.66	Trans	N	VI-16318775	17320686	VI-16345096	17347007	1.11	VI-16237023	17238934	1.15	VI-16467308	17469219	ENSGACG00000004673	6	na	6844440	6849302	snx5	SNX5	TRUE	TRUE	0.09	0.11	1.00
ENSGACT00000006262	1	134	78.54	**	11	0.74	Trans	Y	I-22352678	25198650	I-22289542	25261786	1.06	I-18395774	18735571	1.37	I-21955755	25595573	ENSGACG00000004730	15	na	865111	870299	eif5	EIF5	TRUE	TRUE	0.76	0.13	0.01
ENSGACT00000006262	15	17	127.22	******	15	0.97	Cis	N	XV-510082	1215876	XV-416740	1309218	0.13	XV-806740	919218	0.2	XV-1124398	1438945	ENSGACG00000004730	15	na	865111	870299	eif5	EIF5	TRUE	TRUE	0.76	0.13	0.01
ENSGACT00000006267	21	63	122.38	******	13	0.95	Cis	N	XXI-10501133	13149546	XXI-10694656	13343069	0.59	XXI-10314755	12963168	0.67	XXI-10852041	13500454	ENSGACG00000004725	21	na	12746510	12791888	scrib	SCRIB	TRUE	TRUE	0.79	0.08	1.00
ENSGACT00000006270	16	54	133.07	******	18	1.01	Cis	N	XVI-9470855	9470855	XVI-9594371	9594371	0.52	XVI-9075785	9075785	0.58	XVI-10483828	10483828	ENSGACG00000004721	16	na	9990851	9993656	scrn3	SCRN3	TRUE	TRUE	0.48	0.12	0.15
ENSGACT00000006271	12	1	68.41	*	13	0.72	Trans	N	114-46193	323099	114-31443	337849	0	114-202489	166803	0.03	139-173654	418549	ENSGACG00000004737	6	na	6856228	6866229	rrbp1a	RRBP1	TRUE	TRUE	0.14	0.07	0.01
ENSGACT00000006273	21	70	73.92	*	14	0.69	Cis	N	XXI-10911911	13560324	XXI-10996209	13644622	0.68	XXI-10852041	13500454	0.83	67-158210	14205192	ENSGACG00000004747	21	na	12793966	12799419	KIF9	KIF9	TRUE	TRUE	0.43	0.12	1.00
ENSGACT00000006279	12	1	73.93	*	14	0.87	Trans	N	114-46193	323099	114-31443	337849	0	114-202489	166803	0.02	114-31443	337849	ENSGACG00000004712	8	na	4390362	4396877	naprt1	NAPRT	TRUE	TRUE	0.18	0.67	1.00
ENSGACT00000006283	10	37	77.74	******	12	0.73	Trans	N	X-3405705	4900463	X-4295979	5790737	0.33	X-3405705	4900463	0.49	X-6556128	8050886	ENSGACG00000004749	16	na	9994246	9998206	CIR1	CIR1	TRUE	TRUE	0.06	0.07	1.00
ENSGACT00000006291	4	67	76.31	*	16	0.73	Trans	N	IV-6336188	6336188	IV-6394113	6394113	0.64	IV-5834379	5834379	0.71	IV-7565162	7565162	ENSGACG00000004744	19	na	17665562	17670921	hexa	HEXA	TRUE	TRUE	0.32	0.29	1.00
ENSGACT00000006294	21	65	76.05	**	12	0.74	Cis	N	XXI-10694656	13343069	XXI-10812995	13461408	0.54	XXI-9720460	12368873	0.71	XXI-10996209	13644622	ENSGACG00000004755	21	na	12840594	12850579	topbp1	TOPBP1	TRUE	TRUE	0.18	0.51	0.01
ENSGACT00000006297	10	42	172.32	******	15	1.10	Cis	N	X-4295979	5790737	X-4481928	5976686	0.39	X-4295979	5790737	0.45	X-5153408	6648166	ENSGACG00000004762	10	na	8769353	8770621	no_name	na	TRUE	TRUE	0.63	0.13	1.00
ENSGACT00000006298	12	126	70.64	**	14	0.72	Trans	N	XII-17046293	19147876	XII-17296657	19398240	1.2	XII-3509030	17348580	1.32	XII-18006719	20108302	ENSGACG00000004743	20	na	16915134	16920550	sqlea	SQLE	TRUE	TRUE	0.12	0.10	0.01
ENSGACT00000006306	18	57	69.39	***	12	0.72	Trans	N	XVIII-10229820	10229820	XVIII-10323312	10323312	0.53	XVIII-9486106	9486106	0.62	XVIII-10954831	10954831	ENSGACG00000004768	17	na	3226429	3230314	no_name	na	TRUE	TRUE	0.11	0.15	1.00
ENSGACT00000006307	18	11	87.6	******	14	0.78	Cis	N	XVIII-1387310	1387310	XVIII-1472841	1472841	0.07	XVIII-727629	727629	0.19	XVIII-2460609	2460609	ENSGACG00000004727	18	na	1364627	1383998	znf395	FAM49A	TRUE	TRUE	0.38	0.18	1.00
ENSGACT00000006309	14	109	69.38	*	12	0.73	Trans	N	88-217659	15790760	88-167013	15841406	1.05	XIV-13156847	15425655	1.12	88-167013	15841406	ENSGACG00000004766	20	na	16881030	16911951	oxr1b	OXR1	TRUE	TRUE	0.41	0.48	0.72
ENSGACT00000006309	20	84	105.71	******	14	0.84	Trans	N	XX-15558769	3950919	XX-15535265	3974423	0.81	XX-15819465	3690223	0.89	XX-15191801	4317887	ENSGACG00000004766	20	na	16881030	16911951	oxr1b	OXR1	TRUE	TRUE	0.41	0.48	0.72
ENSGACT00000006312	5	50	147.47	******	12	0.80	Cis	Y	V-2508980	8320252	V-2209272	8619960	0.47	V-3120827	7708405	0.59	V-1201366	9627866	ENSGACG00000004686	5	na	5082396	5089266	aco2	ACO2	TRUE	TRUE	0.33	0.29	0.20
ENSGACT00000006312	10	89	88.62	*	10	0.67	Trans	N	X-13528108	15022866	X-13657785	15152543	0.86	X-13307710	14802468	0.92	X-13657785	15152543	ENSGACG00000004686	5	na	5082396	5089266	aco2	ACO2	TRUE	TRUE	0.33	0.29	0.20
ENSGACT00000006317	4	6	115.62	******	16	0.97	Trans	N	IV-784874	784874	IV-879819	879819	0.04	IV-711014	711014	0.08	IV-993285	993285	ENSGACG00000004778	12	na	16222632	16225222	no_name	na	TRUE	TRUE	0.34	0.17	0.05
ENSGACT00000006321	20	125	79.98	****	13	0.69	Cis	N	XX-3396439	16113249	XX-3299426	16210262	1.15	XX-4701052	14808636	1.43	XX-18921143	19646852	ENSGACG00000004775	20	na	16789556	16805489	si:dkey-122a22.2	na	TRUE	TRUE	0.37	0.21	0.01
ENSGACT00000006325	15	12	84.06	******	17	0.77	Cis	N	XV-1047864	678094	XV-1006604	719354	0.08	159-17751	490642	0.15	XV-596649	1129309	ENSGACG00000004779	15	na	828299	836682	trmt61a	TRMT61A	TRUE	TRUE	0.11	0.10	0.01
ENSGACT00000006329	8	35	95.71	******	14	0.75	Cis	N	VIII-3158601	4327522	VIII-3239331	4408252	0.29	VIII-2490559	3659480	0.44	VIII-5833610	7002531	ENSGACG00000004782	8	na	4398272	4399440	C8orf82	C8orf82	TRUE	TRUE	0.27	0.12	0.79
ENSGACT00000006334	4	60	73.03	*	10	0.68	Trans	N	IV-5362751	5362751	IV-5389260	5389260	0.57	IV-4842697	4842697	0.68	IV-6565249	6565249	ENSGACG00000004787	15	na	805330	808323	apopt1	APOPT1	TRUE	TRUE	0.12	0.14	0.01
ENSGACT00000006335	11	31	84.58	******	16	0.78	Cis	N	XI-3780878	3780878	XI-3945031	3945031	0.29	XI-3681118	3681118	0.33	XI-4289413	4289413	ENSGACG00000004781	11	na	371315	375774	nosip	NOSIP	TRUE	TRUE	0.38	0.12	0.72
ENSGACT00000006346	19	40	73.85	**	13	0.78	Trans	N	XIX-1445918	1445918	XIX-1486328	1486328	0.26	XIX-897514	897514	0.45	XIX-1683292	1683292	ENSGACG00000004748	1	na	474993	481036	eif2a	EIF2A	TRUE	TRUE	0.09	0.18	0.04
ENSGACT00000006355	2	111	72.75	**	14	0.75	Trans	N	II-19639728	20051305	II-19740114	20151691	1.06	II-19349407	19760984	1.16	II-19902295	20313872	ENSGACG00000004795	19	na	17629470	17633521	ppcdc	PPCDC	TRUE	TRUE	0.11	0.40	0.01
ENSGACT00000006367	15	35	74.94	***	15	0.78	Cis	N	XV-2087365	2401912	XV-2145864	2460411	0.3	XV-1669458	1984005	0.41	XV-2411448	2725995	ENSGACG00000004809	15	na	773761	779299	zfyve21	ZFYVE21	TRUE	TRUE	0.23	0.13	0.05
ENSGACT00000006370	4	138	70.63	*	12	0.69	Trans	Y	IV-18339458	27835287	IV-18218468	27956277	1.33	IV-20096642	26078103	1.4	IV-28488315	28488315	ENSGACG00000004811	1	na	500828	510359	masp1	MASP1	TRUE	TRUE	0.18	0.17	0.06
ENSGACT00000006375	16	25	210.96	******	18	1.24	Trans	N	XVI-4084516	4084516	XVI-4421166	4421166	0.2	XVI-3527699	3527699	0.29	XVI-4456855	4456855	ENSGACG00000004815	15	na	767219	768349	no_name	na	TRUE	TRUE	0.78	0.12	1.00
ENSGACT00000006377	12	111	70.22	*	14	0.77	Trans	N	XII-5134467	15723143	XII-5064653	15792957	1.09	XII-5306055	15551555	1.26	XII-17296657	19398240	ENSGACG00000004803	18	na	1455598	1458009	sf3b14	SF3B6	TRUE	TRUE	0.36	0.14	0.01
ENSGACT00000006377	18	15	110.84	******	11	0.74	Cis	N	XVIII-1651936	1651936	XVIII-1683139	1683139	0.09	XVIII-1010330	1010330	0.21	XVIII-2460609	2460609	ENSGACG00000004803	18	na	1455598	1458009	sf3b14	SF3B6	TRUE	TRUE	0.36	0.14	0.01
ENSGACT00000006378	19	24	78.29	****	15	0.84	Trans	N	XIX-738413	738413	XIX-897514	897514	0.2	XIX-738413	738413	0.31	XIX-1426387	1426387	ENSGACG00000004816	1	na	511973	512935	no_name	na	TRUE	TRUE	0.19	0.35	0.01
ENSGACT00000006380	15	13	127.94	******	16	1.00	Cis	N	XV-806740	919218	XV-764392	961566	0.12	XV-1047864	678094	0.14	XV-596649	1129309	ENSGACG00000004818	15	na	755896	757071	no_name	na	TRUE	TRUE	0.74	0.09	1.00
ENSGACT00000006386	21	57	73.48	**	13	0.80	Cis	N	XXI-10009292	12657705	XXI-10098552	12746965	0.47	XXI-8986257	11634670	0.62	XXI-10501133	13149546	ENSGACG00000004804	21	na	12879927	12884987	lztfl1	LZTFL1	TRUE	TRUE	0.34	0.20	0.01
ENSGACT00000006388	16	44	76.61	***	11	0.66	Cis	N	XVI-7165766	7165766	XVI-7570986	7570986	0.35	XVI-5079265	5079265	0.46	XVI-8061216	8061216	ENSGACG00000004808	16	na	10104986	10129378	RAPGEF4	RAPGEF4	TRUE	TRUE	0.43	0.19	0.01
ENSGACT00000006395	1	0	103.74	***	12	0.92	Trans	N	I-50408	50408	I-50408	50408	0	I-50408	50408	0.01	I-204268	204268	ENSGACG00000004830	21	na	12888658	12891516	ccr9b	CCR9	FALSE	FALSE	0.04	0.06	0.84
ENSGACT00000006409	11	1	80.67	***	14	0.80	Cis	N	XI-80094	80094	XI-150481	150481	0	XI-80094	80094	0.07	XI-765381	765381	ENSGACG00000004841	11	na	428273	438362	prrg2	PRRG2	TRUE	TRUE	0.21	0.20	0.72
ENSGACT00000006414	3	112	69.5	*	12	0.68	Trans	N	III-15098556	15252826	201-128042	15557125	1.02	III-14674052	14674052	1.14	III-15892779	16189652	ENSGACG00000004847	15	na	657927	658862	no_name	na	TRUE	TRUE	0.06	0.08	0.32
ENSGACT00000006417	6	113	71.68	*	9	0.69	Trans	N	VI-16318775	17320686	VI-16345096	17347007	1.1	VI-16237023	17238934	1.19	VI-16514851	17516762	ENSGACG00000004826	1	na	518206	536065	DGKD	DGKD	TRUE	TRUE	0.11	0.13	0.01
ENSGACT00000006426	12	116	82.36	******	11	0.66	Cis	N	XII-4565836	16291774	XII-4271565	16586045	1.1	XII-5237151	15620459	1.21	XII-2911164	17946446	ENSGACG00000004839	12	na	15646432	15725442	agrn	AGRN	TRUE	TRUE	0.08	0.08	0.58
ENSGACT00000006431	10	71	69.73	**	13	0.75	Trans	N	X-12062541	13557299	X-12118954	13613712	0.61	X-10515020	12009778	0.73	X-12342898	13837656	ENSGACG00000004852	21	na	12996816	13002516	pxdc1b	PXDC1	TRUE	TRUE	0.17	0.16	0.01
ENSGACT00000006442	4	162	119.32	****	9	0.74	Trans	N	IV-30868699	30868699	IV-31030737	31030737	1.61	IV-30717018	30717018	1.64	IV-31135643	31135643	ENSGACG00000004864	12	na	15530278	15533630	no_name	HARBI1	TRUE	TRUE	0.75	0.08	1.00
ENSGACT00000006446	6	123	69.13	*	12	0.74	Trans	N	156-28671	18114257	156-82766	18168352	1.18	VI-16467308	17469219	1.26	156-161064	18246650	ENSGACG00000004846	10	na	8869313	8888087	nfyc	NFYC	TRUE	TRUE	0.09	0.10	1.00
ENSGACT00000006449	16	7	76.49	*	12	1.40	Trans	N	XVI-2249146	2249146	XVI-2295207	2295207	0.06	XVI-1933836	1933836	0.13	XVI-2743562	2743562	ENSGACG00000004866	1	na	548083	553305	IWS1	IWS1	TRUE	TRUE	0.20	0.14	0.20
ENSGACT00000006454	18	16	76.99	***	14	0.75	Cis	N	XVIII-1958164	1958164	XVIII-2120766	2120766	0.11	XVIII-1387310	1387310	0.35	XVIII-3421740	3421740	ENSGACG00000004825	18	na	1474180	1480773	pla2g7	PLA2G7	TRUE	TRUE	0.46	0.11	0.20
ENSGACT00000006459	16	80	82.8	*****	13	0.80	Cis	N	XVI-14696277	14696277	XVI-14889317	14889317	0.74	XVI-14179651	14179651	0.82	XVI-14889317	14889317	ENSGACG00000004843	16	na	10152109	10155529	pdk1	PDK1	TRUE	TRUE	0.10	0.21	0.10
ENSGACT00000006460	8	24	112.36	*****	7	0.66	Cis	N	VIII-2395723	3564644	VIII-2436758	3605679	0.23	VIII-2248738	3417659	0.26	VIII-2490559	3659480	ENSGACG00000004877	8	na	4552949	4557912	sirt5	SIRT5	TRUE	TRUE	0.17	0.39	0.32
ENSGACT00000006462	10	24	69.9	*	11	0.64	Trans	N	X-2097375	3592133	X-2130554	3625312	0.21	X-1795303	3290061	0.27	X-2621322	4116080	ENSGACG00000004871	15	na	1557353	1568437	sfxn5a	SFXN5	TRUE	TRUE	0.29	0.11	0.46
ENSGACT00000006462	15	26	141.03	******	16	0.97	Cis	N	XV-1379637	1694184	XV-1439898	1754445	0.22	XV-1124398	1438945	0.3	XV-1699540	2014087	ENSGACG00000004871	15	na	1557353	1568437	sfxn5a	SFXN5	TRUE	TRUE	0.29	0.11	0.46
ENSGACT00000006466	17	55	125.6	******	13	0.92	Cis	N	XVII-3440943	3984677	XVII-3486971	4030705	0.44	XVII-2583195	3126929	0.6	XVII-4035775	4579509	ENSGACG00000004880	17	na	3469530	3473521	TCP11	TCP11	TRUE	TRUE	0.41	0.10	1.00
ENSGACT00000006474	7	8	76.95	**	11	0.83	Trans	N	VII-287848	562536	VII-385699	660387	0.04	129-152511	152511	0.1	131-205019	861692	ENSGACG00000004884	8	na	4559349	4576965	PHACTR1	PHACTR1	TRUE	TRUE	0.18	0.14	0.23
ENSGACT00000006483	6	114	70.75	*	9	0.60	Trans	N	VI-16371826	17373737	VI-16467308	17469219	1.12	VI-16318775	17320686	1.18	VI-16502159	17504070	ENSGACG00000004895	15	na	1621432	1625878	pank2	PANK1	TRUE	TRUE	0.13	0.13	0.01
ENSGACT00000006483	15	19	71.85	*	13	0.68	Cis	N	XV-416740	1309218	XV-357144	1368814	0.16	XV-583536	1142422	0.27	XV-1582278	1896825	ENSGACG00000004895	15	na	1621432	1625878	pank2	PANK1	TRUE	TRUE	0.13	0.13	0.01
ENSGACT00000006485	12	1	66.97	*	12	0.76	Trans	N	114-46193	323099	114-31443	337849	0	114-202489	166803	0.03	139-173654	418549	ENSGACG00000004899	17	na	3514277	3516050	snrpc	SNRPC	TRUE	TRUE	0.12	0.29	0.06
ENSGACT00000006485	15	79	68.64	**	13	0.72	Trans	N	XV-8955578	9270125	XV-9157064	9471611	0.67	XV-5800881	6115428	0.93	XV-11535959	11850506	ENSGACG00000004899	17	na	3514277	3516050	snrpc	SNRPC	TRUE	TRUE	0.12	0.29	0.06
ENSGACT00000006497	18	19	128.59	******	14	0.86	Cis	N	XVIII-2120766	2120766	XVIII-2460609	2460609	0.11	XVIII-1387310	1387310	0.3	XVIII-2758436	2758436	ENSGACG00000004893	18	na	1479040	1487214	ints9	INTS9	TRUE	TRUE	0.75	0.13	0.05
ENSGACT00000006498	8	135	98.49	******	12	0.79	Trans	N	VIII-18791673	19960594	VIII-18813356	19982277	1.33	VIII-18595598	19764519	1.36	VIII-19080197	20249118	ENSGACG00000004910	12	na	15412036	15421431	si:ch211-240g9.1	FAM19A5	TRUE	TRUE	0.19	0.16	1.00
ENSGACT00000006499	15	25	78.51	***	13	0.76	Cis	N	XV-1379637	1694184	XV-1439898	1754445	0.22	XV-1124398	1438945	0.32	XV-1955725	2270272	ENSGACG00000004902	15	na	1629844	1642050	loxl3b	LOXL3	TRUE	TRUE	0.53	0.24	0.23
ENSGACT00000006507	3	94	71.47	*	13	0.72	Trans	N	III-14430686	14430686	III-14451083	14451083	0.92	III-14219217	14219217	0.98	III-14674052	14674052	ENSGACG00000004897	11	na	482609	486599	prmt1	PRMT1	TRUE	TRUE	0.09	0.11	0.01
ENSGACT00000006513	6	113	85.43	***	12	0.72	Trans	N	VI-16318775	17320686	VI-16345096	17347007	1.11	VI-16237023	17238934	1.15	VI-16467308	17469219	ENSGACG00000004913	18	na	1488667	1490560	glrx5	GLRX5	TRUE	TRUE	0.30	0.14	1.00
ENSGACT00000006518	17	58	77.84	***	11	0.74	Cis	N	XVII-3739059	4282793	XVII-3800481	4344215	0.47	XVII-2734899	3278633	0.6	XVII-4035775	4579509	ENSGACG00000004918	17	na	3540457	3549039	pacsin1b	PACSIN1	TRUE	TRUE	0.56	0.17	1.00
ENSGACT00000006521	20	27	126.07	******	18	1.14	Trans	N	XX-533420	1259129	XX-743287	1468996	0.21	XX-533420	1259129	0.35	XX-17897486	1612202	ENSGACG00000004927	1	na	706654	708059	no_name	na	TRUE	TRUE	0.31	0.12	1.00
ENSGACT00000006528	1	8	113.14	******	13	0.88	Cis	N	I-930664	930664	I-971847	971847	0.04	I-557254	557254	0.13	I-1260907	1260907	ENSGACG00000004929	1	na	725635	725859	triap1	TRIAP1	TRUE	TRUE	0.39	0.12	1.00
ENSGACT00000006534	12	117	66.58	*	15	0.76	Trans	N	XII-4198808	16658802	XII-4160117	16697493	1.15	XII-4709364	16148246	1.2	XII-3141304	17716306	ENSGACG00000004935	18	na	1489851	1491330	prkrip1	PRKRIP1	TRUE	TRUE	0.11	0.11	0.01
ENSGACT00000006537	21	63	107.48	******	17	0.92	Cis	N	XXI-10501133	13149546	XXI-10694656	13343069	0.58	XXI-10098552	12746965	0.66	XXI-10812995	13461408	ENSGACG00000004905	21	na	13278245	13282283	IMPA1	IMPA1	TRUE	TRUE	0.22	0.11	0.46
ENSGACT00000006538	15	22	104.66	******	17	0.87	Cis	N	XV-1124398	1438945	XV-1240244	1554791	0.17	XV-510082	1215876	0.27	XV-1582278	1896825	ENSGACG00000004936	15	na	1668530	1672244	TTC31	TTC31	TRUE	TRUE	0.40	0.18	1.00
ENSGACT00000006540	10	74	72.54	**	11	0.73	Trans	N	X-12342898	13837656	X-12439170	13933928	0.71	X-12062541	13557299	0.81	X-13055455	14550213	ENSGACG00000004938	12	na	15337900	15346920	nr1h5	NR1H4	TRUE	TRUE	0.13	0.11	0.05
ENSGACT00000006540	12	74	80.79	****	12	0.69	Cis	Y	XII-14976710	5880900	XII-14790638	6066972	0.67	XII-16083244	4774366	0.81	XII-12762352	8095258	ENSGACG00000004938	12	na	15337900	15346920	nr1h5	NR1H4	TRUE	TRUE	0.13	0.11	0.05
ENSGACT00000006548	15	25	119.69	******	16	1.00	Cis	N	XV-1379637	1694184	XV-1439898	1754445	0.18	XV-416740	1309218	0.26	XV-1439898	1754445	ENSGACG00000004945	15	na	1684475	1685916	ALMS1	na	TRUE	TRUE	0.66	0.11	0.01
ENSGACT00000006551	21	67	151.29	******	18	1.03	Cis	N	XXI-10812995	13461408	XXI-10852041	13500454	0.63	XXI-10501133	13149546	0.7	XXI-10996209	13644622	ENSGACG00000004949	21	na	13287908	13291499	no_name	CD38	TRUE	TRUE	0.53	0.24	0.67
ENSGACT00000006556	1	22	81.8	***	12	0.72	Trans	N	175-119080	1663430	165-121863	1837636	0.16	I-1392275	1392275	0.25	I-1760608	2100405	ENSGACG00000004955	8	na	4626222	4628079	PSMG4	PSMG4	TRUE	TRUE	0.50	0.28	0.69
ENSGACT00000006556	8	0	102.64	******	20	0.92	Cis	N	56-996144	172777	56-996144	172777	0	56-996144	172777	0.07	VIII-162048	1330969	ENSGACG00000004955	8	na	4626222	4628079	PSMG4	PSMG4	TRUE	TRUE	0.50	0.28	0.69
ENSGACT00000006562	8	41	148.57	******	17	1.01	Cis	N	VIII-4716942	5885863	VIII-4860370	6029291	0.24	VIII-2395723	3564644	0.45	VIII-6333027	7501948	ENSGACG00000004957	8	na	4666026	4668634	BPHL	BPHL	TRUE	TRUE	0.41	0.17	1.00
ENSGACT00000006567	1	3	75.41	*	13	0.69	Cis	N	I-204268	204268	I-382264	382264	0	I-50408	50408	0.07	I-971847	971847	ENSGACG00000004963	1	na	746199	747195	cox7a1	COX7A1	TRUE	TRUE	0.44	0.26	0.51
ENSGACT00000006570	12	0	79.74	***	13	0.79	Trans	N	114-202489	166803	114-202489	166803	0	114-202489	166803	0.01	114-31443	337849	ENSGACG00000004903	19	na	17512266	17518930	map2k1	MAP2K1	TRUE	TRUE	0.08	0.11	0.01
ENSGACT00000006583	5	15	92.66	******	13	0.74	Cis	N	48-355580	1568136	48-452968	1665524	0.03	54-53553	53553	0.19	48-1331062	2543618	ENSGACG00000004961	5	na	4823779	4828030	get4	GET4	TRUE	TRUE	0.29	0.16	0.01
ENSGACT00000006594	21	63	121.39	******	16	0.88	Cis	N	XXI-10501133	13149546	XXI-10694656	13343069	0.6	XXI-10314755	12963168	0.67	XXI-10852041	13500454	ENSGACG00000004967	21	na	13341703	13344480	ralaa	RALA	TRUE	TRUE	0.34	0.16	1.00
ENSGACT00000006599	15	26	121.81	******	17	0.88	Cis	N	XV-1379637	1694184	XV-1439898	1754445	0.22	XV-1124398	1438945	0.31	XV-1955725	2270272	ENSGACG00000004978	15	na	1710683	1716814	SLC39A8	SLC39A8	TRUE	TRUE	0.18	0.34	0.45
ENSGACT00000006600	6	43	72.64	*	13	0.72	Cis	N	VI-7596907	8598818	VI-7723160	8725071	0.42	VI-7065391	8067302	0.46	VI-8708077	9709988	ENSGACG00000004984	6	na	6893796	6896272	mrpl14	MRPL14	TRUE	TRUE	0.64	0.14	0.01
ENSGACT00000006604	6	112	90	******	10	0.82	Trans	N	VI-16318775	17320686	VI-16345096	17347007	1.06	VI-15959627	16961538	1.16	VI-16467308	17469219	ENSGACG00000004982	21	na	13348800	13354849	cdk13	CDK13	TRUE	TRUE	0.38	0.10	0.46
ENSGACT00000006609	1	4	69.2	*	13	0.66	Cis	N	I-557254	557254	I-702247	702247	0	I-50408	50408	0.12	I-1207364	1207364	ENSGACG00000004992	1	na	785833	786012	SMCO4	SMCO4	TRUE	TRUE	0.19	0.21	0.01
ENSGACT00000006612	4	54	93.23	****	12	0.85	Trans	N	IV-4370952	4370952	IV-4541236	4541236	0.5	IV-4130300	4130300	0.6	IV-5389260	5389260	ENSGACG00000004993	21	na	13521691	13523248	C8orf59	C8orf59	TRUE	TRUE	0.17	0.09	0.32
ENSGACT00000006612	12	18	90.96	*****	12	0.89	Trans	N	XII-131122	942885	XII-385034	1196797	0.09	141-162512	754715	0.25	XII-426473	1238236	ENSGACG00000004993	21	na	13521691	13523248	C8orf59	C8orf59	TRUE	TRUE	0.17	0.09	0.32
ENSGACT00000006612	21	69	89.82	***	10	0.70	Cis	N	XXI-10852041	13500454	XXI-10884981	13533394	0.63	XXI-10501133	13149546	0.73	XXI-11032912	13681325	ENSGACG00000004993	21	na	13521691	13523248	C8orf59	C8orf59	TRUE	TRUE	0.17	0.09	0.32
ENSGACT00000006621	8	63	72	*	13	0.79	Cis	N	VIII-12811369	13980290	VIII-12869112	14038033	0.59	VIII-12013716	13182637	0.66	VIII-13135459	14304380	ENSGACG00000004977	8	na	4687837	4722224	exoc2	EXOC2	TRUE	TRUE	0.20	0.40	0.72
ENSGACT00000006627	5	12	178.34	******	21	1.19	Cis	N	54-1149287	1149287	48-172613	1385169	0	54-53553	53553	0.16	48-707933	1920489	ENSGACG00000004995	5	na	4784111	4808697	SPAG9	SPAG9	TRUE	TRUE	0.46	0.18	1.00
ENSGACT00000006630	15	50	71.44	***	12	0.70	Trans	N	XV-2700820	3015367	XV-2797497	3112044	0.48	XV-2700820	3015367	0.51	XV-2917148	3231695	ENSGACG00000005007	16	na	10263269	10264821	cybrd1	CYBRD1	TRUE	TRUE	0.16	0.22	0.31
ENSGACT00000006630	16	54	68.75	*	12	0.64	Cis	N	XVI-9470855	9470855	XVI-9594371	9594371	0.4	XVI-6312459	6312459	0.6	XVI-10951170	10951170	ENSGACG00000005007	16	na	10263269	10264821	cybrd1	CYBRD1	TRUE	TRUE	0.16	0.22	0.31
ENSGACT00000006638	16	54	148.78	******	17	1.05	Cis	N	XVI-9470855	9470855	XVI-9594371	9594371	0.52	XVI-9075785	9075785	0.57	XVI-10199454	10199454	ENSGACG00000005012	16	na	10264865	10267776	dcaf17	DCAF17	TRUE	TRUE	0.74	0.15	0.05
ENSGACT00000006648	5	66	77.21	****	14	0.76	Cis	N	V-341566	10487666	V-320916	10508316	0.58	V-1538541	9290691	0.75	V-8554867	11506409	ENSGACG00000005014	5	na	4689953	4700809	mkl1b	MKL1	TRUE	TRUE	0.09	0.16	0.01
ENSGACT00000006650	16	65	100.16	******	14	0.85	Cis	N	XVI-11862790	11862790	XVI-11963851	11963851	0.57	XVI-10157803	10157803	0.71	XVI-13544923	13544923	ENSGACG00000005019	16	na	10271231	10276592	mettl8	METTL8	TRUE	TRUE	0.20	0.42	0.23
ENSGACT00000006652	5	31	72.89	**	13	0.63	Cis	N	V-5404286	5424946	V-5265630	5563602	0.3	V-5404286	5424946	0.34	V-4769625	6059607	ENSGACG00000005029	5	na	4670308	4670876	ICT1	ICT1	TRUE	TRUE	0.25	0.09	0.01
ENSGACT00000006663	15	24	73.3	***	16	0.72	Trans	N	XV-1271441	1585988	XV-1324453	1639000	0.19	XV-416740	1309218	0.25	XV-1439898	1754445	ENSGACG00000005030	6	na	6914532	6917161	no_name	SLC39A9	FALSE	TRUE	0.07	0.08	1.00
ENSGACT00000006674	16	53	128.4	******	14	0.93	Cis	N	XVI-9318072	9318072	XVI-9470855	9470855	0.49	XVI-8494142	8494142	0.59	XVI-10706518	10706518	ENSGACG00000005048	16	na	10286692	10292655	no_name	GORASP2	TRUE	TRUE	0.51	0.12	0.01
ENSGACT00000006681	21	68	97.02	******	19	0.85	Cis	N	XXI-10852041	13500454	XXI-10884981	13533394	0.66	XXI-10694656	13343069	0.69	XXI-10884981	13533394	ENSGACG00000004999	21	na	13525793	13530003	ca2	CA2	TRUE	TRUE	0.26	0.30	1.00
ENSGACT00000006683	10	47	73.34	***	13	0.64	Trans	N	X-5305135	6799893	X-5892921	7387679	0.35	X-3405705	4900463	0.5	X-6965632	8460390	ENSGACG00000005043	19	na	17499802	17504128	zwilch	ZWILCH	TRUE	TRUE	0.15	0.18	0.06
ENSGACT00000006688	11	23	68.46	*	12	0.72	Cis	N	XI-3084607	3084607	XI-3156503	3156503	0	XI-80094	80094	0.33	XI-4289413	4289413	ENSGACG00000005008	11	na	677316	687152	zgc:158403	na	TRUE	TRUE	0.10	0.30	0.31
ENSGACT00000006689	6	20	75.92	**	11	0.68	Cis	N	VI-2276367	3667080	VI-2217814	3725633	0.17	VI-2522025	3421422	0.22	VI-2005468	3937979	ENSGACG00000005042	6	na	6922497	6925923	nsmce4a	NSMCE4A	TRUE	TRUE	0.16	0.18	0.20
ENSGACT00000006693	12	0	77.53	***	12	0.79	Trans	N	114-202489	166803	114-202489	166803	0	114-202489	166803	0.01	114-31443	337849	ENSGACG00000005051	1	na	845685	851086	tbcela	TBCEL	TRUE	TRUE	0.10	0.13	1.00
ENSGACT00000006694	13	1	104.56	******	15	0.91	Cis	N	XIII-270181	270181	XIII-497377	497377	0	XIII-270181	270181	0.02	XIII-769899	769899	ENSGACG00000005062	13	na	2590182	2590454	si:dkey-261j4.4	na	TRUE	TRUE	0.43	0.18	0.01
ENSGACT00000006705	14	112	83.43	*	17	0.80	Trans	N	88-217659	15790760	88-167013	15841406	1.09	88-217659	15790760	1.12	88-167013	15841406	ENSGACG00000005055	21	na	13550264	13553637	rdh12l	RDH12	TRUE	TRUE	0.50	0.09	1.00
ENSGACT00000006705	21	76	122.57	******	13	0.90	Cis	N	XXI-11077387	13725800	XXI-11123327	13771740	0.73	XXI-11013895	13662308	0.83	67-158210	14205192	ENSGACG00000005055	21	na	13550264	13553637	rdh12l	RDH12	TRUE	TRUE	0.50	0.09	1.00
ENSGACT00000006735	21	62	111.01	******	9	0.73	Cis	N	XXI-10464543	13112956	XXI-10501133	13149546	0.59	XXI-10314755	12963168	0.67	XXI-10852041	13500454	ENSGACG00000005087	21	na	13579329	13584112	mastl	MASTL	TRUE	TRUE	0.20	0.14	0.01
ENSGACT00000006745	10	47	131.78	******	16	0.91	Cis	N	X-5305135	6799893	X-5892921	7387679	0.45	X-4798337	6293095	0.49	X-6556128	8050886	ENSGACG00000005082	10	na	9199061	9204236	fam92a1	FAM92A1	TRUE	TRUE	0.65	0.12	0.01
ENSGACT00000006763	12	130	111.49	******	16	0.96	Cis	N	XII-17529717	19631300	XII-17552316	19653899	1.27	XII-17046293	19147876	1.31	XII-17744786	19846369	ENSGACG00000005072	12	na	15267535	15271813	SDHB	SDHB	TRUE	TRUE	0.22	0.29	0.72
ENSGACT00000006787	6	115	77.57	****	13	0.79	Trans	N	VI-16371826	17373737	VI-16467308	17469219	1.12	VI-16318775	17320686	1.26	156-161064	18246650	ENSGACG00000005130	11	na	766912	768222	nags	NAGS	TRUE	TRUE	0.29	0.41	0.01
ENSGACT00000006787	11	37	80.01	***	15	0.73	Cis	Y	XI-5091444	5091444	XI-5232688	5232688	0.3	XI-3692797	3692797	0.44	XI-7641231	7641231	ENSGACG00000005130	11	na	766912	768222	nags	NAGS	TRUE	TRUE	0.29	0.41	0.01
ENSGACT00000006787	12	71	71.41	**	15	0.71	Trans	Y	XII-15236377	5621233	XII-15176496	5681114	0.58	XII-1482097	3583680	0.83	XII-10607755	10249855	ENSGACG00000005130	11	na	766912	768222	nags	NAGS	TRUE	TRUE	0.29	0.41	0.01
ENSGACT00000006799	15	103	68.49	*	10	0.64	Trans	N	XV-13179371	13493918	XV-13319505	13634052	1	XV-12294425	12608972	1.13	XV-14985898	15300445	ENSGACG00000005127	5	na	4576092	4580857	wbp2	WBP2	TRUE	TRUE	0.30	0.10	0.79
ENSGACT00000006800	21	65	106.94	******	16	0.96	Cis	N	XXI-10694656	13343069	XXI-10812995	13461408	0.6	XXI-10314755	12963168	0.71	XXI-10996209	13644622	ENSGACG00000005134	21	na	13620060	13626673	no_name	SELO	TRUE	TRUE	0.27	0.14	0.01
ENSGACT00000006801	3	3	69.41	**	15	0.93	Trans	N	III-187330	187330	III-235264	235264	0	III-66339	66339	0.1	III-918664	918664	ENSGACG00000005140	5	na	4574828	4575760	no_name	na	TRUE	TRUE	0.08	0.12	1.00
ENSGACT00000006821	15	32	155.73	******	21	1.15	Cis	N	XV-1737545	2052092	XV-1955725	2270272	0.22	XV-1124398	1438945	0.37	XV-2145864	2460411	ENSGACG00000005133	15	na	1759191	1768042	no_name	MARC2	TRUE	TRUE	0.76	0.18	1.00
ENSGACT00000006824	11	121	78.14	****	17	0.83	Trans	N	XI-15709391	15900768	XI-15816176	16007553	1.12	XI-15463824	15655201	1.28	XI-15816176	16007553	ENSGACG00000005119	19	na	17408565	17411186	aagab	AAGAB	TRUE	TRUE	0.17	0.17	1.00
ENSGACT00000006826	1	10	97.3	**	17	0.82	Cis	N	I-1037554	1037554	I-1077132	1077132	0.01	I-50408	50408	0.17	175-2840	1547190	ENSGACG00000005148	1	na	906629	913276	zgc:172049	na	TRUE	TRUE	0.41	0.22	0.20
ENSGACT00000006828	21	115	68.62	*	11	0.72	Trans	N	213-51379	15584166	213-15981	15619564	1.11	126-45322	15304592	1.17	182-87724	15811013	ENSGACG00000005112	18	na	2009757	2017268	calm2a	CALM2	TRUE	TRUE	0.09	0.15	0.20
ENSGACT00000006835	12	117	127.49	******	15	1.03	Cis	N	XII-4198808	16658802	XII-4160117	16697493	1.13	XII-5064653	15792957	1.2	XII-3141304	17716306	ENSGACG00000005124	12	na	15254463	15264966	atp13a2	ATP13A2	TRUE	TRUE	0.15	0.20	1.00
ENSGACT00000006857	10	92	69.62	*	15	0.73	Trans	N	X-13528108	15022866	X-13657785	15152543	0.86	X-13307710	14802468	0.97	X-13907553	15402311	ENSGACG00000005168	16	na	10435367	10441526	fastkd1	FASTKD1	TRUE	TRUE	0.24	0.29	0.01
ENSGACT00000006868	15	26	102.89	******	10	0.79	Cis	N	XV-1379637	1694184	XV-1439898	1754445	0.2	XV-345618	1380340	0.33	XV-1955725	2270272	ENSGACG00000005188	15	na	1788626	1789429	nenf	NENF	TRUE	TRUE	0.53	0.16	0.20
ENSGACT00000006881	19	16	74.69	***	13	0.78	Trans	N	XIX-526575	526575	XIX-691788	691788	0.1	XIX-526575	526575	0.2	XIX-897514	897514	ENSGACG00000005180	8	na	5320187	5328772	pik3r3b	PIK3R3	TRUE	TRUE	0.16	0.10	0.20
ENSGACT00000006885	4	66	68.51	*	12	0.74	Trans	N	IV-6195482	6195482	IV-6230632	6230632	0.64	IV-5834379	5834379	0.71	IV-7565162	7565162	ENSGACG00000005177	12	na	15235657	15245399	cdk11b	CDK11B	TRUE	TRUE	0.42	0.12	0.01
ENSGACT00000006896	18	53	75.59	***	14	0.82	Cis	N	XVIII-9486106	9486106	XVIII-9668595	9668595	0.52	XVIII-9285389	9285389	0.55	XVIII-10229820	10229820	ENSGACG00000005162	18	na	2020556	2027121	psmc1b	PSMC1	TRUE	TRUE	0.13	0.15	0.01
ENSGACT00000006902	3	87	67.47	*	13	0.69	Trans	N	III-13485634	13485634	III-13534373	13534373	0.71	III-11737031	11737031	0.91	III-14219217	14219217	ENSGACG00000005200	6	na	7181267	7185312	OIT3	OIT3	TRUE	TRUE	0.26	0.14	0.20
ENSGACT00000006902	6	55	81.45	*****	11	0.69	Cis	N	VI-11088210	12090121	VI-11242574	12244485	0.39	VI-6678216	7680127	0.62	VI-12941522	13943433	ENSGACG00000005200	6	na	7181267	7185312	OIT3	OIT3	TRUE	TRUE	0.26	0.14	0.20
ENSGACT00000006906	1	22	68.87	*	15	0.77	Cis	N	175-119080	1663430	165-121863	1837636	0.18	175-2840	1547190	0.29	I-1760608	2100405	ENSGACG00000005183	1	na	940637	945583	arcn1a	ARCN1	TRUE	TRUE	0.19	0.21	0.01
ENSGACT00000006917	4	64	72.12	*	14	0.74	Trans	N	IV-5834379	5834379	IV-5884629	5884629	0.6	IV-5362751	5362751	0.68	IV-6565249	6565249	ENSGACG00000005192	20	na	15876468	15913101	bckdhb	BCKDHB	TRUE	TRUE	0.24	0.17	0.61
ENSGACT00000006917	20	128	103.7	******	17	0.87	Cis	N	XX-3020738	16488950	XX-2925636	16584052	1.24	XX-3558390	15951298	1.32	XX-2243839	17265849	ENSGACG00000005192	20	na	15876468	15913101	bckdhb	BCKDHB	TRUE	TRUE	0.24	0.17	0.61
ENSGACT00000006923	6	58	69.89	*	13	0.71	Cis	N	VI-11738141	12740052	VI-11966384	12968295	0.51	VI-10043803	11045714	0.64	VI-13017441	14019352	ENSGACG00000005211	6	na	7186384	7188095	no_name	PLA2G12B	TRUE	TRUE	0.29	0.12	0.01
ENSGACT00000006925	20	93	97.16	******	14	0.79	Trans	N	XX-14622381	4887307	XX-14556992	4952696	0.91	XX-14977493	4532195	0.96	XX-13790154	5719534	ENSGACG00000005214	1	na	959004	989717	phldb1b	PHLDB1	TRUE	TRUE	0.49	0.12	0.67
ENSGACT00000006936	3	120	73.42	***	12	1.16	Trans	N	III-16081816	16378689	III-16186085	16482958	1.17	III-15967879	16264752	1.23	III-16397890	16694763	ENSGACG00000005235	10	na	9361817	9362107	no_name	RTP2	TRUE	TRUE	0.54	0.13	0.72
ENSGACT00000006944	4	67	73.48	*	13	0.67	Trans	N	IV-6336188	6336188	IV-6394113	6394113	0.65	IV-6086120	6086120	0.71	IV-7565162	7565162	ENSGACG00000005215	8	na	5530085	5541093	pomgnt1	POMGNT1	TRUE	TRUE	0.17	0.12	0.01
ENSGACT00000006945	5	59	71.14	*	13	0.71	Trans	N	V-1328878	9500354	V-1201366	9627866	0.57	V-1538541	9290691	0.6	V-1010413	9818819	ENSGACG00000005210	13	na	2967876	2971872	imp4	IMP4	TRUE	TRUE	0.28	0.42	0.01
ENSGACT00000006945	13	4	86.14	***	11	0.77	Cis	N	XIII-769899	769899	XIII-837092	837092	0	XIII-270181	270181	0.07	XIII-1138289	1138289	ENSGACG00000005210	13	na	2967876	2971872	imp4	IMP4	TRUE	TRUE	0.28	0.42	0.01
ENSGACT00000006958	13	19	73.11	***	10	0.61	Cis	N	XIII-3110793	3110793	XIII-3538485	3538485	0.14	XIII-2090252	2090252	0.33	XIII-6421089	6421089	ENSGACG00000005242	13	na	2974448	2983812	rabl6	RABL6	TRUE	TRUE	0.24	0.17	0.01
ENSGACT00000006961	12	118	86.67	*****	14	0.83	Cis	N	XII-4160117	16697493	XII-4018749	16838861	1.09	XII-5306055	15551555	1.2	XII-3141304	17716306	ENSGACG00000005253	12	na	15088318	15089466	no_name	na	TRUE	TRUE	0.18	0.12	0.01
ENSGACT00000006964	12	3	78.78	***	11	0.72	Trans	N	114-31443	337849	139-173654	418549	0	114-202489	166803	0.1	XII-44351	856114	ENSGACG00000005252	19	na	17215723	17219330	ddb2	DDB2	TRUE	TRUE	0.41	0.18	0.01
ENSGACT00000006968	6	53	82.85	***	13	0.73	Cis	N	VI-10408973	11410884	VI-10742029	11743940	0.46	VI-8687868	9689779	0.56	VI-11738141	12740052	ENSGACG00000005227	6	na	7203560	7221736	pde10a	PDE10A	TRUE	TRUE	0.15	0.20	0.01
ENSGACT00000006968	21	106	70.38	**	5	0.58	Trans	N	XXI-11636254	15021585	XXI-11536467	15121372	1.02	67-723367	14770349	1.1	126-45322	15304592	ENSGACG00000005227	6	na	7203560	7221736	pde10a	PDE10A	TRUE	TRUE	0.15	0.20	0.01
ENSGACT00000007000	10	55	80.52	*****	14	0.74	Cis	N	X-8721288	10216046	X-9071407	10566165	0.5	X-6792877	8287635	0.62	X-11176223	12670981	ENSGACG00000005266	10	na	9400166	9407277	mapk15	MAPK15	TRUE	TRUE	0.17	0.21	0.58
ENSGACT00000007007	6	107	71.53	***	14	0.71	Trans	N	VI-15959627	16961538	VI-16091876	17093787	0.98	VI-15730504	16732415	1.16	VI-16467308	17469219	ENSGACG00000005172	21	na	13706671	13709831	anxa13	ANXA13	TRUE	TRUE	0.07	0.09	0.15
ENSGACT00000007010	2	67	71.15	*	14	0.70	Trans	N	II-10997140	11408717	II-11030686	11442263	0.58	II-8889217	9300794	0.69	II-11460028	11871605	ENSGACG00000005272	15	na	1829936	1836200	TMEM87A	TMEM87A	TRUE	TRUE	0.38	0.09	0.67
ENSGACT00000007010	15	105	74.9	**	16	0.71	Trans	N	XV-13472921	13787468	XV-13504924	13819471	0.99	XV-12211969	12526516	1.13	XV-14985898	15300445	ENSGACG00000005272	15	na	1829936	1836200	TMEM87A	TMEM87A	TRUE	TRUE	0.38	0.09	0.67
ENSGACT00000007011	16	132	72.55	***	15	0.75	Trans	N	115-126948	18332859	69-23940	18483747	1.29	XVI-16222295	18062241	1.34	69-103539	18563346	ENSGACG00000005286	21	na	13713729	13714226	GEMIN6	GEMIN6	TRUE	TRUE	0.11	0.11	0.67
ENSGACT00000007013	4	90	73	*	12	0.75	Trans	Y	IV-12356035	12356035	IV-12447548	12447548	0.87	IV-12204097	12204097	1	IV-15398637	15398637	ENSGACG00000005273	12	na	15064314	15069933	zbtb17	ZBTB17	TRUE	TRUE	0.10	0.09	0.01
ENSGACT00000007014	2	88	72.94	*	12	0.69	Trans	N	II-17460458	17872035	II-17683395	18094972	0.72	II-11964177	12375754	0.94	II-18423803	18835380	ENSGACG00000005278	5	na	4499824	4503952	hexdc	HEXDC	TRUE	TRUE	0.12	0.13	1.00
ENSGACT00000007027	10	47	68.94	*	13	0.66	Trans	N	X-5305135	6799893	X-5892921	7387679	0.43	X-4574887	6069645	0.54	X-8721288	10216046	ENSGACG00000005268	6	na	7263887	7272731	sft2d1	SFT2D1	TRUE	TRUE	0.10	0.13	0.01
ENSGACT00000007028	9	96	74.07	**	12	0.73	Trans	N	IX-6404930	15797461	IX-6237525	15964866	0.9	IX-7463735	14738656	1.02	IX-5514798	16687593	ENSGACG00000005299	1	na	1184288	1184688	lyrm9	LYRM9	TRUE	TRUE	0.38	0.12	0.01
ENSGACT00000007031	5	52	88.68	***	10	0.66	Cis	Y	V-2209272	8619960	V-2061309	8767923	0.44	V-3506561	7322671	0.55	V-1538541	9290691	ENSGACG00000005292	5	na	4483004	4499674	OGFOD3	OGFOD3	TRUE	TRUE	0.17	0.20	0.01
ENSGACT00000007042	16	80	71.62	*	12	0.71	Trans	N	XVI-14696277	14696277	XVI-14889317	14889317	0.76	XVI-14179651	14179651	0.86	XVI-15207311	15207311	ENSGACG00000005282	8	na	5680351	5694093	zcchc11	ZCCHC11	TRUE	TRUE	0.10	0.12	0.01
ENSGACT00000007044	11	37	115.43	******	16	0.90	Cis	Y	XI-5091444	5091444	XI-5232688	5232688	0.36	XI-4837975	4837975	0.39	XI-5644799	5644799	ENSGACG00000005313	11	na	1204843	1206464	hspb9	na	TRUE	TRUE	0.17	0.54	0.01
ENSGACT00000007044	18	75	73.53	**	11	0.64	Trans	N	XVIII-12531637	12531637	XVIII-12577079	12577079	0.6	XVIII-10729453	10729453	0.78	XVIII-12865581	12865581	ENSGACG00000005313	11	na	1204843	1206464	hspb9	na	TRUE	TRUE	0.17	0.54	0.01
ENSGACT00000007046	4	56	81.08	****	17	0.81	Trans	N	IV-4630680	4630680	IV-4692482	4692482	0.53	IV-4370952	4370952	0.6	IV-5389260	5389260	ENSGACG00000005302	1	na	1185206	1186192	ift20	IFT20	TRUE	TRUE	0.11	0.28	1.00
ENSGACT00000007050	6	53	81.42	***	14	0.71	Cis	N	VI-10408973	11410884	VI-10742029	11743940	0.51	VI-10043803	11045714	0.54	VI-11088210	12090121	ENSGACG00000005304	6	na	7276774	7287499	mertk	MERTK	TRUE	TRUE	0.18	0.13	0.01
ENSGACT00000007052	6	124	94.89	*****	14	0.88	Trans	N	156-111759	18197345	156-141957	18227543	1.2	VI-16514851	17516762	1.25	156-161064	18246650	ENSGACG00000005303	15	na	1862364	1876483	paplna	PAPLN	TRUE	TRUE	0.66	0.15	1.00
ENSGACT00000007054	1	22	76.69	***	17	0.86	Cis	N	175-119080	1663430	165-121863	1837636	0.17	I-1392275	1392275	0.28	I-1760608	2100405	ENSGACG00000005321	1	na	1187874	1192146	tnfaip1	TNFAIP1	TRUE	TRUE	0.25	0.11	0.01
ENSGACT00000007067	12	111	71.89	**	15	0.80	Cis	N	XII-5134467	15723143	XII-5064653	15792957	1.1	XII-5237151	15620459	1.13	XII-5038560	15819050	ENSGACG00000005322	12	na	15008835	15029159	EPHB6	EPHA2	TRUE	TRUE	0.25	0.13	0.01
ENSGACT00000007076	8	0	82.88	*****	9	0.77	Cis	N	56-996144	172777	56-996144	172777	0	56-996144	172777	0.06	56-325469	843452	ENSGACG00000005332	8	na	5735500	5739944	atpaf1	ATPAF1	TRUE	TRUE	0.38	0.11	0.01
ENSGACT00000007077	12	74	87.97	******	10	0.74	Trans	Y	XII-14976710	5880900	XII-14790638	6066972	0.72	XII-15003629	5853981	0.77	XII-14031456	6826154	ENSGACG00000005283	10	na	9408733	9412422	vps28	VPS28	TRUE	TRUE	0.17	0.40	1.00
ENSGACT00000007077	15	119	70.03	*	12	0.67	Trans	N	XV-15560923	15875470	XV-15688259	16002806	1.17	XV-15560923	15875470	1.27	84-5394	16518705	ENSGACG00000005283	10	na	9408733	9412422	vps28	VPS28	TRUE	TRUE	0.17	0.40	1.00
ENSGACT00000007077	17	32	75.22	**	13	0.88	Trans	N	XVII-2013565	2557299	XVII-2060743	2604477	0.28	XVII-1814015	2357749	0.37	XVII-2398214	2941948	ENSGACG00000005283	10	na	9408733	9412422	vps28	VPS28	TRUE	TRUE	0.17	0.40	1.00
ENSGACT00000007079	4	73	72.01	*	15	0.69	Trans	N	IV-7565162	7565162	IV-8266336	8266336	0.69	IV-6634192	6634192	0.74	IV-8443777	8443777	ENSGACG00000005345	13	na	3287749	3291445	CD53	CD53	TRUE	TRUE	0.13	0.07	1.00
ENSGACT00000007085	1	2	72	*	14	0.71	Trans	N	I-50408	50408	I-204268	204268	0.01	I-50408	50408	0.12	I-1207364	1207364	ENSGACG00000005351	8	na	5824473	5826830	no_name	na	TRUE	TRUE	0.21	0.13	0.05
ENSGACT00000007089	8	59	69.46	*	12	0.69	Cis	N	VIII-12013716	13182637	VIII-12386823	13555744	0.58	VIII-11860733	13029654	0.61	VIII-12668829	13837750	ENSGACG00000005353	8	na	5836258	5862872	no_name	na	TRUE	TRUE	0.08	0.11	0.05
ENSGACT00000007092	15	13	80.04	**	7	0.63	Cis	N	XV-806740	919218	XV-764392	961566	0.03	XV-110933	110933	0.22	XV-1240244	1554791	ENSGACG00000005344	15	na	1889082	1892192	no_name	ERH	TRUE	TRUE	0.36	0.37	0.05
ENSGACT00000007095	17	114	73.28	**	12	0.80	Trans	N	XVII-11220059	16869054	XVII-11281573	16930568	1.11	XVII-11025185	16674180	1.17	XVII-11491028	17140023	ENSGACG00000005337	1	na	1234077	1236193	FAM57A	FAM57A	TRUE	TRUE	0.15	0.18	1.00
ENSGACT00000007113	16	40	80.54	***	12	0.75	Trans	N	XVI-6312459	6312459	XVI-6653639	6653639	0.29	XVI-4421166	4421166	0.43	XVI-7165766	7165766	ENSGACG00000005366	1	na	1242776	1245714	zgc:198241	na	TRUE	TRUE	0.27	0.08	0.69
ENSGACT00000007116	21	78	133.32	******	19	1.01	Cis	N	XXI-11198779	13847192	XXI-11253809	13902222	0.74	XXI-11032912	13681325	0.8	XXI-11253809	13902222	ENSGACG00000005374	21	na	13838803	13841660	myeov2	COPS9	TRUE	TRUE	0.41	0.13	0.72
ENSGACT00000007129	11	29	90.98	*****	12	0.77	Cis	N	XI-3681118	3681118	XI-3692797	3692797	0.21	XI-2828523	2828523	0.33	XI-4289413	4289413	ENSGACG00000005359	11	na	1289178	1295296	scpep1	SCPEP1	TRUE	TRUE	0.45	0.10	0.58
ENSGACT00000007138	7	179	86.25	**	10	0.69	Trans	N	VII-26451629	28726794	VII-26491312	28766477	1.76	VII-26303444	28578609	1.81	VII-26628338	28903503	ENSGACG00000005388	11	na	1295931	1300251	engase	ENGASE	TRUE	TRUE	0.61	0.18	0.15
ENSGACT00000007138	8	138	190.97	******	15	1.15	Trans	N	VIII-18932765	20101686	VIII-19080197	20249118	1.36	VIII-18932765	20101686	1.4	VIII-19245012	20413933	ENSGACG00000005388	11	na	1295931	1300251	engase	ENGASE	TRUE	TRUE	0.61	0.18	0.15
ENSGACT00000007146	12	111	70.66	**	12	1.13	Cis	N	XII-5134467	15723143	XII-5064653	15792957	1.1	XII-5237151	15620459	1.12	XII-5064653	15792957	ENSGACG00000005361	12	na	14957489	14961085	MAD2L2	MAD2L2	TRUE	TRUE	0.08	0.09	1.00
ENSGACT00000007152	7	184	74.38	*	13	0.74	Trans	N	VII-26764936	29040101	VII-26796470	29071635	1.76	VII-26303444	28578609	1.94	VII-27509807	29784972	ENSGACG00000005380	20	na	15634738	15657089	eif3ea	EIF3E	TRUE	TRUE	0.15	0.62	1.00
ENSGACT00000007152	20	134	80.54	***	13	0.75	Cis	N	XX-2006490	17503198	XX-1996956	17512732	1.29	XX-2883936	16625752	1.44	XX-19454388	20180097	ENSGACG00000005380	20	na	15634738	15657089	eif3ea	EIF3E	TRUE	TRUE	0.15	0.62	1.00
ENSGACT00000007154	14	100	70.59	*	12	0.68	Trans	N	XIV-13792574	14789928	XIV-13742435	14840067	0.95	XIV-14525956	14056546	1.05	XIV-13122072	15460430	ENSGACG00000005382	18	na	2505452	2517397	sptlc2b	SPTLC2	TRUE	TRUE	0.11	0.11	0.31
ENSGACT00000007156	14	67	72.75	**	12	0.64	Trans	N	XIV-7694346	7947451	XIV-7722765	7975870	0.63	XIV-6899691	7152796	0.73	XIV-8940706	9193811	ENSGACG00000005399	19	na	17180191	17183309	efcab4a	CRACR2B	TRUE	TRUE	0.33	0.10	0.15
ENSGACT00000007158	12	71	70.26	*	13	0.67	Trans	Y	XII-15236377	5621233	XII-15176496	5681114	0.67	XII-16083244	4774366	0.87	XII-9312316	11545294	ENSGACG00000005376	17	na	4210122	4220094	ppm1j	PPM1J	TRUE	TRUE	0.37	0.09	1.00
ENSGACT00000007158	17	17	82.37	****	14	0.80	Cis	N	XVII-1171860	1715594	XVII-1193263	1736997	0.15	XVII-1065428	1609162	0.2	XVII-1382590	1926324	ENSGACG00000005376	17	na	4210122	4220094	ppm1j	PPM1J	TRUE	TRUE	0.37	0.09	1.00
ENSGACT00000007165	19	57	72.07	*	11	0.79	Trans	N	XIX-2408239	2408239	XIX-2444848	2444848	0.48	XIX-1771413	1771413	0.58	XIX-2444848	2444848	ENSGACG00000005406	19	na	17175909	17177029	tmem138	TMEM138	TRUE	TRUE	0.11	0.11	0.15
ENSGACT00000007173	6	69	100.51	*	11	0.75	Trans	N	VI-13583348	14585259	VI-13689360	14691271	0.68	VI-13583348	14585259	0.71	VI-13953761	14955672	ENSGACG00000005407	10	na	9469056	9471363	mterfd1	MTERF3	TRUE	TRUE	0.12	0.09	0.15
ENSGACT00000007176	13	47	97.67	******	13	0.84	Cis	N	XIII-9438212	9438212	XIII-9552367	9552367	0.41	XIII-8398924	8398924	0.5	XIII-11334821	11334821	ENSGACG00000005409	13	na	3636849	3639511	cyb561a3a	CYB561A3	TRUE	TRUE	0.34	0.29	0.01
ENSGACT00000007178	6	7	83.55	****	12	0.75	Cis	N	VI-464405	1422262	VI-438917	1447750	0.05	VI-621924	1264743	0.23	VI-1790090	4153357	ENSGACG00000005392	6	na	7416708	7423561	msh6	MSH6	TRUE	TRUE	0.22	0.11	1.00
ENSGACT00000007181	1	5	109.17	******	13	0.78	Cis	N	I-702247	702247	I-822752	822752	0	I-50408	50408	0.08	I-971847	971847	ENSGACG00000005396	1	na	1282804	1288222	poldip2	POLDIP2	TRUE	TRUE	0.23	0.12	0.23
ENSGACT00000007189	1	88	82.83	***	15	0.82	Trans	N	I-13618484	13958281	I-13629290	13969087	0.71	I-7435299	7775096	0.91	I-13947981	14287778	ENSGACG00000005427	10	na	9473800	9476164	lrrc14b	LRRC14B	TRUE	TRUE	0.48	0.18	0.01
ENSGACT00000007200	10	74	77.79	***	13	0.80	Trans	N	X-12342898	13837656	X-12439170	13933928	0.7	X-11934280	13429038	0.76	X-12589009	14083767	ENSGACG00000005440	19	na	17136485	17137454	EPS8L2	EPS8L2	TRUE	TRUE	0.12	0.18	0.15
ENSGACT00000007204	6	113	67.75	*	9	0.70	Trans	N	VI-16318775	17320686	VI-16345096	17347007	1	VI-15761058	16762969	1.16	VI-16467308	17469219	ENSGACG00000005443	10	na	9484838	9486565	no_name	na	TRUE	TRUE	0.35	0.09	0.67
ENSGACT00000007207	1	4	99.72	******	15	0.80	Trans	N	I-557254	557254	I-702247	702247	0	I-50408	50408	0.06	I-930664	930664	ENSGACG00000005444	11	na	1332759	1335261	no_name	na	TRUE	TRUE	0.48	0.13	1.00
ENSGACT00000007210	4	67	82.87	**	10	0.71	Trans	N	IV-6336188	6336188	IV-6394113	6394113	0.65	IV-6086120	6086120	0.72	IV-7565162	7565162	ENSGACG00000005421	15	na	1992785	1996910	no_name	ADH1B	TRUE	TRUE	0.20	0.13	0.01
ENSGACT00000007221	17	112	74.62	***	13	0.71	Trans	N	XVII-11144176	16793171	XVII-11203211	16852206	1.07	XVII-10800130	16449125	1.17	XVII-11491028	17140023	ENSGACG00000005448	17	na	4229508	4237330	mov10a	MOV10	TRUE	TRUE	0.22	0.18	0.01
ENSGACT00000007224	10	48	84.79	*****	13	0.81	Trans	N	X-6206776	7701534	X-6330388	7825146	0.44	X-4659296	6154054	0.52	X-8133031	9627789	ENSGACG00000005452	12	na	14903082	14931149	no_name	GNB1	TRUE	TRUE	0.10	0.09	0.31
ENSGACT00000007228	20	30	122.2	******	16	1.04	Trans	N	XX-744154	1469863	XX-17897486	1612202	0.26	XX-533420	1259129	0.35	XX-17897486	1612202	ENSGACG00000005447	11	na	1336562	1344065	cln3	CLN3	TRUE	TRUE	0.47	0.14	1.00
ENSGACT00000007247	6	68	73.18	*	14	0.73	Trans	N	VI-13583348	14585259	VI-13689360	14691271	0.66	VI-13259612	14261523	0.72	VI-14129173	15131084	ENSGACG00000005476	20	na	15421265	15423834	zgc:91890	SLC52A3	TRUE	TRUE	0.21	0.10	0.10
ENSGACT00000007247	20	124	106.12	******	14	0.83	Cis	N	XX-3558390	15951298	XX-3396439	16113249	1.19	XX-4198513	15311175	1.29	XX-2662442	16847246	ENSGACG00000005476	20	na	15421265	15423834	zgc:91890	SLC52A3	TRUE	TRUE	0.21	0.10	0.10
ENSGACT00000007248	10	41	68.01	*	11	0.75	Trans	N	X-4295979	5790737	X-4481928	5976686	0.35	X-3405705	4900463	0.59	X-10189148	11683906	ENSGACG00000005432	6	na	7424399	7434145	fbxo11a	FBXO11	TRUE	TRUE	0.18	0.10	1.00
ENSGACT00000007255	6	108	73.15	***	15	0.72	Trans	N	VI-16237023	17238934	VI-16318775	17320686	1.01	VI-15796191	16798102	1.15	VI-16467308	17469219	ENSGACG00000005465	11	na	1346243	1351773	ppp4ca	PPP4C	FALSE	TRUE	0.06	0.07	0.32
ENSGACT00000007259	13	17	70.8	*	16	0.67	Cis	N	XIII-2630104	2630104	XIII-2841629	2841629	0.11	XIII-1614109	1614109	0.24	XIII-4615277	4615277	ENSGACG00000005462	13	na	3699539	3711666	GOLGA7	GOLGA7	TRUE	TRUE	0.10	0.30	0.51
ENSGACT00000007263	15	35	75.86	*	12	0.71	Cis	N	XV-2087365	2401912	XV-2145864	2460411	0.31	XV-1737545	2052092	0.39	XV-2262736	2577283	ENSGACG00000005451	15	na	1997549	2001568	no_name	ADH1B	TRUE	TRUE	0.71	0.13	1.00
ENSGACT00000007289	17	79	95.18	******	14	0.81	Cis	N	27-3508355	8588798	27-3462561	8634592	0.76	27-3912995	8184158	0.87	27-193139	11904014	ENSGACG00000005505	17	na	4369562	4372071	si:ch211-81n22.1	na	TRUE	TRUE	0.50	0.16	0.01
ENSGACT00000007296	3	80	73.94	*	11	0.69	Trans	N	III-12680763	12680763	III-12743433	12743433	0.69	III-11552936	11552936	0.87	III-13534373	13534373	ENSGACG00000005509	19	na	17043897	17045943	no_name	na	TRUE	TRUE	0.66	0.11	0.05
ENSGACT00000007296	19	57	68.75	*	14	0.81	Trans	N	XIX-2408239	2408239	XIX-2444848	2444848	0.52	XIX-1942057	1942057	0.58	XIX-2444848	2444848	ENSGACG00000005509	19	na	17043897	17045943	no_name	na	TRUE	TRUE	0.66	0.11	0.05
ENSGACT00000007302	21	110	116.89	******	15	0.87	Cis	N	XXI-11536467	15121372	126-45322	15304592	1.06	XXI-11636254	15021585	1.13	126-232254	15491524	ENSGACG00000005504	21	na	15243884	15255448	cul1b	CUL1	TRUE	TRUE	0.64	0.10	1.00
ENSGACT00000007310	1	20	123.36	******	18	0.97	Cis	N	175-119080	1663430	165-121863	1837636	0.07	I-930664	930664	0.22	165-121863	1837636	ENSGACG00000005511	1	na	1394892	1401575	INPP5K	INPP5K	TRUE	TRUE	0.58	0.20	0.01
ENSGACT00000007324	11	5	78.19	***	14	0.77	Cis	N	XI-564118	564118	XI-653251	653251	0	XI-80094	80094	0.07	XI-765381	765381	ENSGACG00000005522	11	na	1367307	1368932	si:dkey-204f11.64	na	TRUE	TRUE	0.19	0.10	1.00
ENSGACT00000007327	7	7	73.18	*	13	0.78	Trans	N	VII-251968	526656	VII-287848	562536	0.05	VII-121763	396451	0.09	VII-412073	686761	ENSGACG00000005530	13	na	3882476	3882790	C8orf4	C8orf4	TRUE	TRUE	0.60	0.10	0.54
ENSGACT00000007327	13	18	104.42	******	12	0.76	Cis	N	XIII-2841629	2841629	XIII-3110793	3110793	0.16	XIII-2609991	2609991	0.26	XIII-4935722	4935722	ENSGACG00000005530	13	na	3882476	3882790	C8orf4	C8orf4	TRUE	TRUE	0.60	0.10	0.54
ENSGACT00000007342	2	61	72.27	**	16	0.76	Trans	N	II-9551369	9962946	II-10055617	10467194	0.45	II-5304167	5715744	0.65	II-10862650	11274227	ENSGACG00000005506	5	na	3985270	3994055	cops3	COPS3	TRUE	TRUE	0.07	0.11	0.01
ENSGACT00000007354	12	0	78.22	***	11	0.81	Trans	N	114-202489	166803	114-202489	166803	0	114-202489	166803	0.01	114-31443	337849	ENSGACG00000005527	6	na	7478524	7487745	gtf2a1l	STON1-GTF2A1L	TRUE	TRUE	0.09	0.07	1.00
ENSGACT00000007358	12	0	84.72	******	13	0.81	Trans	N	114-202489	166803	114-202489	166803	0	114-202489	166803	0.02	114-31443	337849	ENSGACG00000005536	15	na	2010519	2015228	eif4eb	EIF4E	TRUE	TRUE	0.13	0.12	0.01
ENSGACT00000007362	9	172	75.79	***	13	0.73	Trans	N	177-95085	20344564	177-126761	20376240	1.58	IX-19530845	19530845	1.74	238-20308	20440410	ENSGACG00000005550	12	na	14419243	14422630	lrrc47	LRRC47	TRUE	TRUE	0.16	0.14	0.34
ENSGACT00000007370	8	34	105.3	******	15	0.88	Cis	N	VIII-2862039	4030960	VIII-3158601	4327522	0.28	VIII-2490559	3659480	0.45	VIII-6333027	7501948	ENSGACG00000005532	8	na	6098866	6103310	SERPINB1	SERPINB1	TRUE	TRUE	0.36	0.15	0.31
ENSGACT00000007382	5	46	80.75	***	11	0.70	Cis	N	V-3120827	7708405	V-3078208	7751024	0.44	V-3506561	7322671	0.48	V-2707933	8121299	ENSGACG00000005572	5	na	3954364	3955913	rasd1	RASD1	TRUE	TRUE	0.27	0.12	1.00
ENSGACT00000007384	20	124	71.46	**	13	0.67	Cis	N	XX-3558390	15951298	XX-3396439	16113249	1.2	XX-4198513	15311175	1.3	XX-2564613	16945075	ENSGACG00000005553	20	na	15029001	15062968	znf236	ZNF236	TRUE	TRUE	0.15	0.28	0.01
ENSGACT00000007388	6	121	74.88	**	12	0.71	Trans	N	VI-16699081	17700992	VI-16746514	17748425	1.13	VI-16318775	17320686	1.24	156-141957	18227543	ENSGACG00000005578	5	na	3910342	3949075	pemt	PEMT	TRUE	TRUE	0.13	0.18	1.00
ENSGACT00000007392	4	67	80.9	*	9	0.73	Trans	N	IV-6336188	6336188	IV-6394113	6394113	0.64	IV-5834379	5834379	0.69	IV-6747842	6747842	ENSGACG00000005580	21	na	14964600	14969426	no_name	KMT2C	TRUE	TRUE	0.67	0.09	0.01
ENSGACT00000007392	21	116	178.55	******	14	1.07	Cis	N	214-8251	15643796	182-26401	15749690	1.15	213-51379	15584166	1.17	182-87724	15811013	ENSGACG00000005580	21	na	14964600	14969426	no_name	KMT2C	TRUE	TRUE	0.67	0.09	0.01
ENSGACT00000007396	12	3	74.75	*	10	0.71	Trans	N	114-31443	337849	139-173654	418549	0	114-202489	166803	0.11	XII-131122	942885	ENSGACG00000005561	19	na	17002661	17008327	athl1	ATHL1	TRUE	TRUE	0.27	0.18	0.01
ENSGACT00000007399	10	58	72.35	**	9	0.61	Cis	N	X-9699380	11194138	X-9942823	11437581	0.52	X-8116783	9611541	0.67	X-11814839	13309597	ENSGACG00000005588	10	na	9598074	9599299	no_name	na	TRUE	TRUE	0.13	0.13	0.01
ENSGACT00000007399	15	91	68.61	*	10	0.67	Trans	N	XV-10839561	11154108	XV-10966557	11281104	0.81	XV-9523242	9837789	0.94	XV-11535959	11850506	ENSGACG00000005588	10	na	9598074	9599299	no_name	na	TRUE	TRUE	0.13	0.13	0.01
ENSGACT00000007402	12	85	79.13	*****	14	0.71	Cis	N	XII-10199199	10658411	XII-9872597	10985013	0.81	XII-13071675	7785935	0.89	XII-9036705	11820905	ENSGACG00000005579	12	na	14398459	14400938	casp9	CASP9	TRUE	TRUE	0.08	0.33	0.69
ENSGACT00000007404	10	26	71.16	**	14	0.66	Cis	N	X-2192700	3687458	X-2349415	3844173	0.15	X-74741	1569499	0.31	X-3405705	4900463	ENSGACG00000005591	10	na	9602748	9607437	cyhr1	CYHR1	TRUE	TRUE	0.12	0.12	0.01
ENSGACT00000007426	5	31	148.01	******	8	0.74	Cis	N	V-5404286	5424946	V-5265630	5563602	0.28	V-5760871	5068361	0.34	V-4769625	6059607	ENSGACG00000005583	5	na	3829697	3883105	RAB26	RAB26	TRUE	TRUE	0.71	0.13	1.00
ENSGACT00000007427	10	0	90.04	*	9	0.68	Trans	N	101-168591	168591	101-168591	168591	0	101-168591	168591	0.02	101-353304	353304	ENSGACG00000005586	21	na	14957204	14963243	galnt11	GALNT11	TRUE	TRUE	0.43	0.11	0.13
ENSGACT00000007427	21	116	162.09	******	13	0.92	Cis	N	214-8251	15643796	182-26401	15749690	1.05	67-723367	14770349	1.17	182-87724	15811013	ENSGACG00000005586	21	na	14957204	14963243	galnt11	GALNT11	TRUE	TRUE	0.43	0.11	0.13
ENSGACT00000007428	20	141	79.46	*****	12	0.77	Cis	N	XX-18568777	19294486	XX-18688900	19414609	1.4	XX-848953	18660735	1.45	XX-19680801	20406510	ENSGACG00000005611	20	na	14532519	14537764	zhx2	ZHX2	TRUE	TRUE	0.17	0.19	0.01
ENSGACT00000007430	11	34	113.91	******	12	0.80	Cis	N	XI-4675636	4675636	XI-4799605	4799605	0.3	XI-3692797	3692797	0.36	XI-4885704	4885704	ENSGACG00000005605	11	na	1445791	1449722	atp5g1	ATP5G1	TRUE	TRUE	0.26	0.15	0.67
ENSGACT00000007430	13	120	73.72	*	16	0.76	Trans	N	XIII-18924058	19207705	XIII-18907254	19224509	1.17	XIII-19165603	18966160	1.22	XIII-18859494	19272269	ENSGACG00000005605	11	na	1445791	1449722	atp5g1	ATP5G1	TRUE	TRUE	0.26	0.15	0.67
ENSGACT00000007436	1	30	84.01	*****	14	0.75	Cis	N	165-139122	1854895	I-1760608	2100405	0.25	165-139122	1854895	0.33	I-1861014	2200811	ENSGACG00000005598	1	na	2091365	2094079	rbp2a	RBP2	TRUE	TRUE	0.47	0.17	1.00
ENSGACT00000007445	2	75	69.73	**	14	0.74	Trans	N	II-13478136	13889713	II-13960349	14371926	0.71	II-11599424	12011001	0.84	II-17038880	17450457	ENSGACG00000005626	11	na	1659578	1661485	HOXB5	HOXB5	TRUE	TRUE	0.21	0.09	0.01
ENSGACT00000007454	10	74	69.07	*	9	0.71	Trans	N	X-12342898	13837656	X-12439170	13933928	0.69	X-11814839	13309597	0.8	X-13055455	14550213	ENSGACG00000005567	8	na	6105434	6108949	tsta3	TSTA3	TRUE	TRUE	0.17	0.13	0.01
ENSGACT00000007454	17	81	75.11	***	12	0.75	Trans	N	27-3462561	8634592	27-3207969	8889184	0.75	XVII-6342482	6886216	0.88	XVII-7341076	12990071	ENSGACG00000005567	8	na	6105434	6108949	tsta3	TSTA3	TRUE	TRUE	0.17	0.13	0.01
ENSGACT00000007456	15	14	69.4	*	14	0.67	Trans	N	XV-764392	961566	XV-596649	1129309	0.12	XV-1047864	678094	0.23	XV-1324453	1639000	ENSGACG00000005635	11	na	1738040	1740608	hoxb1a	HOXB1	TRUE	TRUE	0.06	0.08	1.00
ENSGACT00000007459	17	27	71.94	*	14	0.85	Trans	N	XVII-1814015	2357749	XVII-2013565	2557299	0.19	XVII-1293451	1837185	0.31	XVII-2013565	2557299	ENSGACG00000005634	1	na	2102210	2105715	mrps22	MRPS22	TRUE	TRUE	0.36	0.17	0.13
ENSGACT00000007463	6	118	72.98	***	13	0.86	Trans	N	VI-16467308	17469219	VI-16502159	17504070	1.17	VI-16371826	17373737	1.23	156-82766	18168352	ENSGACG00000005582	15	na	2071935	2118506	si:ch211-233a24.2	KIAA1109	TRUE	TRUE	0.09	0.08	0.01
ENSGACT00000007466	10	46	82.51	*****	9	0.78	Trans	N	X-4798337	6293095	X-5153408	6648166	0.42	X-4295979	5790737	0.5	X-6965632	8460390	ENSGACG00000005637	11	na	1916391	1916967	CBX1	CBX1	TRUE	TRUE	0.09	0.11	0.31
ENSGACT00000007474	2	158	75.16	**	12	0.67	Trans	N	II-22514705	22926282	II-22594797	23006374	1.54	II-22439559	22851136	1.62	II-22860866	23272443	ENSGACG00000005644	11	na	1924128	1936404	nfe2l1a	NFE2L1	TRUE	TRUE	0.31	0.25	0.20
ENSGACT00000007474	11	41	81.39	*****	15	0.74	Cis	Y	XI-5644799	5644799	XI-6295499	6295499	0.33	XI-4130339	4130339	0.44	XI-7641231	7641231	ENSGACG00000005644	11	na	1924128	1936404	nfe2l1a	NFE2L1	TRUE	TRUE	0.31	0.25	0.20
ENSGACT00000007482	11	28	132.04	******	12	0.81	Cis	N	XI-3661327	3661327	XI-3681118	3681118	0.24	XI-3156503	3156503	0.31	XI-3945031	3945031	ENSGACG00000005654	11	na	1941709	1945827	praf2	PRAF2	TRUE	TRUE	0.55	0.14	0.31
ENSGACT00000007485	12	120	67.76	*	14	0.75	Trans	N	XII-3509030	17348580	XII-3141304	17716306	1.17	XII-4198808	16658802	1.3	XII-17552316	19653899	ENSGACG00000005641	5	na	3779424	3782700	rnps1	RNPS1	TRUE	TRUE	0.12	0.07	0.01
ENSGACT00000007498	6	112	68.8	*	6	0.58	Trans	N	VI-16318775	17320686	VI-16345096	17347007	1.07	VI-15959627	16961538	1.15	VI-16467308	17469219	ENSGACG00000005657	8	na	6122969	6127018	eef1db	EEF1D	TRUE	TRUE	0.11	0.12	0.51
ENSGACT00000007498	19	35	70.51	*	12	0.74	Trans	N	XIX-1426387	1426387	XIX-1445918	1445918	0.25	XIX-897514	897514	0.41	XIX-1551227	1551227	ENSGACG00000005657	8	na	6122969	6127018	eef1db	EEF1D	TRUE	TRUE	0.11	0.12	0.51
ENSGACT00000007521	1	44	78.61	**	12	0.76	Trans	N	I-2365528	2705325	I-2426853	2766650	0.39	I-2062870	2402667	0.48	I-2680037	3019834	ENSGACG00000005688	8	na	6226043	6228567	FETUB	FETUB	TRUE	TRUE	0.26	0.17	0.32
ENSGACT00000007525	6	113	83.66	***	10	0.72	Trans	N	VI-16318775	17320686	VI-16345096	17347007	1.11	VI-16237023	17238934	1.15	VI-16467308	17469219	ENSGACG00000005681	18	na	2952888	2958754	cgrrf1	CGRRF1	TRUE	TRUE	0.09	0.14	0.15
ENSGACT00000007532	6	113	69.52	*	14	0.70	Trans	N	VI-16318775	17320686	VI-16345096	17347007	1.11	VI-16237023	17238934	1.18	VI-16502159	17504070	ENSGACG00000005690	8	na	6230151	6234511	fetub	FETUB	TRUE	TRUE	0.12	0.13	1.00
ENSGACT00000007533	10	67	68.48	*	11	0.66	Cis	N	X-11603720	13098478	X-11814839	13309597	0.58	X-9699380	11194138	0.7	X-12062541	13557299	ENSGACG00000005655	10	na	9623170	9631992	snrnp40	SNRNP40	TRUE	TRUE	0.16	0.15	0.01
ENSGACT00000007536	10	0	83.15	***	14	0.84	Trans	N	101-168591	168591	101-168591	168591	0	101-168591	168591	0.04	58-17961	402584	ENSGACG00000005685	20	na	14477564	14489329	ATAD2	ATAD2	TRUE	TRUE	0.36	0.24	0.01
ENSGACT00000007536	14	77	73.8	**	11	0.69	Trans	N	XIV-10150138	10403243	XIV-10215691	10468796	0.74	XIV-9071686	9324791	0.79	XIV-10380226	10633331	ENSGACG00000005685	20	na	14477564	14489329	ATAD2	ATAD2	TRUE	TRUE	0.36	0.24	0.01
ENSGACT00000007536	20	98	89.14	*****	11	0.70	Cis	N	XX-13483120	6026568	XX-13328928	6180760	0.97	XX-13790154	5719534	1	XX-12850598	6659090	ENSGACG00000005685	20	na	14477564	14489329	ATAD2	ATAD2	TRUE	TRUE	0.36	0.24	0.01
ENSGACT00000007542	2	53	69.93	*	13	0.73	Trans	N	II-7093569	7505146	II-7552855	7964432	0.42	II-4924910	5336487	0.6	II-9458691	9870268	ENSGACG00000005701	8	na	6237102	6240778	fetub	FETUB	TRUE	TRUE	0.20	0.11	0.10
ENSGACT00000007545	6	99	69.41	*	11	0.74	Trans	N	VI-15761058	16762969	VI-15796191	16798102	0.97	VI-15610511	16612422	1.08	VI-16318775	17320686	ENSGACG00000005659	19	na	16956088	16964123	gtf2h1	GTF2H1	TRUE	TRUE	0.11	0.11	0.31
ENSGACT00000007548	10	5	78.97	***	11	0.65	Trans	N	58-133886	518509	58-272923	657546	0	101-168591	168591	0.23	X-2097375	3592133	ENSGACG00000005698	15	na	2211368	2215648	gnmt	GNMT	TRUE	TRUE	0.46	0.17	0.01
ENSGACT00000007548	15	31	89.69	******	13	0.68	Cis	N	XV-1737545	2052092	XV-1955725	2270272	0.25	XV-1379637	1694184	0.37	XV-2145864	2460411	ENSGACG00000005698	15	na	2211368	2215648	gnmt	GNMT	TRUE	TRUE	0.46	0.17	0.01
ENSGACT00000007566	16	90	89.88	*	9	0.61	Trans	N	XVI-15354744	15354744	XVI-15449219	15449219	0.84	XVI-14990940	14990940	0.98	XVI-17947547	16336989	ENSGACG00000005720	11	na	2014186	2019126	prr15la	PRR15L	TRUE	TRUE	0.12	0.11	1.00
ENSGACT00000007571	8	108	81.57	***	9	0.81	Unknown	N	VIII-17147849	18316770	VIII-17401771	18570692	1.05	VIII-17060338	18229259	1.17	VIII-17916491	19085412	ENSGACG00000005728	scaffold_812	Unknown	na	na	ndnf	NDNF	TRUE	TRUE	0.38	0.11	1.00
ENSGACT00000007576	1	168	69.15	*	13	0.78	Trans	N	74-377436	28007462	74-485754	28115780	1.65	74-159179	27789205	1.7	74-641223	28271249	ENSGACG00000005731	16	na	10954887	10956067	no_name	na	TRUE	TRUE	0.06	0.17	0.01
ENSGACT00000007579	6	0	76.26	**	12	0.70	Trans	N	61-63272	63272	61-63272	63272	0	61-63272	63272	0.06	VI-464405	1422262	ENSGACG00000005724	17	na	4510046	4513709	gpd1b	GPD1	TRUE	TRUE	0.19	0.42	1.00
ENSGACT00000007579	17	29	72.04	*	10	0.65	Cis	N	XVII-1814015	2357749	XVII-2013565	2557299	0.26	XVII-1702846	2246580	0.36	XVII-2248267	2792001	ENSGACG00000005724	17	na	4510046	4513709	gpd1b	GPD1	TRUE	TRUE	0.19	0.42	1.00
ENSGACT00000007580	15	83	70.67	*	12	0.75	Trans	N	XV-9838988	10153535	XV-10070791	10385338	0.81	XV-9523242	9837789	0.85	XV-10456933	10771480	ENSGACG00000005717	10	na	9643066	9659067	pum1	PUM1	TRUE	TRUE	0.07	0.07	0.01
ENSGACT00000007582	4	75	76.23	***	12	0.87	Trans	N	IV-8493114	8493114	IV-8518340	8518340	0.74	IV-8266336	8266336	0.77	IV-9374218	9374218	ENSGACG00000005723	15	na	2268924	2271304	SDSL	SDSL	TRUE	TRUE	0.09	0.08	1.00
ENSGACT00000007582	7	39	70.53	*	11	0.78	Trans	N	VII-1738588	2265573	VII-1768875	2295860	0.38	VII-1695696	2222681	0.41	VII-2261651	2788636	ENSGACG00000005723	15	na	2268924	2271304	SDSL	SDSL	TRUE	TRUE	0.09	0.08	1.00
ENSGACT00000007582	17	69	76.63	***	13	0.81	Trans	N	XVII-5510165	6053899	XVII-5564958	6108692	0.65	XVII-4598896	5142630	0.72	XVII-5944580	6488314	ENSGACG00000005723	15	na	2268924	2271304	SDSL	SDSL	TRUE	TRUE	0.09	0.08	1.00
ENSGACT00000007594	4	187	74.41	***	17	0.74	Trans	N	IV-32183673	32183673	IV-32306252	32306252	1.82	IV-31968147	31968147	1.92	IV-32378784	32378784	ENSGACG00000005744	1	na	2252489	2254503	RINL	RINL	TRUE	TRUE	0.13	0.21	1.00
ENSGACT00000007595	16	66	83.8	****	11	0.74	Cis	N	XVI-12047385	12047385	XVI-12330491	12330491	0.62	XVI-11227226	11227226	0.74	XVI-14208795	14208795	ENSGACG00000005734	16	na	10980019	10999671	BAZ2B	BAZ2B	TRUE	TRUE	0.26	0.13	0.01
ENSGACT00000007602	6	113	70.88	*	10	0.65	Trans	N	VI-16318775	17320686	VI-16345096	17347007	1.09	VI-16237023	17238934	1.16	VI-16467308	17469219	ENSGACG00000005705	20	na	14471338	14475164	si:rp71-45k5.4	PSMA2	TRUE	TRUE	0.06	0.11	0.01
ENSGACT00000007608	9	91	73.8	**	17	0.80	Trans	N	IX-7393124	14809267	IX-7162901	15039490	0.84	IX-7981478	14220913	1.01	IX-5514798	16687593	ENSGACG00000005686	6	na	7894243	7914251	psme4a	PSME4	TRUE	TRUE	0.09	0.10	0.05
ENSGACT00000007618	6	115	68.21	*	9	0.74	Trans	N	VI-16371826	17373737	VI-16467308	17469219	1.11	VI-16237023	17238934	1.19	VI-16514851	17516762	ENSGACG00000005762	1	na	2264700	2267186	ATP5SL	ATP5SL	TRUE	TRUE	0.18	0.12	1.00
ENSGACT00000007625	17	101	66.95	*	14	0.79	Trans	N	XVII-10432423	16081418	XVII-10452929	16101924	0.99	XVII-10304267	15953262	1.07	XVII-10871911	16520906	ENSGACG00000005760	8	na	6289258	6291383	rgs16	RGS5	TRUE	TRUE	0.39	0.11	0.13
ENSGACT00000007635	15	28	75.74	***	12	0.65	Cis	N	XV-1582278	1896825	XV-1669458	1984005	0.15	XV-764392	961566	0.36	XV-2145864	2460411	ENSGACG00000005770	15	na	2308524	2309579	cx28.6	GJB5	TRUE	TRUE	0.08	0.12	0.13
ENSGACT00000007635	17	16	66.91	*	12	0.67	Trans	N	XVII-1171860	1715594	XVII-1193263	1736997	0.12	XVII-819168	1362902	0.2	XVII-1382590	1926324	ENSGACG00000005770	15	na	2308524	2309579	cx28.6	GJB5	TRUE	TRUE	0.08	0.12	0.13
ENSGACT00000007646	9	87	72.94	**	11	0.69	Trans	N	IX-7564974	14637417	IX-7463735	14738656	0.85	IX-7981478	14220913	0.88	IX-7393124	14809267	ENSGACG00000005778	16	na	11091546	11093393	dap1b	DAPL1	TRUE	TRUE	0.22	0.55	0.67
ENSGACT00000007646	16	64	120.15	******	12	0.88	Cis	N	XVI-11357279	11357279	XVI-11862790	11862790	0.61	XVI-10974793	10974793	0.66	XVI-12330491	12330491	ENSGACG00000005778	16	na	11091546	11093393	dap1b	DAPL1	TRUE	TRUE	0.22	0.55	0.67
ENSGACT00000007648	12	95	187.88	******	14	1.01	Cis	N	XII-7418096	13439514	XII-7291671	13565939	0.91	XII-8992438	11865172	0.99	XII-6438043	14419567	ENSGACG00000005775	12	na	13772503	13781835	slc26a6	SLC26A6	TRUE	TRUE	0.43	0.12	0.67
ENSGACT00000007668	13	136	91.07	**	16	0.84	Trans	N	XIII-19667411	19758555	XIII-19695796	19786940	1.34	XIII-18649731	19482032	1.47	150-170980	20345254	ENSGACG00000005784	11	na	2185181	2193544	aoc2	AOC2	TRUE	TRUE	0.48	0.09	0.67
ENSGACT00000007675	18	135	67	*	14	0.84	Trans	N	XVIII-16139736	16139736	XVIII-16168640	16168640	1.32	XVIII-15654253	15654253	1.37	XVIII-16247898	16247898	ENSGACG00000005802	12	na	13697719	13698459	NAT6	NAT6	TRUE	TRUE	0.18	0.17	0.01
ENSGACT00000007684	10	53	82.01	****	11	0.71	Cis	N	X-8158728	9653486	X-8204507	9699265	0.42	X-4295979	5790737	0.59	X-10189148	11683906	ENSGACG00000005801	10	na	9781315	9783078	rbm48	RBM48	TRUE	TRUE	0.14	0.16	1.00
ENSGACT00000007707	1	25	102.64	*	7	0.64	Cis	N	165-139122	1854895	I-1760608	2100405	0.14	I-1260907	1260907	0.29	I-1760608	2100405	ENSGACG00000005820	1	na	2353632	2359614	sars2	SARS2	TRUE	TRUE	0.22	0.08	0.10
ENSGACT00000007707	13	113	123.65	*	3	0.59	Trans	N	XIII-19271199	18860564	XIII-19165603	18966160	1.02	XIII-18448639	18448639	1.2	XIII-18907254	19224509	ENSGACG00000005820	1	na	2353632	2359614	sars2	SARS2	TRUE	TRUE	0.22	0.08	0.10
ENSGACT00000007711	4	60	73.18	**	14	0.73	Trans	N	IV-5362751	5362751	IV-5389260	5389260	0.56	IV-4630680	4630680	0.69	IV-6747842	6747842	ENSGACG00000005812	12	na	13677697	13684572	ifrd2	IFRD2	TRUE	TRUE	0.10	0.17	1.00
ENSGACT00000007724	13	109	67.73	*	13	0.66	Trans	N	XIII-19458698	18673065	XIII-19329907	18801856	1.02	XIII-18448639	18448639	1.16	XIII-19020297	19111466	ENSGACG00000005763	20	na	14458157	14463974	sdha	SDHA	TRUE	TRUE	0.24	0.17	0.01
ENSGACT00000007724	20	116	82.05	****	14	0.72	Cis	N	XX-4652255	14857433	XX-4455145	15054543	1.13	XX-5183560	14326128	1.24	XX-3396439	16113249	ENSGACG00000005763	20	na	14458157	14463974	sdha	SDHA	TRUE	TRUE	0.24	0.17	0.01
ENSGACT00000007725	19	39	67.09	*	13	0.71	Trans	N	XIX-1445918	1445918	XIX-1486328	1486328	0.33	XIX-1226872	1226872	0.45	XIX-1683292	1683292	ENSGACG00000005772	13	na	4080624	4087132	zgc:152830	na	TRUE	TRUE	0.12	0.23	0.79
ENSGACT00000007727	15	101	65.47	*	10	0.63	Trans	N	XV-12352513	12667060	XV-12839581	13154128	0.95	XV-11610827	11925374	1.21	XV-15962025	16276572	ENSGACG00000005827	12	na	13669096	13672443	fads2	FADS2	TRUE	TRUE	0.08	0.12	0.45
ENSGACT00000007727	18	104	71.26	***	12	1.27	Trans	N	XVIII-14188735	14188735	XVIII-14274013	14274013	0.98	XVIII-13916019	13916019	1.11	XVIII-14643331	14643331	ENSGACG00000005827	12	na	13669096	13672443	fads2	FADS2	TRUE	TRUE	0.08	0.12	0.45
ENSGACT00000007728	4	120	75.93	**	13	0.83	Trans	Y	IV-26185866	19988879	IV-26113739	20061006	1.19	IV-26825521	19349224	1.21	IV-25911996	20262749	ENSGACG00000005836	20	na	14444235	14455185	no_name	na	TRUE	TRUE	0.27	0.18	1.00
ENSGACT00000007731	20	141	69.83	*	12	0.72	Cis	N	XX-18568777	19294486	XX-18688900	19414609	1.36	XX-1957558	17552130	1.47	XX-19695349	20421058	ENSGACG00000005839	20	na	14440061	14442978	no_name	na	TRUE	TRUE	0.18	0.22	1.00
ENSGACT00000007736	13	124	73.86	**	13	0.70	Trans	N	XIII-18833842	19297921	XIII-18677744	19454019	1.21	XIII-18907254	19224509	1.31	225-53699	19704290	ENSGACG00000005826	15	na	2396133	2402808	pomt2	POMT2	TRUE	TRUE	0.30	0.14	0.01
ENSGACT00000007738	12	0	74.71	***	12	0.81	Trans	N	114-202489	166803	114-202489	166803	0	114-202489	166803	0.01	114-31443	337849	ENSGACG00000005841	20	na	14430801	14438211	no_name	na	TRUE	TRUE	0.30	0.12	0.01
ENSGACT00000007744	16	127	126.79	******	17	1.05	Cis	N	XVI-16222295	18062241	115-246220	18213587	1.23	XVI-16626010	17658526	1.3	115-202236	18257571	ENSGACG00000005831	16	na	11287503	11290620	nr4a2a	NR4A2	TRUE	TRUE	0.50	0.08	0.01
ENSGACT00000007765	1	32	80.1	***	14	0.80	Cis	N	I-1760608	2100405	I-1861014	2200811	0.27	165-139122	1854895	0.39	I-2242464	2582261	ENSGACG00000005843	1	na	2381631	2388078	adck4	ADCK4	TRUE	TRUE	0.15	0.39	0.04
ENSGACT00000007774	12	41	69.96	*	8	0.61	Trans	N	99-123121	2181267	99-151599	2209745	0.36	XII-1157990	1969753	0.44	68-144695	2623489	ENSGACG00000005870	17	na	4678829	4681151	bloc1s1	BLOC1S1	TRUE	TRUE	0.23	0.17	0.01
ENSGACT00000007784	12	117	66.86	*	11	0.67	Trans	N	XII-4198808	16658802	XII-4160117	16697493	1.1	XII-5237151	15620459	1.19	XII-3628223	17229387	ENSGACG00000005873	8	na	6802536	6805288	glrx2	GLRX2	TRUE	TRUE	0.20	0.08	0.05
ENSGACT00000007790	8	48	155.53	******	19	1.07	Cis	Y	VIII-6992972	8161893	VIII-7213771	8382692	0.41	VIII-4716942	5885863	0.53	VIII-10350392	11519313	ENSGACG00000005881	8	na	6828968	6830272	b3galt2	B3GALT2	TRUE	TRUE	0.64	0.12	0.58
ENSGACT00000007796	17	43	76.18	**	14	0.77	Cis	N	XVII-2441829	2985563	XVII-2583195	3126929	0.38	XVII-2248267	2792001	0.47	XVII-2775833	3319567	ENSGACG00000005875	17	na	4683476	4692670	itcha	ITCH	TRUE	TRUE	0.41	0.18	0.32
ENSGACT00000007810	8	42	171.47	******	15	1.02	Cis	N	VIII-4864314	6033235	VIII-4998907	6167828	0.37	VIII-3552572	4721493	0.46	VIII-6476062	7644983	ENSGACG00000005883	8	na	6972086	6993717	no_name	CFH	TRUE	TRUE	0.61	0.09	0.01
ENSGACT00000007817	12	79	84.23	*****	12	0.71	Cis	N	XII-14031456	6826154	XII-13416868	7440742	0.78	XII-14031456	6826154	0.81	XII-12762352	8095258	ENSGACG00000005903	12	na	13445951	13447545	selk	SELK	TRUE	TRUE	0.22	0.15	0.13
ENSGACT00000007823	1	34	114.86	******	18	0.96	Cis	N	I-1861014	2200811	I-1932673	2272470	0.26	165-139122	1854895	0.45	I-2586915	2926712	ENSGACG00000005892	1	na	2488867	2496997	si:ch211-210b2.2	TCAF1	TRUE	TRUE	0.51	0.14	0.10
ENSGACT00000007823	5	119	74.13	***	14	0.75	Trans	N	V-11527155	14163483	V-11333650	14356988	1.14	V-10832043	13783585	1.25	V-11070450	14620188	ENSGACG00000005892	1	na	2488867	2496997	si:ch211-210b2.2	TCAF1	TRUE	TRUE	0.51	0.14	0.10
ENSGACT00000007824	8	131	73.45	**	15	0.70	Trans	N	VIII-18436938	19605859	VIII-18468516	19637437	1.27	VIII-18041098	19210019	1.35	VIII-18813356	19982277	ENSGACG00000005906	19	na	16765014	16766003	fancf	FANCF	TRUE	TRUE	0.13	0.26	0.01
ENSGACT00000007826	7	180	74.43	*	9	0.70	Trans	N	VII-26561709	28836874	VII-26574318	28849483	1.77	VII-26393747	28668912	1.84	VII-26796470	29071635	ENSGACG00000005908	8	na	6996432	7013007	aspm	ASPM	TRUE	TRUE	0.52	0.19	0.01
ENSGACT00000007826	8	65	75.07	**	13	0.77	Cis	N	VIII-12955202	14124123	VIII-13135459	14304380	0.57	VIII-11788211	12957132	0.69	VIII-14359082	15528003	ENSGACG00000005908	8	na	6996432	7013007	aspm	ASPM	TRUE	TRUE	0.52	0.19	0.01
ENSGACT00000007827	17	63	146.1	******	19	1.01	Cis	N	XVII-4237792	4781526	XVII-4264739	4808473	0.6	XVII-3852848	4396582	0.68	XVII-5510165	6053899	ENSGACG00000005904	17	na	4699965	4704940	tgm5l	TGM5	TRUE	TRUE	0.81	0.10	1.00
ENSGACT00000007831	7	168	69.19	*	11	0.66	Trans	N	VII-25727083	28002248	VII-25978618	28253783	1.63	VII-25659640	27934805	1.79	VII-26491312	28766477	ENSGACG00000005893	6	na	8079903	8090949	fam135a	FAM135A	TRUE	TRUE	0.23	0.11	0.23
ENSGACT00000007840	12	36	74.23	**	13	0.68	Trans	N	XII-1157990	1969753	XII-1186470	1998233	0.33	XII-790127	1601890	0.39	99-18680	2076826	ENSGACG00000005910	15	na	2485777	2486837	CHAC1	CHAC1	TRUE	TRUE	0.21	0.16	0.01
ENSGACT00000007842	18	43	99.3	******	17	0.84	Cis	N	XVIII-6814024	6814024	XVIII-7433412	7433412	0.37	XVIII-3945381	3945381	0.45	XVIII-7903016	7903016	ENSGACG00000005916	18	na	3122755	3129455	slc22a2	SLC22A2	TRUE	TRUE	0.51	0.20	0.05
ENSGACT00000007845	10	50	71.73	*	12	0.70	Cis	N	X-6792877	8287635	X-6965632	8460390	0.48	X-6206776	7701534	0.56	X-9540115	11034873	ENSGACG00000005913	10	na	10072000	10091720	elp2	ELP2	TRUE	TRUE	0.28	0.16	1.00
ENSGACT00000007848	4	46	72.68	*	13	0.66	Trans	N	IV-3869269	3869269	IV-3923834	3923834	0.36	IV-3060885	3060885	0.48	IV-4130300	4130300	ENSGACG00000005918	1	na	2496117	2502605	pnkp	PNKP	FALSE	TRUE	0.05	0.09	0.67
ENSGACT00000007863	4	73	77.56	**	11	0.71	Trans	N	IV-7565162	7565162	IV-8266336	8266336	0.7	IV-6747842	6747842	0.74	IV-8443777	8443777	ENSGACG00000005930	8	na	7025258	7032087	rpe65c	RPE65	TRUE	TRUE	0.17	0.66	0.13
ENSGACT00000007865	17	58	148.44	******	17	0.98	Cis	N	XVII-3739059	4282793	XVII-3800481	4344215	0.48	XVII-2911486	3455220	0.7	XVII-5564958	6108692	ENSGACG00000005926	17	na	4753466	4767198	rtfdc1	RTFDC1	TRUE	TRUE	0.83	0.10	0.04
ENSGACT00000007868	13	32	81.42	****	9	0.65	Cis	N	XIII-6150885	6150885	XIII-6215461	6215461	0.29	XIII-5900916	5900916	0.35	XIII-7410611	7410611	ENSGACG00000005927	13	na	4377159	4404212	msh3	MSH3	TRUE	TRUE	0.19	0.17	0.15
ENSGACT00000007870	10	44	73.94	***	15	0.79	Cis	N	X-4659296	6154054	X-4798337	6293095	0.39	X-4295979	5790737	0.48	X-6330388	7825146	ENSGACG00000005936	10	na	10131126	10132807	fam206a	FAM206A	TRUE	TRUE	0.34	0.14	0.31
ENSGACT00000007884	1	43	103.02	******	13	0.76	Cis	N	I-2365528	2705325	I-2426853	2766650	0.31	165-139122	1854895	0.47	I-2680037	3019834	ENSGACG00000005929	1	na	2501480	2507665	no_name	C2	TRUE	TRUE	0.17	0.11	0.31
ENSGACT00000007884	4	57	82.76	**	13	0.77	Trans	N	IV-4842697	4842697	IV-5045740	5045740	0.55	IV-4630680	4630680	0.61	IV-5581330	5581330	ENSGACG00000005929	1	na	2501480	2507665	no_name	C2	TRUE	TRUE	0.17	0.11	0.31
ENSGACT00000007894	1	41	171.13	******	15	1.02	Cis	N	I-2266493	2606290	I-2336813	2676610	0.37	I-2013362	2353159	0.43	I-2426853	2766650	ENSGACG00000005955	1	na	2507166	2512700	MFRP	MFRP	TRUE	TRUE	0.57	0.10	0.31
ENSGACT00000007895	1	155	72.63	***	12	0.67	Trans	N	I-20246972	27304356	I-20126517	27424811	1.52	I-20577551	26973777	1.61	74-829	27630855	ENSGACG00000005947	10	na	10139023	10142389	sla1	SLA	TRUE	TRUE	0.38	0.14	0.67
ENSGACT00000007895	9	165	69.83	*	10	0.66	Trans	N	IX-19822078	19822078	IX-19895766	19895766	1.62	IX-19771410	19771410	1.7	177-95085	20344564	ENSGACG00000005947	10	na	10139023	10142389	sla1	SLA	TRUE	TRUE	0.38	0.14	0.67
ENSGACT00000007899	1	12	77.98	*	10	0.67	Cis	N	I-1077132	1077132	I-1207364	1207364	0.05	I-702247	702247	0.15	175-2840	1547190	ENSGACG00000005962	1	na	2511910	2514746	nudt8	NUDT8	TRUE	TRUE	0.19	0.09	0.23
ENSGACT00000007904	15	41	90.26	******	16	0.78	Cis	N	XV-2262736	2577283	XV-2411448	2725995	0.37	XV-2087365	2401912	0.46	XV-2562693	2877240	ENSGACG00000005951	15	na	2521562	2542328	RGS6	RGS6	TRUE	TRUE	0.36	0.17	0.01
ENSGACT00000007906	15	63	71.08	*	12	0.69	Trans	N	XV-4512585	4827132	XV-4889473	5204020	0.61	XV-4129057	4443604	0.66	XV-5700228	6014775	ENSGACG00000005952	11	na	2500678	2509221	aldh16a1	ALDH16A1	TRUE	TRUE	0.21	0.45	1.00
ENSGACT00000007923	16	41	85	***	10	0.63	Cis	N	XVI-6682422	6682422	XVI-6699679	6699679	0.31	XVI-4661968	4661968	0.48	XVI-8494142	8494142	ENSGACG00000005978	16	na	11584357	11586314	ASTL	ASTL	TRUE	TRUE	0.29	0.19	1.00
ENSGACT00000007928	18	44	91.43	***	11	0.71	Cis	N	XVIII-7531270	7531270	XVIII-7903016	7903016	0.37	XVIII-3945381	3945381	0.46	XVIII-8139125	8139125	ENSGACG00000005977	18	na	3170538	3173116	ASTL	na	TRUE	TRUE	0.38	0.11	1.00
ENSGACT00000007938	6	113	89.12	******	10	0.73	Trans	N	VI-16318775	17320686	VI-16345096	17347007	1.11	VI-16237023	17238934	1.15	VI-16467308	17469219	ENSGACG00000005983	10	na	10188532	10195587	no_name	CTNNB1	TRUE	TRUE	0.11	0.14	0.58
ENSGACT00000007941	15	40	185.55	******	24	1.32	Cis	N	XV-2262736	2577283	XV-2411448	2725995	0.36	XV-2087365	2401912	0.43	XV-2431995	2746542	ENSGACG00000005981	15	na	2576336	2579856	no_name	MAX	TRUE	TRUE	0.47	0.09	0.05
ENSGACT00000007971	20	110	97.35	******	10	0.70	Cis	N	XX-7575358	11934330	XX-7385289	12124399	1.03	XX-11338442	8171246	1.16	XX-4455145	15054543	ENSGACG00000006003	20	na	14221406	14242331	trak1	TRAK1	TRUE	TRUE	0.62	0.13	0.01
ENSGACT00000007973	18	76	85.12	****	12	0.75	Cis	N	XVIII-12593021	12593021	XVIII-12664492	12664492	0.7	XVIII-11993383	11993383	0.82	XVIII-13356432	13356432	ENSGACG00000005989	18	na	3197059	3221792	MSRA	MSRA	TRUE	TRUE	0.22	0.09	0.31
ENSGACT00000007975	15	58	62.53	*	12	0.63	Trans	N	XV-3490421	3804968	XV-3729340	4043887	0.55	XV-3119676	3434223	0.61	XV-4190943	4505490	ENSGACG00000006013	1	na	2537652	2544280	pcsk7	PCSK7	TRUE	TRUE	0.07	0.14	1.00
ENSGACT00000007977	13	32	88.96	***	12	0.72	Cis	N	XIII-6150885	6150885	XIII-6215461	6215461	0.31	XIII-6150885	6150885	0.33	XIII-6421089	6421089	ENSGACG00000006008	13	na	4540225	4546008	scamp1	SCAMP1	TRUE	TRUE	0.47	0.09	0.32
ENSGACT00000007978	10	110	135.88	******	18	1.03	Trans	N	X-14519675	16014433	246-21225	16057193	1.01	X-13907553	15402311	1.11	246-21225	16057193	ENSGACG00000006001	19	na	16645017	16654508	myo5c	MYO5C	TRUE	TRUE	0.48	0.27	0.98
ENSGACT00000007984	8	16	149.9	*****	9	0.83	Cis	N	VIII-1747791	2916712	VIII-1755827	2924748	0.15	VIII-1692914	2861835	0.17	VIII-1805238	2974159	ENSGACG00000006016	8	na	7127637	7139300	hps3	HPS3	TRUE	TRUE	0.59	0.10	1.00
ENSGACT00000007994	15	118	67.82	*	10	0.67	Trans	N	XV-15560923	15875470	XV-15688259	16002806	1.16	XV-15445120	15759667	1.22	XV-15962025	16276572	ENSGACG00000006023	15	na	2646258	2656583	papl	ACP7	TRUE	TRUE	0.29	0.10	0.84
ENSGACT00000007996	15	67	75.92	**	8	0.71	Trans	N	XV-5800881	6115428	XV-5808679	6123226	0.62	XV-4282021	4596568	0.68	XV-6188508	6503055	ENSGACG00000006021	20	na	14155791	14204965	ulk4	ULK4	TRUE	TRUE	0.12	0.16	0.01
ENSGACT00000008001	12	95	226.33	****	10	0.82	Cis	N	XII-7418096	13439514	XII-7291671	13565939	0.91	XII-8992438	11865172	1.02	XII-5915990	14941620	ENSGACG00000006019	12	na	13346342	13350808	no_name	na	TRUE	TRUE	0.69	0.19	1.00
ENSGACT00000008006	12	29	68.48	**	17	0.76	Trans	N	XII-483491	1295254	XII-609998	1421761	0.2	XII-131122	942885	0.33	XII-1144506	1956269	ENSGACG00000005991	16	na	11594583	11626244	igf2bp2a	IGF2BP2	TRUE	TRUE	0.25	0.13	0.58
ENSGACT00000008010	14	4	67.45	*	14	0.71	Trans	N	196-64181	218659	XIV-127613	380718	0	168-79061	79061	0.06	XIV-352885	605990	ENSGACG00000006020	18	na	3228570	3261154	ift172	IFT172	TRUE	TRUE	0.20	0.34	0.06
ENSGACT00000008011	15	0	76.38	**	12	0.88	Trans	N	XV-8887	8887	XV-8887	8887	0	XV-8887	8887	0.04	XV-177958	177958	ENSGACG00000006037	20	na	14134593	14147247	ctnnb1	CTNNB1	TRUE	TRUE	0.25	0.15	0.01
ENSGACT00000008011	20	123	88.68	****	11	0.80	Cis	N	XX-3899798	15609890	XX-3791952	15717736	1.18	XX-4427105	15082583	1.31	XX-2403323	17106365	ENSGACG00000006037	20	na	14134593	14147247	ctnnb1	CTNNB1	TRUE	TRUE	0.25	0.15	0.01
ENSGACT00000008014	4	60	82.67	*	13	0.78	Trans	N	IV-5362751	5362751	IV-5389260	5389260	0.58	IV-5045740	5045740	0.64	IV-5884629	5884629	ENSGACG00000006018	11	na	2545371	2549174	rpsa	RPSA	TRUE	TRUE	0.08	0.10	1.00
ENSGACT00000008015	8	137	114.46	******	17	0.93	Trans	N	VIII-18932765	20101686	VIII-19080197	20249118	1.35	VIII-18791673	19960594	1.4	VIII-19245012	20413933	ENSGACG00000006033	5	na	10966338	10974492	med1	MED1	TRUE	TRUE	0.23	0.17	0.67
ENSGACT00000008015	15	82	71.56	*	11	0.75	Trans	N	XV-9838988	10153535	XV-10070791	10385338	0.8	XV-8955578	9270125	0.83	XV-10070791	10385338	ENSGACG00000006033	5	na	10966338	10974492	med1	MED1	TRUE	TRUE	0.23	0.17	0.67
ENSGACT00000008020	10	53	71.55	*	10	0.70	Cis	N	X-8158728	9653486	X-8204507	9699265	0.47	X-5305135	6799893	0.56	X-9540115	11034873	ENSGACG00000006036	10	na	10254420	10261736	smarcc1b	SMARCC1	TRUE	TRUE	0.21	0.23	0.04
ENSGACT00000008042	19	57	85.47	****	14	0.95	Trans	N	XIX-2408239	2408239	XIX-2444848	2444848	0.52	XIX-1942057	1942057	0.58	XIX-2444848	2444848	ENSGACG00000006058	19	na	16625025	16627424	rsl24d1	RSL24D1	TRUE	TRUE	0.77	0.13	1.00
ENSGACT00000008048	8	21	83.49	*****	16	0.75	Cis	N	VIII-2152828	3321749	VIII-2248738	3417659	0.17	VIII-1755827	2924748	0.24	VIII-2436758	3605679	ENSGACG00000006052	8	na	7226750	7235499	fxr1	FXR1	TRUE	TRUE	0.10	0.10	1.00
ENSGACT00000008050	1	42	78.14	***	12	0.73	Cis	N	I-2336813	2676610	I-2365528	2705325	0.35	I-1932673	2272470	0.46	I-2586915	2926712	ENSGACG00000006068	1	na	2564984	2577660	CEP164	CEP164	TRUE	TRUE	0.10	0.11	0.01
ENSGACT00000008052	12	75	120.2	******	14	0.81	Cis	Y	XII-14790638	6066972	XII-14513930	6343680	0.68	XII-15799085	5058525	0.8	XII-13071675	7785935	ENSGACG00000006074	12	na	13315729	13322259	l3mbtl1a	L3MBTL1	TRUE	TRUE	0.17	0.15	0.04
ENSGACT00000008053	11	31	98.32	******	13	0.78	Cis	N	XI-3780878	3780878	XI-3945031	3945031	0.24	XI-3156503	3156503	0.33	XI-4289413	4289413	ENSGACG00000006070	11	na	2556158	2573436	myh9b	MYH9	TRUE	TRUE	0.64	0.12	0.04
ENSGACT00000008062	11	46	79.84	****	10	0.66	Cis	Y	XI-8420626	8420626	XI-9149806	9149806	0.37	XI-5091444	5091444	0.48	XI-9265565	9265565	ENSGACG00000006081	11	na	2587269	2591280	txn2	TXN2	TRUE	TRUE	0.24	0.09	1.00
ENSGACT00000008065	6	63	90.41	*****	16	0.79	Cis	N	VI-12941522	13943433	VI-13017441	14019352	0.61	VI-12554389	13556300	0.65	VI-13259612	14261523	ENSGACG00000006071	6	na	8508212	8512937	si:dkey-103j14.5	ASRGL1	TRUE	TRUE	0.51	0.28	0.01
ENSGACT00000008082	5	133	69.39	*	12	0.72	Trans	N	112-52302	15496954	112-41941	15507315	1.26	V-11070450	14620188	1.34	112-41941	15507315	ENSGACG00000006076	8	na	7237301	7239483	dnajc19	DNAJC19	TRUE	TRUE	0.26	0.52	0.01
ENSGACT00000008090	6	33	71.03	*	13	0.67	Trans	N	VI-4957625	5959536	VI-5176845	6178756	0.29	VI-4176218	5178129	0.35	VI-5796043	6797954	ENSGACG00000006094	13	na	4572839	4575754	PDXP	PDXP	TRUE	TRUE	0.35	0.16	0.01
ENSGACT00000008090	13	122	78.74	**	9	0.74	Trans	N	XIII-18872232	19259531	XIII-18859494	19272269	1.21	XIII-18907254	19224509	1.24	XIII-18677744	19454019	ENSGACG00000006094	13	na	4572839	4575754	PDXP	PDXP	TRUE	TRUE	0.35	0.16	0.01
ENSGACT00000008118	6	106	73.44	*	14	0.65	Trans	N	VI-15959627	16961538	VI-16091876	17093787	1.01	VI-15796191	16798102	1.15	VI-16467308	17469219	ENSGACG00000006117	12	na	13299708	13303026	eif2s2	EIF2S2	TRUE	TRUE	0.09	0.08	0.15
ENSGACT00000008123	9	25	97.23	*****	8	0.80	Trans	N	IX-1369499	1369499	IX-1430502	1430502	0.22	IX-1277395	1277395	0.28	IX-1609293	1609293	ENSGACG00000006112	1	na	2587550	2608446	SIK3	SIK3	TRUE	TRUE	0.16	0.10	0.31
ENSGACT00000008139	1	42	145.96	******	21	1.07	Cis	N	I-2336813	2676610	I-2365528	2705325	0.4	I-2242464	2582261	0.45	I-2586915	2926712	ENSGACG00000006137	1	na	2633153	2636163	MPZL2	MPZL2	TRUE	TRUE	0.58	0.11	0.46
ENSGACT00000008145	1	41	76.99	***	10	0.73	Cis	N	I-2266493	2606290	I-2336813	2676610	0.38	I-2013362	2353159	0.46	I-2586915	2926712	ENSGACG00000006140	1	na	2641505	2648981	mpzl3	MPZL3	TRUE	TRUE	0.32	0.20	0.31
ENSGACT00000008146	15	47	230.74	******	19	1.30	Cis	N	XV-2562693	2877240	XV-2685521	3000068	0.45	XV-2499843	2814390	0.49	XV-2797497	3112044	ENSGACG00000006109	15	na	2800038	2803204	actc1a	ACTC1	TRUE	TRUE	0.46	0.10	0.10
ENSGACT00000008146	20	46	92.22	*****	14	0.73	Trans	N	XX-17329569	2180119	XX-17317940	2191748	0.44	XX-17500471	2009217	0.49	XX-17082337	2427351	ENSGACG00000006109	15	na	2800038	2803204	actc1a	ACTC1	TRUE	TRUE	0.46	0.10	0.10
ENSGACT00000008149	13	32	118.09	******	18	0.82	Cis	N	XIII-6150885	6150885	XIII-6215461	6215461	0.3	XIII-5900916	5900916	0.34	XIII-6586177	6586177	ENSGACG00000006143	13	na	4614409	4617940	cep78	CEP78	TRUE	TRUE	0.26	0.15	1.00
ENSGACT00000008153	2	15	71.29	**	12	0.71	Trans	Y	II-2324538	2736115	II-2509526	2921103	0	98-29688	29688	0.23	II-3360021	3771598	ENSGACG00000006133	5	na	11032666	11036387	ghdc	GHDC	TRUE	TRUE	0.22	0.27	0.01
ENSGACT00000008153	5	75	69.36	*	15	0.70	Cis	N	V-8340783	11292325	V-8554867	11506409	0.72	V-117923	10711309	0.8	V-8996548	11948090	ENSGACG00000006133	5	na	11032666	11036387	ghdc	GHDC	TRUE	TRUE	0.22	0.27	0.01
ENSGACT00000008162	12	0	68.88	*	11	0.73	Trans	N	114-202489	166803	114-202489	166803	0	114-202489	166803	0.01	114-31443	337849	ENSGACG00000006131	12	na	13287567	13292160	VAPB	VAPB	TRUE	TRUE	0.07	0.08	0.72
ENSGACT00000008168	15	128	76.26	***	14	0.77	Trans	N	84-5394	16518705	84-13667	16526978	1.22	XV-15930002	16244549	1.32	84-542697	17056008	ENSGACG00000006130	16	na	11722950	11728709	xrcc5	XRCC5	TRUE	TRUE	0.38	0.14	0.05
ENSGACT00000008169	1	29	92.89	******	15	0.91	Cis	N	165-139122	1854895	I-1760608	2100405	0.21	175-119080	1663430	0.37	I-2062870	2402667	ENSGACG00000006164	1	na	3043254	3045277	no_name	na	TRUE	TRUE	0.18	0.13	1.00
ENSGACT00000008173	15	40	99.05	******	15	0.77	Cis	N	XV-2262736	2577283	XV-2411448	2725995	0.36	XV-2087365	2401912	0.43	XV-2431995	2746542	ENSGACG00000006146	15	na	2805909	2820206	eif2ak4	EIF2AK4	TRUE	TRUE	0.36	0.30	0.23
ENSGACT00000008175	12	36	77.82	***	9	0.71	Trans	N	XII-1157990	1969753	XII-1186470	1998233	0.31	XII-673060	1484823	0.43	99-363244	2421390	ENSGACG00000006149	13	na	4621043	4625012	CDO1	CDO1	TRUE	TRUE	0.28	0.14	0.79
ENSGACT00000008179	1	29	98.93	******	14	0.94	Cis	N	165-139122	1854895	I-1760608	2100405	0.25	165-139122	1854895	0.34	I-1932673	2272470	ENSGACG00000006166	1	na	3047518	3052473	no_name	na	TRUE	TRUE	0.25	0.08	1.00
ENSGACT00000008188	15	46	132.82	******	17	0.96	Cis	N	XV-2524147	2838694	XV-2562693	2877240	0.44	XV-2431995	2746542	0.49	XV-2797497	3112044	ENSGACG00000006181	15	na	2929179	2931695	no_name	CYP1B1	TRUE	TRUE	0.60	0.14	0.10
ENSGACT00000008189	1	149	77.15	*	11	0.65	Trans	N	I-20676232	26875096	I-20577551	26973777	1.46	I-21069629	26481699	1.51	I-20478359	27072969	ENSGACG00000006183	15	na	2946295	2946761	gchfr	GCHFR	TRUE	TRUE	0.31	0.09	0.51
ENSGACT00000008201	15	46	101.34	******	18	0.90	Cis	N	XV-2524147	2838694	XV-2562693	2877240	0.44	XV-2431995	2746542	0.48	XV-2797497	3112044	ENSGACG00000006184	15	na	2948360	2972643	dnajc17	DNAJC17	TRUE	TRUE	0.53	0.13	0.04
ENSGACT00000008204	14	12	77.88	*	7	0.74	Trans	N	XIV-653031	906136	XIV-682532	935637	0.09	XIV-409287	662392	0.15	XIV-843490	1096595	ENSGACG00000006190	6	na	8600847	8602553	znf451	ZNF451	TRUE	TRUE	0.08	0.09	0.67
ENSGACT00000008215	19	29	71.42	*	12	0.71	Trans	N	XIX-1082197	1082197	XIX-1179329	1179329	0.27	XIX-1019030	1019030	0.34	XIX-1426387	1426387	ENSGACG00000006163	19	na	16522347	16533463	duox	DUOX1	TRUE	TRUE	0.07	0.08	0.61
ENSGACT00000008216	15	73	76.71	***	15	0.72	Cis	N	XV-7247874	7562421	XV-7393949	7708496	0.61	XV-4129057	4443604	0.81	XV-9838988	10153535	ENSGACG00000006194	15	na	2976130	2985044	INF2	INF2	TRUE	TRUE	0.38	0.21	0.04
ENSGACT00000008219	15	64	81.63	****	12	0.71	Cis	N	XV-4982062	5296609	XV-5026286	5340833	0.6	XV-3923137	4237684	0.79	XV-9157064	9471611	ENSGACG00000006204	15	na	2985848	2987610	no_name	na	TRUE	TRUE	0.38	0.19	0.01
ENSGACT00000008220	12	0	73.92	**	10	0.74	Trans	N	114-202489	166803	114-202489	166803	0	114-202489	166803	0.01	114-31443	337849	ENSGACG00000006200	20	na	13860012	13863139	NSMCE2	NSMCE2	TRUE	TRUE	0.19	0.21	1.00
ENSGACT00000008223	6	113	69.64	*	9	0.68	Trans	N	VI-16318775	17320686	VI-16345096	17347007	1.11	VI-16237023	17238934	1.17	VI-16467308	17469219	ENSGACG00000006162	5	na	11068481	11072507	rab5c	RAB5C	TRUE	TRUE	0.11	0.18	1.00
ENSGACT00000008227	17	117	70.74	*	7	0.65	Trans	N	XVII-11333392	16982387	XVII-11491028	17140023	1.13	XVII-11203211	16852206	1.21	XVII-11706806	17355801	ENSGACG00000006187	17	na	5451226	5455047	timm17a	TIMM17A	TRUE	TRUE	0.16	0.15	0.01
ENSGACT00000008230	8	46	71.19	*	11	0.66	Trans	Y	VIII-6333027	7501948	VIII-6476062	7644983	0.36	VIII-3381053	4549974	0.5	VIII-8602590	9771511	ENSGACG00000006212	13	na	4718175	4719338	no_name	SEMA6A	TRUE	TRUE	0.11	0.14	0.01
ENSGACT00000008230	15	105	81.77	****	11	0.74	Trans	N	XV-13472921	13787468	XV-13504924	13819471	1.04	XV-13319505	13634052	1.19	XV-15688259	16002806	ENSGACG00000006212	13	na	4718175	4719338	no_name	SEMA6A	TRUE	TRUE	0.11	0.14	0.01
ENSGACT00000008233	19	53	72.66	****	19	0.92	Trans	N	XIX-1942057	1942057	XIX-2143393	2143393	0.49	XIX-1771413	1771413	0.58	XIX-2444848	2444848	ENSGACG00000006202	19	na	16466282	16483318	tjp1b	TJP1	TRUE	TRUE	0.42	0.13	0.01
ENSGACT00000008239	5	76	86.29	******	12	0.76	Cis	N	V-8554867	11506409	V-8685807	11637349	0.73	V-7972884	10924426	0.79	V-8790475	11742017	ENSGACG00000006213	5	na	11122960	11129375	DNAJC7	DNAJC7	TRUE	TRUE	0.28	0.11	0.32
ENSGACT00000008244	4	107	76.16	**	11	0.68	Trans	N	IV-15797985	15797985	IV-15965196	15965196	1.04	IV-15643256	15643256	1.11	IV-16365873	16365873	ENSGACG00000006219	19	na	16458040	16463266	SLC27A2	SLC27A2	TRUE	TRUE	0.22	0.34	0.01
ENSGACT00000008258	20	131	75.13	**	11	0.73	Cis	N	XX-2564613	16945075	XX-2403323	17106365	1.28	XX-3020738	16488950	1.45	XX-19680801	20406510	ENSGACG00000006206	20	na	13848056	13859849	strumpellin	KIAA0196	TRUE	TRUE	0.16	0.21	0.01
ENSGACT00000008260	3	128	68.18	*	12	0.74	Trans	N	III-16443514	16740387	III-16453495	16750368	1.17	III-15967879	16264752	1.33	III-16794005	17090878	ENSGACG00000006226	16	na	11874968	11893400	FAM126B	FAM126B	TRUE	TRUE	0.14	0.07	1.00
ENSGACT00000008263	8	68	80.03	****	13	0.75	Cis	N	VIII-14041835	15210756	VIII-14178622	15347543	0.66	VIII-12955202	14124123	0.71	VIII-14721991	15890912	ENSGACG00000006237	8	na	7735042	7735954	si:ch211-162e15.3	NCBP2-AS2	TRUE	TRUE	0.43	0.13	0.13
ENSGACT00000008267	6	58	100.65	******	14	0.83	Cis	N	VI-11738141	12740052	VI-11966384	12968295	0.57	VI-11738141	12740052	0.61	VI-12704221	13706132	ENSGACG00000006193	6	na	8613217	8691459	DST	DST	TRUE	TRUE	0.34	0.14	0.01
ENSGACT00000008272	5	56	67.74	**	13	0.67	Trans	Y	V-1932239	8896993	V-1538541	9290691	0.46	V-3120827	7708405	0.63	V-780687	10048545	ENSGACG00000006231	11	na	2687866	2693382	mcoln1b	MCOLN1	TRUE	TRUE	0.09	0.16	0.06
ENSGACT00000008272	15	8	68.18	**	12	0.72	Trans	N	159-17751	490642	184-77623	586016	0	XV-8887	8887	0.16	XV-519623	1206335	ENSGACG00000006231	11	na	2687866	2693382	mcoln1b	MCOLN1	TRUE	TRUE	0.09	0.16	0.06
ENSGACT00000008273	1	51	143	******	15	1.21	Cis	N	I-3100381	3440178	I-3268091	3607888	0.49	I-2710959	3050756	0.53	I-3359405	3699202	ENSGACG00000006236	1	na	3223852	3236295	VWA5A	VWA5A	TRUE	TRUE	0.82	0.07	0.45
ENSGACT00000008275	18	23	80.35	****	12	0.75	Cis	N	XVIII-2460609	2460609	XVIII-2747504	2747504	0.12	XVIII-1472841	1472841	0.29	XVIII-2747504	2747504	ENSGACG00000006245	18	na	3473616	3494661	bach2b	BACH2	TRUE	TRUE	0.26	0.10	1.00
ENSGACT00000008275	21	70	69.77	*	12	0.69	Trans	N	XXI-10911911	13560324	XXI-10996209	13644622	0.64	XXI-10694656	13343069	0.76	XXI-11123327	13771740	ENSGACG00000006245	18	na	3473616	3494661	bach2b	BACH2	TRUE	TRUE	0.26	0.10	1.00
ENSGACT00000008276	1	156	69.52	*	11	0.64	Trans	N	I-20246972	27304356	I-20126517	27424811	1.52	I-20577551	26973777	1.63	74-37418	27667444	ENSGACG00000006241	12	na	13222673	13227979	bpifcl	BPIFC	TRUE	TRUE	0.48	0.15	0.84
ENSGACT00000008276	12	99	72.56	*	14	0.73	Cis	N	XII-6588475	14269135	XII-6438043	14419567	0.87	XII-9523062	11334548	1.04	XII-5667759	15189851	ENSGACG00000006241	12	na	13222673	13227979	bpifcl	BPIFC	TRUE	TRUE	0.48	0.15	0.84
ENSGACT00000008277	4	148	90.12	****	13	0.78	Trans	N	IV-29688072	29688072	IV-29735962	29735962	1.43	IV-28722449	28722449	1.52	IV-29912965	29912965	ENSGACG00000006126	10	na	10352141	10372382	zgc:85777	ACADS	TRUE	TRUE	0.12	0.13	0.67
ENSGACT00000008277	12	0	80.22	***	11	0.75	Trans	N	114-202489	166803	114-202489	166803	0	114-202489	166803	0.01	114-31443	337849	ENSGACG00000006126	10	na	10352141	10372382	zgc:85777	ACADS	TRUE	TRUE	0.12	0.13	0.67
ENSGACT00000008286	12	70	72.05	**	12	0.71	Trans	N	XII-15498343	5359267	XII-15236377	5621233	0.64	XII-16343921	4513689	0.75	XII-14513930	6343680	ENSGACG00000006232	19	na	16438809	16442378	galk2	GALK2	TRUE	TRUE	0.11	0.13	0.01
ENSGACT00000008309	3	123	77.12	**	13	0.79	Trans	N	III-16186085	16482958	III-16397890	16694763	1.2	III-16081816	16378689	1.27	III-16453495	16750368	ENSGACG00000006275	16	na	11973820	11992922	no_name	SACS	TRUE	TRUE	0.16	0.21	0.23
ENSGACT00000008313	6	113	68.53	*	14	0.71	Trans	N	VI-16318775	17320686	VI-16345096	17347007	1.11	VI-16237023	17238934	1.16	VI-16467308	17469219	ENSGACG00000006242	13	na	4868797	4886528	hsd17b4	HSD17B4	TRUE	TRUE	0.08	0.10	1.00
ENSGACT00000008316	5	51	84.22	*	5	0.45	Trans	Y	V-2508980	8320252	V-2209272	8619960	0.48	V-2887049	7942183	0.52	V-2061309	8767923	ENSGACG00000006260	19	na	16432451	16437069	sqrdl	SQRDL	TRUE	TRUE	0.43	0.43	1.00
ENSGACT00000008336	15	39	71.03	*	13	0.69	Cis	N	XV-2179117	2493664	XV-2262736	2577283	0.36	XV-2087365	2401912	0.43	XV-2431995	2746542	ENSGACG00000006205	15	na	2987845	2991744	adssl1	ADSSL1	TRUE	TRUE	0.21	0.48	0.01
ENSGACT00000008341	1	53	76.87	**	14	0.71	Cis	N	I-3339670	3679467	I-3359405	3699202	0.51	I-3100381	3440178	0.67	I-5838232	6178029	ENSGACG00000006296	1	na	3378960	3386647	akt2l	AKT2	TRUE	TRUE	0.36	0.10	0.31
ENSGACT00000008342	17	82	83.77	******	14	0.79	Cis	N	27-3207969	8889184	27-2724953	9372200	0.74	XVII-5944580	6488314	0.89	XVII-7865702	13514697	ENSGACG00000006249	17	na	5482600	5501700	gnas	GNAS	TRUE	TRUE	0.34	0.28	0.01
ENSGACT00000008342	21	54	77.13	****	13	0.75	Trans	N	XXI-9720460	12368873	XXI-9881962	12530375	0.5	XXI-9293483	11941896	0.56	XXI-9960984	12609397	ENSGACG00000006249	17	na	5482600	5501700	gnas	GNAS	TRUE	TRUE	0.34	0.28	0.01
ENSGACT00000008344	2	108	94.62	*	9	0.66	Trans	N	II-19349407	19760984	II-19471302	19882879	0.86	II-17298926	17710503	1.16	II-19902295	20313872	ENSGACG00000006286	16	na	11997248	12002579	prmt2	PRMT2	TRUE	TRUE	0.13	0.61	0.01
ENSGACT00000008357	13	23	82.52	***	13	0.79	Cis	N	XIII-4203091	4203091	XIII-4393785	4393785	0.18	XIII-2841629	2841629	0.32	XIII-6215461	6215461	ENSGACG00000006305	13	na	4975851	4979063	mapkapk5	MAPKAPK5	TRUE	TRUE	0.17	0.13	1.00
ENSGACT00000008365	8	72	92.35	******	19	0.79	Cis	N	VIII-14721991	15890912	VIII-14750394	15919315	0.7	VIII-14418215	15587136	0.8	VIII-15831798	17000719	ENSGACG00000006308	8	na	7826239	7830651	tm4sf18	TM4SF1	TRUE	TRUE	0.21	0.14	0.79
ENSGACT00000008367	6	94	74.11	*	10	0.77	Trans	N	VI-15348959	16350870	VI-15610511	16612422	0.88	VI-15317311	16319222	1.05	VI-16091876	17093787	ENSGACG00000006302	10	na	10431689	10499344	CCDC132	VPS50	TRUE	TRUE	0.07	0.08	1.00
ENSGACT00000008369	7	178	82.64	**	11	0.71	Trans	N	VII-26393747	28668912	VII-26451629	28726794	1.75	VII-26303444	28578609	1.81	VII-26628338	28903503	ENSGACG00000006309	15	na	3037743	3049716	CEP170B	CEP170B	TRUE	TRUE	0.38	0.26	0.41
ENSGACT00000008369	8	135	148.03	******	19	1.05	Trans	N	VIII-18791673	19960594	VIII-18813356	19982277	1.34	VIII-18748825	19917746	1.39	VIII-19147644	20316565	ENSGACG00000006309	15	na	3037743	3049716	CEP170B	CEP170B	TRUE	TRUE	0.38	0.26	0.41
ENSGACT00000008382	4	60	76.25	*	12	0.72	Trans	N	IV-5362751	5362751	IV-5389260	5389260	0.59	IV-5362751	5362751	0.62	IV-5651433	5651433	ENSGACG00000006288	11	na	2771376	2776767	gcdhl	GCDH	TRUE	TRUE	0.28	0.11	1.00
ENSGACT00000008382	12	0	71.15	*	11	0.89	Trans	N	114-202489	166803	114-202489	166803	0	114-202489	166803	0.01	114-31443	337849	ENSGACG00000006288	11	na	2771376	2776767	gcdhl	GCDH	TRUE	TRUE	0.28	0.11	1.00
ENSGACT00000008393	20	146	82.5	*****	13	0.73	Cis	N	XX-19680801	20406510	XX-19695349	20421058	1.43	XX-18688900	19414609	1.47	XX-19695349	20421058	ENSGACG00000006328	20	na	13533485	13539988	zgc:110410	GRINA	TRUE	TRUE	0.60	0.19	0.01
ENSGACT00000008407	12	0	71.34	*	13	0.78	Trans	N	114-202489	166803	114-202489	166803	0	114-202489	166803	0.02	114-31443	337849	ENSGACG00000006344	1	na	3426650	3429710	hspa13	HSPA13	TRUE	TRUE	0.23	0.17	0.01
ENSGACT00000008411	6	113	74.15	**	15	0.77	Trans	N	VI-16318775	17320686	VI-16345096	17347007	1.11	VI-16237023	17238934	1.17	VI-16467308	17469219	ENSGACG00000006341	19	na	16399703	16405017	ube2q2	UBE2Q2	TRUE	TRUE	0.14	0.61	1.00
ENSGACT00000008411	19	44	68.78	*	14	1.41	Trans	N	XIX-1621622	1621622	XIX-1661372	1661372	0.37	XIX-1445918	1445918	0.53	XIX-2143393	2143393	ENSGACG00000006341	19	na	16399703	16405017	ube2q2	UBE2Q2	TRUE	TRUE	0.14	0.61	1.00
ENSGACT00000008420	10	58	99.16	*****	8	0.65	Cis	N	X-9699380	11194138	X-9942823	11437581	0.52	X-8116783	9611541	0.71	X-12118954	13613712	ENSGACG00000006347	10	na	10550950	10556042	fam133b	FAM133B	TRUE	TRUE	0.17	0.21	0.06
ENSGACT00000008428	20	113	127.84	******	19	1.00	Cis	N	XX-5183560	14326128	XX-5063462	14446226	1.08	XX-8479070	11030618	1.15	XX-4652255	14857433	ENSGACG00000006355	20	na	13484441	13489716	cmc1	CMC1	TRUE	TRUE	0.76	0.08	0.10
ENSGACT00000008429	8	41	73.22	**	10	0.63	Cis	N	VIII-4716942	5885863	VIII-4860370	6029291	0.31	VIII-2862039	4030960	0.45	VIII-6333027	7501948	ENSGACG00000006320	8	na	7833095	7840675	no_name	GGT6	TRUE	TRUE	0.17	0.07	0.20
ENSGACT00000008432	5	63	124.14	******	18	1.11	Cis	N	V-1010413	9818819	V-780687	10048545	0.59	V-1328878	9500354	0.65	V-341566	10487666	ENSGACG00000006346	5	na	11164704	11177925	adam11	ADAM11	TRUE	TRUE	0.31	0.13	1.00
ENSGACT00000008446	5	75	110.92	******	17	0.91	Cis	N	V-8340783	11292325	V-8554867	11506409	0.7	V-145312	10683920	0.78	V-8762646	11714188	ENSGACG00000006374	5	na	11204575	11210667	VAT1	VAT1	TRUE	TRUE	0.18	0.24	1.00
ENSGACT00000008448	9	165	71.13	*	14	0.75	Trans	N	IX-19822078	19822078	IX-19895766	19895766	1.56	IX-19530845	19530845	1.74	238-20308	20440410	ENSGACG00000006368	15	na	3090173	3095740	spint1a	SPINT1	TRUE	TRUE	0.14	0.11	1.00
ENSGACT00000008449	13	36	68.57	*	11	0.66	Cis	N	XIII-7189538	7189538	XIII-7410611	7410611	0.29	XIII-5900916	5900916	0.39	XIII-8299890	8299890	ENSGACG00000006363	13	na	5017043	5021126	no_name	GGH	TRUE	TRUE	0.40	0.11	0.46
ENSGACT00000008456	15	16	74.88	***	13	0.71	Trans	N	XV-583536	1142422	XV-519623	1206335	0.14	XV-764392	961566	0.18	XV-357144	1368814	ENSGACG00000006377	20	na	13347689	13407106	rbms3	RBMS3	TRUE	TRUE	0.39	0.16	1.00
ENSGACT00000008457	10	56	82.79	****	15	0.78	Cis	N	X-9443348	10938106	X-9540115	11034873	0.48	X-6206776	7701534	0.62	X-11176223	12670981	ENSGACG00000006364	10	na	10559903	10579166	no_name	ANKRD28	TRUE	TRUE	0.14	0.30	0.05
ENSGACT00000008469	11	39	109.02	******	14	0.84	Cis	Y	XI-5451542	5451542	XI-5644799	5644799	0.31	XI-3780878	3780878	0.44	XI-7641231	7641231	ENSGACG00000006342	11	na	2784763	2793301	SLC44A2	SLC44A2	TRUE	TRUE	0.18	0.40	1.00
ENSGACT00000008471	10	52	73.86	***	11	0.65	Trans	N	X-8116783	9611541	X-8133031	9627789	0.48	X-6206776	7701534	0.55	X-9071407	10566165	ENSGACG00000006386	15	na	3104710	3107278	zfyve19	ZFYVE19	TRUE	TRUE	0.15	0.16	0.01
ENSGACT00000008471	12	33	71.85	*	13	0.72	Trans	N	XII-790127	1601890	XII-1144506	1956269	0.25	XII-385034	1196797	0.4	99-84358	2142504	ENSGACG00000006386	15	na	3104710	3107278	zfyve19	ZFYVE19	TRUE	TRUE	0.15	0.16	0.01
ENSGACT00000008471	15	49	87.67	*****	11	0.77	Cis	N	XV-2700820	3015367	XV-2797497	3112044	0.47	XV-2562693	2877240	0.51	XV-2917148	3231695	ENSGACG00000006386	15	na	3104710	3107278	zfyve19	ZFYVE19	TRUE	TRUE	0.15	0.16	0.01
ENSGACT00000008478	7	8	107.09	******	11	0.77	Trans	N	VII-287848	562536	VII-385699	660387	0.04	129-152511	152511	0.1	131-205019	861692	ENSGACG00000006389	13	na	5041628	5046111	CSGALNACT1	CSGALNACT1	TRUE	TRUE	0.15	0.56	1.00
ENSGACT00000008479	20	46	67.97	*	13	0.69	Trans	N	XX-17329569	2180119	XX-17317940	2191748	0.42	XX-17500471	2009217	0.5	XX-17082337	2427351	ENSGACG00000006396	17	na	5586120	5617694	PPP1R16B	PPP1R16B	TRUE	TRUE	0.13	0.12	1.00
ENSGACT00000008482	17	146	73.21	*	8	0.65	Trans	N	XVII-13438011	19087006	XVII-13455683	19104678	1.44	XVII-13225963	18874958	1.47	XVII-13455683	19104678	ENSGACG00000006399	17	na	5623834	5630545	fam210b	FAM210B	TRUE	TRUE	0.10	0.10	0.06
ENSGACT00000008484	5	60	71.55	*	11	0.65	Trans	N	V-1201366	9627866	V-1010413	9818819	0.59	V-1328878	9500354	0.64	V-547847	10281385	ENSGACG00000006390	10	na	10579333	10582204	btd	BTD	TRUE	TRUE	0.34	0.21	0.01
ENSGACT00000008484	6	112	81.49	***	14	0.77	Trans	N	VI-16318775	17320686	VI-16345096	17347007	1.1	VI-16237023	17238934	1.16	VI-16467308	17469219	ENSGACG00000006390	10	na	10579333	10582204	btd	BTD	TRUE	TRUE	0.34	0.21	0.01
ENSGACT00000008484	10	55	94.64	******	17	0.89	Cis	N	X-8721288	10216046	X-9071407	10566165	0.53	X-8158728	9653486	0.58	X-9942823	11437581	ENSGACG00000006390	10	na	10579333	10582204	btd	BTD	TRUE	TRUE	0.34	0.21	0.01
ENSGACT00000008484	19	37	68.91	*	13	0.74	Trans	N	XIX-1445918	1445918	XIX-1486328	1486328	0.32	XIX-1226872	1226872	0.42	XIX-1551227	1551227	ENSGACG00000006390	10	na	10579333	10582204	btd	BTD	TRUE	TRUE	0.34	0.21	0.01
ENSGACT00000008486	19	27	70.23	**	10	0.67	Trans	N	XIX-1019030	1019030	XIX-1082197	1082197	0.21	XIX-738413	738413	0.54	XIX-2143393	2143393	ENSGACG00000006392	16	na	12223208	12236463	ptprna	PTPRN	TRUE	TRUE	0.37	0.32	0.05
ENSGACT00000008491	12	112	81.94	******	16	1.11	Cis	N	XII-5134467	15723143	XII-5064653	15792957	1.09	XII-5306055	15551555	1.18	XII-4018749	16838861	ENSGACG00000006365	12	na	13031499	13079533	ubr4	UBR4	TRUE	TRUE	0.16	0.16	0.01
ENSGACT00000008497	9	167	73.86	**	12	0.79	Trans	N	IX-19899773	19899773	IX-19912625	19912625	1.63	IX-19797775	19797775	1.69	IX-20075989	20075989	ENSGACG00000006388	8	na	7848943	7856365	SLC25A24	SLC25A24	TRUE	TRUE	0.10	0.16	0.72
ENSGACT00000008510	9	167	80.62	******	14	0.74	Trans	N	IX-19899773	19899773	IX-19912625	19912625	1.61	IX-19530845	19530845	1.69	IX-20075989	20075989	ENSGACG00000006417	16	na	12244640	12247789	tuba8l3	TUBA1C	TRUE	TRUE	0.33	0.18	1.00
ENSGACT00000008513	12	131	72.64	**	12	0.67	Cis	N	XII-17648944	19750527	XII-17744786	19846369	1.27	XII-17046293	19147876	1.39	XII-18323029	20424612	ENSGACG00000006423	12	na	13014304	13019382	ERRFI1	ERRFI1	TRUE	TRUE	0.16	0.35	0.31
ENSGACT00000008523	12	78	91.48	******	12	0.80	Cis	N	XII-14031456	6826154	XII-13416868	7440742	0.76	XII-14323182	6534428	0.82	XII-11299629	9557981	ENSGACG00000006426	12	na	12997434	13002088	zgc:154075	na	TRUE	TRUE	0.09	0.13	0.01
ENSGACT00000008535	12	107	91.21	*****	11	0.81	Cis	N	XII-5317930	15539680	XII-5306055	15551555	1	XII-6438043	14419567	1.19	XII-3628223	17229387	ENSGACG00000006443	12	na	12983296	12993297	ppih	PPIH	TRUE	TRUE	0.13	0.12	0.06
ENSGACT00000008538	18	88	72.81	***	14	0.75	Trans	N	XVIII-13590274	13590274	XVIII-13621128	13621128	0.83	XVIII-13341685	13341685	0.91	XVIII-13721988	13721988	ENSGACG00000006416	6	na	8864337	8869173	elovl5	ELOVL5	TRUE	TRUE	0.22	0.27	1.00
ENSGACT00000008544	11	32	184.07	******	18	1.18	Cis	N	XI-3945031	3945031	XI-4027737	4027737	0.3	XI-3692797	3692797	0.33	XI-4289413	4289413	ENSGACG00000006448	11	na	2989937	2992441	tmem205	TMEM205	TRUE	TRUE	0.58	0.16	0.31
ENSGACT00000008546	20	113	106.02	******	17	0.93	Cis	N	XX-5183560	14326128	XX-5063462	14446226	1.08	XX-8479070	11030618	1.2	XX-4177904	15331784	ENSGACG00000006446	20	na	13226890	13256649	cobl	COBL	TRUE	TRUE	0.31	0.21	1.00
ENSGACT00000008560	12	92	98.12	******	13	0.80	Cis	N	XII-7845923	13011687	XII-7739539	13118071	0.9	XII-9036705	11820905	0.95	XII-7291671	13565939	ENSGACG00000006452	12	na	12963879	12972943	arhgef16	ARHGEF16	TRUE	TRUE	0.59	0.12	0.10
ENSGACT00000008560	15	123	82.97	****	13	0.77	Trans	N	XV-16083114	16397661	84-5394	16518705	1.19	XV-15560923	15875470	1.31	84-485490	16998801	ENSGACG00000006452	12	na	12963879	12972943	arhgef16	ARHGEF16	TRUE	TRUE	0.59	0.12	0.10
ENSGACT00000008561	6	21	85.41	******	12	0.74	Trans	N	VI-2217814	3725633	VI-2060040	3883407	0.19	VI-2372567	3570880	0.22	VI-2005468	3937979	ENSGACG00000006433	16	na	12255869	12259388	dhdhl	DHDH	TRUE	TRUE	0.63	0.11	0.72
ENSGACT00000008564	11	21	105.34	******	18	0.94	Cis	N	XI-2828523	2828523	XI-2887625	2887625	0.11	XI-1941628	1941628	0.23	XI-3156503	3156503	ENSGACG00000006453	11	na	2994221	3001874	rab3db	RAB3D	TRUE	TRUE	0.19	0.63	1.00
ENSGACT00000008567	1	38	82.61	*****	10	0.66	Cis	N	I-2013362	2353159	I-2062870	2402667	0.35	I-1932673	2272470	0.43	I-2426853	2766650	ENSGACG00000006467	1	na	3515696	3518861	tbrg1	TBRG1	TRUE	TRUE	0.32	0.16	0.01
ENSGACT00000008574	15	94	71.78	*	8	0.64	Trans	N	XV-11390249	11704796	XV-11535959	11850506	0.9	XV-10810309	11124856	1.04	XV-13351859	13666406	ENSGACG00000006471	18	na	4563033	4564849	traf3ip2	TRAF3IP2	TRUE	TRUE	0.18	0.15	0.69
ENSGACT00000008578	1	46	105.86	******	18	0.90	Cis	N	I-2426853	2766650	I-2586915	2926712	0.35	I-1932673	2272470	0.51	I-3268091	3607888	ENSGACG00000006472	1	na	3525143	3532938	siae	SIAE	TRUE	TRUE	0.21	0.38	1.00
ENSGACT00000008583	12	116	78.02	***	13	0.82	Trans	N	XII-4565836	16291774	XII-4271565	16586045	1.08	XII-5306055	15551555	1.18	XII-4018749	16838861	ENSGACG00000006474	17	na	5915928	5931422	mars	MARS	TRUE	TRUE	0.11	0.17	0.31
ENSGACT00000008592	5	59	78.62	*	8	0.75	Trans	N	V-1328878	9500354	V-1201366	9627866	0.58	V-1538541	9290691	0.61	V-1010413	9818819	ENSGACG00000006475	18	na	4611333	4622904	rev3l	REV3L	TRUE	TRUE	0.10	0.21	0.01
ENSGACT00000008596	6	40	147.87	******	15	0.94	Cis	N	VI-6983896	7985807	VI-7048381	8050292	0.36	VI-5796043	6797954	0.43	VI-7723160	8725071	ENSGACG00000006468	6	na	8880528	8885308	ICK	ICK	TRUE	TRUE	0.63	0.08	0.10
ENSGACT00000008600	5	131	68.24	*	15	0.66	Trans	N	112-74791	15474465	112-52302	15496954	1.28	V-12137247	15088789	1.34	112-41941	15507315	ENSGACG00000006488	16	na	12326825	12332077	no_name	ANKRD31	TRUE	TRUE	0.12	0.08	0.01
ENSGACT00000008605	8	49	132.75	******	18	0.99	Cis	Y	VIII-7453626	8622547	VIII-7525927	8694848	0.47	VIII-6992972	8161893	0.53	VIII-10350392	11519313	ENSGACG00000006490	8	na	7933038	7940588	ankmy1	ANKMY1	TRUE	TRUE	0.70	0.13	1.00
ENSGACT00000008605	21	53	76.26	*	14	0.69	Trans	N	XXI-9720460	12368873	XXI-9881962	12530375	0.48	XXI-9082655	11731068	0.55	XXI-9911744	12560157	ENSGACG00000006490	8	na	7933038	7940588	ankmy1	ANKMY1	TRUE	TRUE	0.70	0.13	1.00
ENSGACT00000008608	12	117	72.11	*	15	0.82	Trans	N	XII-4198808	16658802	XII-4160117	16697493	1.13	XII-5064653	15792957	1.21	XII-2911164	17946446	ENSGACG00000006428	15	na	3176526	3185268	mthfd1b	MTHFD1	TRUE	TRUE	0.17	0.13	0.01
ENSGACT00000008608	18	130	81.85	****	11	1.03	Trans	N	XVIII-15439916	15439916	XVIII-15524959	15524959	1.29	XVIII-15272016	15272016	1.37	XVIII-16247898	16247898	ENSGACG00000006428	15	na	3176526	3185268	mthfd1b	MTHFD1	TRUE	TRUE	0.17	0.13	0.01
ENSGACT00000008609	13	111	78.77	**	13	0.73	Trans	N	XIII-19458698	18673065	XIII-19329907	18801856	1.05	XIII-18448639	18448639	1.29	225-53699	19704290	ENSGACG00000006393	19	na	16358296	16364797	pkmb	PKM	TRUE	TRUE	0.06	0.10	0.01
ENSGACT00000008613	10	55	70.72	**	13	0.71	Cis	N	X-8721288	10216046	X-9071407	10566165	0.52	X-8116783	9611541	0.58	X-9942823	11437581	ENSGACG00000006495	10	na	10721041	10726502	cdca7b	CDCA7L	TRUE	TRUE	0.29	0.10	0.10
ENSGACT00000008616	6	61	88.2	*	9	0.62	Trans	N	VI-12554389	13556300	VI-12704221	13706132	0.58	VI-11738141	12740052	0.66	VI-13338453	14340364	ENSGACG00000006498	18	na	4631918	4656286	slc16a10	SLC16A10	TRUE	TRUE	0.21	0.16	0.15
ENSGACT00000008622	10	50	78.85	****	11	0.66	Cis	N	X-6792877	8287635	X-6965632	8460390	0.46	X-4798337	6293095	0.57	X-9699380	11194138	ENSGACG00000006508	10	na	10731754	10732239	no_name	CLEC19A	TRUE	TRUE	0.32	0.12	1.00
ENSGACT00000008629	1	87	92.29	******	12	0.88	Cis	N	I-13380883	13720680	I-13575527	13915324	0.84	I-12411971	12751768	0.92	I-14798334	15138131	ENSGACG00000006486	1	na	3643765	3659742	no_name	GLB1L2	TRUE	TRUE	0.17	0.29	0.20
ENSGACT00000008632	12	79	68.1	*	13	0.65	Trans	N	XII-14031456	6826154	XII-13416868	7440742	0.77	XII-14288736	6568874	0.91	XII-8408178	12449432	ENSGACG00000006516	19	na	16346047	16347697	COX5A	COX5A	TRUE	TRUE	0.31	0.19	1.00
ENSGACT00000008638	12	79	73.77	***	12	0.73	Trans	Y	XII-14031456	6826154	XII-13416868	7440742	0.63	XII-16436925	4420685	0.81	XII-12762352	8095258	ENSGACG00000006521	19	na	16342922	16344963	AKIP1	AKIP1	TRUE	TRUE	0.16	0.11	0.01
ENSGACT00000008648	16	105	72.95	*	12	0.68	Trans	N	XVI-17677320	16607216	XVI-17557934	16726602	1.02	XVI-17822287	16462249	1.09	XVI-17332757	16951779	ENSGACG00000006484	17	na	5941359	5951383	dctn2	DCTN2	TRUE	TRUE	0.42	0.26	0.01
ENSGACT00000008648	17	101	141.38	******	20	1.06	Cis	N	XVII-10432423	16081418	XVII-10452929	16101924	0.95	XVII-9773430	15422425	1.04	XVII-10644640	16293635	ENSGACG00000006484	17	na	5941359	5951383	dctn2	DCTN2	TRUE	TRUE	0.42	0.26	0.01
ENSGACT00000008650	13	32	169.07	******	15	0.89	Cis	N	XIII-6150885	6150885	XIII-6215461	6215461	0.27	XIII-4935722	4935722	0.36	XIII-7410611	7410611	ENSGACG00000006524	13	na	5074451	5088689	loxhd1b	LOXHD1	TRUE	TRUE	0.52	0.11	0.67
ENSGACT00000008653	9	131	79.8	***	9	0.66	Trans	N	IX-18711539	18711539	IX-18801479	18801479	1.21	IX-18132632	18132632	1.33	IX-18914375	18914375	ENSGACG00000006531	20	na	12953131	12958238	no_name	PAPD7	TRUE	TRUE	0.36	0.13	0.58
ENSGACT00000008653	11	117	114.92	******	15	0.91	Trans	N	XI-15571375	15762752	XI-15666316	15857693	1.1	XI-15192161	15383538	1.24	XI-15816176	16007553	ENSGACG00000006531	20	na	12953131	12958238	no_name	PAPD7	TRUE	TRUE	0.36	0.13	0.58
ENSGACT00000008673	11	2	70.78	*	16	0.77	Cis	N	XI-150481	150481	XI-200181	200181	0	XI-80094	80094	0.12	XI-2124962	2124962	ENSGACG00000006540	11	na	3096241	3121456	thraa	THRA	TRUE	TRUE	0.44	0.14	0.01
ENSGACT00000008675	10	45	72.99	*	11	0.77	Trans	N	X-4798337	6293095	X-5153408	6648166	0.42	X-4295979	5790737	0.5	X-6965632	8460390	ENSGACG00000006535	20	na	12940394	12950061	kiaa0947l	ICE1	TRUE	TRUE	0.14	0.09	0.72
ENSGACT00000008675	20	99	84.03	*****	16	0.84	Cis	N	XX-13089944	6419744	XX-13061515	6448173	0.97	XX-13790154	5719534	1.02	XX-11858351	7651337	ENSGACG00000006535	20	na	12940394	12950061	kiaa0947l	ICE1	TRUE	TRUE	0.14	0.09	0.72
ENSGACT00000008682	1	57	80.14	**	12	0.76	Cis	N	I-3775278	4115075	I-3804722	4144519	0.51	I-3100381	3440178	0.65	I-5473494	5813291	ENSGACG00000006550	1	na	3680391	3686343	srpr	SRPRA	TRUE	TRUE	0.54	0.09	0.06
ENSGACT00000008691	12	99	70.85	**	13	0.75	Trans	N	XII-6588475	14269135	XII-6438043	14419567	0.97	XII-6926023	13931587	1.04	XII-5667759	15189851	ENSGACG00000006511	10	na	10756220	10772053	col1a2	COL1A2	TRUE	TRUE	0.11	0.12	0.51
ENSGACT00000008692	5	117	69.19	*	9	0.58	Trans	N	V-11538470	14152168	V-11527155	14163483	1.08	V-10547463	13499005	1.22	V-11230937	14459701	ENSGACG00000006560	6	na	8930153	8934323	zgc:162183	na	TRUE	TRUE	0.19	0.15	0.10
ENSGACT00000008706	2	62	78.51	****	14	0.78	Trans	N	II-9551369	9962946	II-10055617	10467194	0.54	II-7772285	8183862	0.64	II-10351283	10762860	ENSGACG00000006569	13	na	5131577	5133164	oxt	AVP	TRUE	TRUE	0.24	0.14	0.31
ENSGACT00000008706	6	125	71.49	*	14	0.77	Trans	N	156-141957	18227543	156-161064	18246650	1.23	156-28671	18114257	1.26	156-161064	18246650	ENSGACG00000006569	13	na	5131577	5133164	oxt	AVP	TRUE	TRUE	0.24	0.14	0.31
ENSGACT00000008714	5	83	79.21	*****	16	0.74	Cis	N	V-9202066	12153608	V-9576185	12527727	0.76	V-8554867	11506409	0.88	V-9929139	12880681	ENSGACG00000006575	5	na	11371568	11382718	nhlrc2	NHLRC2	TRUE	TRUE	0.35	0.19	0.46
ENSGACT00000008723	13	18	70.43	*	12	0.70	Cis	N	XIII-2841629	2841629	XIII-3110793	3110793	0.15	XIII-2474200	2474200	0.21	XIII-3882407	3882407	ENSGACG00000006574	13	na	5134441	5135110	fabp1b.1	FABP1	TRUE	TRUE	0.28	0.12	1.00
ENSGACT00000008726	16	78	78.24	**	11	0.71	Cis	N	XVI-14484644	14484644	XVI-14696277	14696277	0.76	XVI-14179651	14179651	0.81	XVI-14889317	14889317	ENSGACG00000006539	16	na	12804559	12809401	myl1	MYL1	TRUE	TRUE	0.20	0.08	0.01
ENSGACT00000008739	16	92	119.57	******	12	0.89	Cis	N	XVI-15449219	15449219	XVI-15762878	15762878	0.88	XVI-15270960	15270960	0.94	XVI-15886010	15886010	ENSGACG00000006594	16	na	12865337	12867816	no_name	na	TRUE	TRUE	0.28	0.35	0.01
ENSGACT00000008746	12	99	71.71	*	10	0.76	Cis	N	XII-6588475	14269135	XII-6438043	14419567	0.97	XII-6926023	13931587	1.02	XII-5915990	14941620	ENSGACG00000006584	12	na	12706551	12709249	tprg1l	TPRG1L	TRUE	TRUE	0.11	0.15	1.00
ENSGACT00000008748	7	13	150.56	******	17	1.06	Trans	N	VII-581633	1108618	VII-619882	1146867	0.11	131-151239	915472	0.17	VII-729469	1256454	ENSGACG00000006570	18	na	4669062	4680200	amd1	AMD1	TRUE	TRUE	0.73	0.13	0.32
ENSGACT00000008760	5	100	69.45	**	12	0.73	Trans	N	V-10304122	13255664	V-10363487	13315029	0.94	V-10037779	12989321	1.06	V-10547463	13499005	ENSGACG00000006605	16	na	12885812	12887887	heg	HEG1	TRUE	TRUE	0.17	0.12	0.23
ENSGACT00000008761	11	38	69.37	**	14	0.69	Cis	Y	XI-5256251	5256251	XI-5361584	5361584	0.31	XI-3780878	3780878	0.41	XI-6295499	6295499	ENSGACG00000006606	11	na	3172985	3193999	zgc:112484	CPT1A	TRUE	TRUE	0.19	0.22	0.01
ENSGACT00000008779	11	28	81.52	***	14	0.74	Cis	N	XI-3661327	3661327	XI-3681118	3681118	0.22	XI-2887625	2887625	0.33	XI-4289413	4289413	ENSGACG00000006615	11	na	3229154	3236784	pih1d1	PIH1D1	TRUE	TRUE	0.13	0.53	0.05
ENSGACT00000008779	16	78	81.5	*****	9	0.73	Trans	N	XVI-14484644	14484644	XVI-14696277	14696277	0.73	XVI-13965362	13965362	0.81	XVI-14889317	14889317	ENSGACG00000006615	11	na	3229154	3236784	pih1d1	PIH1D1	TRUE	TRUE	0.13	0.53	0.05
ENSGACT00000008780	10	31	66.86	*	10	0.63	Trans	N	X-2972369	4467127	X-3405705	4900463	0.14	X-74741	1569499	0.4	X-4481928	5976686	ENSGACG00000006621	16	na	12969734	12978619	asmt	ASMT	TRUE	TRUE	0.06	0.08	0.32
ENSGACT00000008780	21	55	72.96	***	14	0.79	Trans	N	XXI-9881962	12530375	XXI-9911744	12560157	0.52	XXI-9527324	12175737	0.57	XXI-10098552	12746965	ENSGACG00000006621	16	na	12969734	12978619	asmt	ASMT	TRUE	TRUE	0.06	0.08	0.32
ENSGACT00000008795	1	51	95.99	******	15	0.95	Cis	N	I-3100381	3440178	I-3268091	3607888	0.48	I-2586915	2926712	0.54	I-3359405	3699202	ENSGACG00000006628	1	na	4187827	4191916	RBM7	RBM7	TRUE	TRUE	0.18	0.42	0.01
ENSGACT00000008805	17	97	70.14	*	7	0.69	Cis	N	XVII-9903533	15552528	XVII-10089100	15738095	0.91	XVII-8656405	14305400	1.05	XVII-10702326	16351321	ENSGACG00000006633	17	na	6017724	6024175	igsf8	IGSF8	TRUE	TRUE	0.26	0.15	0.51
ENSGACT00000008810	21	74	69.48	**	16	0.75	Trans	N	XXI-11032912	13681325	XXI-11077387	13725800	0.71	XXI-10911911	13560324	0.79	XXI-11253809	13902222	ENSGACG00000006641	17	na	6041819	6044201	sp7	SP7	TRUE	TRUE	0.05	0.10	1.00
ENSGACT00000008814	5	81	113.79	******	10	0.73	Cis	N	V-8996548	11948090	V-9074933	12026475	0.74	V-8058434	11009976	0.87	V-9852464	12804006	ENSGACG00000006611	5	na	11463564	11506775	atrnl1b	ATRNL1	TRUE	TRUE	0.59	0.12	1.00
ENSGACT00000008818	12	62	81.24	*****	13	0.76	Trans	Y	XII-1959983	4061566	XII-2012602	4114185	0.59	XII-1536129	3637712	0.74	XII-14790638	6066972	ENSGACG00000006596	15	na	3227339	3231728	rbb4	RBBP4	TRUE	TRUE	0.14	0.14	0.01
ENSGACT00000008818	15	79	72.14	**	13	0.72	Cis	N	XV-8955578	9270125	XV-9157064	9471611	0.67	XV-5800881	6115428	0.85	XV-10456933	10771480	ENSGACG00000006596	15	na	3227339	3231728	rbb4	RBBP4	TRUE	TRUE	0.14	0.14	0.01
ENSGACT00000008821	11	9	111.52	******	19	0.93	Cis	N	XI-985141	985141	XI-1296363	1296363	0	XI-80094	80094	0.21	XI-2887625	2887625	ENSGACG00000006640	11	na	3264826	3276357	hook2	HOOK2	TRUE	TRUE	0.34	0.30	0.01
ENSGACT00000008821	19	57	67.9	**	15	0.85	Trans	N	XIX-2408239	2408239	XIX-2444848	2444848	0.49	XIX-1771413	1771413	0.58	XIX-2444848	2444848	ENSGACG00000006640	11	na	3264826	3276357	hook2	HOOK2	TRUE	TRUE	0.34	0.30	0.01
ENSGACT00000008834	20	35	86.69	******	14	0.80	Trans	N	XX-744154	1469863	XX-17897486	1612202	0.26	XX-533420	1259129	0.41	XX-17350357	2159331	ENSGACG00000006656	15	na	3250228	3253532	no_name	na	TRUE	TRUE	0.62	0.14	0.46
ENSGACT00000008840	6	113	85.29	*****	9	0.67	Trans	N	VI-16318775	17320686	VI-16345096	17347007	1.11	VI-16237023	17238934	1.17	VI-16467308	17469219	ENSGACG00000006639	18	na	4790382	4799859	ppil4	PPIL4	TRUE	TRUE	0.14	0.10	1.00
ENSGACT00000008845	2	168	80.67	*****	17	0.89	Trans	N	II-23010280	23421857	II-23072745	23484322	1.57	II-22514705	22926282	1.72	II-23097595	23509172	ENSGACG00000006647	6	na	8948972	8952600	ap3m1	AP3M1	TRUE	TRUE	0.10	0.09	0.04
ENSGACT00000008845	14	12	77.8	****	15	0.74	Trans	N	XIV-653031	906136	XIV-682532	935637	0.1	XIV-426140	679245	0.14	XIV-843490	1096595	ENSGACG00000006647	6	na	8948972	8952600	ap3m1	AP3M1	TRUE	TRUE	0.10	0.09	0.04
ENSGACT00000008845	18	97	71.31	**	13	0.70	Trans	N	XVIII-13916019	13916019	XVIII-14188735	14188735	0.92	XVIII-13721988	13721988	1.02	XVIII-14188735	14188735	ENSGACG00000006647	6	na	8948972	8952600	ap3m1	AP3M1	TRUE	TRUE	0.10	0.09	0.04
ENSGACT00000008859	12	0	71.22	**	10	0.78	Trans	N	114-202489	166803	114-202489	166803	0	114-202489	166803	0.01	114-31443	337849	ENSGACG00000006665	20	na	11912806	11916619	MAL2	MAL2	TRUE	TRUE	0.08	0.08	1.00
ENSGACT00000008865	4	49	75.28	*	7	0.60	Trans	N	IV-4130300	4130300	IV-4188003	4188003	0.48	IV-4071913	4071913	0.52	IV-4370952	4370952	ENSGACG00000006659	19	na	16133120	16135676	C11orf58	C11orf58	TRUE	TRUE	0.25	0.20	0.01
ENSGACT00000008865	21	8	68.9	*	10	0.65	Trans	Y	37-1882594	1882594	37-2105309	2105309	0	37-503775	503775	0.23	XXI-5625749	8274162	ENSGACG00000006659	19	na	16133120	16135676	C11orf58	C11orf58	TRUE	TRUE	0.25	0.20	0.01
ENSGACT00000008870	20	95	82.95	***	10	0.67	Cis	N	XX-14462586	5047102	XX-13898653	5611035	0.92	XX-14704848	4804840	0.99	XX-13061515	6448173	ENSGACG00000006686	20	na	11899056	11908294	COLEC10	COLEC10	TRUE	TRUE	0.35	0.16	1.00
ENSGACT00000008876	9	166	71.29	**	13	0.66	Trans	N	IX-19895766	19895766	IX-19899773	19899773	1.61	IX-19530845	19530845	1.74	238-20308	20440410	ENSGACG00000006694	6	na	8984251	8986450	plaua	PLAU	TRUE	TRUE	0.32	0.10	0.05
ENSGACT00000008881	14	13	74.54	**	8	0.67	Trans	N	XIV-682532	935637	XIV-843490	1096595	0.1	XIV-426140	679245	0.16	XIV-1041300	1294405	ENSGACG00000006685	18	na	4805064	4819099	katna1	KATNA1	TRUE	TRUE	0.09	0.13	0.01
ENSGACT00000008893	15	58	91.64	******	16	0.83	Cis	N	XV-3490421	3804968	XV-3729340	4043887	0.5	XV-2700820	3015367	0.61	XV-4190943	4505490	ENSGACG00000006693	15	na	3287696	3292068	NT5C1A	NT5C1A	TRUE	TRUE	0.54	0.11	0.72
ENSGACT00000008894	3	96	70.53	***	12	0.65	Trans	N	III-14539098	14539098	III-14632416	14632416	0.93	III-14314350	14314350	1	169-121497	14858445	ENSGACG00000006710	15	na	3293262	3294148	no_name	IFI27L2	TRUE	TRUE	0.46	0.12	1.00
ENSGACT00000008894	16	41	83.43	******	14	0.76	Trans	N	XVI-6682422	6682422	XVI-6699679	6699679	0.31	XVI-4661968	4661968	0.45	XVI-7713794	7713794	ENSGACG00000006710	15	na	3293262	3294148	no_name	IFI27L2	TRUE	TRUE	0.46	0.12	1.00
ENSGACT00000008899	15	45	93.08	***	10	0.80	Cis	N	XV-2499843	2814390	XV-2524147	2838694	0.41	XV-2262736	2577283	0.48	XV-2797497	3112044	ENSGACG00000006713	15	na	3326680	3346681	no_name	IFI27L2	TRUE	TRUE	0.59	0.31	1.00
ENSGACT00000008904	15	93	73.44	**	9	0.63	Cis	N	XV-11390249	11704796	XV-11535959	11850506	0.86	XV-10456933	10771480	1.09	XV-14470026	14784573	ENSGACG00000006714	15	na	3354010	3355702	no_name	IFI27L1	TRUE	TRUE	0.45	0.19	0.79
ENSGACT00000008909	3	3	69.62	*	12	1.58	Trans	N	III-187330	187330	III-235264	235264	0	III-66339	66339	0.06	III-472244	472244	ENSGACG00000006698	6	na	8991276	8997598	chuk	CHUK	TRUE	TRUE	0.20	0.14	0.01
ENSGACT00000008914	8	6	69.7	*	12	0.63	Cis	N	56-529973	638948	56-325469	843452	0.05	56-744698	424223	0.34	VIII-3158601	4327522	ENSGACG00000006704	8	na	8305638	8351122	DDAH1	DDAH1	TRUE	TRUE	0.15	0.36	0.01
ENSGACT00000008922	18	100	77.03	***	12	0.80	Trans	N	XVIII-13916019	13916019	XVIII-14188735	14188735	0.94	XVIII-13870895	13870895	1.11	XVIII-14643331	14643331	ENSGACG00000006712	11	na	3403023	3408552	kri1	KRI1	TRUE	TRUE	0.13	0.10	1.00
ENSGACT00000008937	11	26	85.44	******	16	0.77	Cis	N	XI-3444612	3444612	XI-3497357	3497357	0.22	XI-2887625	2887625	0.3	XI-3713051	3713051	ENSGACG00000006737	11	na	3414199	3415326	s1pr5a	S1PR5	TRUE	TRUE	0.11	0.44	0.69
ENSGACT00000008944	6	42	155.95	******	19	1.11	Cis	N	VI-7065391	8067302	VI-7596907	8598818	0.34	VI-5176845	6178756	0.47	VI-8945421	9947332	ENSGACG00000006721	6	na	8999603	9002880	erlin1	ERLIN1	TRUE	TRUE	0.23	0.13	0.57
ENSGACT00000008951	8	139	69.59	*	12	0.70	Trans	N	VIII-19128818	20297739	VIII-19147644	20316565	1.37	VIII-18932765	20101686	1.4	VIII-19245012	20413933	ENSGACG00000006749	15	na	3552746	3554214	KBTBD11	KBTBD11	TRUE	TRUE	0.19	0.38	0.79
ENSGACT00000008955	13	143	67.87	*	13	0.76	Trans	N	150-12374	20186648	150-32691	20206965	1.39	XIII-19992537	20083681	1.47	150-170980	20345254	ENSGACG00000006751	8	na	8386887	8388147	no_name	na	TRUE	TRUE	0.08	0.15	0.31
ENSGACT00000008956	16	128	114.71	******	16	0.89	Trans	N	XVI-16222295	18062241	115-246220	18213587	1.23	XVI-16626010	17658526	1.31	115-126948	18332859	ENSGACG00000006752	12	na	12314946	12321386	no_name	na	TRUE	TRUE	0.60	0.10	0.01
ENSGACT00000008961	15	82	69.33	*	13	0.70	Cis	N	XV-9838988	10153535	XV-10070791	10385338	0.72	XV-6622006	6936553	0.87	XV-10649629	10964176	ENSGACG00000006753	15	na	3557662	3568180	arhgef10	ARHGEF10	TRUE	TRUE	0.13	0.10	1.00
ENSGACT00000008964	5	72	119.38	******	14	0.85	Cis	N	V-117923	10711309	V-7972884	10924426	0.68	V-320916	10508316	0.8	V-8996548	11948090	ENSGACG00000006739	5	na	11762632	11772968	fra10ac1	FRA10AC1	TRUE	TRUE	0.41	0.16	1.00
ENSGACT00000008965	9	129	78.08	****	12	0.70	Trans	N	IX-18479642	18479642	IX-18651702	18651702	1.25	IX-18459805	18459805	1.34	IX-19014371	19014371	ENSGACG00000006758	15	na	3568967	3575178	arhgef10	ARHGEF10	TRUE	TRUE	0.10	0.10	1.00
ENSGACT00000008965	14	67	70.97	**	12	0.70	Trans	N	XIV-7694346	7947451	XIV-7722765	7975870	0.66	XIV-7668919	7922024	0.7	XIV-8635330	8888435	ENSGACG00000006758	15	na	3568967	3575178	arhgef10	ARHGEF10	TRUE	TRUE	0.10	0.10	1.00
ENSGACT00000008969	15	104	68.84	*	15	0.76	Trans	N	XV-13319505	13634052	XV-13351859	13666406	0.98	XV-11956424	12270971	1.15	XV-15445120	15759667	ENSGACG00000006757	11	na	3475659	3478560	ankrd54	ANKRD54	TRUE	TRUE	0.11	0.07	0.72
ENSGACT00000008977	6	113	72.6	*	9	0.66	Trans	N	VI-16318775	17320686	VI-16345096	17347007	1.11	VI-16237023	17238934	1.17	VI-16467308	17469219	ENSGACG00000006764	15	na	3590771	3593117	cln8	CLN8	TRUE	TRUE	0.11	0.13	0.10
ENSGACT00000008979	4	66	70.04	*	13	0.66	Trans	N	IV-6195482	6195482	IV-6230632	6230632	0.64	IV-5834379	5834379	0.71	IV-7565162	7565162	ENSGACG00000006763	11	na	3479579	3483856	foxred2	FOXRED2	TRUE	TRUE	0.11	0.10	0.04
ENSGACT00000008982	6	47	184.39	******	14	1.01	Cis	N	VI-8739404	9741315	VI-8945421	9947332	0.39	VI-6678216	7680127	0.55	VI-11242574	12244485	ENSGACG00000006768	6	na	9020296	9022303	no_name	na	TRUE	TRUE	0.59	0.08	0.13
ENSGACT00000008994	15	34	72.11	*	10	0.68	Cis	N	XV-1955725	2270272	XV-2087365	2401912	0.31	XV-1737545	2052092	0.38	XV-2145864	2460411	ENSGACG00000006778	15	na	3703212	3706704	no_name	na	TRUE	TRUE	0.16	0.08	1.00
ENSGACT00000008998	13	27	129.89	******	17	0.86	Cis	N	XIII-4935722	4935722	XIII-5390394	5390394	0.21	XIII-3538485	3538485	0.32	XIII-6215461	6215461	ENSGACG00000006769	13	na	5194441	5196142	AAED1	AAED1	TRUE	TRUE	0.45	0.14	0.01
ENSGACT00000009001	6	39	74.07	**	9	0.61	Cis	N	VI-6678216	7680127	VI-6734053	7735964	0.33	VI-4957625	5959536	0.47	VI-8945421	9947332	ENSGACG00000006777	6	na	9041595	9042729	fuom	FUOM	TRUE	TRUE	0.57	0.12	0.01
ENSGACT00000009001	7	155	80.83	***	13	0.75	Trans	N	VII-25346610	27621775	VII-25431874	27707039	1.44	VII-24128225	26403390	1.73	VII-26214487	28489652	ENSGACG00000006777	6	na	9041595	9042729	fuom	FUOM	TRUE	TRUE	0.57	0.12	0.01
ENSGACT00000009006	1	59	86.09	******	17	0.81	Cis	N	I-3949713	4289510	I-3959800	4299597	0.58	I-3804722	4144519	0.65	I-5473494	5813291	ENSGACG00000006784	1	na	4454080	4457986	ccdc19	CFAP45	TRUE	TRUE	0.33	0.27	1.00
ENSGACT00000009031	18	45	81.73	****	13	0.80	Cis	N	XVIII-7531270	7531270	XVIII-7903016	7903016	0.43	XVIII-6814024	6814024	0.48	XVIII-8921931	8921931	ENSGACG00000006789	18	na	5378340	5429005	tbc1d32	TBC1D32	TRUE	TRUE	0.16	0.43	1.00
ENSGACT00000009032	1	51	71.06	*	11	0.75	Cis	N	I-3100381	3440178	I-3268091	3607888	0.43	I-2365528	2705325	0.74	I-9513458	9853255	ENSGACG00000006790	1	na	4458306	4462513	slc37a4a	SLC37A4	TRUE	TRUE	0.23	0.30	0.01
ENSGACT00000009042	12	0	70.39	*	11	0.82	Trans	N	114-202489	166803	114-202489	166803	0	114-202489	166803	0.01	114-31443	337849	ENSGACG00000006808	1	na	4461894	4464243	trappc4	TRAPPC4	TRUE	TRUE	0.27	0.15	0.01
ENSGACT00000009042	15	130	70.95	*	15	0.76	Trans	N	84-62347	16575658	84-485490	16998801	1.23	XV-16083114	16397661	1.32	84-542697	17056008	ENSGACG00000006808	1	na	4461894	4464243	trappc4	TRAPPC4	TRUE	TRUE	0.27	0.15	0.01
ENSGACT00000009054	7	153	81.5	*	10	0.72	Trans	N	VII-25240106	27515271	VII-25346610	27621775	1.34	VII-22933952	25209117	1.56	VII-25431874	27707039	ENSGACG00000006823	16	na	13639111	13640056	tmem223	TMEM223	TRUE	TRUE	0.18	0.49	1.00
ENSGACT00000009055	12	95	97.58	****	10	0.69	Trans	N	XII-7418096	13439514	XII-7291671	13565939	0.91	XII-8992438	11865172	0.99	XII-6438043	14419567	ENSGACG00000006825	8	na	8555564	8556561	no_name	na	TRUE	TRUE	0.52	0.14	1.00
ENSGACT00000009057	18	53	76.34	*	12	0.77	Trans	N	XVIII-9486106	9486106	XVIII-9668595	9668595	0.52	XVIII-9285389	9285389	0.67	XVIII-11775739	11775739	ENSGACG00000006786	11	na	3499443	3510614	tom1	TOM1	TRUE	TRUE	0.19	0.11	0.32
ENSGACT00000009063	6	45	82.82	***	13	0.64	Cis	N	VI-7816579	8818490	VI-8055646	9057557	0.4	VI-6983896	7985807	0.57	VI-11966384	12968295	ENSGACG00000006785	6	na	9047023	9051474	echs1	ECHS1	TRUE	TRUE	0.13	0.16	0.31
ENSGACT00000009064	18	37	72.59	**	13	0.66	Cis	N	XVIII-3945381	3945381	XVIII-3998759	3998759	0.13	XVIII-1545543	1545543	0.51	XVIII-9285389	9285389	ENSGACG00000006829	18	na	5439707	5440561	cx32.3	GJA3	TRUE	TRUE	0.28	0.11	0.01
ENSGACT00000009069	18	35	85.61	******	11	0.67	Cis	N	XVIII-3219278	3219278	XVIII-3421740	3421740	0.27	XVIII-2460609	2460609	0.47	XVIII-8676843	8676843	ENSGACG00000006833	18	na	5443128	5444747	cx28.1	GJA3	TRUE	TRUE	0.17	0.13	1.00
ENSGACT00000009079	16	72	73.59	*	11	0.73	Trans	N	XVI-13950470	13950470	XVI-13965362	13965362	0.69	XVI-12952528	12952528	0.75	XVI-14208795	14208795	ENSGACG00000006786	11	na	3499443	3510614	tom1	TOM1	TRUE	TRUE	0.48	0.19	0.01
ENSGACT00000009087	5	51	72.35	**	13	0.66	Cis	Y	V-2508980	8320252	V-2209272	8619960	0.45	V-3372703	7456529	0.58	V-1328878	9500354	ENSGACG00000006844	5	na	12032901	12036119	no_name	na	TRUE	TRUE	0.11	0.24	1.00
ENSGACT00000009093	5	100	83.53	****	7	0.70	Cis	N	V-10304122	13255664	V-10363487	13315029	0.94	V-10037779	12989321	1.19	V-11333650	14356988	ENSGACG00000006847	5	na	12039463	12045624	no_name	SVIL	TRUE	TRUE	0.11	0.16	0.01
ENSGACT00000009108	19	38	63.7	*	11	0.69	Trans	N	XIX-1445918	1445918	XIX-1486328	1486328	0.33	XIX-1226872	1226872	0.43	XIX-1621622	1621622	ENSGACG00000006849	10	na	11004471	11009890	mpp6b	MPP6	TRUE	TRUE	0.11	0.12	0.46
ENSGACT00000009115	9	165	74.23	***	15	0.74	Trans	N	IX-19822078	19822078	IX-19895766	19895766	1.6	IX-19530845	19530845	1.7	177-95085	20344564	ENSGACG00000006852	11	na	3532009	3537923	PIK3R5	PIK3R5	TRUE	TRUE	0.31	0.11	0.67
ENSGACT00000009123	18	34	160.2	******	18	1.06	Cis	N	XVIII-3219278	3219278	XVIII-3421740	3421740	0.27	XVIII-2460609	2460609	0.45	XVIII-7903016	7903016	ENSGACG00000006868	18	na	5493939	5496151	fam89a	FAM89A	TRUE	TRUE	0.15	0.43	0.58
ENSGACT00000009128	18	4	128.44	******	20	0.99	Trans	N	XVIII-318232	318232	XVIII-388160	388160	0.01	XVIII-249828	249828	0.08	XVIII-1010330	1010330	ENSGACG00000006875	10	na	11033237	11035288	no_name	na	TRUE	TRUE	0.76	0.09	0.20
ENSGACT00000009131	12	0	73.49	**	14	0.78	Trans	N	114-202489	166803	114-202489	166803	0	114-202489	166803	0.01	114-31443	337849	ENSGACG00000006856	15	na	3835504	3839194	tmem30aa	TMEM30A	TRUE	TRUE	0.11	0.08	0.05
ENSGACT00000009133	6	113	86.77	****	9	0.68	Trans	N	VI-16318775	17320686	VI-16345096	17347007	1.11	VI-16237023	17238934	1.16	VI-16467308	17469219	ENSGACG00000006877	18	na	5503817	5506933	exoc8	EXOC8	TRUE	TRUE	0.11	0.13	0.31
ENSGACT00000009141	10	56	187.68	******	17	1.13	Cis	N	X-9443348	10938106	X-9540115	11034873	0.51	X-7485099	8979857	0.59	X-10189148	11683906	ENSGACG00000006878	10	na	11037375	11042306	tra2a	TRA2A	TRUE	TRUE	0.65	0.08	1.00
ENSGACT00000009149	6	34	92.71	******	14	0.81	Cis	N	VI-5176845	6178756	VI-5417557	6419468	0.29	VI-4176218	5178129	0.41	VI-7596907	8598818	ENSGACG00000006850	6	na	9056915	9061043	PAOX	PAOX	TRUE	TRUE	0.25	0.18	0.01
ENSGACT00000009149	19	37	70.23	**	16	0.82	Trans	N	XIX-1445918	1445918	XIX-1486328	1486328	0.32	XIX-1226872	1226872	0.44	XIX-1661372	1661372	ENSGACG00000006850	6	na	9056915	9061043	PAOX	PAOX	TRUE	TRUE	0.25	0.18	0.01
ENSGACT00000009151	14	13	70.58	*	11	0.72	Trans	N	XIV-682532	935637	XIV-843490	1096595	0.09	XIV-409287	662392	0.17	XIV-1109732	1362837	ENSGACG00000006859	8	na	8707199	8747306	dock7	DOCK7	TRUE	TRUE	0.10	0.09	0.01
ENSGACT00000009154	12	117	71.69	**	12	0.77	Trans	N	XII-4198808	16658802	XII-4160117	16697493	1.1	XII-5237151	15620459	1.19	XII-3628223	17229387	ENSGACG00000006884	15	na	3861809	3883522	tfb1m	TFB1M	TRUE	TRUE	0.13	0.30	0.01
ENSGACT00000009154	15	89	75.64	***	14	0.70	Cis	N	XV-10769740	11084287	XV-10810309	11124856	0.84	XV-10070791	10385338	0.92	XV-11365504	11680051	ENSGACG00000006884	15	na	3861809	3883522	tfb1m	TFB1M	TRUE	TRUE	0.13	0.30	0.01
ENSGACT00000009158	1	52	114	******	15	1.07	Cis	N	I-3268091	3607888	I-3339670	3679467	0.51	I-3100381	3440178	0.54	I-3359405	3699202	ENSGACG00000006890	1	na	4559981	4562899	wrb	WRB	TRUE	TRUE	0.30	0.56	0.01
ENSGACT00000009166	1	57	110.26	******	14	0.84	Cis	N	I-3775278	4115075	I-3804722	4144519	0.54	I-3339670	3679467	0.69	I-6512062	6851859	ENSGACG00000006903	1	na	4576362	4589790	IGSF5	IGSF5	TRUE	TRUE	0.41	0.20	0.67
ENSGACT00000009180	7	178	70.72	*	9	0.63	Trans	N	VII-26393747	28668912	VII-26451629	28726794	1.75	VII-26303444	28578609	1.82	VII-26628338	28903503	ENSGACG00000006901	20	na	11777813	11779574	NOV	NOV	TRUE	TRUE	0.27	0.22	0.79
ENSGACT00000009180	8	134	115.17	******	14	0.85	Trans	N	VIII-18748825	19917746	VIII-18791673	19960594	1.33	VIII-18595598	19764519	1.36	VIII-19080197	20249118	ENSGACG00000006901	20	na	11777813	11779574	NOV	NOV	TRUE	TRUE	0.27	0.22	0.79
ENSGACT00000009186	6	46	93.94	******	13	0.80	Cis	N	VI-8687868	9689779	VI-8708077	9709988	0.44	VI-7723160	8725071	0.5	VI-10043803	11045714	ENSGACG00000006893	6	na	9063860	9078583	rassf4	RASSF4	TRUE	TRUE	0.37	0.17	0.32
ENSGACT00000009203	6	113	73.48	*	8	0.63	Trans	N	VI-16318775	17320686	VI-16345096	17347007	1.11	VI-16237023	17238934	1.17	VI-16467308	17469219	ENSGACG00000006923	8	na	8748688	8755916	atg4c	ATG4C	TRUE	TRUE	0.09	0.09	1.00
ENSGACT00000009208	12	56	78.56	****	12	0.73	Trans	Y	68-628027	3106821	68-736353	3215147	0.39	XII-1186470	1998233	0.66	XII-16083244	4774366	ENSGACG00000006933	8	na	8869405	8870592	foxd3	FOXD3	TRUE	TRUE	0.45	0.13	0.32
ENSGACT00000009210	12	94	120.98	******	16	0.85	Cis	N	XII-7434144	13423466	XII-7418096	13439514	0.88	XII-9523062	11334548	1.05	XII-5444501	15413109	ENSGACG00000006920	12	na	12045667	12050364	pigt	PIGT	TRUE	TRUE	0.38	0.14	1.00
ENSGACT00000009211	7	12	80.31	***	10	0.64	Trans	N	131-9580	1057131	VII-580408	1107393	0.11	131-151239	915472	0.16	VII-701667	1228652	ENSGACG00000006935	16	na	13786775	13788478	fzd7b	FZD7	TRUE	TRUE	0.38	0.18	0.32
ENSGACT00000009213	4	162	71.66	*	11	0.69	Trans	N	IV-30868699	30868699	IV-31030737	31030737	1.54	IV-30162965	30162965	1.68	IV-31401810	31401810	ENSGACG00000006921	6	na	9104588	9109124	cxcl12a	CXCL12	TRUE	TRUE	0.23	0.14	0.20
ENSGACT00000009229	6	60	115.89	******	14	0.83	Cis	N	VI-12148139	13150050	VI-12554389	13556300	0.58	VI-11738141	12740052	0.63	VI-13017441	14019352	ENSGACG00000006938	6	na	9131642	9144053	ercc6	ERCC6	TRUE	TRUE	0.25	0.23	0.31
ENSGACT00000009241	12	117	77.28	*****	15	0.84	Trans	N	XII-4198808	16658802	XII-4160117	16697493	1.15	XII-4709364	16148246	1.19	XII-3628223	17229387	ENSGACG00000006959	15	na	4016774	4021829	qpct	QPCT	TRUE	TRUE	0.10	0.10	0.72
ENSGACT00000009246	5	109	87.1	**	14	0.80	Trans	N	V-10832043	13783585	V-11634745	14055893	1.04	V-10471977	13423519	1.15	V-11582602	14108036	ENSGACG00000006955	20	na	11712423	11723201	zfat	ZFAT	TRUE	TRUE	0.18	0.25	0.01
ENSGACT00000009254	20	95	76.68	*	10	0.71	Trans	N	XX-14462586	5047102	XX-13898653	5611035	0.93	XX-14622381	4887307	0.99	XX-13061515	6448173	ENSGACG00000006950	19	na	15916211	15924531	alkbh3	ALKBH3	TRUE	TRUE	0.24	0.30	1.00
ENSGACT00000009281	18	44	124.18	******	11	0.84	Cis	N	XVIII-7531270	7531270	XVIII-7903016	7903016	0.23	XVIII-2460609	2460609	0.46	XVIII-8139125	8139125	ENSGACG00000006958	18	na	5833638	5837380	ccdc25	CCDC25	TRUE	TRUE	0.34	0.15	1.00
ENSGACT00000009282	1	51	91.7	******	13	0.93	Cis	N	I-3100381	3440178	I-3268091	3607888	0.44	I-2365528	2705325	0.56	I-3489317	3829114	ENSGACG00000006981	1	na	4782136	4801909	ATM	ATM	TRUE	TRUE	0.38	0.17	0.58
ENSGACT00000009282	18	76	71.89	*	14	0.77	Trans	N	XVIII-12593021	12593021	XVIII-12664492	12664492	0.69	XVIII-11808949	11808949	0.78	XVIII-12865581	12865581	ENSGACG00000006981	1	na	4782136	4801909	ATM	ATM	TRUE	TRUE	0.38	0.17	0.58
ENSGACT00000009284	2	169	93.12	*	10	0.71	Trans	N	II-23010280	23421857	II-23072745	23484322	1.66	II-22860866	23272443	1.73	II-23288790	23700367	ENSGACG00000006994	17	na	6285449	6292758	SHISA4	SHISA4	TRUE	TRUE	0.16	0.18	1.00
ENSGACT00000009298	1	60	112.06	******	13	0.90	Cis	N	I-4127019	4466816	I-4176711	4516508	0.54	I-3339670	3679467	0.63	I-4559711	4899508	ENSGACG00000007008	1	na	4808551	4811131	NPAT	NPAT	TRUE	TRUE	0.57	0.12	0.01
ENSGACT00000009299	6	113	69.98	*	10	0.63	Trans	N	VI-16318775	17320686	VI-16345096	17347007	1.11	VI-16237023	17238934	1.15	VI-16467308	17469219	ENSGACG00000006995	18	na	5839377	5848964	tmem214	TMEM214	TRUE	TRUE	0.08	0.08	0.01
ENSGACT00000009320	1	32	170.43	***	7	0.72	Trans	N	I-1760608	2100405	I-1861014	2200811	0.3	165-139122	1854895	0.52	I-3339670	3679467	ENSGACG00000007022	17	na	6312287	6312811	b9d2	B9D2	TRUE	TRUE	0.32	0.61	0.20
ENSGACT00000009322	6	63	91.27	******	13	0.81	Cis	N	VI-12941522	13943433	VI-13017441	14019352	0.59	VI-12148139	13150050	0.66	VI-13338453	14340364	ENSGACG00000006972	6	na	9178908	9210849	wdfy4	WDFY4	TRUE	TRUE	0.21	0.44	0.84
ENSGACT00000009322	12	2	72.24	*	12	0.72	Trans	N	114-46193	323099	114-31443	337849	0	114-202489	166803	0.1	XII-44351	856114	ENSGACG00000006972	6	na	9178908	9210849	wdfy4	WDFY4	TRUE	TRUE	0.21	0.44	0.84
ENSGACT00000009322	15	75	73.85	**	14	0.74	Trans	N	XV-7525590	7840137	XV-7545819	7860366	0.68	XV-5963156	6277703	0.91	XV-10966557	11281104	ENSGACG00000006972	6	na	9178908	9210849	wdfy4	WDFY4	TRUE	TRUE	0.21	0.44	0.84
ENSGACT00000009323	10	59	158.85	******	13	1.02	Cis	N	X-9942823	11437581	X-10189148	11683906	0.57	X-9540115	11034873	0.68	X-11814839	13309597	ENSGACG00000007024	10	na	11220507	11221799	no_name	na	TRUE	TRUE	0.78	0.08	0.10
ENSGACT00000009331	6	21	72.99	*	10	0.70	Cis	N	VI-2217814	3725633	VI-2060040	3883407	0.18	VI-2522025	3421422	0.22	VI-2005468	3937979	ENSGACG00000007030	6	na	9224734	9225752	si:ch211-223a10.1	na	TRUE	TRUE	0.12	0.10	0.06
ENSGACT00000009335	12	111	73.88	**	9	1.11	Trans	N	XII-5134467	15723143	XII-5064653	15792957	1.1	XII-5237151	15620459	1.12	XII-5064653	15792957	ENSGACG00000007018	5	na	12172933	12180241	slc4a1b	SLC4A1	FALSE	FALSE	0.05	0.06	0.58
ENSGACT00000009344	14	67	92.64	***	10	0.73	Trans	N	XIV-7694346	7947451	XIV-7722765	7975870	0.66	XIV-7668919	7922024	0.68	XIV-8206781	8459886	ENSGACG00000007038	20	na	11630497	11631383	no_name	na	TRUE	TRUE	0.33	0.57	0.72
ENSGACT00000009344	20	131	91.59	***	12	0.74	Cis	N	XX-2564613	16945075	XX-2403323	17106365	1.28	XX-3020738	16488950	1.32	XX-2243839	17265849	ENSGACG00000007038	20	na	11630497	11631383	no_name	na	TRUE	TRUE	0.33	0.57	0.72
ENSGACT00000009349	4	18	80.1	*	11	0.76	Trans	N	IV-1568280	1568280	IV-1643949	1643949	0.16	IV-1568280	1568280	0.2	IV-2026445	2026445	ENSGACG00000007040	20	na	11628651	11630082	no_name	na	TRUE	TRUE	0.22	0.20	1.00
ENSGACT00000009350	4	183	80.32	***	14	0.77	Trans	N	IV-32058941	32058941	IV-32135567	32135567	1.78	IV-31721367	31721367	1.87	IV-32306252	32306252	ENSGACG00000007033	19	na	15872851	15878350	pdia3	PDIA3	TRUE	TRUE	0.09	0.08	0.58
ENSGACT00000009352	17	69	68.46	*	10	0.73	Trans	N	XVII-5510165	6053899	XVII-5564958	6108692	0.66	XVII-4789102	5332836	0.71	XVII-5739478	6283212	ENSGACG00000007031	10	na	11229851	11232195	FKBP14	FKBP14	TRUE	TRUE	0.16	0.11	0.58
ENSGACT00000009363	4	184	78.14	****	17	0.77	Trans	N	IV-32058941	32058941	IV-32135567	32135567	1.81	IV-31968147	31968147	1.87	IV-32306252	32306252	ENSGACG00000007057	5	na	12226719	12228142	NXPH3	NXPH3	TRUE	TRUE	0.32	0.15	0.01
ENSGACT00000009363	5	49	68.89	**	12	0.67	Cis	Y	V-2887049	7942183	V-2707933	8121299	0.41	V-3880707	6948525	0.53	V-1971324	8857908	ENSGACG00000007057	5	na	12226719	12228142	NXPH3	NXPH3	TRUE	TRUE	0.32	0.15	0.01
ENSGACT00000009369	20	94	99.01	*****	15	0.83	Cis	N	XX-14556992	4952696	XX-14538620	4971068	0.92	XX-14704848	4804840	0.97	XX-13483120	6026568	ENSGACG00000007061	20	na	11595527	11602675	mrpl13	MRPL13	TRUE	TRUE	0.29	0.08	0.23
[truncated: 3,557 more rows]
