# Supplementary material for: Regulatory Architecture of Gene Expression Variation in the Threespine Stickleback Gasterosteus aculeatus
Source: G3 (Bethesda). 2016 Nov 10;7(1):165–78. doi: 10.1534/g3.116.033241 (PMC5217106; doi:10.1534/g3.116.033241)
Supplement: Supplementary file 16 [file 165TableS5.csv]

Broad.Group	Broad.Start	Broad.Stop	Recode.Chromosome	Recode.start	Recode.stop	Ensembl.Gene.id	Gene.name	Gene.biotype	Human.Orthologue.Ensembl.Gene.ID	Human.HGNC.symbol	Splice.variant?	Array.transcript.1	Array.transcript.2	Array.transcript.3
groupI	2098	9910	Chr1	2098	9910	ENSGACG00000004395	IL1RAP	protein_coding	ENSG00000196083	IL1RAP	n	ENSGACT00000005823	na	na
groupI	18791	22890	Chr1	18791	22890	ENSGACG00000004403	fgf12b	protein_coding	ENSG00000114279	FGF12	n	na	na	na
groupI	36880	38991	Chr1	36880	38991	ENSGACG00000004405	mb21d2a	protein_coding	ENSG00000180611	MB21D2	n	na	na	na
groupI	42006	46064	Chr1	42006	46064	ENSGACG00000004408	exoc3l2b	protein_coding	ENSG00000130201	EXOC3L2	n	ENSGACT00000005834	na	na
groupI	65279	68049	Chr1	65279	68049	ENSGACG00000004413	cldn15lb	protein_coding	ENSG00000164007	CLDN19	n	ENSGACT00000005840	na	na
groupI	69460	74583	Chr1	69460	74583	ENSGACG00000004417	no_name	protein_coding	ENSG00000175193	PARL	n	ENSGACT00000005861	na	na
groupI	77722	105198	Chr1	77722	105198	ENSGACG00000004438	no_name	protein_coding	ENSG00000081052	COL4A4	n	ENSGACT00000005883	na	na
groupI	117583	141390	Chr1	117583	141390	ENSGACG00000004458	no_name	protein_coding	ENSG00000169031	COL4A3	n	na	na	na
groupI	150455	155401	Chr1	150455	155401	ENSGACG00000004479	sst1.1	protein_coding	ENSG00000157005	SST	n	na	na	na
groupI	169269	179484	Chr1	169269	179484	ENSGACG00000004487	ECE2	protein_coding	ENSG00000145194	ECE2	n	na	na	na
groupI	184803	198423	Chr1	184803	198423	ENSGACG00000004499	ANO7	protein_coding	ENSG00000146205	ANO7	n	na	na	na
groupI	199995	206700	Chr1	199995	206700	ENSGACG00000004504	eif4h	protein_coding	ENSG00000106682	EIF4H	n	ENSGACT00000005963	na	na
groupI	208356	211604	Chr1	208356	211604	ENSGACG00000004524	RFFL	protein_coding	ENSG00000092871	RFFL	n	ENSGACT00000005986	na	na
groupI	217115	219753	Chr1	217115	219753	ENSGACG00000004531	WDR62	protein_coding	ENSG00000075702	WDR62	n	ENSGACT00000005993	na	na
groupI	221929	222979	Chr1	221929	222979	ENSGACG00000004535	no_name	protein_coding	na	na	n	ENSGACT00000005995	na	na
groupI	223648	228662	Chr1	223648	228662	ENSGACG00000004536	no_name	protein_coding	na	na	n	ENSGACT00000006001	na	na
groupI	229192	236148	Chr1	229192	236148	ENSGACG00000004539	atg16l2	protein_coding	ENSG00000168010	ATG16L2	n	ENSGACT00000006040	na	na
groupI	244666	253839	Chr1	244666	253839	ENSGACG00000004570	arrb1	protein_coding	ENSG00000137486	ARRB1	n	na	na	na
groupI	257080	258329	Chr1	257080	258329	ENSGACG00000004589	or112-1	protein_coding	na	na	n	na	na	na
groupI	278700	280024	Chr1	278700	280024	ENSGACG00000004599	no_name	protein_coding	na	na	n	na	na	na
groupI	295708	297034	Chr1	295708	297034	ENSGACG00000004603	no_name	protein_coding	na	na	n	na	na	na
groupI	313269	314198	Chr1	313269	314198	ENSGACG00000004606	no_name	protein_coding	na	na	n	na	na	na
groupI	317672	318592	Chr1	317672	318592	ENSGACG00000004608	no_name	protein_coding	na	na	n	na	na	na
groupI	323141	324782	Chr1	323141	324782	ENSGACG00000004611	no_name	protein_coding	na	na	n	na	na	na
groupI	335191	338492	Chr1	335191	338492	ENSGACG00000004612	no_name	protein_coding	na	na	n	na	na	na
groupI	356280	359332	Chr1	356280	359332	ENSGACG00000004619	spcs2	protein_coding	ENSG00000118363	SPCS2	n	ENSGACT00000006119	na	na
groupI	363799	365223	Chr1	363799	365223	ENSGACG00000004628	rnf169	protein_coding	ENSG00000166439	RNF169	n	na	na	na
groupI	369110	371418	Chr1	369110	371418	ENSGACG00000004631	lipt2	protein_coding	ENSG00000175536	LIPT2	n	na	na	na
groupI	372834	374001	Chr1	372834	374001	ENSGACG00000004636	no_name	protein_coding	na	na	n	na	na	na
groupI	380274	381945	Chr1	380274	381945	ENSGACG00000004639	polr2d	protein_coding	ENSG00000144231	POLR2D	n	ENSGACT00000006145	na	na
groupI	382188	383538	Chr1	382188	383538	ENSGACG00000004650	no_name	protein_coding	na	na	n	na	na	na
groupI	384897	395887	Chr1	384897	395887	ENSGACG00000004656	ABCF3	protein_coding	ENSG00000161204	ABCF3	n	ENSGACT00000006186	na	na
groupI	399228	409825	Chr1	399228	409825	ENSGACG00000004682	LRCH3	protein_coding	ENSG00000186001	LRCH3	n	na	na	na
groupI	422752	424954	Chr1	422752	424954	ENSGACG00000004699	rpl35a	protein_coding	ENSG00000182899	RPL35A	n	ENSGACT00000006220	na	na
groupI	427703	435209	Chr1	427703	435209	ENSGACG00000004711	RNPEPL1	protein_coding	ENSG00000142327	RNPEPL1	n	ENSGACT00000006229	na	na
groupI	436490	448294	Chr1	436490	448294	ENSGACG00000004718	DVL3 (1 of 2)	protein_coding	na	na	n	na	na	na
groupI	449187	449973	Chr1	449187	449973	ENSGACG00000004728	no_name	protein_coding	na	na	n	na	na	na
groupI	452299	459852	Chr1	452299	459852	ENSGACG00000004731	AP2M1 (1 of 2)	protein_coding	ENSG00000161203	AP2M1	n	ENSGACT00000006257	na	na
groupI	454644	454730	Chr1	454644	454730	ENSGACG00000022209	no_name	miRNA	na	na	n	na	na	na
groupI	462140	471296	Chr1	462140	471296	ENSGACG00000004741	mmp23bb	protein_coding	na	na	n	na	na	na
groupI	471859	472790	Chr1	471859	472790	ENSGACG00000004745	no_name	protein_coding	na	na	n	ENSGACT00000006269	na	na
groupI	474993	481036	Chr1	474993	481036	ENSGACG00000004748	eif2a	protein_coding	ENSG00000144895	EIF2A	n	ENSGACT00000006346	na	na
groupI	483523	484997	Chr1	483523	484997	ENSGACG00000004800	tsen34	protein_coding	ENSG00000170892	TSEN34	n	na	na	na
groupI	493880	500134	Chr1	493880	500134	ENSGACG00000004805	clrn1	protein_coding	ENSG00000163646	CLRN1	n	na	na	na
groupI	500828	510359	Chr1	500828	510359	ENSGACG00000004811	masp1	protein_coding	ENSG00000127241	MASP1	n	ENSGACT00000006370	na	na
groupI	511973	512935	Chr1	511973	512935	ENSGACG00000004816	no_name	protein_coding	na	na	n	ENSGACT00000006378	na	na
groupI	514072	517686	Chr1	514072	517686	ENSGACG00000004822	no_name	protein_coding	ENSG00000101981	F9	n	ENSGACT00000006382	na	na
groupI	518206	536065	Chr1	518206	536065	ENSGACG00000004826	DGKD	protein_coding	ENSG00000077044	DGKD	n	ENSGACT00000006417	na	na
groupI	548083	553305	Chr1	548083	553305	ENSGACG00000004866	IWS1	protein_coding	ENSG00000163166	IWS1	n	ENSGACT00000006449	na	na
groupI	555946	557500	Chr1	555946	557500	ENSGACG00000004875	wdr74	protein_coding	ENSG00000133316	WDR74	n	ENSGACT00000006450	na	na
groupI	559077	566856	Chr1	559077	566856	ENSGACG00000004876	zgc:162872	protein_coding	na	na	n	ENSGACT00000006468	na	na
groupI	568151	571571	Chr1	568151	571571	ENSGACG00000004890	ILKAP	protein_coding	ENSG00000132323	ILKAP	n	na	na	na
groupI	572635	578245	Chr1	572635	578245	ENSGACG00000004898	esrrd	protein_coding	na	na	n	na	na	na
groupI	620253	626394	Chr1	620253	626394	ENSGACG00000004907	SHKBP1	protein_coding	na	na	n	na	na	na
groupI	628832	630104	Chr1	628832	630104	ENSGACG00000004916	no_name	protein_coding	na	na	n	ENSGACT00000006509	na	na
groupI	638917	644877	Chr1	638917	644877	ENSGACG00000004919	no_name	protein_coding	na	na	n	na	na	na
groupI	696149	703429	Chr1	696149	703429	ENSGACG00000004922	plekhg2	protein_coding	ENSG00000090924	PLEKHG2	n	na	na	na
groupI	706654	708059	Chr1	706654	708059	ENSGACG00000004927	no_name	protein_coding	na	na	n	ENSGACT00000006521	na	na
groupI	725635	725859	Chr1	725635	725859	ENSGACG00000004929	triap1	protein_coding	ENSG00000170855	TRIAP1	n	ENSGACT00000006528	na	na
groupI	726932	740276	Chr1	726932	740276	ENSGACG00000004934	supt5h	protein_coding	ENSG00000196235	SUPT5H	n	na	na	na
groupI	746199	747195	Chr1	746199	747195	ENSGACG00000004963	cox7a1	protein_coding	ENSG00000161281	COX7A1	n	ENSGACT00000006567	na	na
groupI	749956	783492	Chr1	749956	783492	ENSGACG00000004964	nf1a	protein_coding	ENSG00000196712	NF1	n	na	na	na
groupI	785833	786012	Chr1	785833	786012	ENSGACG00000004992	SMCO4	protein_coding	ENSG00000166002	SMCO4	n	ENSGACT00000006609	na	na
groupI	790618	796261	Chr1	790618	796261	ENSGACG00000004996	nlk2	protein_coding	ENSG00000087095	NLK	n	na	na	na
groupI	798707	805841	Chr1	798707	805841	ENSGACG00000005004	nlrx1	protein_coding	ENSG00000160703	NLRX1	n	ENSGACT00000006646	na	na
groupI	807405	813257	Chr1	807405	813257	ENSGACG00000005026	pdzd3a	protein_coding	ENSG00000172367	PDZD3	n	ENSGACT00000006659	na	na
groupI	814526	818691	Chr1	814526	818691	ENSGACG00000005038	efhd1	protein_coding	ENSG00000115468	EFHD1	n	ENSGACT00000006669	na	na
groupI	825335	835930	Chr1	825335	835930	ENSGACG00000005047	usp2a	protein_coding	ENSG00000036672	USP2	n	na	na	na
groupI	845685	851086	Chr1	845685	851086	ENSGACG00000005051	tbcela	protein_coding	ENSG00000154114	TBCEL	n	ENSGACT00000006693	na	na
groupI	853151	864471	Chr1	853151	864471	ENSGACG00000005067	A2ML1 (1 of 3)	protein_coding	ENSG00000166535	A2ML1	n	na	na	na
groupI	871940	888344	Chr1	871940	888344	ENSGACG00000005083	A2ML1 (2 of 3)	protein_coding	ENSG00000166535	A2ML1	n	ENSGACT00000006766	na	na
groupI	898273	903775	Chr1	898273	903775	ENSGACG00000005115	usf1l	protein_coding	ENSG00000158773	USF1	n	ENSGACT00000006804	na	na
groupI	903985	905957	Chr1	903985	905957	ENSGACG00000005145	no_name	protein_coding	na	na	n	ENSGACT00000006808	na	na
groupI	906629	913276	Chr1	906629	913276	ENSGACG00000005148	zgc:172049	protein_coding	na	na	n	ENSGACT00000006826	na	na
groupI	913769	925638	Chr1	913769	925638	ENSGACG00000005161	UBASH3B (1 of 2)	protein_coding	ENSG00000154127	UBASH3B	n	ENSGACT00000006842	na	na
groupI	931955	937054	Chr1	931955	937054	ENSGACG00000005173	hmbsa	protein_coding	ENSG00000256269	HMBS	n	ENSGACT00000006858	na	na
groupI	940637	945583	Chr1	940637	945583	ENSGACG00000005183	arcn1a	protein_coding	ENSG00000095139	ARCN1	n	ENSGACT00000006906	na	na
groupI	959004	989717	Chr1	959004	989717	ENSGACG00000005214	phldb1b	protein_coding	ENSG00000019144	PHLDB1	n	ENSGACT00000006925	na	na
groupI	992281	1011125	Chr1	992281	1011125	ENSGACG00000005228	A2ML1 (3 of 3)	protein_coding	ENSG00000166535	A2ML1	n	ENSGACT00000006965	na	na
groupI	1021760	1022588	Chr1	1021760	1022588	ENSGACG00000005256	no_name	protein_coding	na	na	n	na	na	na
groupI	1034819	1038608	Chr1	1034819	1038608	ENSGACG00000005257	no_name	protein_coding	na	na	n	na	na	na
groupI	1053880	1057246	Chr1	1053880	1057246	ENSGACG00000005259	bco2b	protein_coding	ENSG00000197580	BCO2	n	na	na	na
groupI	1076088	1085084	Chr1	1076088	1085084	ENSGACG00000005271	sorl1	protein_coding	ENSG00000137642	SORL1	n	na	na	na
groupI	1175505	1181937	Chr1	1175505	1181937	ENSGACG00000005285	abcg4b	protein_coding	ENSG00000172350	ABCG4	n	na	na	na
groupI	1184288	1184688	Chr1	1184288	1184688	ENSGACG00000005299	lyrm9	protein_coding	ENSG00000232859	LYRM9	n	ENSGACT00000007028	na	na
groupI	1185206	1186192	Chr1	1185206	1186192	ENSGACG00000005302	ift20	protein_coding	ENSG00000109083	IFT20	n	ENSGACT00000007046	na	na
groupI	1187874	1192146	Chr1	1187874	1192146	ENSGACG00000005321	tnfaip1	protein_coding	ENSG00000109079	TNFAIP1	n	ENSGACT00000007054	na	na
groupI	1193449	1230766	Chr1	1193449	1230766	ENSGACG00000005329	SGSM2	protein_coding	ENSG00000141258	SGSM2	n	na	na	na
groupI	1234077	1236193	Chr1	1234077	1236193	ENSGACG00000005337	FAM57A	protein_coding	ENSG00000167695	FAM57A	n	ENSGACT00000007095	na	na
groupI	1236297	1242154	Chr1	1236297	1242154	ENSGACG00000005362	gemin4	protein_coding	ENSG00000179409	GEMIN4	n	ENSGACT00000007100	na	na
groupI	1242776	1245714	Chr1	1242776	1245714	ENSGACG00000005366	zgc:198241	protein_coding	na	na	n	ENSGACT00000007113	na	na
groupI	1260571	1274267	Chr1	1260571	1274267	ENSGACG00000005375	smtnl	protein_coding	ENSG00000188176	SMTNL2	n	ENSGACT00000007120	na	na
groupI	1276013	1277115	Chr1	1276013	1277115	ENSGACG00000005381	sebox	protein_coding	ENSG00000274529	SEBOX	n	ENSGACT00000007125	na	na
groupI	1279295	1282121	Chr1	1279295	1282121	ENSGACG00000005384	tmem199	protein_coding	ENSG00000244045	TMEM199	n	ENSGACT00000007134	na	na
groupI	1282804	1288222	Chr1	1282804	1288222	ENSGACG00000005396	poldip2	protein_coding	ENSG00000004142	POLDIP2	n	ENSGACT00000007181	na	na
groupI	1290624	1310251	Chr1	1290624	1310251	ENSGACG00000005426	LRRC75A	protein_coding	ENSG00000181350	LRRC75A	n	na	na	na
groupI	1315175	1318264	Chr1	1315175	1318264	ENSGACG00000005430	crk	protein_coding	ENSG00000167193	CRK	n	na	na	na
groupI	1321632	1328761	Chr1	1321632	1328761	ENSGACG00000005434	ywhae2	protein_coding	ENSG00000108953	YWHAE	n	ENSGACT00000007196	na	na
groupI	1352913	1364832	Chr1	1352913	1364832	ENSGACG00000005438	myo1c	protein_coding	ENSG00000197879	MYO1C	n	ENSGACT00000007218	na	na
groupI	1369446	1383127	Chr1	1369446	1383127	ENSGACG00000005457	slc43a2a	protein_coding	ENSG00000167703	SLC43A2	n	na	na	na
groupI	1385915	1393786	Chr1	1385915	1393786	ENSGACG00000005469	pitpnaa	protein_coding	na	na	n	ENSGACT00000007291	na	na
groupI	1394892	1401575	Chr1	1394892	1401575	ENSGACG00000005511	INPP5K (1 of 2)	protein_coding	ENSG00000132376	INPP5K	n	ENSGACT00000007310	na	na
groupI	1410016	1438823	Chr1	1410016	1438823	ENSGACG00000005523	ECEL1	protein_coding	ENSG00000171551	ECEL1	n	na	na	na
groupI	1465781	1465859	Chr1	1465781	1465859	ENSGACG00000022513	no_name	miRNA	na	na	n	na	na	na
groupI	1508261	1535124	Chr1	1508261	1535124	ENSGACG00000005540	no_name	protein_coding	na	na	n	na	na	na
scaffold_175	865	24337	Chr1	1545215	1568687	ENSGACG00000000206	CLCN2 (1 of 3)	protein_coding	ENSG00000114859	CLCN2	n	na	na	na
scaffold_175	62545	79671	Chr1	1606895	1624021	ENSGACG00000000209	EIF4G1 (1 of 2)	protein_coding	ENSG00000114867	EIF4G1	n	ENSGACT00000000273	na	na
scaffold_175	84530	92669	Chr1	1628880	1637019	ENSGACG00000000212	psmd2	protein_coding	ENSG00000175166	PSMD2	n	ENSGACT00000000279	na	na
scaffold_175	94508	100981	Chr1	1638858	1645331	ENSGACG00000000218	prss16	protein_coding	na	na	n	ENSGACT00000000283	na	na
scaffold_175	102404	107961	Chr1	1646754	1652311	ENSGACG00000000219	serpine2	protein_coding	ENSG00000135919	SERPINE2	n	ENSGACT00000000289	na	na
scaffold_175	108518	114929	Chr1	1652868	1659279	ENSGACG00000000225	wdfy1	protein_coding	ENSG00000085449	WDFY1	n	ENSGACT00000000293	na	na
scaffold_175	116962	121624	Chr1	1661312	1665974	ENSGACG00000000230	flj13639	protein_coding	na	na	n	na	na	na
scaffold_175	123666	129235	Chr1	1668016	1673585	ENSGACG00000000242	AP1S3 (1 of 2)	protein_coding	ENSG00000152056	AP1S3	n	ENSGACT00000000313	na	na
scaffold_175	127469	130825	Chr1	1671819	1675175	ENSGACG00000000246	scg2a	protein_coding	ENSG00000171951	SCG2	n	na	na	na
scaffold_175	144164	145452	Chr1	1688514	1689802	ENSGACG00000000251	kcne4	protein_coding	ENSG00000152049	KCNE4	n	na	na	na
scaffold_175	147375	160282	Chr1	1691725	1704632	ENSGACG00000000252	acsl3a	protein_coding	ENSG00000123983	ACSL3	n	ENSGACT00000000329	na	na
scaffold_175	164811	170835	Chr1	1709161	1715185	ENSGACG00000000261	farsb	protein_coding	ENSG00000116120	FARSB	n	ENSGACT00000000340	na	na
scaffold_165	50091	87994	Chr1	1765864	1803767	ENSGACG00000000101	epha4a	protein_coding	ENSG00000116106	EPHA4	n	ENSGACT00000000128	na	na
groupI	1545588	1554821	Chr1	1885385	1895618	ENSGACG00000005551	acpl2	protein_coding	ENSG00000155893	PXYLP1	n	ENSGACT00000007360	na	na
groupI	1560251	1568736	Chr1	1900048	1909533	ENSGACG00000005559	slc25a36b (1 of 2)	protein_coding	ENSG00000114120	SLC25A36	n	na	na	na
groupI	1585298	1585992	Chr1	1925095	1926789	ENSGACG00000005584	no_name	pseudogene	na	na	n	na	na	na
groupI	1594281	1664168	Chr1	1934078	2004965	ENSGACG00000005585	CLSTN2 (1 of 2)	protein_coding	ENSG00000158258	CLSTN2	n	na	na	na
groupI	1730484	1731398	Chr1	2070281	2072195	ENSGACG00000005595	lpar5b	protein_coding	na	na	n	ENSGACT00000007409	na	na
groupI	1751568	1753282	Chr1	2091365	2094079	ENSGACG00000005598	rbp2a	protein_coding	ENSG00000114113	RBP2	n	ENSGACT00000007436	na	na
groupI	1755126	1762297	Chr1	2094923	2103094	ENSGACG00000005621	no_name	protein_coding	na	na	n	ENSGACT00000007450	na	na
groupI	1762413	1764918	Chr1	2102210	2105715	ENSGACG00000005634	mrps22	protein_coding	ENSG00000175110	MRPS22	n	ENSGACT00000007459	na	na
groupI	1811639	1812559	Chr1	2151436	2153356	ENSGACG00000005639	FOXL2	protein_coding	ENSG00000183770	FOXL2	n	na	na	na
groupI	1835798	1849578	Chr1	2175595	2190375	ENSGACG00000005645	pik3cb	protein_coding	ENSG00000051382	PIK3CB	n	ENSGACT00000007483	na	na
groupI	1855721	1863275	Chr1	2195518	2204072	ENSGACG00000005662	PER2 (1 of 2)	protein_coding	ENSG00000132326	PER2	n	na	na	na
groupI	1867246	1873432	Chr1	2207043	2214229	ENSGACG00000005680	no_name	protein_coding	na	na	n	na	na	na
groupI	1875460	1882519	Chr1	2215257	2223316	ENSGACG00000005684	cab39	protein_coding	ENSG00000135932	CAB39	n	na	na	na
groupI	1885131	1888093	Chr1	2224928	2228890	ENSGACG00000005715	no_name	protein_coding	na	na	n	na	na	na
groupI	1888453	1889296	Chr1	2228250	2230093	ENSGACG00000005721	no_name	protein_coding	na	na	n	ENSGACT00000007567	na	na
groupI	1890918	1895272	Chr1	2230715	2236069	ENSGACG00000005725	PRSS16	protein_coding	ENSG00000112812	PRSS16	n	ENSGACT00000007574	na	na
groupI	1899975	1907740	Chr1	2239772	2248537	ENSGACG00000005732	meis3	protein_coding	ENSG00000105419	MEIS3	n	na	na	na
groupI	1912692	1913706	Chr1	2252489	2254503	ENSGACG00000005744	RINL	protein_coding	ENSG00000187994	RINL	n	ENSGACT00000007594	na	na
groupI	1919945	1923826	Chr1	2259742	2264623	ENSGACG00000005747	sirt2	protein_coding	ENSG00000068903	SIRT2	n	ENSGACT00000007613	na	na
groupI	1924903	1926389	Chr1	2264700	2267186	ENSGACG00000005762	ATP5SL	protein_coding	ENSG00000105341	ATP5SL	n	ENSGACT00000007618	na	na
groupI	1946323	1961483	Chr1	2286120	2302280	ENSGACG00000005764	no_name	protein_coding	na	na	n	na	na	na
groupI	1964741	1970521	Chr1	2304538	2311318	ENSGACG00000005766	gltscr2	protein_coding	ENSG00000105373	GLTSCR2	n	ENSGACT00000007644	na	na
groupI	1971192	1973857	Chr1	2310989	2314654	ENSGACG00000005779	no_name	protein_coding	na	na	n	ENSGACT00000007663	na	na
groupI	1988336	1991038	Chr1	2328133	2331835	ENSGACG00000005793	crx	protein_coding	ENSG00000105392	CRX	n	na	na	na
groupI	2001693	2004602	Chr1	2341490	2345399	ENSGACG00000005807	psma6l	protein_coding	na	na	n	ENSGACT00000007691	na	na
groupI	2004856	2007949	Chr1	2344653	2348746	ENSGACG00000005815	no_name	protein_coding	na	na	n	na	na	na
groupI	2009479	2010527	Chr1	2349276	2351324	ENSGACG00000005818	no_name	protein_coding	na	na	n	na	na	na
groupI	2013835	2018817	Chr1	2353632	2359614	ENSGACG00000005820	sars2	protein_coding	ENSG00000104835	SARS2	n	ENSGACT00000007707	na	na
groupI	2024413	2029617	Chr1	2364210	2370414	ENSGACG00000005825	slc5a2	protein_coding	ENSG00000140675	SLC5A2	n	na	na	na
groupI	2031473	2034226	Chr1	2371270	2375023	ENSGACG00000005834	FBXO46	protein_coding	ENSG00000177051	FBXO46	n	na	na	na
groupI	2041834	2047281	Chr1	2381631	2388078	ENSGACG00000005843	adck4	protein_coding	ENSG00000123815	ADCK4	n	ENSGACT00000007765	na	na
groupI	2075764	2085083	Chr1	2415561	2425880	ENSGACG00000005869	numbl	protein_coding	ENSG00000105245	NUMBL	n	na	na	na
groupI	2096706	2098851	Chr1	2436503	2439648	ENSGACG00000005876	si:ch211-11n16.2	protein_coding	na	na	n	na	na	na
groupI	2110211	2128414	Chr1	2450008	2469211	ENSGACG00000005880	dpf1	protein_coding	ENSG00000011332	DPF1	n	na	na	na
groupI	2139386	2140819	Chr1	2479183	2481616	ENSGACG00000005890	ENDOD1 (3 of 5)	protein_coding	ENSG00000149218	ENDOD1	n	na	na	na
groupI	2149070	2156200	Chr1	2488867	2496997	ENSGACG00000005892	si:ch211-210b2.2	protein_coding	ENSG00000198420	TCAF1	n	ENSGACT00000007823	na	na
groupI	2156320	2161808	Chr1	2496117	2502605	ENSGACG00000005918	pnkp	protein_coding	ENSG00000039650	PNKP	n	ENSGACT00000007848	na	na
groupI	2161683	2166868	Chr1	2501480	2507665	ENSGACG00000005929	no_name	protein_coding	ENSG00000166278	C2	n	ENSGACT00000007884	na	na
groupI	2167369	2171903	Chr1	2507166	2512700	ENSGACG00000005955	MFRP	protein_coding	ENSG00000235718	MFRP	n	ENSGACT00000007894	na	na
groupI	2172113	2173949	Chr1	2511910	2514746	ENSGACG00000005962	nudt8	protein_coding	ENSG00000167799	NUDT8	n	ENSGACT00000007899	na	na
groupI	2175787	2179611	Chr1	2515584	2520408	ENSGACG00000005965	zgc:153258	protein_coding	ENSG00000137699	TRIM29	n	na	na	na
groupI	2180844	2181239	Chr1	2520641	2522036	ENSGACG00000005984	cbln20	protein_coding	na	na	n	na	na	na
groupI	2189867	2195389	Chr1	2529664	2536186	ENSGACG00000005985	tagln	protein_coding	ENSG00000149591	TAGLN	n	ENSGACT00000007953	na	na
groupI	2197855	2203483	Chr1	2537652	2544280	ENSGACG00000006013	pcsk7	protein_coding	ENSG00000160613	PCSK7	n	ENSGACT00000007975	na	na
groupI	2206772	2213401	Chr1	2546569	2554198	ENSGACG00000006022	BACE1	protein_coding	ENSG00000186318	BACE1	n	na	na	na
groupI	2218130	2220146	Chr1	2557927	2560943	ENSGACG00000006034	apoa1b	protein_coding	ENSG00000118137	APOA1	n	ENSGACT00000008038	na	na
groupI	2225187	2236863	Chr1	2564984	2577660	ENSGACG00000006068	CEP164	protein_coding	ENSG00000110274	CEP164	splice_variant	ENSGACT00000008050	ENSGACT00000008055	na
groupI	2237067	2245543	Chr1	2576864	2586340	ENSGACG00000006079	sidt2	protein_coding	ENSG00000149577	SIDT2	n	ENSGACT00000008095	na	na
groupI	2247753	2267649	Chr1	2587550	2608446	ENSGACG00000006112	SIK3	protein_coding	ENSG00000160584	SIK3	n	ENSGACT00000008123	na	na
groupI	2271244	2274912	Chr1	2611041	2615709	ENSGACG00000006128	TMEM25	protein_coding	ENSG00000149582	TMEM25	n	na	na	na
groupI	2277256	2278122	Chr1	2617053	2618919	ENSGACG00000006132	no_name	protein_coding	na	na	n	na	na	na
groupI	2281697	2283639	Chr1	2621494	2624436	ENSGACG00000006136	no_name	protein_coding	na	na	n	na	na	na
groupI	2293356	2295366	Chr1	2633153	2636163	ENSGACG00000006137	MPZL2 (1 of 2)	protein_coding	ENSG00000149573	MPZL2	n	ENSGACT00000008139	na	na
groupI	2301708	2308184	Chr1	2641505	2648981	ENSGACG00000006140	mpzl3	protein_coding	ENSG00000160588	MPZL3	n	ENSGACT00000008145	na	na
groupI	2312717	2319364	Chr1	2652514	2660161	ENSGACG00000006145	no_name	protein_coding	na	na	n	na	na	na
groupI	2319386	2323033	Chr1	2659183	2663830	ENSGACG00000006148	no_name	protein_coding	na	na	n	na	na	na
groupI	2330169	2365007	Chr1	2669966	2705804	ENSGACG00000006150	LSAMP	protein_coding	ENSG00000185565	LSAMP	n	na	na	na
groupI	2636733	2646924	Chr1	2976530	2987721	ENSGACG00000006157	igsf11	protein_coding	ENSG00000144847	IGSF11	n	na	na	na
groupI	2698988	2699903	Chr1	3038785	3040700	ENSGACG00000006160	no_name	protein_coding	na	na	n	ENSGACT00000008167	na	na
groupI	2703457	2704480	Chr1	3043254	3045277	ENSGACG00000006164	no_name	protein_coding	na	na	n	ENSGACT00000008169	na	na
groupI	2707721	2711676	Chr1	3047518	3052473	ENSGACG00000006166	no_name	protein_coding	na	na	n	ENSGACT00000008179	na	na
groupI	2714136	2716792	Chr1	3053933	3057589	ENSGACG00000006174	si:dkey-54n8.2 (1 of 2)	protein_coding	na	na	n	ENSGACT00000008183	na	na
groupI	2717130	2718198	Chr1	3056927	3058995	ENSGACG00000006179	si:dkey-54n8.2 (2 of 2)	protein_coding	na	na	n	ENSGACT00000008187	na	na
groupI	2735505	2755528	Chr1	3075302	3096325	ENSGACG00000006182	ankrd13b	protein_coding	ENSG00000198720	ANKRD13B	n	na	na	na
groupI	2782049	2790640	Chr1	3121846	3131437	ENSGACG00000006192	slc6a4a	protein_coding	ENSG00000108576	SLC6A4	n	na	na	na
groupI	2798666	2813268	Chr1	3138463	3154065	ENSGACG00000006201	blmh	protein_coding	ENSG00000108578	BLMH	n	ENSGACT00000008242	na	na
groupI	2824077	2830150	Chr1	3163874	3170947	ENSGACG00000006227	rap1gap2a	protein_coding	ENSG00000132359	RAP1GAP2	n	na	na	na
groupI	2884055	2895498	Chr1	3223852	3236295	ENSGACG00000006236	VWA5A (2 of 3)	protein_coding	ENSG00000110002	VWA5A	n	ENSGACT00000008273	na	na
groupI	2898939	2945757	Chr1	3238736	3286554	ENSGACG00000006248	si:ch73-265h17.4	protein_coding	na	na	n	na	na	na
groupI	2954358	2967016	Chr1	3294155	3307813	ENSGACG00000006254	VWA5A (3 of 3)	protein_coding	ENSG00000110002	VWA5A	n	na	na	na
groupI	2988172	2992797	Chr1	3327969	3333594	ENSGACG00000006274	VWA7	protein_coding	ENSG00000204396	VWA7	n	na	na	na
groupI	2995003	2999589	Chr1	3334800	3340386	ENSGACG00000006282	no_name	protein_coding	na	na	n	na	na	na
groupI	3022738	3023274	Chr1	3362535	3364071	ENSGACG00000006290	no_name	protein_coding	na	na	n	na	na	na
groupI	3028512	3031032	Chr1	3368309	3371829	ENSGACG00000006291	no_name	protein_coding	na	na	n	na	na	na
groupI	3032666	3033857	Chr1	3372463	3374654	ENSGACG00000006292	no_name	protein_coding	na	na	n	na	na	na
groupI	3039163	3045850	Chr1	3378960	3386647	ENSGACG00000006296	akt2l	protein_coding	ENSG00000105221	AKT2	n	ENSGACT00000008341	na	na
groupI	3047218	3052489	Chr1	3387015	3393286	ENSGACG00000006300	dhx40	protein_coding	ENSG00000108406	DHX40	n	ENSGACT00000008361	na	na
groupI	3056578	3059895	Chr1	3396375	3400692	ENSGACG00000006316	no_name	protein_coding	na	na	n	ENSGACT00000008366	na	na
groupI	3060604	3065797	Chr1	3400401	3406594	ENSGACG00000006321	p2rx8	protein_coding	ENSG00000257950	P2RX5-TAX1BP3	n	na	na	na
groupI	3080902	3085572	Chr1	3420699	3426369	ENSGACG00000006331	samsn1a	protein_coding	ENSG00000155307	SAMSN1	n	na	na	na
groupI	3086853	3088913	Chr1	3426650	3429710	ENSGACG00000006344	hspa13	protein_coding	ENSG00000155304	HSPA13	n	ENSGACT00000008407	na	na
groupI	3091076	3108409	Chr1	3430873	3449206	ENSGACG00000006348	gdpd5b	protein_coding	ENSG00000158555	GDPD5	n	ENSGACT00000008430	na	na
groupI	3124210	3127693	Chr1	3464007	3468490	ENSGACG00000006375	serpinh1b	protein_coding	ENSG00000149257	SERPINH1	n	ENSGACT00000008488	na	na
groupI	3129406	3136785	Chr1	3469203	3477582	ENSGACG00000006407	gucy2f	protein_coding	na	na	n	na	na	na
groupI	3145697	3149203	Chr1	3485494	3490000	ENSGACG00000006415	tsku	protein_coding	ENSG00000182704	TSKU	n	ENSGACT00000008506	na	na
groupI	3154035	3156749	Chr1	3493832	3497546	ENSGACG00000006419	mmp13b	protein_coding	ENSG00000137745	MMP13	n	na	na	na
groupI	3163025	3169107	Chr1	3502822	3509904	ENSGACG00000006463	MMP20	protein_coding	ENSG00000137674	MMP20	n	na	na	na
groupI	3175899	3178064	Chr1	3515696	3518861	ENSGACG00000006467	tbrg1	protein_coding	ENSG00000154144	TBRG1	n	ENSGACT00000008567	na	na
groupI	3178684	3180094	Chr1	3518481	3520891	ENSGACG00000006469	siae (1 of 2)	protein_coding	ENSG00000110013	SIAE	n	ENSGACT00000008570	na	na
groupI	3185346	3192141	Chr1	3525143	3532938	ENSGACG00000006472	siae (2 of 2)	protein_coding	ENSG00000110013	SIAE	n	ENSGACT00000008578	na	na
groupI	3273500	3300395	Chr1	3613297	3641192	ENSGACG00000006478	b3gat1a	protein_coding	ENSG00000109956	B3GAT1	n	na	na	na
groupI	3303968	3318945	Chr1	3643765	3659742	ENSGACG00000006486	no_name	protein_coding	ENSG00000149328	GLB1L2	n	ENSGACT00000008629	na	na
groupI	3325760	3330237	Chr1	3665557	3671034	ENSGACG00000006518	ilvbl	protein_coding	ENSG00000105135	ILVBL	n	na	na	na
groupI	3332783	3338589	Chr1	3672580	3679386	ENSGACG00000006546	fam118b	protein_coding	ENSG00000197798	FAM118B	n	ENSGACT00000008672	na	na
groupI	3340594	3345546	Chr1	3680391	3686343	ENSGACG00000006550	srpr	protein_coding	ENSG00000182934	SRPRA	n	ENSGACT00000008682	na	na
groupI	3347259	3347414	Chr1	3687056	3688211	ENSGACG00000006557	tirap	protein_coding	ENSG00000150455	TIRAP	n	ENSGACT00000008685	na	na
groupI	3352438	3368132	Chr1	3692235	3708929	ENSGACG00000006559	st3gal4	protein_coding	ENSG00000110080	ST3GAL4	n	ENSGACT00000008705	na	na
groupI	3390561	3407147	Chr1	3730358	3747944	ENSGACG00000006573	kcnj5	protein_coding	ENSG00000120457	KCNJ5	n	na	na	na
groupI	3414389	3416002	Chr1	3754186	3756799	ENSGACG00000006583	kcnj1a.3	protein_coding	ENSG00000151704	KCNJ1	n	na	na	na
groupI	3421423	3436453	Chr1	3761220	3777250	ENSGACG00000006586	fli1a	protein_coding	ENSG00000151702	FLI1	n	na	na	na
groupI	3486252	3490154	Chr1	3826049	3830951	ENSGACG00000006591	ETS1	protein_coding	ENSG00000134954	ETS1	n	na	na	na
groupI	3537920	3541210	Chr1	3877717	3882007	ENSGACG00000006593	smtla	protein_coding	na	na	n	na	na	na
groupI	3727950	3776112	Chr1	4067747	4116909	ENSGACG00000006619	kirrel3a	protein_coding	ENSG00000149571	KIRREL3	n	na	na	na
groupI	3837246	3845416	Chr1	4177043	4186213	ENSGACG00000006625	barx2	protein_coding	ENSG00000043039	BARX2	n	na	na	na
groupI	3848030	3851119	Chr1	4187827	4191916	ENSGACG00000006628	RBM7	protein_coding	ENSG00000076053	RBM7	n	ENSGACT00000008795	na	na
groupI	3935093	3946002	Chr1	4274890	4286799	ENSGACG00000006635	CLMP	protein_coding	ENSG00000166250	CLMP	n	na	na	na
groupI	3984198	4032562	Chr1	4323995	4373359	ENSGACG00000006638	GRAMD1B	protein_coding	ENSG00000023171	GRAMD1B	n	na	na	na
groupI	4043118	4044679	Chr1	4382915	4385476	ENSGACG00000006660	DACT3	protein_coding	ENSG00000197380	DACT3	n	na	na	na
groupI	4046937	4048548	Chr1	4386734	4389345	ENSGACG00000006666	C5AR2	protein_coding	ENSG00000197405	C5AR1	n	na	na	na
groupI	4051080	4054603	Chr1	4390877	4395400	ENSGACG00000006675	no_name	protein_coding	na	na	n	na	na	na
groupI	4056681	4058563	Chr1	4396478	4399360	ENSGACG00000006679	polr2i	protein_coding	ENSG00000105258	POLR2I	n	ENSGACT00000008875	na	na
groupI	4062043	4063888	Chr1	4401840	4404685	ENSGACG00000006696	foxg1c	protein_coding	ENSG00000176165	FOXG1	n	na	na	na
groupI	4066933	4068501	Chr1	4406730	4409298	ENSGACG00000006697	snrpd2	protein_coding	ENSG00000125743	SNRPD2	n	ENSGACT00000008883	na	na
groupI	4084568	4091343	Chr1	4424365	4432140	ENSGACG00000006702	vasp	protein_coding	ENSG00000125753	VASP	n	na	na	na
groupI	4093568	4112992	Chr1	4433365	4453789	ENSGACG00000006708	cltcb	protein_coding	ENSG00000141367	CLTC	n	na	na	na
groupI	4114283	4117189	Chr1	4454080	4457986	ENSGACG00000006784	ccdc19	protein_coding	ENSG00000213085	CFAP45	n	ENSGACT00000009006	na	na
groupI	4118509	4121716	Chr1	4458306	4462513	ENSGACG00000006790	slc37a4a	protein_coding	ENSG00000137700	SLC37A4	n	ENSGACT00000009032	na	na
groupI	4122097	4123446	Chr1	4461894	4464243	ENSGACG00000006808	trappc4	protein_coding	ENSG00000196655	TRAPPC4	n	ENSGACT00000009042	na	na
groupI	4123737	4126346	Chr1	4463534	4467143	ENSGACG00000006818	rps25	protein_coding	ENSG00000118181	RPS25	n	ENSGACT00000009073	na	na
groupI	4128096	4137512	Chr1	4467893	4478309	ENSGACG00000006839	sgcg	protein_coding	ENSG00000102683	SGCG	n	na	na	na
groupI	4139700	4159247	Chr1	4479497	4500044	ENSGACG00000006866	sacs	protein_coding	ENSG00000151835	SACS	n	na	na	na
groupI	4165526	4175090	Chr1	4505323	4515887	ENSGACG00000006869	tnfrsf19	protein_coding	ENSG00000127863	TNFRSF19	n	na	na	na
groupI	4176012	4177785	Chr1	4515809	4518582	ENSGACG00000006872	no_name	protein_coding	ENSG00000127863	TNFRSF19	n	na	na	na
groupI	4178468	4194469	Chr1	4518265	4535266	ENSGACG00000006874	mipep	protein_coding	ENSG00000027001	MIPEP	n	ENSGACT00000009137	na	na
groupI	4196690	4198909	Chr1	4536487	4539706	ENSGACG00000006887	no_name	protein_coding	na	na	n	ENSGACT00000009143	na	na
groupI	4220184	4222102	Chr1	4559981	4562899	ENSGACG00000006890	wrb	protein_coding	ENSG00000182093	WRB	n	ENSGACT00000009158	na	na
groupI	4226568	4230446	Chr1	4566365	4571243	ENSGACG00000006900	sh3bgr	protein_coding	ENSG00000185437	SH3BGR	n	na	na	na
groupI	4236565	4248993	Chr1	4576362	4589790	ENSGACG00000006903	IGSF5 (1 of 2)	protein_coding	ENSG00000183067	IGSF5	n	ENSGACT00000009166	na	na
groupI	4250817	4251719	Chr1	4590614	4592516	ENSGACG00000006906	no_name	protein_coding	na	na	n	na	na	na
groupI	4256610	4274453	Chr1	4596407	4615250	ENSGACG00000006908	no_name	protein_coding	na	na	n	ENSGACT00000009184	na	na
groupI	4261169	4274393	Chr1	4600966	4615190	ENSGACG00000006915	no_name	protein_coding	na	na	n	na	na	na
groupI	4299459	4299517	Chr1	4639256	4640314	ENSGACG00000022573	no_name	miRNA	na	na	n	na	na	na
groupI	4322322	4397568	Chr1	4662119	4738365	ENSGACG00000006917	dscamb (1 of 2)	protein_coding	ENSG00000171587	DSCAM	n	na	na	na
groupI	4425525	4435391	Chr1	4765322	4776188	ENSGACG00000006936	bace2	protein_coding	ENSG00000182240	BACE2	n	ENSGACT00000009258	na	na
groupI	4429764	4433339	Chr1	4769561	4774136	ENSGACG00000006979	no_name	protein_coding	na	na	n	na	na	na
groupI	4442339	4461112	Chr1	4782136	4801909	ENSGACG00000006981	ATM (1 of 2)	protein_coding	ENSG00000149311	ATM	n	ENSGACT00000009282	na	na
groupI	4459442	4461112	Chr1	4799239	4801909	ENSGACG00000006998	ATM (2 of 2)	protein_coding	ENSG00000149311	ATM	n	na	na	na
groupI	4461958	4465347	Chr1	4801755	4806144	ENSGACG00000007005	NPAT (1 of 2)	protein_coding	ENSG00000149308	NPAT	n	na	na	na
groupI	4468754	4470334	Chr1	4808551	4811131	ENSGACG00000007008	NPAT (2 of 2)	protein_coding	ENSG00000149308	NPAT	n	ENSGACT00000009298	na	na
groupI	4470998	4481907	Chr1	4810795	4822704	ENSGACG00000007009	vmp1	protein_coding	ENSG00000062716	VMP1	n	ENSGACT00000009307	na	na
groupI	4482138	4482234	Chr1	4821935	4823031	ENSGACG00000021251	no_name	miRNA	na	na	n	na	na	na
groupI	4482490	4485218	Chr1	4822287	4826015	ENSGACG00000007016	tubd1	protein_coding	ENSG00000108423	TUBD1	n	na	na	na
groupI	4485819	4491775	Chr1	4825616	4832572	ENSGACG00000007027	no_name	protein_coding	ENSG00000108443	RPS6KB1	n	na	na	na
groupI	4494513	4498339	Chr1	4834310	4839136	ENSGACG00000007046	slc33a1	protein_coding	ENSG00000169359	SLC33A1	n	na	na	na
groupI	4499549	4509058	Chr1	4839346	4849855	ENSGACG00000007053	gmps	protein_coding	ENSG00000163655	GMPS	n	ENSGACT00000009364	na	na
groupI	4511274	4515926	Chr1	4851071	4856723	ENSGACG00000007060	v2rl1	protein_coding	na	na	n	na	na	na
groupI	4543685	4582641	Chr1	4883482	4923438	ENSGACG00000007068	kcnab1	protein_coding	ENSG00000169282	KCNAB1	n	na	na	na
groupI	4586161	4587852	Chr1	4925958	4928649	ENSGACG00000007071	ssr3	protein_coding	ENSG00000114850	SSR3	n	ENSGACT00000009409	na	na
groupI	4607682	4609548	Chr1	4947479	4950345	ENSGACG00000007093	no_name	protein_coding	na	na	n	na	na	na
groupI	4617503	4623965	Chr1	4957300	4964762	ENSGACG00000007095	tiparp	protein_coding	ENSG00000163659	TIPARP	n	ENSGACT00000009421	na	na
groupI	4706529	4713986	Chr1	5046326	5054783	ENSGACG00000007101	ccnl1b	protein_coding	ENSG00000163660	CCNL1	n	na	na	na
groupI	4716822	4758126	Chr1	5056619	5098923	ENSGACG00000007117	veph	protein_coding	ENSG00000197415	VEPH1	n	na	na	na
groupI	4743905	4749468	Chr1	5083702	5090265	ENSGACG00000007125	ptx3a	protein_coding	ENSG00000163661	PTX3	n	na	na	na
groupI	4766643	4768983	Chr1	5106440	5109780	ENSGACG00000007140	C3orf55	protein_coding	ENSG00000174899	PQLC2L	n	na	na	na
groupI	4772115	4783409	Chr1	5111912	5124206	ENSGACG00000007144	golim4a	protein_coding	ENSG00000173905	GOLIM4	n	na	na	na
groupI	4792948	4798955	Chr1	5132745	5139752	ENSGACG00000007161	serpini1	protein_coding	ENSG00000163536	SERPINI1	n	ENSGACT00000009502	na	na
groupI	4807095	4815196	Chr1	5146892	5155993	ENSGACG00000007171	pdcd10a	protein_coding	ENSG00000114209	PDCD10	n	ENSGACT00000009510	na	na
groupI	4818207	4825298	Chr1	5158004	5166095	ENSGACG00000007177	no_name	protein_coding	ENSG00000162843	WDR64	n	na	na	na
groupI	5065629	5116913	Chr1	5405426	5457710	ENSGACG00000007181	SI	protein_coding	ENSG00000090402	SI	n	ENSGACT00000009577	na	na
groupI	5136823	5139540	Chr1	5476620	5480337	ENSGACG00000007226	SLITRK3 (1 of 2)	protein_coding	ENSG00000121871	SLITRK3	n	na	na	na
groupI	5162602	5168988	Chr1	5502399	5509785	ENSGACG00000007228	no_name	protein_coding	na	na	n	na	na	na
groupI	5186778	5192211	Chr1	5526575	5533008	ENSGACG00000007230	BCHE	protein_coding	ENSG00000114200	BCHE	n	ENSGACT00000009633	na	na
groupI	5335913	5344736	Chr1	5675710	5685533	ENSGACG00000007267	scn2b	protein_coding	ENSG00000149575	SCN2B	n	na	na	na
groupI	5357524	5359129	Chr1	5697321	5699926	ENSGACG00000007272	scn4ba	protein_coding	ENSG00000177098	SCN4B	n	na	na	na
groupI	5408524	5408916	Chr1	5748321	5749713	ENSGACG00000007274	si:ch211-263k4.2	protein_coding	na	na	n	na	na	na
groupI	5465852	5488747	Chr1	5805649	5829544	ENSGACG00000007276	mecom	protein_coding	ENSG00000085276	MECOM	n	na	na	na
groupI	5496803	5535584	Chr1	5836600	5876381	ENSGACG00000007302	zgc:158328	protein_coding	na	na	n	na	na	na
groupI	5512892	5515273	Chr1	5852689	5856070	ENSGACG00000007320	EHD2 (1 of 2)	protein_coding	ENSG00000024422	EHD2	n	na	na	na
groupI	5537599	5542661	Chr1	5877396	5883458	ENSGACG00000007332	mff	protein_coding	ENSG00000168958	MFF	n	ENSGACT00000009767	na	na
groupI	5543009	5544661	Chr1	5882806	5885458	ENSGACG00000007361	dnaaf1	protein_coding	ENSG00000154099	DNAAF1	n	na	na	na
groupI	5544654	5547177	Chr1	5884451	5887974	ENSGACG00000007362	agfg1a	protein_coding	ENSG00000135900	MRPL44	n	ENSGACT00000009790	na	na
groupI	5548344	5562595	Chr1	5888141	5903392	ENSGACG00000007374	AGFG1 (1 of 2)	protein_coding	ENSG00000173744	AGFG1	n	ENSGACT00000009809	na	na
groupI	5562826	5565056	Chr1	5902623	5905853	ENSGACG00000007388	slc19a3a	protein_coding	ENSG00000135917	SLC19A3	n	ENSGACT00000009819	na	na
groupI	5570060	5575752	Chr1	5909857	5916549	ENSGACG00000007395	daw1	protein_coding	ENSG00000123977	DAW1	n	na	na	na
groupI	5577318	5597550	Chr1	5917115	5938347	ENSGACG00000007428	sphkap	protein_coding	ENSG00000153820	SPHKAP	n	na	na	na
groupI	5674998	5692007	Chr1	6014795	6032804	ENSGACG00000007440	pid1	protein_coding	ENSG00000153823	PID1	n	na	na	na
groupI	5694625	5711351	Chr1	6034422	6052148	ENSGACG00000007444	dner	protein_coding	ENSG00000187957	DNER	n	na	na	na
groupI	5731414	5748914	Chr1	6071211	6089711	ENSGACG00000007464	trip12	protein_coding	ENSG00000153827	TRIP12	n	ENSGACT00000009975	na	na
groupI	5756938	5766284	Chr1	6096735	6107081	ENSGACG00000007512	no_name	protein_coding	na	na	n	na	na	na
groupI	5759769	5763212	Chr1	6099566	6104009	ENSGACG00000007517	zbtb38	protein_coding	ENSG00000177311	ZBTB38	n	ENSGACT00000009990	na	na
groupI	5766408	5786885	Chr1	6106205	6127682	ENSGACG00000007520	RASA2	protein_coding	ENSG00000155903	RASA2	n	ENSGACT00000010076	na	na
groupI	5794328	5802345	Chr1	6134125	6143142	ENSGACG00000007587	no_name	protein_coding	ENSG00000184497	TMEM255B	n	na	na	na
groupI	5805079	5806185	Chr1	6144876	6146982	ENSGACG00000007590	rnf7	protein_coding	ENSG00000114125	RNF7	n	ENSGACT00000010093	na	na
groupI	5807949	5810402	Chr1	6147746	6151199	ENSGACG00000007598	GRK7 (1 of 2)	protein_coding	ENSG00000114124	GRK7	n	na	na	na
groupI	5836452	5839025	Chr1	6176249	6179822	ENSGACG00000007608	fzd9b	protein_coding	ENSG00000188763	FZD9	n	ENSGACT00000010109	na	na
groupI	5854274	5864978	Chr1	6194071	6205775	ENSGACG00000007613	baz1b	protein_coding	ENSG00000009954	BAZ1B	n	ENSGACT00000010131	na	na
groupI	5866321	5868151	Chr1	6206118	6208948	ENSGACG00000007630	bcl7ba	protein_coding	ENSG00000106635	BCL7B	n	na	na	na
groupI	5871321	5902430	Chr1	6211118	6243227	ENSGACG00000007649	hip1	protein_coding	ENSG00000127946	HIP1	n	na	na	na
groupI	5911897	5915684	Chr1	6251694	6256481	ENSGACG00000007670	ypel2a	protein_coding	ENSG00000175155	YPEL2	n	na	na	na
groupI	5920985	5928413	Chr1	6260782	6269210	ENSGACG00000007672	gdpd1	protein_coding	ENSG00000153982	GDPD1	n	ENSGACT00000010212	na	na
groupI	5937570	5939340	Chr1	6277367	6280137	ENSGACG00000007693	TMEM120A (1 of 2)	protein_coding	ENSG00000189077	TMEM120A	n	na	na	na
groupI	5944178	5955498	Chr1	6283975	6296295	ENSGACG00000007695	POR	protein_coding	ENSG00000127948	POR	n	ENSGACT00000010220	na	na
groupI	5966412	5977419	Chr1	6306209	6318216	ENSGACG00000007700	MMP28	protein_coding	ENSG00000271447	MMP28	n	ENSGACT00000010233	na	na
groupI	5980980	5983171	Chr1	6320777	6323968	ENSGACG00000007708	FAM124B	protein_coding	ENSG00000124019	FAM124B	n	na	na	na
groupI	5985827	5996095	Chr1	6325624	6336892	ENSGACG00000007710	CUL3 (1 of 2)	protein_coding	ENSG00000036257	CUL3	n	ENSGACT00000010252	na	na
groupI	6000726	6022255	Chr1	6340523	6363052	ENSGACG00000007721	PDE2A	protein_coding	ENSG00000186642	PDE2A	n	ENSGACT00000010262	na	na
groupI	6030579	6030650	Chr1	6370376	6371447	ENSGACG00000021262	no_name	miRNA	ENSG00000272036	MIR139	n	na	na	na
groupI	6123882	6150613	Chr1	6463679	6491410	ENSGACG00000007728	ARAP1	protein_coding	ENSG00000186635	ARAP1	n	ENSGACT00000010297	na	na
groupI	6159836	6170264	Chr1	6499633	6511061	ENSGACG00000007754	STARD10	protein_coding	ENSG00000214530	STARD10	n	ENSGACT00000010322	na	na
groupI	6172911	6197405	Chr1	6512708	6538202	ENSGACG00000007783	CLPB	protein_coding	ENSG00000162129	CLPB	n	ENSGACT00000010338	na	na
groupI	6206113	6208424	Chr1	6545910	6549221	ENSGACG00000007788	phox2a	protein_coding	ENSG00000165462	PHOX2A	n	ENSGACT00000010348	na	na
groupI	6212467	6229609	Chr1	6552264	6570406	ENSGACG00000007795	inppl1a	protein_coding	ENSG00000165458	INPPL1	n	na	na	na
groupI	6232964	6234580	Chr1	6572761	6575377	ENSGACG00000007809	FOLR1	protein_coding	ENSG00000110195	FOLR1	n	na	na	na
groupI	6236909	6237643	Chr1	6576706	6578440	ENSGACG00000007825	anapc15	protein_coding	ENSG00000110200	ANAPC15	n	ENSGACT00000010395	na	na
groupI	6238914	6241202	Chr1	6578711	6581999	ENSGACG00000007832	LRTOMT	protein_coding	ENSG00000184154	LRTOMT	n	na	na	na
groupI	6242282	6244025	Chr1	6582079	6584822	ENSGACG00000007837	no_name	protein_coding	na	na	n	na	na	na
groupI	6245953	6248843	Chr1	6585750	6589640	ENSGACG00000007841	lamtor1	protein_coding	ENSG00000149357	LAMTOR1	n	ENSGACT00000010427	na	na
groupI	6250813	6252158	Chr1	6590610	6592955	ENSGACG00000007856	lrtomt (2 of 2)	protein_coding	na	na	n	na	na	na
groupI	6253362	6264966	Chr1	6593159	6605763	ENSGACG00000007861	NUMA1	protein_coding	ENSG00000137497	NUMA1	n	na	na	na
groupI	6266514	6270948	Chr1	6606311	6611745	ENSGACG00000007877	si:zfos-2269b6.1 (1 of 2)	protein_coding	na	na	n	ENSGACT00000010463	na	na
groupI	6271365	6272500	Chr1	6611162	6613297	ENSGACG00000007884	si:zfos-2269b6.1 (2 of 2)	protein_coding	na	na	n	ENSGACT00000010467	na	na
groupI	6272282	6281123	Chr1	6612079	6621920	ENSGACG00000007887	naalad2	protein_coding	ENSG00000086205	FOLH1	n	ENSGACT00000010546	na	na
groupI	6283524	6297921	Chr1	6623321	6638718	ENSGACG00000007953	NOX4	protein_coding	ENSG00000086991	NOX4	n	na	na	na
groupI	6300577	6304779	Chr1	6640374	6645576	ENSGACG00000007960	tyr	protein_coding	ENSG00000077498	TYR	n	na	na	na
groupI	6315506	6357731	Chr1	6655303	6698528	ENSGACG00000007968	GRM5 (1 of 2)	protein_coding	ENSG00000168959	GRM5	n	na	na	na
groupI	6368016	6374543	Chr1	6707813	6715340	ENSGACG00000007985	ctsc	protein_coding	ENSG00000109861	CTSC	n	ENSGACT00000010666	na	na
groupI	6375143	6379717	Chr1	6714940	6720514	ENSGACG00000008046	rab38a	protein_coding	ENSG00000123892	RAB38	n	na	na	na
groupI	6399461	6404685	Chr1	6739258	6745482	ENSGACG00000008058	fzd4	protein_coding	ENSG00000174804	FZD4	n	na	na	na
groupI	6450466	6452113	Chr1	6790263	6792910	ENSGACG00000008066	no_name	protein_coding	na	na	n	na	na	na
groupI	6458406	6536357	Chr1	6798203	6877154	ENSGACG00000008068	DYNC2H1	protein_coding	ENSG00000187240	DYNC2H1	n	ENSGACT00000010755	na	na
groupI	6554830	6569989	Chr1	6894627	6910786	ENSGACG00000008121	PDGFD	protein_coding	ENSG00000170962	PDGFD	n	na	na	na
groupI	6642138	6717755	Chr1	6981935	7058552	ENSGACG00000008129	gria4a	protein_coding	ENSG00000152578	GRIA4	n	na	na	na
groupI	6725039	6727697	Chr1	7064836	7068494	ENSGACG00000008149	msantd4	protein_coding	ENSG00000170903	MSANTD4	n	ENSGACT00000010799	na	na
groupI	6729472	6735234	Chr1	7069269	7076031	ENSGACG00000008154	aasdhppt	protein_coding	ENSG00000149313	AASDHPPT	n	ENSGACT00000010808	na	na
groupI	6748014	6770807	Chr1	7087811	7111604	ENSGACG00000008161	GUCY1A2	protein_coding	ENSG00000152402	GUCY1A2	n	na	na	na
groupI	6774853	6788674	Chr1	7114650	7129471	ENSGACG00000008165	cwf19l2	protein_coding	ENSG00000152404	CWF19L2	n	ENSGACT00000010842	na	na
groupI	6789295	6797202	Chr1	7129092	7137999	ENSGACG00000008185	alkbh8	protein_coding	ENSG00000137760	ALKBH8	n	ENSGACT00000010852	na	na
groupI	6802071	6805344	Chr1	7141868	7146141	ENSGACG00000008191	kbtbd3	protein_coding	ENSG00000182359	KBTBD3	n	na	na	na
groupI	6817428	6823743	Chr1	7157225	7164540	ENSGACG00000008193	fam168a	protein_coding	ENSG00000054965	FAM168A	n	na	na	na
groupI	6839106	6841996	Chr1	7178903	7182793	ENSGACG00000008198	P2RY6	protein_coding	ENSG00000171631	P2RY6	n	na	na	na
groupI	6847350	6887280	Chr1	7187147	7228077	ENSGACG00000008207	ARHGEF17	protein_coding	ENSG00000110237	ARHGEF17	n	na	na	na
groupI	6892498	6912972	Chr1	7232295	7253769	ENSGACG00000008224	relt	protein_coding	ENSG00000054967	RELT	n	na	na	na
groupI	6917158	6918464	Chr1	7256955	7259261	ENSGACG00000008228	P2RY2 (1 of 2)	protein_coding	ENSG00000175591	P2RY2	n	na	na	na
groupI	6926441	6928012	Chr1	7266238	7268809	ENSGACG00000008233	P2RY2 (2 of 2)	protein_coding	ENSG00000175591	P2RY2	n	na	na	na
groupI	6930934	6971403	Chr1	7270731	7312200	ENSGACG00000008238	FCHSD2	protein_coding	ENSG00000137478	FCHSD2	n	na	na	na
groupI	6976211	6978142	Chr1	7316008	7318939	ENSGACG00000008254	no_name	protein_coding	na	na	n	na	na	na
groupI	6978443	6982506	Chr1	7318240	7323303	ENSGACG00000008258	no_name	protein_coding	na	na	n	ENSGACT00000010937	na	na
groupI	6983471	6991945	Chr1	7323268	7332742	ENSGACG00000008263	no_name	protein_coding	ENSG00000138642	HERC6	n	ENSGACT00000010958	na	na
groupI	6992838	6997265	Chr1	7332635	7338062	ENSGACG00000008284	yif1b	protein_coding	ENSG00000167645	YIF1B	n	ENSGACT00000011013	na	na
groupI	6999916	7002778	Chr1	7339713	7343575	ENSGACG00000008318	zgc:152658	protein_coding	ENSG00000133574	GIMAP4	n	na	na	na
groupI	7025597	7037380	Chr1	7365394	7378177	ENSGACG00000008325	si:ch211-136a13.1	protein_coding	na	na	n	na	na	na
groupI	7044038	7049685	Chr1	7383835	7390482	ENSGACG00000008330	no_name	protein_coding	na	na	n	na	na	na
groupI	7056587	7057788	Chr1	7396384	7398585	ENSGACG00000008332	bloc1s3	protein_coding	ENSG00000189114	BLOC1S3	n	ENSGACT00000011042	na	na
groupI	7058416	7060534	Chr1	7398213	7401331	ENSGACG00000008339	trappc6bl	protein_coding	ENSG00000007255	TRAPPC6A	n	ENSGACT00000011048	na	na
groupI	7067099	7068103	Chr1	7406896	7408900	ENSGACG00000008344	zgc:114130	protein_coding	na	na	n	na	na	na
groupI	7086897	7087907	Chr1	7426694	7428704	ENSGACG00000008351	ZFP36	protein_coding	ENSG00000128016	ZFP36	n	ENSGACT00000011058	na	na
groupI	7087527	7088717	Chr1	7427324	7429514	ENSGACG00000008353	no_name	protein_coding	na	na	n	na	na	na
groupI	7212546	7247667	Chr1	7552343	7588464	ENSGACG00000008355	no_name	protein_coding	ENSG00000126243	LRFN3	n	na	na	na
groupI	7408054	7428093	Chr1	7747851	7768890	ENSGACG00000008361	vps53	protein_coding	ENSG00000141252	VPS53	n	ENSGACT00000011091	na	na
groupI	7429585	7430761	Chr1	7769382	7771558	ENSGACG00000008380	fam101b	protein_coding	ENSG00000183688	FAM101B	n	ENSGACT00000011099	na	na
groupI	7433814	7449826	Chr1	7773611	7790623	ENSGACG00000008387	mettl16	protein_coding	ENSG00000127804	METTL16	n	ENSGACT00000011134	na	na
groupI	7453665	7477359	Chr1	7793462	7818156	ENSGACG00000008413	pafah1b1a (1 of 2)	protein_coding	ENSG00000007168	PAFAH1B1	n	ENSGACT00000011167	na	na
groupI	7480872	7489908	Chr1	7820669	7830705	ENSGACG00000008439	cluha	protein_coding	ENSG00000132361	CLUH	n	ENSGACT00000011185	na	na
groupI	7509074	7523648	Chr1	7848871	7864445	ENSGACG00000008448	tlcd2	protein_coding	ENSG00000185561	TLCD2	n	ENSGACT00000011198	na	na
groupI	7524210	7529201	Chr1	7864007	7869998	ENSGACG00000008468	zgc:158614	protein_coding	na	na	n	ENSGACT00000011233	na	na
groupI	7530051	7532857	Chr1	7869848	7873654	ENSGACG00000008485	zgc:153372	protein_coding	ENSG00000214435	AS3MT	n	ENSGACT00000011252	na	na
groupI	7534359	7547904	Chr1	7874156	7888701	ENSGACG00000008504	prpf8	protein_coding	ENSG00000174231	PRPF8	n	ENSGACT00000011332	na	na
groupI	7548475	7555673	Chr1	7888272	7896470	ENSGACG00000008566	rilp	protein_coding	ENSG00000167705	RILP	n	ENSGACT00000011342	na	na
groupI	7557008	7561871	Chr1	7896805	7902668	ENSGACG00000008571	scarf1	protein_coding	ENSG00000074660	SCARF1	n	ENSGACT00000011355	na	na
groupI	7562563	7566990	Chr1	7902360	7907787	ENSGACG00000008584	vtna	protein_coding	ENSG00000109072	VTN	n	ENSGACT00000011374	na	na
groupI	7568494	7571957	Chr1	7908291	7912754	ENSGACG00000008602	sarm1	protein_coding	ENSG00000004139	SARM1	n	na	na	na
groupI	7573483	7576174	Chr1	7913280	7916971	ENSGACG00000008604	slc46a1	protein_coding	ENSG00000076351	SLC46A1	n	ENSGACT00000011385	na	na
groupI	7578222	7584388	Chr1	7918019	7925185	ENSGACG00000008610	SLC13A2 (1 of 2)	protein_coding	ENSG00000007216	SLC13A2	n	ENSGACT00000011394	na	na
groupI	7590810	7595653	Chr1	7930607	7936450	ENSGACG00000008619	foxn1	protein_coding	ENSG00000109101	FOXN1	n	na	na	na
groupI	7596867	7608799	Chr1	7936664	7949596	ENSGACG00000008624	unc119a	protein_coding	ENSG00000109103	UNC119	n	na	na	na
groupI	7609666	7612260	Chr1	7949463	7953057	ENSGACG00000008625	crybb1l3	protein_coding	na	na	n	na	na	na
groupI	7614233	7615946	Chr1	7954030	7956743	ENSGACG00000008658	cryba1a	protein_coding	ENSG00000108255	CRYBA1	n	na	na	na
groupI	7617542	7631515	Chr1	7957339	7972312	ENSGACG00000008673	cpda	protein_coding	ENSG00000108582	CPD	n	ENSGACT00000011478	na	na
groupI	7633993	7648015	Chr1	7973790	7988812	ENSGACG00000008685	gosr1 (1 of 2)	protein_coding	ENSG00000108587	GOSR1	n	ENSGACT00000011526	na	na
groupI	7652097	7662516	Chr1	7991894	8003313	ENSGACG00000008718	TUSC5 (1 of 2)	protein_coding	ENSG00000184811	TUSC5	n	na	na	na
groupI	7666331	7669626	Chr1	8006128	8010423	ENSGACG00000008722	AIPL1	protein_coding	ENSG00000129221	AIPL1	n	na	na	na
groupI	7684495	7684580	Chr1	8024292	8025377	ENSGACG00000022237	no_name	miRNA	na	na	n	na	na	na
groupI	7711424	7718976	Chr1	8051221	8059773	ENSGACG00000008738	si:dkey-230a20.2	protein_coding	ENSG00000168792	ABHD15	n	ENSGACT00000011556	na	na
groupI	7742778	7772976	Chr1	8082575	8113773	ENSGACG00000008742	pde3a	protein_coding	ENSG00000172572	PDE3A	n	na	na	na
groupI	7779850	7794030	Chr1	8119647	8134827	ENSGACG00000008749	slco1c1	protein_coding	ENSG00000139155	SLCO1C1	n	na	na	na
groupI	7795716	7798893	Chr1	8135513	8139690	ENSGACG00000008759	bcap29	protein_coding	ENSG00000075790	BCAP29	n	ENSGACT00000011596	na	na
groupI	7799466	7801516	Chr1	8139263	8142313	ENSGACG00000008772	dus4l	protein_coding	ENSG00000105865	DUS4L	n	ENSGACT00000011615	na	na
groupI	7804379	7814771	Chr1	8144176	8155568	ENSGACG00000008790	MNT (1 of 2)	protein_coding	ENSG00000070444	MNT	n	na	na	na
groupI	7819170	7825689	Chr1	8158967	8166486	ENSGACG00000008792	no_name	protein_coding	ENSG00000108387	SEPT4	n	na	na	na
groupI	7851131	7883099	Chr1	8190928	8223896	ENSGACG00000008799	limk1a	protein_coding	ENSG00000106683	LIMK1	n	na	na	na
groupI	7884939	7889802	Chr1	8224736	8230599	ENSGACG00000008820	no_name	protein_coding	na	na	n	ENSGACT00000011665	na	na
groupI	7895088	7896547	Chr1	8234885	8237344	ENSGACG00000008825	no_name	protein_coding	na	na	n	na	na	na
groupI	7944004	7949594	Chr1	8283801	8290391	ENSGACG00000008832	gbas	protein_coding	ENSG00000146729	GBAS	n	ENSGACT00000011745	na	na
groupI	7950910	7953127	Chr1	8290707	8293924	ENSGACG00000008883	psph	protein_coding	ENSG00000146733	PSPH	n	ENSGACT00000011769	na	na
groupI	7954518	7954653	Chr1	8294315	8295450	ENSGACG00000022712	SNORA15	snoRNA	ENSG00000206785	SNORA15	n	na	na	na
groupI	7954949	7955084	Chr1	8294746	8295881	ENSGACG00000022692	SNORA15	snoRNA	ENSG00000207168	SNORA15	n	na	na	na
groupI	7955113	7960310	Chr1	8294910	8301107	ENSGACG00000008901	phkg1a	protein_coding	ENSG00000164776	PHKG1	n	ENSGACT00000011846	na	na
groupI	7960644	7963349	Chr1	8300441	8304146	ENSGACG00000008962	chchd2	protein_coding	ENSG00000106153	CHCHD2	n	ENSGACT00000011858	na	na
groupI	7963629	7966954	Chr1	8303426	8307751	ENSGACG00000008979	FAM98C	protein_coding	ENSG00000130244	FAM98C	n	ENSGACT00000011887	na	na
groupI	7970667	7978934	Chr1	8310464	8319731	ENSGACG00000008988	no_name	protein_coding	na	na	n	na	na	na
groupI	7984427	7992236	Chr1	8324224	8333033	ENSGACG00000008993	ube4a	protein_coding	ENSG00000110344	UBE4A	n	ENSGACT00000011912	na	na
groupI	7994935	8024790	Chr1	8334732	8365587	ENSGACG00000009009	kmt2a	protein_coding	ENSG00000118058	KMT2A	n	na	na	na
groupI	8030647	8032675	Chr1	8370444	8373472	ENSGACG00000009029	c1qtnf5	protein_coding	ENSG00000223953	C1QTNF5	n	ENSGACT00000011941	na	na
groupI	8040906	8042255	Chr1	8380703	8383052	ENSGACG00000009032	rnf26	protein_coding	ENSG00000173456	RNF26	n	ENSGACT00000011945	na	na
groupI	8050570	8076662	Chr1	8390367	8417459	ENSGACG00000009035	mcamb	protein_coding	ENSG00000076706	MCAM	n	na	na	na
groupI	8081930	8106122	Chr1	8421727	8446919	ENSGACG00000009060	cbl (1 of 2)	protein_coding	ENSG00000110395	CBL	n	na	na	na
groupI	8117262	8202337	Chr1	8457059	8543134	ENSGACG00000009072	grik4	protein_coding	ENSG00000149403	GRIK4	n	na	na	na
groupI	8326191	8327614	Chr1	8665988	8668411	ENSGACG00000009080	no_name	protein_coding	na	na	n	ENSGACT00000012003	na	na
groupI	8360502	8362370	Chr1	8700299	8703167	ENSGACG00000009084	tmem136a	protein_coding	ENSG00000181264	TMEM136	n	ENSGACT00000012006	na	na
groupI	8365243	8376303	Chr1	8705040	8717100	ENSGACG00000009089	oafa	protein_coding	ENSG00000184232	OAF	n	ENSGACT00000012021	na	na
groupI	8387386	8393676	Chr1	8727183	8734473	ENSGACG00000009097	no_name	protein_coding	ENSG00000160191	PDE9A	n	na	na	na
groupI	8397728	8403362	Chr1	8737525	8744159	ENSGACG00000009109	hepacam	protein_coding	ENSG00000165478	HEPACAM	n	na	na	na
groupI	8407809	8413900	Chr1	8747606	8754697	ENSGACG00000009117	spa17	protein_coding	ENSG00000064199	SPA17	n	na	na	na
groupI	8464004	8471992	Chr1	8803801	8812789	ENSGACG00000009125	scn3b	protein_coding	ENSG00000166257	SCN3B	n	na	na	na
groupI	8509579	8522810	Chr1	8849376	8863607	ENSGACG00000009131	drd2b	protein_coding	ENSG00000149295	DRD2	n	na	na	na
groupI	8533757	8538878	Chr1	8873554	8879675	ENSGACG00000009158	ankk1	protein_coding	ENSG00000170209	ANKK1	n	na	na	na
groupI	8558661	8571918	Chr1	8898458	8912715	ENSGACG00000009165	ttc12	protein_coding	ENSG00000149292	TTC12	n	na	na	na
groupI	8575330	8575822	Chr1	8915127	8916619	ENSGACG00000009171	si:rp71-77l1.1	protein_coding	na	na	n	ENSGACT00000012128	na	na
groupI	8598220	8599405	Chr1	8938017	8940202	ENSGACG00000009173	zgc:162608	protein_coding	na	na	n	ENSGACT00000012131	na	na
groupI	8606768	8609836	Chr1	8946565	8950633	ENSGACG00000009176	laynb	protein_coding	ENSG00000204381	LAYN	n	na	na	na
groupI	8612249	8646561	Chr1	8952046	8987358	ENSGACG00000009184	sik2a	protein_coding	ENSG00000170145	SIK2	n	na	na	na
groupI	8655427	8664547	Chr1	8995224	9005344	ENSGACG00000009193	ppp2r1a	protein_coding	ENSG00000137713	PPP2R1B	n	ENSGACT00000012201	na	na
groupI	8665489	8666737	Chr1	9005286	9007534	ENSGACG00000009231	med29	protein_coding	ENSG00000063322	MED29	n	ENSGACT00000012205	na	na
groupI	8668669	8674810	Chr1	9008466	9015607	ENSGACG00000009235	mlf1	protein_coding	ENSG00000178053	MLF1	n	ENSGACT00000012217	na	na
groupI	8675614	8790734	Chr1	9015411	9131531	ENSGACG00000009247	rsrc1	protein_coding	ENSG00000174891	RSRC1	n	ENSGACT00000012226	na	na
groupI	8770514	8770601	Chr1	9110311	9111398	ENSGACG00000022532	no_name	miRNA	na	na	n	na	na	na
groupI	8796782	8801850	Chr1	9136579	9142647	ENSGACG00000009256	shox2	protein_coding	ENSG00000168779	SHOX2	n	na	na	na
groupI	8890956	8917439	Chr1	9230753	9258236	ENSGACG00000009257	dock10	protein_coding	ENSG00000135905	DOCK10	n	na	na	na
groupI	8924403	8928404	Chr1	9264200	9269201	ENSGACG00000009314	CEP57	protein_coding	ENSG00000166037	CEP57	n	ENSGACT00000012324	na	na
groupI	8929439	8934034	Chr1	9269236	9274831	ENSGACG00000009336	MRE11A	protein_coding	ENSG00000020922	MRE11A	n	ENSGACT00000012344	na	na
groupI	8935387	8937511	Chr1	9275184	9278308	ENSGACG00000009349	tmprss4a	protein_coding	ENSG00000137648	TMPRSS4	n	ENSGACT00000012360	na	na
groupI	8950903	8953636	Chr1	9290700	9294433	ENSGACG00000009363	il10ra	protein_coding	na	na	n	ENSGACT00000012367	na	na
groupI	8959411	8964674	Chr1	9299208	9305471	ENSGACG00000009369	tmprss13a	protein_coding	ENSG00000137747	TMPRSS13	n	ENSGACT00000012389	na	na
groupI	8990298	9055383	Chr1	9330095	9396180	ENSGACG00000009383	dscaml1 (1 of 2)	protein_coding	ENSG00000177103	DSCAML1	n	na	na	na
groupI	9059605	9062045	Chr1	9399402	9402842	ENSGACG00000009414	no_name	protein_coding	na	na	n	na	na	na
groupI	9066263	9069851	Chr1	9406060	9410648	ENSGACG00000009417	si:dkey-202l22.6	protein_coding	ENSG00000106608	URGCP	n	na	na	na
groupI	9084555	9086444	Chr1	9424352	9427241	ENSGACG00000009420	si:dkey-202l22.3	protein_coding	na	na	n	na	na	na
groupI	9090447	9091400	Chr1	9430244	9432197	ENSGACG00000009424	GPR132	protein_coding	ENSG00000183484	GPR132	n	na	na	na
groupI	9102134	9126171	Chr1	9441931	9466968	ENSGACG00000009426	PRKD2	protein_coding	ENSG00000105287	PRKD2	n	ENSGACT00000012461	na	na
groupI	9131095	9141734	Chr1	9470892	9482531	ENSGACG00000009437	strn4	protein_coding	ENSG00000090372	STRN4	n	ENSGACT00000012471	na	na
groupI	9143564	9145147	Chr1	9483361	9485944	ENSGACG00000009443	fkrp	protein_coding	ENSG00000181027	FKRP	n	ENSGACT00000012475	na	na
groupI	9146859	9153860	Chr1	9486656	9494657	ENSGACG00000009446	slc1a5	protein_coding	ENSG00000105281	SLC1A5	n	na	na	na
groupI	9166576	9173856	Chr1	9506373	9514653	ENSGACG00000009469	egln2	protein_coding	ENSG00000269858	EGLN2	n	na	na	na
groupI	9180092	9182871	Chr1	9519889	9523668	ENSGACG00000009491	tmem160	protein_coding	ENSG00000130748	TMEM160	n	ENSGACT00000012538	na	na
groupI	9190590	9210348	Chr1	9530387	9551145	ENSGACG00000009494	npas3b	protein_coding	ENSG00000130751	NPAS1	n	ENSGACT00000012546	na	na
groupI	9246964	9263588	Chr1	9586761	9604385	ENSGACG00000009502	arhgap35a	protein_coding	ENSG00000160007	ARHGAP35	n	na	na	na
groupI	9296870	9301292	Chr1	9636667	9642089	ENSGACG00000009507	ap2s1	protein_coding	ENSG00000042753	AP2S1	n	ENSGACT00000012583	na	na
groupI	9303842	9311720	Chr1	9643639	9652517	ENSGACG00000009539	rab4b	protein_coding	ENSG00000171570	RAB4B	n	na	na	na
groupI	9339476	9344007	Chr1	9679273	9684804	ENSGACG00000009566	rhoub	protein_coding	na	na	n	na	na	na
groupI	9346068	9352714	Chr1	9685865	9693511	ENSGACG00000009589	rtn2a	protein_coding	ENSG00000125744	RTN2	n	ENSGACT00000012670	na	na
groupI	9359890	9363928	Chr1	9699687	9704725	ENSGACG00000009594	ppm1na	protein_coding	ENSG00000213889	PPM1N	n	na	na	na
groupI	9378350	9392221	Chr1	9718147	9733018	ENSGACG00000009600	ptgir	protein_coding	ENSG00000160013	PTGIR	n	na	na	na
groupI	9400751	9406312	Chr1	9740548	9747109	ENSGACG00000009604	calm1b	protein_coding	ENSG00000198668	CALM1; CALM2	n	ENSGACT00000012693	na	na
groupI	9423834	9435566	Chr1	9763631	9776363	ENSGACG00000009610	si:ch211-195m9.3	protein_coding	na	na	n	na	na	na
groupI	9465817	9466215	Chr1	9805614	9807012	ENSGACG00000009619	GEMIN7	protein_coding	ENSG00000142252	GEMIN7	n	ENSGACT00000012711	na	na
groupI	9489065	9491339	Chr1	9828862	9832136	ENSGACG00000009621	no_name	protein_coding	na	na	n	ENSGACT00000012714	na	na
groupI	9505875	9506291	Chr1	9845672	9847088	ENSGACG00000009625	phc2b	protein_coding	na	na	n	na	na	na
groupI	9508614	9534420	Chr1	9848411	9875217	ENSGACG00000009629	ppp1r37	protein_coding	ENSG00000104866	PPP1R37	n	na	na	na
groupI	9540078	9542455	Chr1	9879875	9883252	ENSGACG00000009639	SLC30A10	protein_coding	na	na	n	na	na	na
groupI	9543741	9543830	Chr1	9883538	9884627	ENSGACG00000022167	no_name	miRNA	na	na	n	na	na	na
groupI	9544230	9546832	Chr1	9884027	9887629	ENSGACG00000009641	mrpl28	protein_coding	ENSG00000086504	MRPL28	n	ENSGACT00000012758	na	na
groupI	9552408	9558069	Chr1	9892205	9898866	ENSGACG00000009656	relb	protein_coding	ENSG00000104856	RELB	n	ENSGACT00000012771	na	na
groupI	9560771	9569667	Chr1	9900568	9910464	ENSGACG00000009668	clptm1	protein_coding	ENSG00000104853	CLPTM1	n	ENSGACT00000012803	na	na
groupI	9571378	9575322	Chr1	9911175	9916119	ENSGACG00000009693	tbcb	protein_coding	ENSG00000105254	TBCB	n	na	na	na
groupI	9577561	9581956	Chr1	9917358	9922753	ENSGACG00000009721	six4.3	protein_coding	ENSG00000177045	SIX5	n	na	na	na
groupI	9584960	9586865	Chr1	9924757	9927662	ENSGACG00000009726	six9	protein_coding	na	na	n	na	na	na
groupI	9587470	9590691	Chr1	9927267	9931488	ENSGACG00000009732	qpctla	protein_coding	ENSG00000011478	QPCTL	n	ENSGACT00000012863	na	na
groupI	9591849	9595660	Chr1	9931646	9936457	ENSGACG00000009741	rrm1 (1 of 2)	protein_coding	ENSG00000167325	RRM1	n	ENSGACT00000012896	na	na
groupI	9598418	9618056	Chr1	9938215	9958853	ENSGACG00000009761	SIPA1L3	protein_coding	ENSG00000105738	SIPA1L3	n	ENSGACT00000012912	na	na
groupI	9654275	9676217	Chr1	9994072	10017014	ENSGACG00000009773	map3k10	protein_coding	na	na	n	na	na	na
groupI	9683507	9698264	Chr1	10023304	10039061	ENSGACG00000009784	ttc9b	protein_coding	ENSG00000174521	TTC9B	n	na	na	na
groupI	9701258	9705705	Chr1	10041055	10046502	ENSGACG00000009786	C19orf47	protein_coding	ENSG00000160392	C19orf47	n	na	na	na
groupI	9710705	9714331	Chr1	10050502	10055128	ENSGACG00000009792	fosb	protein_coding	ENSG00000125740	FOSB	n	na	na	na
groupI	9723215	9733089	Chr1	10063012	10073886	ENSGACG00000009801	capn12	protein_coding	na	na	n	na	na	na
groupI	9749862	9760409	Chr1	10089659	10101206	ENSGACG00000009826	clasrp	protein_coding	ENSG00000104859	CLASRP	n	ENSGACT00000012998	na	na
groupI	9763394	9765359	Chr1	10103191	10106156	ENSGACG00000009834	no_name	protein_coding	na	na	n	na	na	na
groupI	9772295	9792802	Chr1	10112092	10133599	ENSGACG00000009835	no_name	protein_coding	na	na	n	na	na	na
groupI	9799920	9802037	Chr1	10139717	10142834	ENSGACG00000009838	snrpa	protein_coding	ENSG00000077312	SNRPA	n	ENSGACT00000013031	na	na
groupI	9803940	9805636	Chr1	10143737	10146433	ENSGACG00000009856	C19orf54	protein_coding	ENSG00000188493	C19orf54	n	ENSGACT00000013037	na	na
groupI	9807301	9816488	Chr1	10147098	10157285	ENSGACG00000009859	itpkcb	protein_coding	ENSG00000086544	ITPKC	n	ENSGACT00000013044	na	na
groupI	9816673	9818637	Chr1	10156470	10159434	ENSGACG00000009863	no_name	protein_coding	na	na	n	na	na	na
groupI	9818367	9828009	Chr1	10158164	10168806	ENSGACG00000009864	gfm1	protein_coding	ENSG00000168827	GFM1	n	ENSGACT00000013062	na	na
groupI	9829619	9832706	Chr1	10169416	10173503	ENSGACG00000009879	neu4	protein_coding	ENSG00000204099	NEU4	n	na	na	na
groupI	9833731	9835425	Chr1	10173528	10176222	ENSGACG00000009884	WDR53	protein_coding	ENSG00000185798	WDR53	n	ENSGACT00000013079	na	na
groupI	9836133	9838597	Chr1	10175930	10179394	ENSGACG00000009891	srprb	protein_coding	ENSG00000144867	SRPRB	n	ENSGACT00000013105	na	na
groupI	9858715	9860186	Chr1	10198512	10200983	ENSGACG00000009912	FUT4	protein_coding	ENSG00000196371	FUT4	n	na	na	na
groupI	9866672	9916497	Chr1	10206469	10257294	ENSGACG00000009915	cux1a	protein_coding	ENSG00000257923	CUX1	n	na	na	na
groupI	9922417	9925373	Chr1	10262214	10266170	ENSGACG00000009936	no_name	protein_coding	na	na	n	ENSGACT00000013151	na	na
groupI	9938430	9945439	Chr1	10278227	10286236	ENSGACG00000009944	SH2B2	protein_coding	ENSG00000160999	SH2B2	n	na	na	na
groupI	9949176	9949685	Chr1	10288973	10290482	ENSGACG00000009948	DNAJC30	protein_coding	ENSG00000176410	DNAJC30	n	ENSGACT00000013163	na	na
groupI	9950922	9954458	Chr1	10290719	10295255	ENSGACG00000009951	wbscr22	protein_coding	ENSG00000071462	WBSCR22	n	ENSGACT00000013170	na	na
groupI	9955544	9990054	Chr1	10295341	10330851	ENSGACG00000009957	stx1a	protein_coding	ENSG00000106089	STX1A	n	ENSGACT00000013212	na	na
groupI	9993797	9996003	Chr1	10333594	10336800	ENSGACG00000009989	caspa	protein_coding	ENSG00000137752	CASP1	n	ENSGACT00000013226	na	na
groupI	9998415	10002459	Chr1	10338212	10343256	ENSGACG00000009999	rabgef1l	protein_coding	ENSG00000154710	RABGEF1	n	na	na	na
groupI	10004237	10007803	Chr1	10344034	10348600	ENSGACG00000010019	no_name	protein_coding	na	na	n	ENSGACT00000013252	na	na
groupI	10009030	10010560	Chr1	10348827	10351357	ENSGACG00000010023	OTOL1 (1 of 2)	protein_coding	ENSG00000182447	OTOL1	n	na	na	na
groupI	10023242	10032346	Chr1	10363039	10373143	ENSGACG00000010028	nmd3	protein_coding	ENSG00000169251	NMD3	n	ENSGACT00000013346	na	na
groupI	10034861	10065615	Chr1	10374658	10406412	ENSGACG00000010092	PPM1L (1 of 2)	protein_coding	ENSG00000163590	PPM1L	n	ENSGACT00000013352	na	na
groupI	10068110	10069294	Chr1	10407907	10410091	ENSGACG00000010096	ARL14 (1 of 2)	protein_coding	ENSG00000179674	ARL14	n	na	na	na
groupI	10069916	10078479	Chr1	10409713	10419276	ENSGACG00000010105	kpna4	protein_coding	ENSG00000186432	KPNA4	n	ENSGACT00000013375	na	na
groupI	10082472	10129799	Chr1	10422269	10470596	ENSGACG00000010115	TRIM59	protein_coding	ENSG00000068885	IFT80	n	ENSGACT00000013413	na	na
groupI	10085122	10099776	Chr1	10424919	10440573	ENSGACG00000010151	smc4	protein_coding	ENSG00000113810	SMC4	n	ENSGACT00000013435	na	na
groupI	10096043	10096129	Chr1	10435840	10436926	ENSGACG00000022310	no_name	miRNA	ENSG00000198987	MIR16-2	n	na	na	na
groupI	10096276	10096367	Chr1	10436073	10437164	ENSGACG00000022250	no_name	miRNA	ENSG00000207779	MIR15B	n	na	na	na
groupI	10141668	10151287	Chr1	10481465	10492084	ENSGACG00000010161	si:dkeyp-97b10.3	protein_coding	na	na	n	ENSGACT00000013448	na	na
groupI	10152497	10153833	Chr1	10492294	10494630	ENSGACG00000010170	no_name	protein_coding	na	na	n	na	na	na
groupI	10156433	10188462	Chr1	10496230	10529259	ENSGACG00000010173	schip1	protein_coding	ENSG00000250588	SCHIP1	n	na	na	na
groupI	10309588	10310505	Chr1	10649385	10651302	ENSGACG00000010208	no_name	protein_coding	na	na	n	na	na	na
groupI	10314860	10320421	Chr1	10654657	10661218	ENSGACG00000010210	MFSD1	protein_coding	ENSG00000118855	MFSD1	n	ENSGACT00000013516	na	na
groupI	10325442	10326592	Chr1	10665239	10667389	ENSGACG00000010220	p2ry13	protein_coding	ENSG00000181631	P2RY13	n	na	na	na
groupI	10334339	10336553	Chr1	10674136	10677350	ENSGACG00000010226	p2ry12	protein_coding	ENSG00000169313	P2RY12	n	na	na	na
groupI	10346343	10357776	Chr1	10686140	10698573	ENSGACG00000010238	IGSF10	protein_coding	ENSG00000152580	IGSF10	n	na	na	na
groupI	10371470	10377252	Chr1	10711267	10718049	ENSGACG00000010246	aadac	protein_coding	ENSG00000114771	AADAC	n	na	na	na
groupI	10382050	10383467	Chr1	10721847	10724264	ENSGACG00000010251	SUCNR1	protein_coding	ENSG00000198829	SUCNR1	n	na	na	na
groupI	10418719	10449009	Chr1	10758516	10789806	ENSGACG00000010253	mbnl1	protein_coding	na	na	n	na	na	na
groupI	10467941	10468882	Chr1	10807738	10809679	ENSGACG00000010259	P2RY1	protein_coding	ENSG00000169860	P2RY1	n	na	na	na
groupI	10482547	10483960	Chr1	10822344	10824757	ENSGACG00000010261	rap2b	protein_coding	na	na	n	ENSGACT00000013584	na	na
groupI	10510081	10530432	Chr1	10849878	10871229	ENSGACG00000010268	ARHGEF26	protein_coding	ENSG00000114790	ARHGEF26	n	ENSGACT00000013595	na	na
groupI	10532235	10547311	Chr1	10872032	10888108	ENSGACG00000010276	DHX36	protein_coding	ENSG00000174953	DHX36	n	ENSGACT00000013625	na	na
groupI	10550729	10557761	Chr1	10890526	10898558	ENSGACG00000010302	GPR149	protein_coding	ENSG00000174948	GPR149	n	na	na	na
groupI	10570526	10590911	Chr1	10910323	10931708	ENSGACG00000010305	MME	protein_coding	ENSG00000196549	MME	n	na	na	na
groupI	10608295	10610782	Chr1	10948092	10951579	ENSGACG00000010309	v2rx1	protein_coding	na	na	n	na	na	na
groupI	10616415	10619562	Chr1	10956212	10960359	ENSGACG00000010313	olfcj1	protein_coding	na	na	n	na	na	na
groupI	10620166	10625057	Chr1	10959963	10965854	ENSGACG00000010316	olfch1	protein_coding	na	na	n	na	na	na
groupI	10626884	10627360	Chr1	10966681	10968157	ENSGACG00000010322	no_name	protein_coding	na	na	n	na	na	na
groupI	10632108	10642894	Chr1	10971905	10983691	ENSGACG00000010323	no_name	protein_coding	na	na	n	na	na	na
groupI	10662034	10664005	Chr1	11001831	11004802	ENSGACG00000010326	no_name	protein_coding	na	na	n	na	na	na
groupI	10669725	10679968	Chr1	11009522	11020765	ENSGACG00000010329	si:ch73-125k17.2	protein_coding	na	na	n	na	na	na
groupI	10680875	10691269	Chr1	11020672	11032066	ENSGACG00000010337	v2ra17	protein_coding	na	na	n	na	na	na
groupI	10750045	10753916	Chr1	11089842	11094713	ENSGACG00000010342	no_name	protein_coding	na	na	n	na	na	na
groupI	10754993	10759116	Chr1	11094790	11099913	ENSGACG00000010344	no_name	protein_coding	na	na	n	na	na	na
groupI	10757791	10764221	Chr1	11097588	11105018	ENSGACG00000010349	si:ch211-203b20.7 (1 of 2)	protein_coding	na	na	n	na	na	na
groupI	10768786	10772659	Chr1	11108583	11113456	ENSGACG00000010364	si:ch211-203b20.7 (2 of 2)	protein_coding	na	na	n	na	na	na
groupI	10774820	10795119	Chr1	11114617	11135916	ENSGACG00000010371	plch1	protein_coding	ENSG00000114805	PLCH1	n	na	na	na
groupI	10817514	10820092	Chr1	11157311	11160889	ENSGACG00000010386	C3orf33	protein_coding	ENSG00000174928	C3orf33	n	ENSGACT00000013748	na	na
groupI	10821596	10839292	Chr1	11161393	11180089	ENSGACG00000010389	med13b	protein_coding	na	na	n	ENSGACT00000013769	na	na
groupI	10842240	10844758	Chr1	11182037	11185555	ENSGACG00000010406	no_name	protein_coding	na	na	n	na	na	na
groupI	10845514	10849861	Chr1	11185311	11190658	ENSGACG00000010410	zgc:112083	protein_coding	na	na	n	ENSGACT00000013792	na	na
groupI	10853645	10858434	Chr1	11193442	11199231	ENSGACG00000010429	MAP6 (1 of 2)	protein_coding	ENSG00000171533	MAP6	n	na	na	na
groupI	10860067	10863090	Chr1	11199864	11203887	ENSGACG00000010435	prkrirb	protein_coding	ENSG00000137492	THAP12	n	ENSGACT00000013816	na	na
groupI	10867279	10871441	Chr1	11207076	11212238	ENSGACG00000010440	dyrk1ab	protein_coding	ENSG00000157540	DYRK1A	n	na	na	na
groupI	10881353	10910999	Chr1	11221150	11251796	ENSGACG00000010444	alcamb	protein_coding	ENSG00000170017	ALCAM	n	na	na	na
groupI	10940398	10945182	Chr1	11280195	11285979	ENSGACG00000010482	zpld1b	protein_coding	ENSG00000170044	ZPLD1	n	na	na	na
groupI	10950224	10963455	Chr1	11290021	11304252	ENSGACG00000010488	picalmb	protein_coding	ENSG00000073921	PICALM	n	ENSGACT00000013893	na	na
groupI	10966797	10979564	Chr1	11306594	11320361	ENSGACG00000010497	sytl2b	protein_coding	ENSG00000137501	SYTL2	n	na	na	na
groupI	10981250	10983032	Chr1	11321047	11323829	ENSGACG00000010514	si:ch73-261i21.5	protein_coding	na	na	n	na	na	na
groupI	10989308	10993656	Chr1	11329105	11334453	ENSGACG00000010517	HSPA8 (1 of 2)	protein_coding	ENSG00000109971	HSPA8	n	ENSGACT00000013955	na	na
groupI	10994032	10995020	Chr1	11333829	11335817	ENSGACG00000010543	lim2.3	protein_coding	na	na	n	na	na	na
groupI	11000782	11031400	Chr1	11340579	11372197	ENSGACG00000010555	ROBO3 (1 of 2)	protein_coding	ENSG00000154134	ROBO3	n	na	na	na
groupI	11074344	11082049	Chr1	11414141	11422846	ENSGACG00000010573	esamb	protein_coding	ENSG00000149564	ESAM	n	na	na	na
groupI	11082786	11086691	Chr1	11422583	11427488	ENSGACG00000010582	acad8	protein_coding	ENSG00000151498	ACAD8	n	ENSGACT00000014095	na	na
groupI	11088226	11089320	Chr1	11428023	11430117	ENSGACG00000010645	thyn1	protein_coding	ENSG00000151500	THYN1	n	ENSGACT00000014109	na	na
groupI	11091174	11094809	Chr1	11430971	11435606	ENSGACG00000010648	vps26b	protein_coding	ENSG00000151502	VPS26B	n	ENSGACT00000014131	na	na
groupI	11096788	11105500	Chr1	11436585	11446297	ENSGACG00000010665	jam3a	protein_coding	ENSG00000166086	JAM3	n	na	na	na
groupI	11124934	11129995	Chr1	11464731	11470792	ENSGACG00000010671	igsf9ba (1 of 2)	protein_coding	na	na	n	na	na	na
groupI	11135265	11149842	Chr1	11475062	11490639	ENSGACG00000010675	igsf9ba (2 of 2)	protein_coding	na	na	n	na	na	na
groupI	11163129	11180511	Chr1	11502926	11521308	ENSGACG00000010684	ARHGAP32 (1 of 2)	protein_coding	ENSG00000134909	ARHGAP32	n	na	na	na
groupI	11182282	11184344	Chr1	11522079	11525141	ENSGACG00000010692	no_name	protein_coding	na	na	n	na	na	na
groupI	11198442	11224026	Chr1	11538239	11564823	ENSGACG00000010693	cadm1b	protein_coding	ENSG00000182985	CADM1	n	ENSGACT00000014168	na	na
groupI	11344900	11377049	Chr1	11684697	11717846	ENSGACG00000010697	ncam1b	protein_coding	ENSG00000149294	NCAM1	n	ENSGACT00000014190	na	na
groupI	11382603	11397630	Chr1	11722400	11738427	ENSGACG00000010711	zbtb16b	protein_coding	ENSG00000109906	ZBTB16	n	na	na	na
groupI	11407005	11410700	Chr1	11746802	11751497	ENSGACG00000010730	TMPRSS5	protein_coding	ENSG00000166682	TMPRSS5	n	na	na	na
groupI	11411194	11412785	Chr1	11750991	11753582	ENSGACG00000010737	pih1d2	protein_coding	ENSG00000150773	PIH1D2	n	na	na	na
groupI	11413542	11421148	Chr1	11753339	11761945	ENSGACG00000010741	dixdc1a	protein_coding	ENSG00000150764	DIXDC1	n	ENSGACT00000014264	na	na
groupI	11429258	11431685	Chr1	11769055	11772482	ENSGACG00000010778	C11orf57	protein_coding	ENSG00000150776	C11orf57	n	ENSGACT00000014299	na	na
groupI	11437194	11441747	Chr1	11776991	11782544	ENSGACG00000010789	mb21d2b	protein_coding	ENSG00000128011	LRFN1	n	na	na	na
groupI	11458387	11526240	Chr1	11798184	11867037	ENSGACG00000010793	no_name	protein_coding	na	na	n	na	na	na
groupI	11579509	11582578	Chr1	11919306	11923375	ENSGACG00000010795	socs9	protein_coding	na	na	n	ENSGACT00000014310	na	na
groupI	11585569	11592485	Chr1	11925366	11933282	ENSGACG00000010797	SAMD4B	protein_coding	ENSG00000179134	SAMD4B	n	na	na	na
groupI	11597447	11601747	Chr1	11937244	11942544	ENSGACG00000010818	paf1	protein_coding	ENSG00000006712	PAF1	n	ENSGACT00000014354	na	na
groupI	11607936	11614465	Chr1	11947733	11955262	ENSGACG00000010833	TAOK1 (1 of 2)	protein_coding	ENSG00000160551	TAOK1	n	na	na	na
groupI	11619039	11627018	Chr1	11958836	11967815	ENSGACG00000010843	tsr1	protein_coding	ENSG00000167721	TSR1	n	ENSGACT00000014372	na	na
groupI	11640870	11642747	Chr1	11980667	11983544	ENSGACG00000010848	hic1	protein_coding	ENSG00000177374	HIC1	n	ENSGACT00000014376	na	na
groupI	11667916	11668026	Chr1	12007713	12008823	ENSGACG00000022540	no_name	miRNA	na	na	n	na	na	na
groupI	11722816	11722909	Chr1	12062613	12063706	ENSGACG00000022321	no_name	miRNA	ENSG00000267195	MIR212	n	na	na	na
groupI	11723089	11723173	Chr1	12062886	12063970	ENSGACG00000021352	no_name	miRNA	ENSG00000267200	MIR132	n	na	na	na
groupI	11730923	11773953	Chr1	12070720	12114750	ENSGACG00000010850	dph1	protein_coding	ENSG00000108963	DPH1	n	ENSGACT00000014383	na	na
groupI	11878414	11880168	Chr1	12218211	12220965	ENSGACG00000010854	rtn4rl1b	protein_coding	ENSG00000185924	RTN4RL1	n	na	na	na
groupI	11905446	11926297	Chr1	12245243	12267094	ENSGACG00000010856	rpa1	protein_coding	ENSG00000132383	RPA1	n	ENSGACT00000014402	na	na
groupI	11927310	11930245	Chr1	12267107	12271042	ENSGACG00000010870	serpinf2b	protein_coding	ENSG00000167711	SERPINF2	n	ENSGACT00000014410	na	na
groupI	11932289	11952652	Chr1	12272086	12293449	ENSGACG00000010871	wdr81	protein_coding	ENSG00000167716	WDR81	n	ENSGACT00000014417	na	na
groupI	11947087	11952687	Chr1	12286884	12293484	ENSGACG00000010876	slc13a5b	protein_coding	ENSG00000141485	SLC13A5	n	ENSGACT00000014464	na	na
groupI	11957907	11963310	Chr1	12297704	12304107	ENSGACG00000010917	SLC47A1 (1 of 7)	protein_coding	ENSG00000142494	SLC47A1	n	ENSGACT00000014477	na	na
groupI	11962623	11973843	Chr1	12302420	12314640	ENSGACG00000010927	SLC47A1 (2 of 7)	protein_coding	ENSG00000142494	SLC47A1	n	na	na	na
groupI	11984518	12024604	Chr1	12324315	12365401	ENSGACG00000010940	pitpnm3	protein_coding	na	na	n	na	na	na
groupI	12038391	12056617	Chr1	12378188	12397414	ENSGACG00000010951	si:dkey-243i1.1	protein_coding	ENSG00000198920	KIAA0753	n	ENSGACT00000014518	na	na
groupI	12057660	12059555	Chr1	12397457	12400352	ENSGACG00000010961	txndc17	protein_coding	ENSG00000129235	TXNDC17	n	ENSGACT00000014525	na	na
groupI	12060329	12102661	Chr1	12400126	12443458	ENSGACG00000010966	nxn	protein_coding	ENSG00000167693	NXN	n	ENSGACT00000014534	na	na
groupI	12103464	12105300	Chr1	12443261	12446097	ENSGACG00000010971	rnmtl1a	protein_coding	ENSG00000171861	MRM3	n	ENSGACT00000014550	na	na
groupI	12105804	12108532	Chr1	12445601	12449329	ENSGACG00000010984	glod4	protein_coding	ENSG00000167699	GLOD4	n	ENSGACT00000014576	na	na
groupI	12109430	12123883	Chr1	12449227	12464680	ENSGACG00000011002	si:ch211-259g3.4	protein_coding	ENSG00000007202	KIAA0100	n	ENSGACT00000014596	na	na
groupI	12131921	12135012	Chr1	12471718	12475809	ENSGACG00000011018	aldoca	protein_coding	ENSG00000109107	ALDOC	n	na	na	na
groupI	12137798	12140034	Chr1	12477595	12480831	ENSGACG00000011094	srsf1a	protein_coding	ENSG00000136450	SRSF1	n	na	na	na
groupI	12142333	12144354	Chr1	12482130	12485151	ENSGACG00000011096	dynll2b	protein_coding	ENSG00000264364	DYNLL2	n	na	na	na
groupI	12164586	12177430	Chr1	12504383	12518227	ENSGACG00000011101	hnf1ba	protein_coding	ENSG00000275410	HNF1B	n	ENSGACT00000014718	na	na
groupI	12185852	12213917	Chr1	12525649	12554714	ENSGACG00000011112	synrg	protein_coding	ENSG00000275066	SYNRG	n	ENSGACT00000014724	na	na
groupI	12219197	12219822	Chr1	12558994	12560619	ENSGACG00000011118	no_name	pseudogene	na	na	n	na	na	na
groupI	12229512	12238657	Chr1	12569309	12579454	ENSGACG00000011119	tada2a	protein_coding	ENSG00000276234	TADA2A	n	ENSGACT00000014777	na	na
groupI	12266909	12293259	Chr1	12606706	12634056	ENSGACG00000011157	traf4a	protein_coding	ENSG00000076604	TRAF4	n	ENSGACT00000014787	na	na
groupI	12296024	12304235	Chr1	12635821	12645032	ENSGACG00000011167	nek8	protein_coding	ENSG00000160602	NEK8	n	na	na	na
groupI	12310292	12314107	Chr1	12650089	12654904	ENSGACG00000011181	tlcd1	protein_coding	ENSG00000160606	TLCD1	n	na	na	na
groupI	12317367	12322274	Chr1	12657164	12663071	ENSGACG00000011190	rab34a	protein_coding	ENSG00000109113	RAB34	n	ENSGACT00000014861	na	na
groupI	12328410	12330059	Chr1	12668207	12670856	ENSGACG00000011223	proca1	protein_coding	ENSG00000167525	PROCA1	n	na	na	na
groupI	12337225	12341398	Chr1	12677022	12682195	ENSGACG00000011230	ca4b	protein_coding	na	na	n	na	na	na
groupI	12343706	12343791	Chr1	12683503	12684588	ENSGACG00000022214	no_name	miRNA	ENSG00000273667	MIR142	n	na	na	na
groupI	12344725	12345833	Chr1	12684522	12686630	ENSGACG00000011249	rimbp2	protein_coding	ENSG00000005379	TSPOAP1	n	na	na	na
groupI	12349179	12353000	Chr1	12688976	12693797	ENSGACG00000011251	ywhag2	protein_coding	ENSG00000170027	YWHAG	n	na	na	na
groupI	12361944	12367073	Chr1	12701741	12707870	ENSGACG00000011259	CAMKK1 (1 of 2)	protein_coding	ENSG00000004660	CAMKK1	n	na	na	na
groupI	12372780	12375187	Chr1	12712577	12715984	ENSGACG00000011266	ucp3	protein_coding	na	na	n	na	na	na
groupI	12376253	12378489	Chr1	12716050	12719286	ENSGACG00000011279	no_name	protein_coding	na	na	n	ENSGACT00000014937	na	na
groupI	12379163	12390950	Chr1	12718960	12731747	ENSGACG00000011281	C2CD3	protein_coding	ENSG00000168014	C2CD3	n	na	na	na
groupI	12392909	12401984	Chr1	12732706	12742781	ENSGACG00000011291	p4ha3	protein_coding	ENSG00000149380	P4HA3	n	ENSGACT00000014971	na	na
groupI	12403401	12406806	Chr1	12743198	12747603	ENSGACG00000011312	or129-1	protein_coding	na	na	n	na	na	na
groupI	12409078	12411083	Chr1	12748875	12751880	ENSGACG00000011316	diabloa (1 of 2)	protein_coding	ENSG00000184047	DIABLO	n	ENSGACT00000014984	na	na
groupI	12412936	12414241	Chr1	12752733	12755038	ENSGACG00000011318	no_name	protein_coding	na	na	n	na	na	na
groupI	12423552	12424445	Chr1	12763349	12765242	ENSGACG00000011320	no_name	protein_coding	na	na	n	na	na	na
groupI	12433156	12433563	Chr1	12772953	12774360	ENSGACG00000011322	no_name	protein_coding	na	na	n	na	na	na
groupI	12436174	12437337	Chr1	12775971	12778134	ENSGACG00000011325	no_name	protein_coding	na	na	n	na	na	na
groupI	12452946	12454113	Chr1	12792743	12794910	ENSGACG00000011326	no_name	protein_coding	na	na	n	na	na	na
groupI	12463776	12466145	Chr1	12803573	12806942	ENSGACG00000011330	diabloa (2 of 2)	protein_coding	ENSG00000184047	DIABLO	n	ENSGACT00000015006	na	na
groupI	12470211	12493888	Chr1	12810008	12834685	ENSGACG00000011337	PVRL3 (1 of 2)	protein_coding	ENSG00000177707	NECTIN3	n	na	na	na
groupI	12515292	12518978	Chr1	12855089	12859775	ENSGACG00000011342	si:ch211-149e23.4	protein_coding	na	na	n	ENSGACT00000015015	na	na
groupI	12522462	12525280	Chr1	12862259	12866077	ENSGACG00000011343	RRP8	protein_coding	ENSG00000132275	RRP8	n	ENSGACT00000015019	na	na
groupI	12527100	12538711	Chr1	12866897	12879508	ENSGACG00000011346	ilk	protein_coding	ENSG00000166333	ILK	n	ENSGACT00000015051	na	na
groupI	12542061	12547334	Chr1	12881858	12888131	ENSGACG00000011369	apbb1	protein_coding	ENSG00000166313	APBB1	n	ENSGACT00000015056	na	na
groupI	12734935	12836723	Chr1	13074732	13177520	ENSGACG00000011373	robo1	protein_coding	ENSG00000169855	ROBO1	n	na	na	na
groupI	12863342	12992642	Chr1	13203139	13333439	ENSGACG00000011383	robo2	protein_coding	ENSG00000185008	ROBO2	n	na	na	na
groupI	13131167	13136492	Chr1	13470964	13477289	ENSGACG00000011395	si:dkey-24p1.6	protein_coding	ENSG00000091490	SEL1L3	n	ENSGACT00000015096	na	na
groupI	13139185	13152967	Chr1	13478982	13493764	ENSGACG00000011405	stim1a	protein_coding	ENSG00000167323	STIM1	n	ENSGACT00000015110	na	na
groupI	13157633	13159736	Chr1	13497430	13500533	ENSGACG00000011413	PGAP2 (1 of 2)	protein_coding	ENSG00000148985	PGAP2	n	na	na	na
groupI	13160216	13163609	Chr1	13500013	13504406	ENSGACG00000011416	chrna10a	protein_coding	na	na	n	na	na	na
groupI	13163992	13165636	Chr1	13503789	13506433	ENSGACG00000011423	no_name	protein_coding	na	na	n	na	na	na
groupI	13168649	13169584	Chr1	13508446	13510381	ENSGACG00000011431	or116-1	protein_coding	na	na	n	na	na	na
groupI	13172044	13172976	Chr1	13511841	13513773	ENSGACG00000011432	or118-2	protein_coding	na	na	n	na	na	na
groupI	13179252	13180187	Chr1	13519049	13520984	ENSGACG00000011434	no_name	protein_coding	na	na	n	na	na	na
groupI	13184966	13185910	Chr1	13524763	13526707	ENSGACG00000011435	no_name	protein_coding	na	na	n	na	na	na
groupI	13193958	13194920	Chr1	13533755	13535717	ENSGACG00000011438	no_name	protein_coding	na	na	n	na	na	na
groupI	13198664	13202494	Chr1	13538461	13543291	ENSGACG00000011439	no_name	protein_coding	na	na	n	na	na	na
groupI	13202852	13203790	Chr1	13542649	13544587	ENSGACG00000011441	no_name	protein_coding	na	na	n	na	na	na
groupI	13204979	13206656	Chr1	13544776	13547453	ENSGACG00000011443	or102-2	protein_coding	na	na	n	ENSGACT00000015160	na	na
groupI	13228998	13231622	Chr1	13568795	13572419	ENSGACG00000011447	hmgb1b	protein_coding	ENSG00000189403	HMGB1	n	ENSGACT00000015168	na	na
groupI	13241318	13249541	Chr1	13581115	13590338	ENSGACG00000011454	si:dkey-1m11.8	protein_coding	na	na	n	na	na	na
groupI	13250718	13294874	Chr1	13590515	13635671	ENSGACG00000011460	b3galtla	protein_coding	ENSG00000187676	B3GLCT	n	ENSGACT00000015186	na	na
groupI	13316994	13352960	Chr1	13656791	13693757	ENSGACG00000011469	frya	protein_coding	na	na	n	ENSGACT00000015216	na	na
groupI	13362884	13366744	Chr1	13702681	13707541	ENSGACG00000011490	brca2	protein_coding	ENSG00000139618	BRCA2	n	na	na	na
groupI	13367609	13368755	Chr1	13707406	13709552	ENSGACG00000011496	no_name	protein_coding	na	na	n	ENSGACT00000015231	na	na
groupI	13368759	13370756	Chr1	13708556	13711553	ENSGACG00000011499	N4BP2	protein_coding	ENSG00000244754	N4BP2L2	n	ENSGACT00000015238	na	na
groupI	13373946	13379328	Chr1	13713743	13720125	ENSGACG00000011506	zgc:73340	protein_coding	ENSG00000250305	KIAA1456	n	na	na	na
groupI	13380654	13383857	Chr1	13720451	13724654	ENSGACG00000011521	no_name	protein_coding	na	na	n	na	na	na
groupI	13419186	13440418	Chr1	13758983	13781215	ENSGACG00000011549	stard13b	protein_coding	ENSG00000133121	STARD13	n	ENSGACT00000015297	na	na
groupI	13479008	13605192	Chr1	13818805	13945989	ENSGACG00000011555	nbeab	protein_coding	ENSG00000172915	NBEA	n	na	na	na
groupI	13608626	13619086	Chr1	13948423	13959883	ENSGACG00000011579	dckl1b	protein_coding	ENSG00000133083	DCLK1	n	na	na	na
groupI	13626289	13631703	Chr1	13966086	13972500	ENSGACG00000011596	spg20b	protein_coding	ENSG00000133104	SPG20	n	ENSGACT00000015368	na	na
groupI	13650351	13660833	Chr1	13990148	14001630	ENSGACG00000011606	postnb	protein_coding	ENSG00000133110	POSTN	n	na	na	na
groupI	13663942	13670074	Chr1	14003739	14010871	ENSGACG00000011660	trpc4b	protein_coding	ENSG00000133107	TRPC4	n	na	na	na
groupI	13679903	13723606	Chr1	14019700	14064403	ENSGACG00000011668	frem2b	protein_coding	ENSG00000150893	FREM2	n	na	na	na
groupI	13725256	13739469	Chr1	14065053	14080266	ENSGACG00000011679	trim3a	protein_coding	ENSG00000110171	TRIM3	n	na	na	na
groupI	13751016	13754770	Chr1	14090813	14095567	ENSGACG00000011689	arfip2a	protein_coding	ENSG00000132254	ARFIP2	n	na	na	na
groupI	13774012	13834603	Chr1	14113809	14175400	ENSGACG00000011697	dchs1a	protein_coding	ENSG00000166341	DCHS1	n	na	na	na
groupI	13853852	13865874	Chr1	14193649	14206671	ENSGACG00000011703	URB1	protein_coding	ENSG00000142207	URB1	n	ENSGACT00000015523	na	na
groupI	13867972	13874416	Chr1	14207769	14215213	ENSGACG00000011717	scaf4b	protein_coding	na	na	n	na	na	na
groupI	13903005	13923358	Chr1	14242802	14264155	ENSGACG00000011727	TIAM1 (1 of 2)	protein_coding	na	na	n	na	na	na
groupI	13926650	13927339	Chr1	14266447	14268136	ENSGACG00000011739	no_name	protein_coding	ENSG00000156282	CLDN17	n	na	na	na
groupI	13928378	13929303	Chr1	14268175	14270100	ENSGACG00000011740	no_name	protein_coding	ENSG00000156284	CLDN8	n	na	na	na
groupI	13930653	13932718	Chr1	14270450	14273515	ENSGACG00000011744	no_name	protein_coding	ENSG00000156284	CLDN8	n	na	na	na
groupI	13933064	13934086	Chr1	14272861	14274883	ENSGACG00000011753	no_name	protein_coding	ENSG00000156284	CLDN8	n	na	na	na
groupI	13943750	13956004	Chr1	14283547	14296801	ENSGACG00000011755	GRIK1 (1 of 2)	protein_coding	ENSG00000171189	GRIK1	n	na	na	na
groupI	13962476	13965574	Chr1	14302273	14306371	ENSGACG00000011798	BACH1	protein_coding	ENSG00000156273	BACH1	n	ENSGACT00000015634	na	na
groupI	13966627	13971727	Chr1	14306424	14312524	ENSGACG00000011804	usp16	protein_coding	ENSG00000156256	USP16	n	ENSGACT00000015646	na	na
groupI	13971864	13974620	Chr1	14311661	14315417	ENSGACG00000011812	rwdd2b	protein_coding	ENSG00000156253	RWDD2B	n	ENSGACT00000015651	na	na
groupI	13985038	14007301	Chr1	14324835	14348098	ENSGACG00000011816	cadm2b	protein_coding	ENSG00000175161	CADM2	n	na	na	na
groupI	14115348	14175530	Chr1	14455145	14516327	ENSGACG00000011821	GBE1	protein_coding	ENSG00000114480	GBE1	n	ENSGACT00000015717	na	na
groupI	14181462	14190981	Chr1	14521259	14531778	ENSGACG00000011861	SLC7A1 (1 of 2)	protein_coding	ENSG00000139514	SLC7A1	n	na	na	na
groupI	14207318	14211154	Chr1	14547115	14551951	ENSGACG00000011908	MTUS2 (1 of 2)	protein_coding	ENSG00000132938	MTUS2	n	na	na	na
groupI	14213403	14216706	Chr1	14553200	14557503	ENSGACG00000011911	stoml3a	protein_coding	ENSG00000133115	STOML3	n	ENSGACT00000015790	na	na
groupI	14219642	14237938	Chr1	14559439	14578735	ENSGACG00000011918	foxo1a	protein_coding	ENSG00000150907	FOXO1	n	ENSGACT00000015795	na	na
groupI	14261590	14279139	Chr1	14601387	14619936	ENSGACG00000011922	cog6	protein_coding	ENSG00000133103	COG6	n	ENSGACT00000015804	na	na
groupI	14281680	14316590	Chr1	14621477	14657387	ENSGACG00000011929	LHFPL1	protein_coding	ENSG00000183722	LHFP	n	na	na	na
groupI	14322123	14326363	Chr1	14661920	14667160	ENSGACG00000011936	NEK3	protein_coding	ENSG00000136098	NEK3	n	ENSGACT00000015826	na	na
groupI	14341623	14343831	Chr1	14681420	14684628	ENSGACG00000011947	lpar6a	protein_coding	ENSG00000139679	LPAR6	n	na	na	na
groupI	14352147	14358752	Chr1	14691944	14699549	ENSGACG00000011950	rcbtb2	protein_coding	ENSG00000136161	RCBTB2	n	ENSGACT00000015847	na	na
groupI	14364430	14399824	Chr1	14704227	14740621	ENSGACG00000011959	FNDC3A	protein_coding	ENSG00000102531	FNDC3A	n	ENSGACT00000015862	na	na
groupI	14404812	14405267	Chr1	14744609	14746064	ENSGACG00000011973	MLNR	protein_coding	ENSG00000102539	MLNR	n	ENSGACT00000015867	na	na
groupI	14450640	14453223	Chr1	14790437	14794020	ENSGACG00000011976	RCSD1	protein_coding	ENSG00000198771	RCSD1	n	ENSGACT00000015871	na	na
groupI	14454279	14459159	Chr1	14794076	14799956	ENSGACG00000011980	C3orf52	protein_coding	ENSG00000114529	C3orf52	n	ENSGACT00000015874	na	na
groupI	14461065	14463469	Chr1	14800862	14804266	ENSGACG00000011982	guca1c	protein_coding	ENSG00000138472	GUCA1C	n	ENSGACT00000015886	na	na
groupI	14464975	14465613	Chr1	14804772	14806410	ENSGACG00000012003	THRSP	protein_coding	ENSG00000151365	THRSP	n	ENSGACT00000015908	na	na
groupI	14468095	14471454	Chr1	14807892	14812251	ENSGACG00000012006	rab30	protein_coding	ENSG00000137502	RAB30	n	ENSGACT00000015937	na	na
groupI	14472720	14482140	Chr1	14812517	14822937	ENSGACG00000012026	prcp	protein_coding	ENSG00000137509	PRCP	n	ENSGACT00000015974	na	na
groupI	14485714	14486646	Chr1	14825511	14827443	ENSGACG00000012067	FAM181B	protein_coding	ENSG00000182103	FAM181B	n	na	na	na
groupI	14585614	14684838	Chr1	14925411	15025635	ENSGACG00000012069	odz4	protein_coding	ENSG00000149256	TENM4	n	na	na	na
groupI	14698655	14704587	Chr1	15038452	15045384	ENSGACG00000012085	nars2	protein_coding	ENSG00000137513	NARS2	n	ENSGACT00000016064	na	na
groupI	14705632	14731422	Chr1	15045429	15072219	ENSGACG00000012121	gab2	protein_coding	ENSG00000033327	GAB2	n	na	na	na
groupI	14736944	14767457	Chr1	15076741	15108254	ENSGACG00000012128	MAML2	protein_coding	ENSG00000184384	MAML2	n	ENSGACT00000016082	na	na
groupI	14774869	14796093	Chr1	15114666	15136890	ENSGACG00000012139	yap1	protein_coding	ENSG00000137693	YAP1	n	na	na	na
groupI	14800235	14801172	Chr1	15140032	15141969	ENSGACG00000012148	no_name	protein_coding	na	na	n	ENSGACT00000016101	na	na
groupI	14805098	14807616	Chr1	15144895	15148413	ENSGACG00000012151	si:dkey-3b8.4	protein_coding	ENSG00000110318	CEP126	n	ENSGACT00000016104	na	na
groupI	14810368	14815632	Chr1	15150165	15156429	ENSGACG00000012155	trpc6b	protein_coding	ENSG00000137672	TRPC6	n	na	na	na
groupI	14817967	14822383	Chr1	15157764	15163180	ENSGACG00000012162	pgr	protein_coding	ENSG00000082175	PGR	n	na	na	na
groupI	14826603	14868822	Chr1	15166400	15209619	ENSGACG00000012165	ARHGAP42 (1 of 2)	protein_coding	ENSG00000165895	ARHGAP42	n	ENSGACT00000016128	na	na
groupI	14891787	14942346	Chr1	15231584	15283143	ENSGACG00000012176	cntn5	protein_coding	ENSG00000149972	CNTN5	n	ENSGACT00000016202	na	na
groupI	15017031	15021116	Chr1	15356828	15361913	ENSGACG00000012227	FBXO40 (1 of 3)	protein_coding	ENSG00000163833	FBXO40	n	na	na	na
groupI	15021862	15023385	Chr1	15361659	15364182	ENSGACG00000012229	ttc36	protein_coding	ENSG00000172425	TTC36	n	ENSGACT00000016212	na	na
groupI	15122826	15142825	Chr1	15462623	15483622	ENSGACG00000012236	pvrl1b	protein_coding	ENSG00000110400	NECTIN1	n	na	na	na
groupI	15150061	15151052	Chr1	15489858	15491849	ENSGACG00000012245	no_name	pseudogene	na	na	n	na	na	na
groupI	15361610	15367788	Chr1	15701407	15708585	ENSGACG00000012248	treh	protein_coding	ENSG00000118094	TREH	n	na	na	na
groupI	15372490	15379424	Chr1	15712287	15720221	ENSGACG00000012258	ddx6	protein_coding	ENSG00000110367	DDX6	n	na	na	na
groupI	15382050	15384483	Chr1	15721847	15725280	ENSGACG00000012278	CXCR5	protein_coding	ENSG00000160683	CXCR5	n	na	na	na
groupI	15385521	15392799	Chr1	15725318	15733596	ENSGACG00000012279	bcl9l	protein_coding	ENSG00000186174	BCL9L	n	ENSGACT00000016268	na	na
groupI	15424209	15453953	Chr1	15764006	15794750	ENSGACG00000012283	cdon	protein_coding	ENSG00000064309	CDON	n	ENSGACT00000016278	na	na
groupI	15505384	15514157	Chr1	15845181	15854954	ENSGACG00000012293	prdm10	protein_coding	ENSG00000170325	PRDM10	n	na	na	na
groupI	15518273	15524203	Chr1	15858070	15865000	ENSGACG00000012297	no_name	protein_coding	na	na	n	ENSGACT00000016288	na	na
groupI	15636451	15636945	Chr1	15976248	15977742	ENSGACG00000012299	no_name	protein_coding	na	na	n	na	na	na
groupI	15646519	15668010	Chr1	15986316	16008807	ENSGACG00000012302	slc8a2b	protein_coding	ENSG00000118160	SLC8A2	n	na	na	na
groupI	15672536	15680581	Chr1	16012333	16021378	ENSGACG00000012311	srsf7a	protein_coding	ENSG00000115875	SRSF7	n	ENSGACT00000016312	na	na
groupI	15681236	15690867	Chr1	16021033	16031664	ENSGACG00000012321	hnrpl	protein_coding	ENSG00000104824	HNRNPL	n	ENSGACT00000016320	na	na
groupI	15706210	15715084	Chr1	16046007	16055881	ENSGACG00000012327	pak4	protein_coding	ENSG00000130669	PAK4	n	na	na	na
groupI	15719846	15727802	Chr1	16059643	16068599	ENSGACG00000012331	zgc:152863	protein_coding	na	na	n	ENSGACT00000016330	na	na
groupI	15743759	15755499	Chr1	16083556	16096296	ENSGACG00000012335	ccdc9	protein_coding	ENSG00000105321	CCDC9	n	ENSGACT00000016335	na	na
groupI	15767604	15774311	Chr1	16107401	16115108	ENSGACG00000012339	bbc3	protein_coding	na	na	n	na	na	na
groupI	15780868	15792802	Chr1	16120665	16133599	ENSGACG00000012342	sae1	protein_coding	ENSG00000142230	SAE1	n	na	na	na
groupI	15798118	15806559	Chr1	16137915	16147356	ENSGACG00000012374	zc3h4	protein_coding	na	na	n	na	na	na
groupI	15826511	15827395	Chr1	16166308	16168192	ENSGACG00000012382	zgc:154093	protein_coding	na	na	n	na	na	na
groupI	15831154	15878109	Chr1	16170951	16218906	ENSGACG00000012383	DNAH2	protein_coding	ENSG00000183914	DNAH2	n	na	na	na
groupI	15879237	15887904	Chr1	16219034	16228701	ENSGACG00000012407	ercc2	protein_coding	ENSG00000104884	ERCC2	n	ENSGACT00000016444	na	na
groupI	15889642	15897725	Chr1	16229439	16238522	ENSGACG00000012419	klc3	protein_coding	na	na	n	na	na	na
groupI	15913134	15919082	Chr1	16252931	16259879	ENSGACG00000012427	ckmb	protein_coding	ENSG00000104879	CKM	n	na	na	na
groupI	15921096	15952634	Chr1	16260893	16293431	ENSGACG00000012485	MARK4 (1 of 2)	protein_coding	ENSG00000007047	MARK4	n	na	na	na
groupI	15969470	15972202	Chr1	16309267	16312999	ENSGACG00000012515	si:dkey-182i3.11	protein_coding	na	na	n	na	na	na
groupI	15973538	15990322	Chr1	16313335	16331119	ENSGACG00000012517	zgc:171570	protein_coding	na	na	n	ENSGACT00000016580	na	na
groupI	15990433	15991667	Chr1	16330230	16332464	ENSGACG00000012523	no_name	protein_coding	ENSG00000175213	ZNF408	n	na	na	na
groupI	15998209	16046758	Chr1	16338006	16387555	ENSGACG00000012524	SPTBN4	protein_coding	ENSG00000160460	SPTBN4	n	na	na	na
groupI	16058124	16061240	Chr1	16397921	16402037	ENSGACG00000012552	blvrb	protein_coding	ENSG00000090013	BLVRB	n	ENSGACT00000016632	na	na
groupI	16062777	16064381	Chr1	16402574	16405178	ENSGACG00000012569	no_name	protein_coding	na	na	n	na	na	na
groupI	16067036	16075005	Chr1	16406833	16415802	ENSGACG00000012571	kcnk6	protein_coding	ENSG00000099337	KCNK6	n	ENSGACT00000016659	na	na
groupI	16078942	16083394	Chr1	16418739	16424191	ENSGACG00000012586	si:ch211-14c7.2	protein_coding	na	na	n	ENSGACT00000016671	na	na
groupI	16094778	16096616	Chr1	16434575	16437413	ENSGACG00000012590	no_name	protein_coding	na	na	n	ENSGACT00000016672	na	na
groupI	16097383	16106309	Chr1	16437180	16447106	ENSGACG00000012592	prx (1 of 2)	protein_coding	na	na	n	na	na	na
groupI	16107718	16110806	Chr1	16447515	16451603	ENSGACG00000012604	prx (2 of 2)	protein_coding	na	na	n	na	na	na
groupI	16133913	16139631	Chr1	16473710	16480428	ENSGACG00000012605	pld3	protein_coding	ENSG00000105223	PLD3	n	ENSGACT00000016711	na	na
groupI	16176222	16179190	Chr1	16516019	16519987	ENSGACG00000012621	foxa3	protein_coding	ENSG00000170608	FOXA3	n	ENSGACT00000016713	na	na
groupI	16186114	16187583	Chr1	16525911	16528380	ENSGACG00000012622	irf2bp1 (1 of 2)	protein_coding	na	na	n	na	na	na
groupI	16188037	16190181	Chr1	16527834	16530978	ENSGACG00000012623	cd3eap	protein_coding	ENSG00000117877	CD3EAP	n	ENSGACT00000016718	na	na
groupI	16227232	16228828	Chr1	16567029	16569625	ENSGACG00000012627	no_name	protein_coding	na	na	n	na	na	na
groupI	16234489	16289718	Chr1	16574286	16630515	ENSGACG00000012628	nova1	protein_coding	ENSG00000139910	NOVA1	n	na	na	na
groupI	16310314	16315449	Chr1	16650111	16656246	ENSGACG00000012634	gpr4	protein_coding	ENSG00000177464	GPR4	n	na	na	na
groupI	16354945	16372843	Chr1	16694742	16713640	ENSGACG00000012646	eml2	protein_coding	ENSG00000125746	EML2	n	ENSGACT00000016792	na	na
groupI	16375170	16378490	Chr1	16714967	16719287	ENSGACG00000012684	rhbdd1	protein_coding	ENSG00000144468	RHBDD1	n	na	na	na
groupI	16390297	16391939	Chr1	16730094	16732736	ENSGACG00000012687	no_name	protein_coding	na	na	n	na	na	na
groupI	16395986	16427776	Chr1	16735783	16768573	ENSGACG00000012689	CALN1 (1 of 2)	protein_coding	ENSG00000183166	CALN1	n	na	na	na
groupI	16449768	16492104	Chr1	16789565	16832901	ENSGACG00000012692	tyw1	protein_coding	ENSG00000198874	TYW1	n	ENSGACT00000016809	na	na
groupI	16493304	16495346	Chr1	16833101	16836143	ENSGACG00000012697	sbds	protein_coding	ENSG00000126524	SBDS	n	ENSGACT00000016828	na	na
groupI	16496808	16497485	Chr1	16836605	16838282	ENSGACG00000012714	no_name	protein_coding	na	na	n	ENSGACT00000016830	na	na
groupI	16498882	16499517	Chr1	16838679	16840314	ENSGACG00000012717	cldnj	protein_coding	ENSG00000165215	CLDN3	n	ENSGACT00000016833	na	na
groupI	16501605	16502264	Chr1	16841402	16843061	ENSGACG00000012720	no_name	protein_coding	na	na	n	na	na	na
groupI	16504674	16507878	Chr1	16844471	16848675	ENSGACG00000012721	no_name	protein_coding	na	na	n	na	na	na
groupI	16505061	16505693	Chr1	16844858	16846490	ENSGACG00000012723	cldne (1 of 2)	protein_coding	na	na	n	na	na	na
groupI	16505868	16508054	Chr1	16845665	16848851	ENSGACG00000012725	cldne (2 of 2)	protein_coding	na	na	n	na	na	na
groupI	16509198	16509953	Chr1	16848995	16850750	ENSGACG00000012732	cldnf	protein_coding	na	na	n	na	na	na
groupI	16513411	16514115	Chr1	16853208	16854912	ENSGACG00000012735	no_name	protein_coding	na	na	n	na	na	na
groupI	16515331	16515954	Chr1	16855128	16856751	ENSGACG00000012739	cldna	protein_coding	ENSG00000189143	CLDN4	n	ENSGACT00000016858	na	na
groupI	16522193	16522861	Chr1	16861990	16863658	ENSGACG00000012742	cldn5b	protein_coding	ENSG00000184113	CLDN5	n	na	na	na
groupI	16525457	16526280	Chr1	16865254	16867077	ENSGACG00000012743	no_name	protein_coding	na	na	n	ENSGACT00000016863	na	na
groupI	16528308	16530918	Chr1	16868105	16871715	ENSGACG00000012747	no_name	protein_coding	na	na	n	na	na	na
groupI	16536321	16540745	Chr1	16876118	16881542	ENSGACG00000012756	THAP8	protein_coding	ENSG00000177683	THAP5	n	ENSGACT00000016879	na	na
groupI	16542876	16548242	Chr1	16882673	16889039	ENSGACG00000012759	ppp5c	protein_coding	ENSG00000011485	PPP5C	n	ENSGACT00000016939	na	na
groupI	16562955	16573908	Chr1	16902752	16914705	ENSGACG00000012798	tgfb1b	protein_coding	ENSG00000105329	TGFB1	n	ENSGACT00000016968	na	na
groupI	16576953	16584352	Chr1	16916750	16925149	ENSGACG00000012821	no_name	protein_coding	na	na	n	na	na	na
groupI	16588424	16592719	Chr1	16928221	16933516	ENSGACG00000012840	cyp2y3	protein_coding	ENSG00000197838	CYP2A13	n	ENSGACT00000017053	na	na
groupI	16595513	16598781	Chr1	16935310	16939578	ENSGACG00000012904	si:zfos-411a11.3 (1 of 2)	protein_coding	na	na	n	na	na	na
groupI	16606546	16623739	Chr1	16946343	16964536	ENSGACG00000012909	AXL	protein_coding	ENSG00000167601	AXL	n	na	na	na
groupI	16625851	16630830	Chr1	16965648	16971627	ENSGACG00000012917	LGALS4	protein_coding	ENSG00000171747	LGALS4	n	na	na	na
groupI	16633944	16692160	Chr1	16973741	17032957	ENSGACG00000012940	ryr1b	protein_coding	ENSG00000196218	RYR1	n	na	na	na
groupI	16700644	16706717	Chr1	17040441	17047514	ENSGACG00000012966	rasgrp4	protein_coding	ENSG00000171777	RASGRP4	n	na	na	na
groupI	16701544	16718918	Chr1	17041341	17059715	ENSGACG00000012973	hnrnpul1	protein_coding	ENSG00000105323	HNRNPUL1	n	ENSGACT00000017183	na	na
groupI	16727855	16729262	Chr1	17067652	17070059	ENSGACG00000012981	opa3	protein_coding	ENSG00000125741	OPA3	n	ENSGACT00000017192	na	na
groupI	16735802	16742699	Chr1	17075599	17083496	ENSGACG00000012983	ppp1r13l	protein_coding	ENSG00000104881	PPP1R13L	n	ENSGACT00000017196	na	na
groupI	16764389	16767536	Chr1	17104186	17108333	ENSGACG00000012985	tmem91	protein_coding	ENSG00000142046	TMEM91	n	na	na	na
groupI	16769630	16772481	Chr1	17109427	17113278	ENSGACG00000012986	exosc5	protein_coding	ENSG00000077348	EXOSC5	n	ENSGACT00000017206	na	na
groupI	16773334	16777671	Chr1	17113131	17118468	ENSGACG00000012993	bckdha	protein_coding	ENSG00000255730	CTC-435M10.3	n	ENSGACT00000017230	na	na
groupI	16785915	16789550	Chr1	17125712	17130347	ENSGACG00000013006	napa	protein_coding	ENSG00000105402	NAPA	n	ENSGACT00000017238	na	na
groupI	16793962	16802662	Chr1	17133759	17143459	ENSGACG00000013015	gltscr1	protein_coding	ENSG00000112624	GLTSCR1L	n	na	na	na
groupI	16804582	16810061	Chr1	17144379	17150858	ENSGACG00000013023	ehd2	protein_coding	ENSG00000024422	EHD2	n	na	na	na
groupI	16812810	16814978	Chr1	17152607	17155775	ENSGACG00000013042	nup88	protein_coding	ENSG00000108559	NUP88	n	ENSGACT00000017279	na	na
groupI	16814780	16818616	Chr1	17154577	17159413	ENSGACG00000013044	psmd8	protein_coding	ENSG00000099341	PSMD8	n	ENSGACT00000017312	na	na
groupI	16824225	16826612	Chr1	17164022	17167409	ENSGACG00000013083	SPRED3	protein_coding	ENSG00000188766	SPRED3	n	na	na	na
groupI	16829510	16836108	Chr1	17169307	17176905	ENSGACG00000013085	dhx34	protein_coding	ENSG00000134815	DHX34	n	ENSGACT00000017338	na	na
groupI	16837280	16849253	Chr1	17177077	17190050	ENSGACG00000013091	st14a	protein_coding	ENSG00000149418	ST14	n	ENSGACT00000017362	na	na
groupI	16852894	16897265	Chr1	17192691	17238062	ENSGACG00000013115	aplp2	protein_coding	ENSG00000084234	APLP2	n	ENSGACT00000017396	na	na
groupI	16906086	16906249	Chr1	17245883	17247046	ENSGACG00000021796	U1	snRNA	na	na	n	na	na	na
groupI	16908408	16908571	Chr1	17248205	17249368	ENSGACG00000021892	U1	snRNA	na	na	n	na	na	na
groupI	16909543	16909733	Chr1	17249340	17250530	ENSGACG00000021786	U2	snRNA	ENSG00000252635	RNU2-56P	n	na	na	na
groupI	16924654	16924817	Chr1	17264451	17265614	ENSGACG00000021656	U1	snRNA	na	na	n	na	na	na
groupI	16925847	16926037	Chr1	17265644	17266834	ENSGACG00000021914	U2	snRNA	ENSG00000252635	RNU2-56P	n	na	na	na
groupI	16938591	16938754	Chr1	17278388	17279551	ENSGACG00000021554	U1	snRNA	na	na	n	na	na	na
groupI	16939783	16939973	Chr1	17279580	17280770	ENSGACG00000021608	U2	snRNA	ENSG00000252635	RNU2-56P	n	na	na	na
groupI	16949343	16985285	Chr1	17289140	17326082	ENSGACG00000013140	ACTN4	protein_coding	ENSG00000130402	ACTN4	n	ENSGACT00000017413	na	na
groupI	16989648	17008533	Chr1	17329445	17349330	ENSGACG00000013147	CAPN12 (2 of 2)	protein_coding	na	na	n	na	na	na
groupI	17010466	17013973	Chr1	17350263	17354770	ENSGACG00000013152	eif3k	protein_coding	ENSG00000178982	EIF3K	n	ENSGACT00000017447	na	na
groupI	17017604	17044023	Chr1	17357401	17384820	ENSGACG00000013172	MAP4K1	protein_coding	ENSG00000104814	MAP4K1	n	na	na	na
groupI	17045793	17052316	Chr1	17385590	17393113	ENSGACG00000013178	DMWD	protein_coding	ENSG00000185800	DMWD	n	na	na	na
groupI	17056363	17069500	Chr1	17396160	17410297	ENSGACG00000013185	hif1al	protein_coding	ENSG00000124440	HIF3A	n	ENSGACT00000017471	na	na
groupI	17074932	17080594	Chr1	17414729	17421391	ENSGACG00000013192	ech1	protein_coding	ENSG00000104823	ECH1	n	ENSGACT00000017477	na	na
groupI	17084211	17085132	Chr1	17424008	17425929	ENSGACG00000013196	no_name	protein_coding	na	na	n	na	na	na
groupI	17086911	17086987	Chr1	17426708	17427784	ENSGACG00000022856	snoU2-30	snoRNA	ENSG00000201882	snoU2-30	n	na	na	na
groupI	17088361	17088445	Chr1	17428158	17429242	ENSGACG00000022815	snoU2-30	snoRNA	ENSG00000201882	snoU2-30	n	na	na	na
groupI	17088535	17088619	Chr1	17428332	17429416	ENSGACG00000022880	snoU2-30	snoRNA	ENSG00000201882	snoU2-30	n	na	na	na
groupI	17090255	17091256	Chr1	17430052	17432053	ENSGACG00000013197	no_name	protein_coding	na	na	n	na	na	na
groupI	17095491	17096499	Chr1	17435288	17437296	ENSGACG00000013200	KIAA1731	protein_coding	ENSG00000166004	CEP295	n	na	na	na
groupI	17097009	17103753	Chr1	17436806	17444550	ENSGACG00000013203	MED17	protein_coding	ENSG00000042429	MED17	n	ENSGACT00000017509	na	na
groupI	17103971	17106051	Chr1	17443768	17446848	ENSGACG00000013226	VSTM5	protein_coding	ENSG00000214376	VSTM5	n	na	na	na
groupI	17107906	17108096	Chr1	17447703	17448893	ENSGACG00000022007	U2	snRNA	ENSG00000252635	RNU2-56P	n	na	na	na
groupI	17111149	17111339	Chr1	17450946	17452136	ENSGACG00000021718	U2	snRNA	ENSG00000252635	RNU2-56P	n	na	na	na
groupI	17112384	17112547	Chr1	17452181	17453344	ENSGACG00000021179	U1	snRNA	na	na	n	na	na	na
groupI	17123050	17123240	Chr1	17462847	17464037	ENSGACG00000021142	U2	snRNA	ENSG00000252635	RNU2-56P	n	na	na	na
groupI	17134277	17138229	Chr1	17474074	17479026	ENSGACG00000013228	panx1a	protein_coding	ENSG00000110218	PANX1	n	na	na	na
groupI	17158618	17164412	Chr1	17498415	17505209	ENSGACG00000013233	icln	protein_coding	ENSG00000074201	CLNS1A	n	ENSGACT00000017550	na	na
groupI	17190572	17203200	Chr1	17530369	17543997	ENSGACG00000013257	pak1	protein_coding	ENSG00000149269	PAK1	n	na	na	na
groupI	17220794	17235906	Chr1	17560591	17576703	ENSGACG00000013263	gdpd4a	protein_coding	ENSG00000178795	GDPD4	n	ENSGACT00000017564	na	na
groupI	17244095	17279920	Chr1	17583892	17620717	ENSGACG00000013269	myo7aa	protein_coding	ENSG00000137474	MYO7A	n	na	na	na
groupI	17297365	17319204	Chr1	17637162	17660001	ENSGACG00000013281	capn5a	protein_coding	ENSG00000149260	CAPN5	n	ENSGACT00000017595	na	na
groupI	17304763	17306616	Chr1	17644560	17647413	ENSGACG00000013293	ompa	protein_coding	ENSG00000254550	OMP	n	na	na	na
groupI	17328898	17335627	Chr1	17668695	17676424	ENSGACG00000013296	dcun1d5	protein_coding	ENSG00000137692	DCUN1D5	n	ENSGACT00000017622	na	na
groupI	17339977	17353767	Chr1	17679774	17694564	ENSGACG00000013311	cul5a	protein_coding	ENSG00000166266	CUL5	n	ENSGACT00000017628	na	na
groupI	17354759	17360193	Chr1	17694556	17700990	ENSGACG00000013315	SLC35F2 (1 of 2)	protein_coding	ENSG00000110660	SLC35F2	n	na	na	na
groupI	17361220	17368296	Chr1	17701017	17709093	ENSGACG00000013325	flot2b	protein_coding	ENSG00000132589	FLOT2	n	na	na	na
groupI	17372058	17374448	Chr1	17711855	17715245	ENSGACG00000013360	fam222bb	protein_coding	ENSG00000173065	FAM222B	n	na	na	na
groupI	17380380	17380543	Chr1	17720177	17721340	ENSGACG00000022077	U1	snRNA	na	na	n	na	na	na
groupI	17381593	17381783	Chr1	17721390	17722580	ENSGACG00000022118	U2	snRNA	ENSG00000252635	RNU2-56P	n	na	na	na
groupI	17391752	17392549	Chr1	17731549	17733346	ENSGACG00000013361	zgc:194330	protein_coding	na	na	n	na	na	na
groupI	17396656	17397508	Chr1	17736453	17738305	ENSGACG00000013364	no_name	protein_coding	na	na	n	na	na	na
groupI	17402688	17402851	Chr1	17742485	17743648	ENSGACG00000021089	U1	snRNA	na	na	n	na	na	na
groupI	17406898	17407088	Chr1	17746695	17747885	ENSGACG00000022136	U2	snRNA	ENSG00000252635	RNU2-56P	n	na	na	na
groupI	17414338	17414501	Chr1	17754135	17755298	ENSGACG00000021911	U1	snRNA	na	na	n	na	na	na
groupI	17415628	17415818	Chr1	17755425	17756615	ENSGACG00000021752	U2	snRNA	ENSG00000252635	RNU2-56P	n	na	na	na
groupI	17421594	17432568	Chr1	17761391	17773365	ENSGACG00000013367	INTS4	protein_coding	ENSG00000149262	INTS4	n	ENSGACT00000017717	na	na
groupI	17441564	17442599	Chr1	17781361	17783396	ENSGACG00000013383	KCTD14	protein_coding	ENSG00000151364	KCTD14	n	ENSGACT00000017721	na	na
groupI	17445282	17450622	Chr1	17785079	17791419	ENSGACG00000013384	rps3	protein_coding	ENSG00000149273	RPS3	n	ENSGACT00000017742	na	na
groupI	17445432	17445580	Chr1	17785229	17786377	ENSGACG00000021550	SNORD15	snoRNA	ENSG00000206941	SNORD15A	n	na	na	na
groupI	17446444	17446592	Chr1	17786241	17787389	ENSGACG00000021654	SNORD15	snoRNA	ENSG00000207445	SNORD15B	n	na	na	na
groupI	17448178	17448290	Chr1	17787975	17789087	ENSGACG00000022896	SNORD15	snoRNA	ENSG00000206941	SNORD15A	n	na	na	na
groupI	17448904	17449053	Chr1	17788701	17789850	ENSGACG00000021667	SNORD15	snoRNA	ENSG00000206941	SNORD15A	n	na	na	na
groupI	17449637	17449782	Chr1	17789434	17790579	ENSGACG00000022124	SNORD15	snoRNA	ENSG00000206941	SNORD15A	n	na	na	na
groupI	17460083	17461114	Chr1	17799880	17801911	ENSGACG00000013400	no_name	protein_coding	na	na	n	na	na	na
groupI	17486314	17489413	Chr1	17826111	17830210	ENSGACG00000013401	no_name	protein_coding	na	na	n	na	na	na
groupI	17518757	17518947	Chr1	17858554	17859744	ENSGACG00000021613	U2	snRNA	ENSG00000252635	RNU2-56P	n	na	na	na
groupI	17519812	17519975	Chr1	17859609	17860772	ENSGACG00000021198	U1	snRNA	na	na	n	na	na	na
groupI	17702797	17707519	Chr1	18042594	18048316	ENSGACG00000013412	no_name	protein_coding	na	na	n	na	na	na
groupI	17961864	17997082	Chr1	18301661	18337879	ENSGACG00000013416	LRFN3	protein_coding	ENSG00000126243	LRFN3	n	na	na	na
groupI	18014937	18017176	Chr1	18354734	18357973	ENSGACG00000013418	no_name	protein_coding	na	na	n	na	na	na
groupI	18030988	18035561	Chr1	18370785	18376358	ENSGACG00000013423	NAIF1 (1 of 3)	protein_coding	ENSG00000171169	NAIF1	n	ENSGACT00000017774	na	na
groupI	18038142	18045304	Chr1	18377939	18386101	ENSGACG00000013425	zgc:101731	protein_coding	na	na	n	na	na	na
groupI	18046339	18053773	Chr1	18386136	18394570	ENSGACG00000013438	no_name	protein_coding	ENSG00000126247	CAPNS1	n	ENSGACT00000017799	na	na
groupI	18057351	18069855	Chr1	18397148	18410652	ENSGACG00000013443	no_name	protein_coding	ENSG00000103978	TMEM87A	n	ENSGACT00000017812	na	na
groupI	18084024	18086863	Chr1	18423821	18427660	ENSGACG00000013452	no_name	protein_coding	na	na	n	na	na	na
groupI	18097919	18103943	Chr1	18437716	18444740	ENSGACG00000013456	no_name	protein_coding	na	na	n	na	na	na
groupI	18162959	18165583	Chr1	18502756	18506380	ENSGACG00000013461	no_name	protein_coding	na	na	n	na	na	na
groupI	18190265	18191104	Chr1	18530062	18531901	ENSGACG00000013464	no_name	protein_coding	na	na	n	na	na	na
groupI	18202269	18211098	Chr1	18542066	18551895	ENSGACG00000013467	clip3	protein_coding	ENSG00000105270	CLIP3	n	na	na	na
groupI	18222614	18246262	Chr1	18562411	18587059	ENSGACG00000013476	timm50	protein_coding	ENSG00000105197	TIMM50	n	ENSGACT00000017851	na	na
groupI	18256028	18272665	Chr1	18595825	18613462	ENSGACG00000013482	dlc	protein_coding	ENSG00000090932	DLL3	n	ENSGACT00000017857	na	na
groupI	18319233	18344607	Chr1	18659030	18685404	ENSGACG00000013486	tpst1	protein_coding	ENSG00000169902	TPST1	n	ENSGACT00000017868	na	na
groupI	18354700	18360611	Chr1	18694497	18701408	ENSGACG00000013494	no_name	protein_coding	na	na	n	na	na	na
groupI	18366942	18373977	Chr1	18706739	18714774	ENSGACG00000013496	aldh3a1	protein_coding	ENSG00000072210	ALDH3A2	n	na	na	na
groupI	18381599	18387921	Chr1	18721396	18728718	ENSGACG00000013509	aldh3a2a	protein_coding	ENSG00000072210	ALDH3A2	n	ENSGACT00000017904	na	na
groupI	18392058	18423914	Chr1	18731855	18764711	ENSGACG00000013524	ulk2	protein_coding	ENSG00000083290	ULK2	n	ENSGACT00000017924	na	na
groupI	18427135	18428284	Chr1	18766932	18769081	ENSGACG00000013539	tmem97	protein_coding	ENSG00000109084	TMEM97	n	ENSGACT00000017926	na	na
groupI	18441588	18479552	Chr1	18781385	18820349	ENSGACG00000013540	usp32	protein_coding	ENSG00000170832	USP32	n	na	na	na
groupI	18485274	18493729	Chr1	18825071	18834526	ENSGACG00000013551	appbp2	protein_coding	ENSG00000062725	APPBP2	n	ENSGACT00000017948	na	na
groupI	18501183	18506137	Chr1	18840980	18846934	ENSGACG00000013556	ppm1da	protein_coding	ENSG00000170836	PPM1D	n	ENSGACT00000017951	na	na
groupI	18508123	18537196	Chr1	18847920	18877993	ENSGACG00000013558	brip1	protein_coding	ENSG00000136492	BRIP1	n	na	na	na
groupI	18569315	18583747	Chr1	18909112	18924544	ENSGACG00000013565	tbx4	protein_coding	ENSG00000121075	TBX4	n	na	na	na
groupI	18603469	18610367	Chr1	18943266	18951164	ENSGACG00000013575	no_name	protein_coding	na	na	n	ENSGACT00000017988	na	na
groupI	18620444	18879930	Chr1	18960241	19220727	ENSGACG00000013586	bcas3	protein_coding	ENSG00000141376	BCAS3	n	ENSGACT00000017992	na	na
groupI	18888549	18888639	Chr1	19228346	19229436	ENSGACG00000022494	no_name	miRNA	na	na	n	na	na	na
groupI	19014979	19017050	Chr1	19354776	19357847	ENSGACG00000013604	no_name	protein_coding	na	na	n	ENSGACT00000018014	na	na
groupI	19052997	19058782	Chr1	19392794	19399579	ENSGACG00000013605	lhx1a	protein_coding	ENSG00000273706	LHX1	n	na	na	na
groupI	19178650	19180421	Chr1	19518447	19521218	ENSGACG00000013610	no_name	protein_coding	na	na	n	ENSGACT00000018024	na	na
groupI	19297008	19297526	Chr1	19636805	19638323	ENSGACG00000013612	si:ch211-69l10.4	protein_coding	na	na	n	na	na	na
groupI	19488019	19498872	Chr1	19827816	19839669	ENSGACG00000013614	dhrs13a.3	protein_coding	ENSG00000167536	DHRS13	n	na	na	na
groupI	19518329	19523773	Chr1	19858126	19864570	ENSGACG00000013619	dhrs13b	protein_coding	ENSG00000167536	DHRS13	n	ENSGACT00000018045	na	na
groupI	19545312	19555426	Chr1	19885109	19896223	ENSGACG00000013633	akap1b	protein_coding	ENSG00000121057	AKAP1	n	ENSGACT00000018057	na	na
groupI	19560309	19576350	Chr1	19900106	19917147	ENSGACG00000013641	cuedc1b	protein_coding	ENSG00000180891	CUEDC1	n	ENSGACT00000018070	na	na
groupI	19581479	19591703	Chr1	19921276	19932500	ENSGACG00000013651	wsb1	protein_coding	ENSG00000109046	WSB1	n	ENSGACT00000018085	na	na
groupI	19598761	19625911	Chr1	19938558	19966708	ENSGACG00000013663	KSR1 (1 of 2)	protein_coding	ENSG00000141068	KSR1	n	ENSGACT00000018089	na	na
groupI	19630729	19638360	Chr1	19970526	19979157	ENSGACG00000013667	lgals9l1	protein_coding	ENSG00000168961	LGALS9	n	ENSGACT00000018109	na	na
groupI	19641380	19732071	Chr1	19981177	20072868	ENSGACG00000013682	myo18ab	protein_coding	ENSG00000196535	MYO18A	n	na	na	na
groupI	19754526	19779359	Chr1	20094323	20120156	ENSGACG00000013689	pipox	protein_coding	ENSG00000179761	PIPOX	n	ENSGACT00000018133	na	na
groupI	19755805	19756583	Chr1	20095602	20097380	ENSGACG00000013700	no_name	protein_coding	na	na	n	na	na	na
groupI	19812109	19819985	Chr1	20151906	20160782	ENSGACG00000013701	sez6b	protein_coding	ENSG00000063015	SEZ6	n	na	na	na
groupI	19897417	19919880	Chr1	20237214	20260677	ENSGACG00000013703	phf12b	protein_coding	ENSG00000109118	PHF12	n	ENSGACT00000018142	na	na
groupI	27278148	27278983	Chr1	20272345	20273180	ENSGACG00000015364	no_name	protein_coding	na	na	n	na	na	na
groupI	27258576	27269505	Chr1	20281823	20292752	ENSGACG00000015361	no_name	protein_coding	na	na	n	na	na	na
groupI	27225631	27243750	Chr1	20307578	20325697	ENSGACG00000015358	SON (2 of 2)	protein_coding	ENSG00000159140	SON	n	ENSGACT00000020294	na	na
groupI	27221537	27224190	Chr1	20327138	20329791	ENSGACG00000015357	SON (1 of 2)	protein_coding	ENSG00000159140	SON	n	ENSGACT00000020290	na	na
groupI	27189866	27214712	Chr1	20336616	20361462	ENSGACG00000015355	no_name	protein_coding	na	na	n	na	na	na
groupI	27174346	27200895	Chr1	20350433	20376982	ENSGACG00000015353	no_name	protein_coding	na	na	n	ENSGACT00000020285	na	na
groupI	27165816	27167352	Chr1	20383976	20385512	ENSGACG00000015352	no_name	protein_coding	na	na	n	na	na	na
groupI	27126993	27140058	Chr1	20411270	20424335	ENSGACG00000015349	chrm4a	protein_coding	ENSG00000180720	CHRM4	n	na	na	na
groupI	27097170	27110860	Chr1	20440468	20454158	ENSGACG00000015348	mdka	protein_coding	ENSG00000110492	MDK	n	na	na	na
groupI	27035017	27089063	Chr1	20462265	20516311	ENSGACG00000015339	dgkza	protein_coding	ENSG00000149091	DGKZ	n	ENSGACT00000020277	na	na
groupI	27017070	27018422	Chr1	20532906	20534258	ENSGACG00000015336	cryaa	protein_coding	ENSG00000160202	CRYAA	n	na	na	na
groupI	27012119	27016343	Chr1	20534985	20539209	ENSGACG00000015333	hsf2bp	protein_coding	ENSG00000160207	HSF2BP	n	na	na	na
groupI	27004771	27010559	Chr1	20540769	20546557	ENSGACG00000015330	ankrd10a	protein_coding	ENSG00000088448	ANKRD10	n	na	na	na
groupI	27002576	27003726	Chr1	20547602	20548752	ENSGACG00000015328	no_name	protein_coding	na	na	n	ENSGACT00000020257	na	na
groupI	26988956	26995243	Chr1	20556085	20562372	ENSGACG00000015323	vasa	protein_coding	ENSG00000152670	DDX4	n	na	na	na
groupI	26979595	26986537	Chr1	20564791	20571733	ENSGACG00000015321	ube3a (2 of 2)	protein_coding	ENSG00000114062	UBE3A	n	ENSGACT00000020245	na	na
groupI	26943450	26948639	Chr1	20602689	20607878	ENSGACG00000015312	atp1b1b	protein_coding	ENSG00000143153	ATP1B1	n	ENSGACT00000020241	na	na
groupI	26914558	26918233	Chr1	20633095	20636770	ENSGACG00000015303	ddrgk1	protein_coding	ENSG00000198171	DDRGK1	n	ENSGACT00000020227	na	na
groupI	26906520	26913707	Chr1	20637621	20644808	ENSGACG00000015295	cars2	protein_coding	ENSG00000134905	CARS2	n	ENSGACT00000020216	na	na
groupI	26899191	26906427	Chr1	20644901	20652137	ENSGACG00000015289	apg3l	protein_coding	ENSG00000144848	ATG3	n	ENSGACT00000020201	na	na
groupI	26899179	26901775	Chr1	20649553	20652149	ENSGACG00000015287	no_name	protein_coding	na	na	n	na	na	na
groupI	26896298	26898846	Chr1	20652482	20655030	ENSGACG00000015286	slc19a2	protein_coding	ENSG00000117479	SLC19A2	n	ENSGACT00000020194	na	na
groupI	26891592	26893149	Chr1	20658179	20659736	ENSGACG00000015285	arl6ip6	protein_coding	ENSG00000177917	ARL6IP6	n	ENSGACT00000020193	na	na
groupI	26881273	26889814	Chr1	20661514	20670055	ENSGACG00000015284	arhgap1	protein_coding	ENSG00000175220	ARHGAP1	n	ENSGACT00000020191	na	na
groupI	26866623	26872034	Chr1	20679294	20684705	ENSGACG00000015279	DONSON	protein_coding	ENSG00000159147	DONSON	n	na	na	na
groupI	26839749	26862639	Chr1	20688689	20711579	ENSGACG00000015276	RUNX1	protein_coding	ENSG00000159216	RUNX1	n	na	na	na
groupI	26782107	26782181	Chr1	20769147	20769221	ENSGACG00000021492	no_name	miRNA	na	na	n	na	na	na
groupI	26754713	26757543	Chr1	20793785	20796615	ENSGACG00000015274	no_name	protein_coding	na	na	n	na	na	na
groupI	26746210	26748907	Chr1	20802421	20805118	ENSGACG00000015268	CLIC6	protein_coding	ENSG00000159212	CLIC6	n	na	na	na
groupI	26724253	26735419	Chr1	20815909	20827075	ENSGACG00000015263	rcan1b	protein_coding	ENSG00000159200	RCAN1	n	ENSGACT00000020168	na	na
groupI	26685529	26697862	Chr1	20853466	20865799	ENSGACG00000015253	plcd4a	protein_coding	ENSG00000115556	PLCD4	n	ENSGACT00000020163	na	na
groupI	26673585	26683157	Chr1	20868171	20877743	ENSGACG00000015252	fam207a	protein_coding	ENSG00000160256	FAM207A	n	ENSGACT00000020150	na	na
groupI	26613808	26622627	Chr1	20928701	20937520	ENSGACG00000015240	adarb1a	protein_coding	ENSG00000197381	ADARB1	n	na	na	na
groupI	26590127	26591815	Chr1	20959513	20961201	ENSGACG00000015238	sowahcb (4 of 4)	protein_coding	ENSG00000198142	SOWAHC	n	na	na	na
groupI	26557660	26568350	Chr1	20982978	20993668	ENSGACG00000015237	dhrsx	protein_coding	ENSG00000169084	DHRSX	n	ENSGACT00000020132	na	na
groupI	26547458	26548597	Chr1	21002731	21003870	ENSGACG00000015235	sowahcb (3 of 4)	protein_coding	ENSG00000198142	SOWAHC	n	na	na	na
groupI	26542837	26544555	Chr1	21006773	21008491	ENSGACG00000015234	sowahcb (2 of 4)	protein_coding	ENSG00000198142	SOWAHC	n	na	na	na
groupI	26533422	26539488	Chr1	21011840	21017906	ENSGACG00000015229	cep70	protein_coding	ENSG00000114107	CEP70	n	ENSGACT00000020127	na	na
groupI	26518352	26532321	Chr1	21019007	21032976	ENSGACG00000015223	cd99	protein_coding	na	na	n	na	na	na
groupI	26506993	26513711	Chr1	21037617	21044335	ENSGACG00000015217	gyg2	protein_coding	ENSG00000163754	GYG1	n	ENSGACT00000020107	na	na
groupI	26487092	26498000	Chr1	21053328	21064236	ENSGACG00000015213	mxra5a	protein_coding	ENSG00000101825	MXRA5	n	na	na	na
groupI	26450838	26464325	Chr1	21087003	21100490	ENSGACG00000015210	prkx	protein_coding	ENSG00000183943	PRKX	n	ENSGACT00000020097	na	na
groupI	26108714	26180672	Chr1	21370656	21442614	ENSGACG00000015207	nlgn4	protein_coding	ENSG00000146938	NLGN4X	n	na	na	na
groupI	26016126	26044138	Chr1	21507190	21535202	ENSGACG00000015201	hdhd1	protein_coding	ENSG00000130021	PUDP	n	ENSGACT00000020089	na	na
groupI	25956717	25960190	Chr1	21591138	21594611	ENSGACG00000015198	pnpla4	protein_coding	ENSG00000006757	PNPLA4	n	ENSGACT00000020083	na	na
groupI	25948353	25956370	Chr1	21594958	21602975	ENSGACG00000015197	sts	protein_coding	ENSG00000101846	STS	n	ENSGACT00000020079	na	na
groupI	25889267	25906930	Chr1	21644398	21662061	ENSGACG00000015192	HECW2 (2 of 2)	protein_coding	ENSG00000138411	HECW2	n	na	na	na
groupI	25873991	25882899	Chr1	21668429	21677337	ENSGACG00000015188	gtf3c3	protein_coding	ENSG00000119041	GTF3C3	n	ENSGACT00000020070	na	na
groupI	25869661	25871573	Chr1	21679755	21681667	ENSGACG00000015186	no_name	protein_coding	na	na	n	na	na	na
groupI	25729705	25866306	Chr1	21685022	21821623	ENSGACG00000015181	dmd	protein_coding	ENSG00000198947	DMD	n	na	na	na
groupI	25785757	25786660	Chr1	21764668	21765571	ENSGACG00000015185	no_name	pseudogene	na	na	n	na	na	na
groupI	25646196	25662767	Chr1	21888561	21905132	ENSGACG00000015180	tmem47	protein_coding	ENSG00000147027	TMEM47	n	na	na	na
groupI	25571569	25595585	Chr1	21955743	21979759	ENSGACG00000015177	MAP4K4	protein_coding	ENSG00000071054	MAP4K4	n	na	na	na
groupI	25565338	25566808	Chr1	21984520	21985990	ENSGACG00000015172	chst10	protein_coding	ENSG00000115526	CHST10	n	ENSGACT00000020053	na	na
groupI	25562179	25563867	Chr1	21987461	21989149	ENSGACG00000015169	rpl31	protein_coding	ENSG00000071082	RPL31	n	ENSGACT00000020047	na	na
groupI	25551937	25560472	Chr1	21990856	21999391	ENSGACG00000015166	zc3h13	protein_coding	ENSG00000123200	ZC3H13	n	ENSGACT00000020043	na	na
groupI	25545113	25550186	Chr1	22001142	22006215	ENSGACG00000015162	cpb2	protein_coding	ENSG00000080618	CPB2	n	ENSGACT00000020040	na	na
groupI	25544367	25547630	Chr1	22003698	22006961	ENSGACG00000015159	alg11 (2 of 2)	protein_coding	ENSG00000253710	ALG11	n	ENSGACT00000020033	na	na
groupI	25542618	25544016	Chr1	22007312	22008710	ENSGACG00000015156	SPP2	protein_coding	ENSG00000072080	SPP2	n	ENSGACT00000020026	na	na
groupI	25526859	25540460	Chr1	22010868	22024469	ENSGACG00000015152	RAPH1 (2 of 2)	protein_coding	ENSG00000173166	RAPH1	n	ENSGACT00000020022	na	na
groupI	25504955	25506742	Chr1	22044586	22046373	ENSGACG00000015151	fastkd2 (2 of 2)	protein_coding	ENSG00000118246	FASTKD2	n	ENSGACT00000020019	na	na
groupI	25503752	25504500	Chr1	22046828	22047576	ENSGACG00000015149	fastkd2 (1 of 2)	protein_coding	ENSG00000118246	FASTKD2	n	ENSGACT00000020017	na	na
groupI	25499164	25501323	Chr1	22050005	22052164	ENSGACG00000015146	mdh1b	protein_coding	ENSG00000138400	MDH1B	n	na	na	na
groupI	25491790	25496513	Chr1	22054815	22059538	ENSGACG00000015143	fam134a	protein_coding	ENSG00000144567	FAM134A	n	ENSGACT00000020011	na	na
groupI	25487311	25491104	Chr1	22060224	22064017	ENSGACG00000015135	prkag3a	protein_coding	ENSG00000115592	PRKAG3	n	na	na	na
groupI	25484367	25487072	Chr1	22064256	22066961	ENSGACG00000015132	cnppd1	protein_coding	ENSG00000115649	CNPPD1	n	ENSGACT00000019996	na	na
groupI	25477016	25482844	Chr1	22068484	22074312	ENSGACG00000015126	abcb6a	protein_coding	ENSG00000115657	ABCB6	n	ENSGACT00000019991	na	na
groupI	25422974	25461236	Chr1	22090092	22128354	ENSGACG00000015122	nrp2a	protein_coding	ENSG00000118257	NRP2	n	na	na	na
groupI	25312668	25391665	Chr1	22159663	22238660	ENSGACG00000015115	no_name	protein_coding	na	na	n	na	na	na
groupI	25365817	25391071	Chr1	22160257	22185511	ENSGACG00000015120	no_name	protein_coding	na	na	n	ENSGACT00000019979	na	na
groupI	25327881	25336224	Chr1	22215104	22223447	ENSGACG00000015116	PARD3B (2 of 2)	protein_coding	ENSG00000116117	PARD3B	n	na	na	na
groupI	25286067	25289877	Chr1	22261451	22265261	ENSGACG00000015107	no_name	protein_coding	ENSG00000188372	ZP3	n	na	na	na
groupI	25240397	25265971	Chr1	22285357	22310931	ENSGACG00000015105	mbnl2	protein_coding	ENSG00000139793	MBNL2	n	ENSGACT00000019961	na	na
groupI	25228721	25235350	Chr1	22315978	22322607	ENSGACG00000015103	rap2ab	protein_coding	na	na	n	na	na	na
groupI	25221493	25226857	Chr1	22324471	22329835	ENSGACG00000015089	mrpl39	protein_coding	ENSG00000154719	MRPL39	n	na	na	na
groupI	25211638	25219873	Chr1	22331455	22339690	ENSGACG00000015087	jam2a	protein_coding	ENSG00000154721	JAM2	n	na	na	na
groupI	25204812	25206005	Chr1	22345323	22346516	ENSGACG00000015085	atp5j	protein_coding	ENSG00000154723	ATP5J	n	ENSGACT00000019935	na	na
groupI	25188783	25201127	Chr1	22350201	22362545	ENSGACG00000015081	appa	protein_coding	ENSG00000142192	APP	n	ENSGACT00000019933	na	na
groupI	25173862	25177412	Chr1	22373916	22377466	ENSGACG00000015079	CYYR1	protein_coding	ENSG00000166265	CYYR1	n	na	na	na
groupI	25166552	25170943	Chr1	22380385	22384776	ENSGACG00000015076	adamts1	protein_coding	ENSG00000154734	ADAMTS1	n	na	na	na
groupI	25152600	25161516	Chr1	22389812	22398728	ENSGACG00000015075	ADAMTS5	protein_coding	ENSG00000154736	ADAMTS5	n	na	na	na
groupI	25139117	25148603	Chr1	22402725	22412211	ENSGACG00000015070	no_name	protein_coding	na	na	n	na	na	na
groupI	25004803	25004901	Chr1	22546427	22546525	ENSGACG00000022197	no_name	miRNA	ENSG00000207870	MIR221	n	na	na	na
groupI	25004584	25004662	Chr1	22546666	22546744	ENSGACG00000021425	no_name	miRNA	ENSG00000207870	MIR221	n	na	na	na
groupI	24987149	25003377	Chr1	22547951	22564179	ENSGACG00000015068	kdm6al	protein_coding	ENSG00000147050	KDM6A	n	na	na	na
groupI	24983916	24986258	Chr1	22565070	22567412	ENSGACG00000015063	fundc1	protein_coding	ENSG00000069509	FUNDC1	n	ENSGACT00000019910	na	na
groupI	24981559	24982658	Chr1	22568670	22569769	ENSGACG00000015062	cenpl	protein_coding	ENSG00000120334	CENPL	n	ENSGACT00000019905	na	na
groupI	24949671	24977691	Chr1	22573637	22601657	ENSGACG00000015058	caskb (2 of 2)	protein_coding	ENSG00000147044	CASK	n	ENSGACT00000019902	na	na
groupI	24965025	24966188	Chr1	22585140	22586303	ENSGACG00000015061	gpr34b (2 of 2)	protein_coding	ENSG00000171659	GPR34	n	ENSGACT00000019903	na	na
groupI	24829395	24935529	Chr1	22615799	22721933	ENSGACG00000015056	il1rapl1b	protein_coding	ENSG00000169306	IL1RAPL1	n	ENSGACT00000019896	na	na
groupI	24715179	24716868	Chr1	22834460	22836149	ENSGACG00000015054	no_name	protein_coding	na	na	n	na	na	na
groupI	24696762	24711464	Chr1	22839864	22854566	ENSGACG00000015050	FRMPD4 (2 of 2)	protein_coding	ENSG00000169933	FRMPD4	n	ENSGACT00000019892	na	na
groupI	24657497	24665557	Chr1	22885771	22893831	ENSGACG00000015038	MSL3	protein_coding	ENSG00000005302	MSL3	n	ENSGACT00000019887	na	na
groupI	24611931	24655243	Chr1	22896085	22939397	ENSGACG00000015035	ARHGAP6	protein_coding	na	na	n	na	na	na
groupI	24557690	24574136	Chr1	22977192	22993638	ENSGACG00000015030	mid1	protein_coding	ENSG00000101871	MID1	n	na	na	na
groupI	24518210	24518305	Chr1	23033023	23033118	ENSGACG00000022572	no_name	miRNA	na	na	n	na	na	na
groupI	24414023	24415014	Chr1	23136314	23137305	ENSGACG00000015029	no_name	protein_coding	na	na	n	na	na	na
groupI	24247448	24251604	Chr1	23299724	23303880	ENSGACG00000015027	SLITRK5 (2 of 2)	protein_coding	ENSG00000165300	SLITRK5	n	na	na	na
groupI	24152527	24156473	Chr1	23394855	23398801	ENSGACG00000015026	SLITRK6	protein_coding	ENSG00000184564	SLITRK6	n	na	na	na
groupI	23853775	23855877	Chr1	23695451	23697553	ENSGACG00000015024	SLITRK1	protein_coding	ENSG00000178235	SLITRK1	n	na	na	na
groupI	23730610	23734360	Chr1	23816968	23820718	ENSGACG00000015007	ndfip2	protein_coding	ENSG00000102471	NDFIP2	n	ENSGACT00000019854	na	na
groupI	23697241	23719986	Chr1	23831342	23854087	ENSGACG00000014983	GABRB3 (2 of 2)	protein_coding	ENSG00000166206	GABRB3	n	ENSGACT00000019821	na	na
groupI	23675848	23692437	Chr1	23858891	23875480	ENSGACG00000014968	gabra5 (2 of 2)	protein_coding	ENSG00000186297	GABRA5	n	na	na	na
groupI	23619581	23639703	Chr1	23911625	23931747	ENSGACG00000014966	no_name	protein_coding	ENSG00000182256	GABRG3	n	na	na	na
groupI	23568537	23572608	Chr1	23978720	23982791	ENSGACG00000014964	SCTR	protein_coding	ENSG00000080293	SCTR	n	na	na	na
groupI	23565974	23566795	Chr1	23984533	23985354	ENSGACG00000014963	no_name	protein_coding	na	na	n	na	na	na
groupI	23562074	23566055	Chr1	23985273	23989254	ENSGACG00000014961	steap3	protein_coding	ENSG00000115107	STEAP3	n	ENSGACT00000019775	na	na
groupI	23555654	23556841	Chr1	23994487	23995674	ENSGACG00000014957	c1ql2	protein_coding	ENSG00000144119	C1QL2	n	ENSGACT00000019773	na	na
groupI	23542008	23544717	Chr1	24006611	24009320	ENSGACG00000014956	eng1b	protein_coding	ENSG00000163064	EN1	n	na	na	na
groupI	23464529	23466398	Chr1	24084930	24086799	ENSGACG00000014951	no_name	protein_coding	na	na	n	na	na	na
groupI	23448762	23450982	Chr1	24100346	24102566	ENSGACG00000014950	no_name	protein_coding	na	na	n	na	na	na
groupI	23443090	23447491	Chr1	24103837	24108238	ENSGACG00000014949	gckr	protein_coding	ENSG00000084734	GCKR	n	na	na	na
groupI	23434712	23440042	Chr1	24111286	24116616	ENSGACG00000014946	XKR6 (2 of 2)	protein_coding	ENSG00000171044	XKR6	n	na	na	na
groupI	23425202	23427642	Chr1	24123686	24126126	ENSGACG00000014941	enpp4	protein_coding	ENSG00000001561	ENPP4	n	ENSGACT00000019754	na	na
groupI	23417964	23421195	Chr1	24130133	24133364	ENSGACG00000014937	clic5a	protein_coding	ENSG00000112782	CLIC5	n	na	na	na
groupI	23373687	23409507	Chr1	24141821	24177641	ENSGACG00000014934	mgat5	protein_coding	ENSG00000152127	MGAT5	n	na	na	na
groupI	23368644	23369552	Chr1	24181776	24182684	ENSGACG00000014933	tmem163b	protein_coding	ENSG00000152128	TMEM163	n	ENSGACT00000019739	na	na
groupI	23355165	23360037	Chr1	24191291	24196163	ENSGACG00000014932	ccnt2b	protein_coding	ENSG00000082258	CCNT2	n	ENSGACT00000019738	na	na
groupI	23354932	23355747	Chr1	24195581	24196396	ENSGACG00000014931	no_name	protein_coding	na	na	n	na	na	na
groupI	23288291	23341962	Chr1	24209366	24263037	ENSGACG00000014926	zranb3	protein_coding	ENSG00000121988	ZRANB3	n	na	na	na
groupI	23258559	23274380	Chr1	24276948	24292769	ENSGACG00000014925	r3hdm1	protein_coding	ENSG00000048991	R3HDM1	n	na	na	na
groupI	23237473	23245443	Chr1	24305885	24313855	ENSGACG00000014917	rnd3b	protein_coding	ENSG00000115963	RND3	n	na	na	na
groupI	23203589	23205788	Chr1	24345540	24347739	ENSGACG00000014909	MMADHC (2 of 2)	protein_coding	ENSG00000168288	MMADHC	n	ENSGACT00000019720	na	na
groupI	23199455	23201518	Chr1	24349810	24351873	ENSGACG00000014906	lypd6	protein_coding	ENSG00000187123	LYPD6	n	na	na	na
groupI	23187497	23194818	Chr1	24356510	24363831	ENSGACG00000014901	pspc1	protein_coding	ENSG00000121390	PSPC1	n	ENSGACT00000019706	na	na
groupI	23177069	23181934	Chr1	24369394	24374259	ENSGACG00000014898	arhgap20	protein_coding	ENSG00000137727	ARHGAP20	n	na	na	na
groupI	23163487	23169768	Chr1	24381560	24387841	ENSGACG00000014895	RDX	protein_coding	ENSG00000137710	RDX	n	na	na	na
groupI	23125880	23140148	Chr1	24411180	24425448	ENSGACG00000014889	mcf2la	protein_coding	ENSG00000126217	MCF2L	n	na	na	na
groupI	23118497	23122875	Chr1	24428453	24432831	ENSGACG00000014886	cab39l	protein_coding	ENSG00000102547	CAB39L	n	ENSGACT00000019690	na	na
groupI	23113370	23116992	Chr1	24434336	24437958	ENSGACG00000014883	cdadc1	protein_coding	ENSG00000102543	CDADC1	n	ENSGACT00000019686	na	na
groupI	23107606	23111765	Chr1	24439563	24443722	ENSGACG00000014869	rcbtb1 (2 of 2)	protein_coding	ENSG00000136144	RCBTB1	n	ENSGACT00000019682	na	na
groupI	23070899	23102023	Chr1	24449305	24480429	ENSGACG00000014859	no_name	protein_coding	na	na	n	na	na	na
groupI	23047511	23055846	Chr1	24495482	24503817	ENSGACG00000014853	tubgcp3	protein_coding	ENSG00000126216	TUBGCP3	n	na	na	na
groupI	23025627	23036352	Chr1	24514976	24525701	ENSGACG00000014851	atp11a (2 of 2)	protein_coding	ENSG00000068650	ATP11A	n	na	na	na
groupI	22995591	22996655	Chr1	24554673	24555737	ENSGACG00000014850	SOX1 (2 of 2)	protein_coding	ENSG00000182968	SOX1	n	na	na	na
groupI	22930497	22943245	Chr1	24608083	24620831	ENSGACG00000014843	arhgef7b	protein_coding	ENSG00000102606	ARHGEF7	n	na	na	na
groupI	22919039	22927647	Chr1	24623681	24632289	ENSGACG00000014838	ptk2ba	protein_coding	ENSG00000120899	PTK2B	n	na	na	na
groupI	22915307	22917724	Chr1	24633604	24636021	ENSGACG00000014833	si:dkey-4e7.3 (3 of 3)	protein_coding	na	na	n	na	na	na
groupI	22905521	22907685	Chr1	24643643	24645807	ENSGACG00000014831	si:dkey-4e7.3 (2 of 3)	protein_coding	na	na	n	ENSGACT00000019620	na	na
groupI	22902565	22904301	Chr1	24647027	24648763	ENSGACG00000014827	unc50	protein_coding	ENSG00000115446	UNC50	n	ENSGACT00000019618	na	na
groupI	22896081	22901490	Chr1	24649838	24655247	ENSGACG00000014821	ndufs1	protein_coding	ENSG00000023228	NDUFS1	n	ENSGACT00000019609	na	na
groupI	22892865	22895068	Chr1	24656260	24658463	ENSGACG00000014819	zgc:110699	protein_coding	na	na	n	na	na	na
groupI	22868899	22870381	Chr1	24680947	24682429	ENSGACG00000014817	harbi1	protein_coding	ENSG00000180423	HARBI1	n	ENSGACT00000019604	na	na
groupI	22863134	22868230	Chr1	24683098	24688194	ENSGACG00000014810	atg13	protein_coding	ENSG00000175224	ATG13	n	ENSGACT00000019601	na	na
groupI	22854032	22861463	Chr1	24689865	24697296	ENSGACG00000014804	kpnb3	protein_coding	ENSG00000065150	IPO5	n	na	na	na
groupI	22834627	22844500	Chr1	24706828	24716701	ENSGACG00000014799	sema5bb	protein_coding	ENSG00000082684	SEMA5B	n	na	na	na
groupI	22816729	22830124	Chr1	24721204	24734599	ENSGACG00000014790	cacnb4.1	protein_coding	ENSG00000182389	CACNB4	n	na	na	na
groupI	22767072	22796931	Chr1	24754397	24784256	ENSGACG00000014773	UNC80	protein_coding	ENSG00000144406	UNC80	n	na	na	na
groupI	22757567	22764502	Chr1	24786826	24793761	ENSGACG00000014770	map2 (2 of 2)	protein_coding	na	na	n	na	na	na
groupI	22725532	22729041	Chr1	24822287	24825796	ENSGACG00000014754	acadl	protein_coding	ENSG00000115361	ACADL	n	ENSGACT00000019537	na	na
groupI	22723990	22724814	Chr1	24826514	24827338	ENSGACG00000014752	no_name	protein_coding	na	na	n	ENSGACT00000019519	na	na
groupI	22715912	22720301	Chr1	24831027	24835416	ENSGACG00000014735	lancl1	protein_coding	ENSG00000115365	LANCL1	n	ENSGACT00000019517	na	na
groupI	22618498	22686322	Chr1	24865006	24932830	ENSGACG00000014727	erbb4a	protein_coding	ENSG00000178568	ERBB4	n	na	na	na
groupI	22543148	22546037	Chr1	25005291	25008180	ENSGACG00000014723	RAMP1 (2 of 2)	protein_coding	ENSG00000132329	RAMP1	n	na	na	na
groupI	22537218	22539343	Chr1	25011985	25014110	ENSGACG00000014722	si:ch211-93g23.2	protein_coding	na	na	n	ENSGACT00000019476	na	na
groupI	22501384	22526888	Chr1	25024440	25049944	ENSGACG00000014720	klf7a	protein_coding	ENSG00000118263	KLF7	n	na	na	na
groupI	22458702	22460615	Chr1	25090713	25092626	ENSGACG00000014712	CREB1 (2 of 2)	protein_coding	ENSG00000118260	CREB1	n	na	na	na
groupI	22455524	22456409	Chr1	25094919	25095804	ENSGACG00000014709	mettl21a	protein_coding	ENSG00000144401	METTL21A	n	ENSGACT00000019460	na	na
groupI	22442106	22445698	Chr1	25105630	25109222	ENSGACG00000014669	cyp4f3	protein_coding	na	na	n	na	na	na
groupI	22431004	22436752	Chr1	25114576	25120324	ENSGACG00000014645	stoml2 (1 of 2)	protein_coding	ENSG00000165283	STOML2	n	ENSGACT00000019396	na	na
groupI	22423778	22427183	Chr1	25124145	25127550	ENSGACG00000014643	no_name	protein_coding	na	na	n	na	na	na
groupI	22420293	22421011	Chr1	25130317	25131035	ENSGACG00000014641	no_name	protein_coding	na	na	n	ENSGACT00000019363	na	na
groupI	22403687	22410614	Chr1	25140714	25147641	ENSGACG00000014627	cbsb	protein_coding	ENSG00000160200	CBS	n	ENSGACT00000019352	na	na
groupI	22397705	22403312	Chr1	25148016	25153623	ENSGACG00000014605	no_name	protein_coding	ENSG00000275895	U2AF1L5	n	ENSGACT00000019327	na	na
groupI	22365015	22396113	Chr1	25155215	25186313	ENSGACG00000014601	no_name	protein_coding	na	na	n	ENSGACT00000019304	na	na
groupI	22354399	22357117	Chr1	25194211	25196929	ENSGACG00000014600	CD200 (2 of 2)	protein_coding	ENSG00000091972	CD200	n	na	na	na
groupI	22332779	22351627	Chr1	25199701	25218549	ENSGACG00000014598	no_name	protein_coding	na	na	n	na	na	na
groupI	22327881	22330473	Chr1	25220855	25223447	ENSGACG00000014596	no_name	protein_coding	na	na	n	na	na	na
groupI	22301107	22324840	Chr1	25226488	25250221	ENSGACG00000014595	no_name	protein_coding	na	na	n	ENSGACT00000019294	na	na
groupI	22290567	22292416	Chr1	25258912	25260761	ENSGACG00000014592	gemin8	protein_coding	ENSG00000046647	GEMIN8	n	ENSGACT00000019291	na	na
groupI	22269225	22284819	Chr1	25266509	25282103	ENSGACG00000014580	gpm6ba	protein_coding	ENSG00000046653	GPM6B	n	na	na	na
groupI	22265272	22268146	Chr1	25283182	25286056	ENSGACG00000014578	RAB9A (2 of 2)	protein_coding	ENSG00000123595	RAB9A	n	ENSGACT00000019273	na	na
groupI	22242655	22244658	Chr1	25306670	25308673	ENSGACG00000014576	no_name	protein_coding	na	na	n	ENSGACT00000019271	na	na
groupI	22234348	22240770	Chr1	25310558	25316980	ENSGACG00000014573	no_name	protein_coding	ENSG00000101911	PRPS2	n	ENSGACT00000019269	na	na
groupI	22217340	22232358	Chr1	25318970	25333988	ENSGACG00000014564	HDAC4 (2 of 2)	protein_coding	ENSG00000068024	HDAC4	n	ENSGACT00000019265	na	na
groupI	22196346	22201489	Chr1	25349839	25354982	ENSGACG00000014546	aamp	protein_coding	ENSG00000127837	AAMP	n	ENSGACT00000019251	na	na
groupI	22191538	22192485	Chr1	25358843	25359790	ENSGACG00000014544	GPBAR1	protein_coding	ENSG00000179921	GPBAR1	n	na	na	na
groupI	22187222	22190408	Chr1	25360920	25364106	ENSGACG00000014542	no_name	protein_coding	na	na	n	na	na	na
groupI	22182579	22188123	Chr1	25363205	25368749	ENSGACG00000014540	zgc:92380	protein_coding	na	na	n	ENSGACT00000019220	na	na
groupI	22177916	22183240	Chr1	25368088	25373412	ENSGACG00000014503	arpc2	protein_coding	ENSG00000163466	ARPC2	n	ENSGACT00000019207	na	na
groupI	22173389	22174626	Chr1	25376702	25377939	ENSGACG00000014502	no_name	protein_coding	na	na	n	na	na	na
groupI	22168200	22171306	Chr1	25380022	25383128	ENSGACG00000014498	SLC19A1	protein_coding	ENSG00000173638	SLC19A1	n	ENSGACT00000019165	na	na
groupI	22161642	22164775	Chr1	25386553	25389686	ENSGACG00000014496	no_name	protein_coding	na	na	n	na	na	na
groupI	22159095	22160780	Chr1	25390548	25392233	ENSGACG00000014493	no_name	protein_coding	na	na	n	na	na	na
groupI	22156417	22158271	Chr1	25393057	25394911	ENSGACG00000014490	no_name	protein_coding	na	na	n	ENSGACT00000019155	na	na
groupI	22146669	22154656	Chr1	25396672	25404659	ENSGACG00000014485	gart (2 of 2)	protein_coding	ENSG00000159131	GART	n	na	na	na
groupI	22128101	22134259	Chr1	25417069	25423227	ENSGACG00000014473	etv5b	protein_coding	ENSG00000244405	ETV5	n	ENSGACT00000019143	na	na
groupI	22123043	22127106	Chr1	25424222	25428285	ENSGACG00000014464	crygs3	protein_coding	na	na	n	na	na	na
groupI	22121776	22122533	Chr1	25428795	25429552	ENSGACG00000014459	no_name	protein_coding	na	na	n	na	na	na
groupI	22116777	22119346	Chr1	25431982	25434551	ENSGACG00000014444	crygmxl1	protein_coding	na	na	n	na	na	na
groupI	22111889	22114279	Chr1	25437049	25439439	ENSGACG00000014439	BOLL	protein_coding	ENSG00000152430	BOLL	n	na	na	na
groupI	22087211	22100621	Chr1	25450707	25464117	ENSGACG00000014437	satb2 (2 of 2)	protein_coding	ENSG00000119042	SATB2	n	na	na	na
groupI	22067857	22074131	Chr1	25477197	25483471	ENSGACG00000014436	no_name	protein_coding	na	na	n	na	na	na
groupI	22046513	22065408	Chr1	25485920	25504815	ENSGACG00000014429	FAM184A (2 of 2)	protein_coding	ENSG00000111879	FAM184A	n	na	na	na
groupI	22023622	22036587	Chr1	25514741	25527706	ENSGACG00000014424	si:dkey-11f4.20	protein_coding	na	na	n	ENSGACT00000019057	na	na
groupI	21995013	22014777	Chr1	25536551	25556315	ENSGACG00000014419	PTGFRN	protein_coding	ENSG00000134247	PTGFRN	n	na	na	na
groupI	21961734	21977124	Chr1	25574204	25589594	ENSGACG00000014407	ddx3	protein_coding	ENSG00000215301	DDX3X	n	ENSGACT00000019046	na	na
groupI	21958545	21961593	Chr1	25589735	25592783	ENSGACG00000014396	TGDS	protein_coding	ENSG00000088451	TGDS	n	ENSGACT00000019033	na	na
groupI	21953044	21958260	Chr1	25593068	25598284	ENSGACG00000014388	GPR180	protein_coding	ENSG00000152749	GPR180	n	na	na	na
groupI	21946843	21950061	Chr1	25601267	25604485	ENSGACG00000014378	CCNYL1 (2 of 2)	protein_coding	ENSG00000163249	CCNYL1	n	ENSGACT00000019012	na	na
groupI	21938319	21939140	Chr1	25612188	25613009	ENSGACG00000014376	jagn1b (2 of 2)	protein_coding	ENSG00000171135	JAGN1	n	na	na	na
groupI	21932962	21935790	Chr1	25615538	25618366	ENSGACG00000014373	col8a1b	protein_coding	ENSG00000144810	COL8A1	n	na	na	na
groupI	21915272	21916150	Chr1	25635178	25636056	ENSGACG00000014371	no_name	protein_coding	na	na	n	ENSGACT00000018992	na	na
groupI	21913742	21915030	Chr1	25636298	25637586	ENSGACG00000014367	si:dkeyp-34c12.1	protein_coding	na	na	n	na	na	na
groupI	21867888	21896675	Chr1	25654653	25683440	ENSGACG00000014358	FILIP1L	protein_coding	ENSG00000168386	FILIP1L	n	ENSGACT00000018987	na	na
groupI	21861214	21861551	Chr1	25689777	25690114	ENSGACG00000014353	ECT2L	protein_coding	ENSG00000203734	ECT2L	n	na	na	na
groupI	21856731	21858543	Chr1	25692785	25694597	ENSGACG00000014349	ccdc28a	protein_coding	ENSG00000024862	CCDC28A	n	ENSGACT00000018970	na	na
groupI	21760544	21783366	Chr1	25767962	25790784	ENSGACG00000014345	no_name	protein_coding	na	na	n	na	na	na
groupI	21699651	21730178	Chr1	25821150	25851677	ENSGACG00000014324	atp1a1a.4	protein_coding	ENSG00000163399	ATP1A1	n	ENSGACT00000018954	na	na
groupI	21677574	21684080	Chr1	25867248	25873754	ENSGACG00000014323	obsl1a	protein_coding	na	na	n	na	na	na
groupI	21674393	21675279	Chr1	25876049	25876935	ENSGACG00000014321	ttnb	protein_coding	na	na	n	na	na	na
groupI	21665938	21670669	Chr1	25880659	25885390	ENSGACG00000014313	CTDSP1 (2 of 2)	protein_coding	ENSG00000144579	CTDSP1	n	na	na	na
groupI	21669702	21669788	Chr1	25881540	25881626	ENSGACG00000021310	no_name	miRNA	na	na	n	na	na	na
groupI	21630258	21663404	Chr1	25887924	25921070	ENSGACG00000014299	speg	protein_coding	ENSG00000072195	SPEG	n	na	na	na
groupI	21624062	21625496	Chr1	25925832	25927266	ENSGACG00000014296	inha	protein_coding	ENSG00000123999	INHA	n	ENSGACT00000018909	na	na
groupI	21620622	21621984	Chr1	25929344	25930706	ENSGACG00000014294	si:dkey-91f15.8	protein_coding	na	na	n	na	na	na
groupI	21600545	21614802	Chr1	25936526	25950783	ENSGACG00000014289	stk11ip	protein_coding	na	na	n	na	na	na
groupI	21589378	21596657	Chr1	25954671	25961950	ENSGACG00000014280	IGFBP2 (2 of 2)	protein_coding	ENSG00000115457	IGFBP2	n	ENSGACT00000018892	na	na
groupI	21583240	21588042	Chr1	25963286	25968088	ENSGACG00000014275	igfbp5b	protein_coding	ENSG00000115461	IGFBP5	n	na	na	na
groupI	21543442	21565537	Chr1	25985791	26007886	ENSGACG00000014268	TNS1 (2 of 2)	protein_coding	ENSG00000079308	TNS1	n	na	na	na
groupI	21559046	21559837	Chr1	25991491	25992282	ENSGACG00000014274	no_name	protein_coding	na	na	n	na	na	na
groupI	21494435	21496950	Chr1	26054378	26056893	ENSGACG00000014256	jagn1b (1 of 2)	protein_coding	ENSG00000171135	JAGN1	n	ENSGACT00000018870	na	na
groupI	21491546	21492836	Chr1	26058492	26059782	ENSGACG00000014248	n6amt1	protein_coding	ENSG00000156239	N6AMT1	n	ENSGACT00000018859	na	na
groupI	21479070	21491211	Chr1	26060117	26072258	ENSGACG00000014244	gart (1 of 2)	protein_coding	ENSG00000159131	GART	n	na	na	na
groupI	21473205	21475291	Chr1	26076037	26078123	ENSGACG00000014241	no_name	protein_coding	na	na	n	ENSGACT00000018841	na	na
groupI	21282960	21436974	Chr1	26114354	26268368	ENSGACG00000014230	no_name	protein_coding	na	na	n	na	na	na
groupI	21388343	21434933	Chr1	26116395	26162985	ENSGACG00000014231	NCAM2	protein_coding	ENSG00000154654	NCAM2	n	na	na	na
groupI	21184053	21189564	Chr1	26361764	26367275	ENSGACG00000014228	arl13b	protein_coding	ENSG00000169379	ARL13B	n	na	na	na
groupI	21181956	21182420	Chr1	26368908	26369372	ENSGACG00000014225	ggact.2	protein_coding	ENSG00000134864	GGACT	n	ENSGACT00000018821	na	na
groupI	21155272	21181371	Chr1	26369957	26396056	ENSGACG00000014216	farp1	protein_coding	ENSG00000152767	FARP1	n	ENSGACT00000018810	na	na
groupI	21140858	21150515	Chr1	26400813	26410470	ENSGACG00000014203	no_name	protein_coding	ENSG00000128656	CHN1	n	na	na	na
groupI	21107165	21109592	Chr1	26441736	26444163	ENSGACG00000014201	no_name	protein_coding	na	na	n	ENSGACT00000018787	na	na
groupI	21099552	21104133	Chr1	26447195	26451776	ENSGACG00000014198	fdx1	protein_coding	ENSG00000137714	FDX1	n	ENSGACT00000018783	na	na
groupI	21094921	21098022	Chr1	26453306	26456407	ENSGACG00000014196	no_name	protein_coding	na	na	n	na	na	na
groupI	21063176	21092565	Chr1	26458763	26488152	ENSGACG00000014174	NBEAL1	protein_coding	ENSG00000144426	NBEAL1	n	ENSGACT00000018775	na	na
groupI	21055709	21059805	Chr1	26491523	26495619	ENSGACG00000014167	STRADB	protein_coding	ENSG00000082146	STRADB	n	na	na	na
groupI	21054817	21055596	Chr1	26495732	26496511	ENSGACG00000014166	no_name	protein_coding	na	na	n	na	na	na
groupI	21044653	21051780	Chr1	26499548	26506675	ENSGACG00000014156	trak2	protein_coding	ENSG00000115993	TRAK2	n	na	na	na
groupI	21037368	21043291	Chr1	26508037	26513960	ENSGACG00000014150	trim25l	protein_coding	ENSG00000137699	TRIM29	n	na	na	na
groupI	21034424	21036367	Chr1	26514961	26516904	ENSGACG00000014147	nudt15	protein_coding	ENSG00000136159	NUDT15	n	ENSGACT00000018714	na	na
groupI	21028485	21034777	Chr1	26516551	26522843	ENSGACG00000014144	cpo	protein_coding	ENSG00000144410	CPO	n	ENSGACT00000018709	na	na
groupI	21005102	21016637	Chr1	26534691	26546226	ENSGACG00000014143	CCKBR (2 of 2)	protein_coding	ENSG00000110148	CCKBR	n	ENSGACT00000018705	na	na
groupI	20962287	20981237	Chr1	26570091	26589041	ENSGACG00000014137	fam155a	protein_coding	ENSG00000204442	FAM155A	n	na	na	na
groupI	20956431	20959231	Chr1	26592097	26594897	ENSGACG00000014135	lig4	protein_coding	ENSG00000174405	LIG4	n	ENSGACT00000018697	na	na
groupI	20930601	20933953	Chr1	26617375	26620727	ENSGACG00000014133	IRS2 (2 of 2)	protein_coding	ENSG00000185950	IRS2	n	ENSGACT00000018694	na	na
groupI	20921581	20927516	Chr1	26623812	26629747	ENSGACG00000014119	ACP2	protein_coding	ENSG00000134575	ACP2	n	ENSGACT00000018688	na	na
groupI	20916163	20919542	Chr1	26631786	26635165	ENSGACG00000014115	gpr137c	protein_coding	ENSG00000180998	GPR137C	n	na	na	na
groupI	20905366	20911739	Chr1	26639589	26645962	ENSGACG00000014108	txndc16	protein_coding	ENSG00000087301	TXNDC16	n	na	na	na
groupI	20879251	20887927	Chr1	26663401	26672077	ENSGACG00000014102	ptger2a	protein_coding	ENSG00000125384	PTGER2	n	na	na	na
groupI	20844310	20873790	Chr1	26677538	26707018	ENSGACG00000014091	nid2a	protein_coding	ENSG00000087303	NID2	n	ENSGACT00000018647	na	na
groupI	20841697	20844165	Chr1	26707163	26709631	ENSGACG00000014087	C14orf166	protein_coding	ENSG00000087302	C14orf166	n	ENSGACT00000018637	na	na
groupI	20839285	20841300	Chr1	26710028	26712043	ENSGACG00000014077	sap18	protein_coding	ENSG00000150459	SAP18	n	ENSGACT00000018632	na	na
groupI	20829916	20836884	Chr1	26714444	26721412	ENSGACG00000014074	gja3 (2 of 2)	protein_coding	ENSG00000121743	GJA3	n	na	na	na
groupI	20820542	20824484	Chr1	26726844	26730786	ENSGACG00000014054	HPX	protein_coding	ENSG00000110169	HPX	n	ENSGACT00000018615	na	na
groupI	20793942	20794313	Chr1	26757015	26757386	ENSGACG00000014053	nhlh2	protein_coding	ENSG00000177551	NHLH2	n	na	na	na
groupI	20754740	20776982	Chr1	26774346	26796588	ENSGACG00000014050	VANGL1 (2 of 2)	protein_coding	ENSG00000173218	VANGL1	n	ENSGACT00000018583	na	na
groupI	20745440	20751111	Chr1	26800217	26805888	ENSGACG00000014031	CASQ2 (2 of 2)	protein_coding	ENSG00000118729	CASQ2	n	na	na	na
groupI	20742013	20745030	Chr1	26806298	26809315	ENSGACG00000014014	poglut1	protein_coding	ENSG00000163389	POGLUT1	n	ENSGACT00000018554	na	na
groupI	20734644	20740864	Chr1	26810464	26816684	ENSGACG00000014013	timmdc1	protein_coding	ENSG00000113845	TIMMDC1	n	ENSGACT00000018537	na	na
groupI	20717715	20732805	Chr1	26818523	26833613	ENSGACG00000013999	no_name	protein_coding	ENSG00000125257	ABCC4	n	ENSGACT00000018532	na	na
groupI	20696731	20717429	Chr1	26833899	26854597	ENSGACG00000013989	abcc4 (3 of 3)	protein_coding	ENSG00000125257	ABCC4	n	ENSGACT00000018513	na	na
groupI	20690078	20692220	Chr1	26859108	26861250	ENSGACG00000013985	no_name	protein_coding	na	na	n	na	na	na
groupI	20677350	20685753	Chr1	26865575	26873978	ENSGACG00000013980	dzip1	protein_coding	ENSG00000134874	DZIP1	n	ENSGACT00000018496	na	na
groupI	20650243	20664694	Chr1	26886634	26901085	ENSGACG00000013976	hs6st3a	protein_coding	ENSG00000185352	HS6ST3	n	na	na	na
groupI	20645156	20648034	Chr1	26903294	26906172	ENSGACG00000013975	oxgr1b	protein_coding	ENSG00000165621	OXGR1	n	ENSGACT00000018485	na	na
groupI	20640584	20644716	Chr1	26906612	26910744	ENSGACG00000013970	klhl41b	protein_coding	ENSG00000239474	KLHL41	n	na	na	na
groupI	20619109	20637396	Chr1	26913932	26932219	ENSGACG00000013961	COL28A1 (4 of 4)	protein_coding	ENSG00000215018	COL28A1	n	na	na	na
groupI	20605741	20608909	Chr1	26942419	26945587	ENSGACG00000013952	ATP5B	protein_coding	ENSG00000110955	ATP5B	n	ENSGACT00000018465	na	na
groupI	20602952	20606237	Chr1	26945091	26948376	ENSGACG00000013941	dhrs9	protein_coding	ENSG00000073737	DHRS9	n	ENSGACT00000018454	na	na
groupI	20584818	20596751	Chr1	26954577	26966510	ENSGACG00000013935	abcb11b	protein_coding	ENSG00000073734	ABCB11	n	ENSGACT00000018438	na	na
groupI	20572457	20573443	Chr1	26977885	26978871	ENSGACG00000013934	B3GALT1	protein_coding	ENSG00000172318	B3GALT1	n	na	na	na
groupI	20491288	20509048	Chr1	27042280	27060040	ENSGACG00000013933	xirp2a	protein_coding	ENSG00000163092	XIRP2	n	ENSGACT00000018429	na	na
groupI	20419903	20443357	Chr1	27107971	27131425	ENSGACG00000013923	scn1lab	protein_coding	ENSG00000136531	SCN2A	n	na	na	na
groupI	20343709	20345972	Chr1	27205356	27207619	ENSGACG00000013922	no_name	pseudogene	na	na	n	na	na	na
groupI	20246525	20285914	Chr1	27265414	27304803	ENSGACG00000013914	KCNH7 (5 of 6)	protein_coding	ENSG00000184611	KCNH7	n	na	na	na
groupI	20223227	20244542	Chr1	27306786	27328101	ENSGACG00000013901	GCA	protein_coding	ENSG00000115271	GCA	n	ENSGACT00000018398	na	na
groupI	20233382	20240114	Chr1	27311214	27317946	ENSGACG00000013910	caskb (1 of 2)	protein_coding	ENSG00000147044	CASK	n	na	na	na
groupI	20231819	20232915	Chr1	27318413	27319509	ENSGACG00000013908	no_name	protein_coding	na	na	n	ENSGACT00000018401	na	na
groupI	20209974	20218623	Chr1	27332705	27341354	ENSGACG00000013884	dpp4	protein_coding	ENSG00000197635	DPP4	n	na	na	na
groupI	20205970	20208253	Chr1	27343075	27345358	ENSGACG00000013877	gcga	protein_coding	ENSG00000115263	GCG	n	na	na	na
groupI	20168495	20203699	Chr1	27347629	27382833	ENSGACG00000013867	SLC4A10 (2 of 2)	protein_coding	ENSG00000144290	SLC4A10	n	na	na	na
groupI	20161038	20166961	Chr1	27384367	27390290	ENSGACG00000013848	stk24b	protein_coding	ENSG00000102572	STK24	n	ENSGACT00000018338	na	na
groupI	20139946	20147736	Chr1	27403592	27411382	ENSGACG00000013831	slc15a1b	protein_coding	ENSG00000088386	SLC15A1	n	na	na	na
groupI	20095231	20137403	Chr1	27413925	27456097	ENSGACG00000013821	dock9b	protein_coding	ENSG00000088387	DOCK9	n	ENSGACT00000018294	na	na
groupI	20075159	20084895	Chr1	27466433	27476169	ENSGACG00000013817	BMPR2 (2 of 2)	protein_coding	ENSG00000204217	BMPR2	n	ENSGACT00000018280	na	na
groupI	20067344	20070336	Chr1	27480992	27483984	ENSGACG00000013815	FAM117B	protein_coding	ENSG00000138439	FAM117B	n	na	na	na
groupI	20057321	20063416	Chr1	27487912	27494007	ENSGACG00000013811	ical1	protein_coding	ENSG00000163596	ICA1L	n	na	na	na
groupI	20052093	20057111	Chr1	27494217	27499235	ENSGACG00000013778	wdr12	protein_coding	ENSG00000138442	WDR12	n	ENSGACT00000018268	na	na
groupI	20045431	20049670	Chr1	27501658	27505897	ENSGACG00000013746	nop58	protein_coding	ENSG00000055044	NOP58	n	ENSGACT00000018229	na	na
groupI	20047935	20048018	Chr1	27503310	27503393	ENSGACG00000022846	SNORD11B	snoRNA	ENSG00000271852	SNORD11B	n	na	na	na
groupI	20047598	20047682	Chr1	27503646	27503730	ENSGACG00000022777	SNORD11B	snoRNA	ENSG00000271852	SNORD11B	n	na	na	na
groupI	20042715	20044834	Chr1	27506494	27508613	ENSGACG00000013742	NUFIP1	protein_coding	ENSG00000083635	NUFIP1	n	ENSGACT00000018192	na	na
groupI	20040923	20041906	Chr1	27509422	27510405	ENSGACG00000013738	no_name	protein_coding	na	na	n	ENSGACT00000018187	na	na
groupI	20034067	20040380	Chr1	27510948	27517261	ENSGACG00000013733	CXorf22	protein_coding	ENSG00000165164	CFAP47	n	na	na	na
groupI	19993992	20006809	Chr1	27544519	27557336	ENSGACG00000013730	tsc22d1 (2 of 2)	protein_coding	na	na	n	na	na	na
groupI	19979177	19981249	Chr1	27570079	27572151	ENSGACG00000013728	mtrf1	protein_coding	ENSG00000120662	MTRF1	n	ENSGACT00000018172	na	na
groupI	19975904	19978237	Chr1	27573091	27575424	ENSGACG00000013725	wbp4	protein_coding	ENSG00000120688	WBP4	n	ENSGACT00000018169	na	na
groupI	19969807	19974985	Chr1	27576343	27581521	ENSGACG00000013712	no_name	protein_coding	ENSG00000198814	GK	n	na	na	na
groupI	19964369	19967809	Chr1	27583519	27586959	ENSGACG00000013710	nfkbiz	protein_coding	ENSG00000144802	NFKBIZ	n	na	na	na
groupI	19955143	19959403	Chr1	27591925	27596185	ENSGACG00000013709	slain1b	protein_coding	ENSG00000139737	SLAIN1	n	ENSGACT00000018147	na	na
groupI	19928314	19929597	Chr1	27621731	27623014	ENSGACG00000013707	pou3f3a	protein_coding	ENSG00000198914	POU3F3	n	ENSGACT00000018144	na	na
scaffold_74	65559	69598	Chr1	27695585	27699624	ENSGACG00000014876	no_name	protein_coding	ENSG00000115091	ACTR3	n	ENSGACT00000019695	na	na
scaffold_74	74178	76066	Chr1	27704204	27706092	ENSGACG00000014894	LYPD1 (2 of 2)	protein_coding	ENSG00000150551	LYPD1	n	na	na	na
scaffold_74	81568	112722	Chr1	27711594	27742748	ENSGACG00000014896	NCKAP5	protein_coding	ENSG00000176771	NCKAP5	n	na	na	na
scaffold_74	165635	168241	Chr1	27795661	27798267	ENSGACG00000014899	gpd1c	protein_coding	na	na	n	ENSGACT00000019705	na	na
scaffold_74	169156	175548	Chr1	27799182	27805574	ENSGACG00000014904	osbpl11	protein_coding	ENSG00000144909	OSBPL11	n	ENSGACT00000019715	na	na
scaffold_74	178754	182742	Chr1	27808780	27812768	ENSGACG00000014913	march_7	protein_coding	ENSG00000144369	FAM171B	n	na	na	na
scaffold_74	188850	192385	Chr1	27818876	27822411	ENSGACG00000014916	CALCRL (2 of 2)	protein_coding	ENSG00000064989	CALCRL	n	na	na	na
scaffold_74	197753	208954	Chr1	27827779	27838980	ENSGACG00000014923	col5a2b	protein_coding	ENSG00000204262	COL5A2	n	na	na	na
scaffold_74	217684	222805	Chr1	27847710	27852831	ENSGACG00000014928	pwp2h	protein_coding	ENSG00000275464	LOC102724159	n	ENSGACT00000019742	na	na
scaffold_74	224584	229350	Chr1	27854610	27859376	ENSGACG00000014939	eed	protein_coding	ENSG00000074266	EED	n	ENSGACT00000019753	na	na
scaffold_74	232712	239646	Chr1	27862738	27869672	ENSGACG00000014945	si:dkey-276l13.3	protein_coding	ENSG00000123191	ATP7B	n	ENSGACT00000019763	na	na
scaffold_74	243595	244362	Chr1	27873621	27874388	ENSGACG00000014953	LRRC3 (2 of 2)	protein_coding	ENSG00000160233	LRRC3	n	na	na	na
scaffold_74	250410	257776	Chr1	27880436	27887802	ENSGACG00000014955	no_name	protein_coding	ENSG00000183570	PCBP3	n	na	na	na
scaffold_74	292961	295484	Chr1	27922987	27925510	ENSGACG00000014958	no_name	protein_coding	na	na	n	na	na	na
scaffold_74	309652	319392	Chr1	27939678	27949418	ENSGACG00000014962	gpd2	protein_coding	ENSG00000115159	GPD2	n	na	na	na
scaffold_74	331010	334887	Chr1	27961036	27964913	ENSGACG00000014965	TUBA4A (2 of 2)	protein_coding	ENSG00000127824	TUBA4A	n	ENSGACT00000019789	na	na
scaffold_74	336587	342221	Chr1	27966613	27972247	ENSGACG00000014974	DPP10 (2 of 3)	protein_coding	ENSG00000175497	DPP10	n	na	na	na
scaffold_74	342758	353912	Chr1	27972784	27983938	ENSGACG00000014984	DPP10 (3 of 3)	protein_coding	ENSG00000175497	DPP10	n	na	na	na
scaffold_74	363885	367663	Chr1	27993911	27997689	ENSGACG00000014986	slc9a2 (2 of 2)	protein_coding	ENSG00000115616	SLC9A2	n	na	na	na
scaffold_74	375766	388161	Chr1	28005792	28018187	ENSGACG00000014988	inpp4ab	protein_coding	ENSG00000040933	INPP4A	n	ENSGACT00000019814	na	na
scaffold_74	389337	391818	Chr1	28019363	28021844	ENSGACG00000014992	zgc:113142	protein_coding	na	na	n	na	na	na
scaffold_74	393950	397180	Chr1	28023976	28027206	ENSGACG00000014995	no_name	protein_coding	na	na	n	na	na	na
scaffold_74	399866	410524	Chr1	28029892	28040550	ENSGACG00000014998	als2b	protein_coding	ENSG00000003393	ALS2	n	ENSGACT00000019828	na	na
scaffold_74	413269	421422	Chr1	28043295	28051448	ENSGACG00000015002	MPP4 (2 of 2)	protein_coding	ENSG00000082126	MPP4	n	ENSGACT00000019839	na	na
scaffold_74	421614	425748	Chr1	28051640	28055774	ENSGACG00000015016	tmem237b	protein_coding	ENSG00000155755	TMEM237	n	ENSGACT00000019847	na	na
scaffold_74	426158	430702	Chr1	28056184	28060728	ENSGACG00000015020	cyp20a1	protein_coding	ENSG00000119004	CYP20A1	n	ENSGACT00000019865	na	na
scaffold_74	431226	439769	Chr1	28061252	28069795	ENSGACG00000015031	abi2b	protein_coding	ENSG00000138443	ABI2	n	na	na	na
scaffold_74	442190	445853	Chr1	28072216	28075879	ENSGACG00000015033	no_name	protein_coding	na	na	n	na	na	na
scaffold_74	453921	469947	Chr1	28083947	28099973	ENSGACG00000015036	COL18A1 (2 of 2)	protein_coding	ENSG00000182871	COL18A1	n	na	na	na
scaffold_74	471098	473164	Chr1	28101124	28103190	ENSGACG00000015043	zgc:112023	protein_coding	na	na	n	ENSGACT00000019885	na	na
scaffold_74	476032	478234	Chr1	28106058	28108260	ENSGACG00000015048	FHL2 (2 of 2)	protein_coding	ENSG00000115641	FHL2	n	ENSGACT00000019889	na	na
scaffold_74	481793	482536	Chr1	28111819	28112562	ENSGACG00000015055	no_name	protein_coding	na	na	n	na	na	na
scaffold_74	485843	502285	Chr1	28115869	28132311	ENSGACG00000015057	pkp4	protein_coding	ENSG00000144283	PKP4	n	ENSGACT00000019900	na	na
scaffold_74	505206	515575	Chr1	28135232	28145601	ENSGACG00000015060	KIF5C (2 of 2)	protein_coding	ENSG00000168280	KIF5C	n	na	na	na
scaffold_74	519883	529369	Chr1	28149909	28159395	ENSGACG00000015071	mbd5	protein_coding	ENSG00000204406	MBD5	n	ENSGACT00000019917	na	na
scaffold_74	535114	539002	Chr1	28165140	28169028	ENSGACG00000015074	orc4	protein_coding	ENSG00000115947	ORC4	n	ENSGACT00000019929	na	na
scaffold_74	542988	556681	Chr1	28173014	28186707	ENSGACG00000015083	acvr2ab	protein_coding	ENSG00000121989	ACVR2A	n	ENSGACT00000019934	na	na
groupI	28148095	28157143	Chr1	28341219	28350267	ENSGACG00000015660	zeb2b	protein_coding	ENSG00000169554	ZEB2	n	na	na	na
groupI	27987101	27990321	Chr1	28508041	28511261	ENSGACG00000015659	si:ch211-246m6.5 (2 of 2)	protein_coding	ENSG00000146530	VWDE	n	ENSGACT00000020691	na	na
groupI	27978021	27986072	Chr1	28512290	28520341	ENSGACG00000015657	si:ch211-246m6.5 (1 of 2)	protein_coding	ENSG00000146530	VWDE	n	na	na	na
groupI	27974029	27975312	Chr1	28523050	28524333	ENSGACG00000015656	no_name	protein_coding	na	na	n	na	na	na
groupI	27969116	27973378	Chr1	28524984	28529246	ENSGACG00000015646	bzw1a (2 of 2)	protein_coding	ENSG00000082153	BZW1	n	ENSGACT00000020685	na	na
groupI	27958705	27969453	Chr1	28528909	28539657	ENSGACG00000015642	aox1	protein_coding	ENSG00000138356	AOX1	n	ENSGACT00000020670	na	na
groupI	27953681	27957166	Chr1	28541196	28544681	ENSGACG00000015629	KYNU	protein_coding	ENSG00000115919	KYNU	n	ENSGACT00000020662	na	na
groupI	27951707	27953394	Chr1	28544968	28546655	ENSGACG00000015628	no_name	protein_coding	na	na	n	ENSGACT00000020647	na	na
groupI	27949095	27950929	Chr1	28547433	28549267	ENSGACG00000015622	s100b	protein_coding	ENSG00000160307	S100B	n	na	na	na
groupI	27932854	27941974	Chr1	28556388	28565508	ENSGACG00000015619	sh3bp4a	protein_coding	ENSG00000130147	SH3BP4	n	na	na	na
groupI	27906006	27925118	Chr1	28573244	28592356	ENSGACG00000015617	ahr2 (2 of 2)	protein_coding	ENSG00000106546	AHR	n	ENSGACT00000020636	na	na
groupI	27886686	27900816	Chr1	28597546	28611676	ENSGACG00000015615	ahr1b (2 of 2)	protein_coding	na	na	n	na	na	na
groupI	27868781	27874932	Chr1	28623430	28629581	ENSGACG00000015610	mfsd6a	protein_coding	ENSG00000151690	MFSD6	n	ENSGACT00000020631	na	na
groupI	27852790	27856002	Chr1	28642360	28645572	ENSGACG00000015609	nab1a	protein_coding	ENSG00000138386	NAB1	n	na	na	na
groupI	27839146	27849209	Chr1	28649153	28659216	ENSGACG00000015599	glsa (2 of 2)	protein_coding	na	na	n	na	na	na
groupI	27829942	27837042	Chr1	28661320	28668420	ENSGACG00000015589	stat1a	protein_coding	ENSG00000115415	STAT1	n	ENSGACT00000020610	na	na
groupI	27825752	27827140	Chr1	28671222	28672610	ENSGACG00000015587	mstna	protein_coding	ENSG00000138379	MSTN	n	na	na	na
groupI	27818573	27823703	Chr1	28674659	28679789	ENSGACG00000015586	no_name	protein_coding	na	na	n	ENSGACT00000020595	na	na
groupI	27807398	27817337	Chr1	28681025	28690964	ENSGACG00000015585	SHROOM2 (2 of 2)	protein_coding	ENSG00000146950	SHROOM2	n	na	na	na
groupI	27801691	27803793	Chr1	28694569	28696671	ENSGACG00000015581	sumo1	protein_coding	ENSG00000116030	SUMO1	n	ENSGACT00000020593	na	na
groupI	27795491	27798923	Chr1	28699439	28702871	ENSGACG00000015579	MAP3K2	protein_coding	ENSG00000169967	MAP3K2	n	na	na	na
groupI	27791196	27792284	Chr1	28706078	28707166	ENSGACG00000015577	no_name	protein_coding	na	na	n	na	na	na
groupI	27772627	27785840	Chr1	28712522	28725735	ENSGACG00000015574	DES (2 of 2)	protein_coding	ENSG00000175084	DES	n	na	na	na
groupI	27757278	27759800	Chr1	28738562	28741084	ENSGACG00000015572	dnpep (2 of 2)	protein_coding	ENSG00000123992	DNPEP	n	ENSGACT00000020580	na	na
groupI	27739131	27742254	Chr1	28756108	28759231	ENSGACG00000015569	ptprnb	protein_coding	ENSG00000054356	PTPRN	n	ENSGACT00000020577	na	na
groupI	27739836	27739930	Chr1	28758432	28758526	ENSGACG00000021496	no_name	miRNA	na	na	n	na	na	na
groupI	27729774	27738108	Chr1	28760254	28768588	ENSGACG00000015565	bin1	protein_coding	ENSG00000136717	BIN1	n	ENSGACT00000020571	na	na
groupI	27722531	27728620	Chr1	28769742	28775831	ENSGACG00000015562	ihha	protein_coding	ENSG00000163501	IHH	n	na	na	na
groupI	27715554	27721492	Chr1	28776870	28782808	ENSGACG00000015560	nhej1	protein_coding	ENSG00000187736	NHEJ1	n	ENSGACT00000020561	na	na
groupI	27712031	27713385	Chr1	28784977	28786331	ENSGACG00000015559	TDP2 (2 of 2)	protein_coding	ENSG00000111802	TDP2	n	ENSGACT00000020559	na	na
groupI	27704500	27712100	Chr1	28786262	28793862	ENSGACG00000015556	rpgrb	protein_coding	ENSG00000156313	RPGR	n	ENSGACT00000020558	na	na
groupI	27701267	27702829	Chr1	28795533	28797095	ENSGACG00000015553	dynlt3 (2 of 2)	protein_coding	ENSG00000165169	DYNLT3	n	ENSGACT00000020555	na	na
groupI	27696441	27700661	Chr1	28797701	28801921	ENSGACG00000015537	cybb	protein_coding	ENSG00000165168	CYBB	n	ENSGACT00000020549	na	na
groupI	27687154	27694017	Chr1	28804345	28811208	ENSGACG00000015535	no_name	protein_coding	na	na	n	na	na	na
groupI	27682965	27683778	Chr1	28814584	28815397	ENSGACG00000015534	DUSP27	protein_coding	ENSG00000198842	DUSP27	n	na	na	na
groupI	27671776	27675312	Chr1	28823050	28826586	ENSGACG00000015532	ZNF513 (2 of 2)	protein_coding	na	na	n	ENSGACT00000020526	na	na
groupI	27670788	27671684	Chr1	28826678	28827574	ENSGACG00000015529	no_name	protein_coding	na	na	n	ENSGACT00000020524	na	na
groupI	27651834	27657602	Chr1	28840760	28846528	ENSGACG00000015524	no_name	protein_coding	na	na	n	ENSGACT00000020515	na	na
groupI	27641497	27646007	Chr1	28852355	28856865	ENSGACG00000015516	ephx2	protein_coding	ENSG00000120915	EPHX2	n	ENSGACT00000020513	na	na
groupI	27636316	27641146	Chr1	28857216	28862046	ENSGACG00000015506	clcn4	protein_coding	ENSG00000073464	CLCN4	n	ENSGACT00000020497	na	na
groupI	27628865	27635021	Chr1	28863341	28869497	ENSGACG00000015503	CLASP1 (2 of 2)	protein_coding	ENSG00000074054	CLASP1	n	na	na	na
groupI	27633556	27633684	Chr1	28864678	28864806	ENSGACG00000022906	U4atac	snRNA	ENSG00000264229	RNU4ATAC	n	na	na	na
groupI	27575834	27583633	Chr1	28914729	28922528	ENSGACG00000015498	lrrfip1b	protein_coding	ENSG00000124831	LRRFIP1	n	ENSGACT00000020489	na	na
groupI	27550278	27555090	Chr1	28943272	28948084	ENSGACG00000015497	no_name	protein_coding	na	na	n	ENSGACT00000020483	na	na
groupI	27547391	27549533	Chr1	28948829	28950971	ENSGACG00000015494	tspan7b	protein_coding	ENSG00000156298	TSPAN7	n	ENSGACT00000020482	na	na
groupI	27543901	27545556	Chr1	28952806	28954461	ENSGACG00000015492	si:ch211-155d24.7	protein_coding	na	na	n	ENSGACT00000020478	na	na
groupI	27540551	27543676	Chr1	28954686	28957811	ENSGACG00000015491	SFT2D2 (2 of 2)	protein_coding	ENSG00000213064	SFT2D2	n	ENSGACT00000020476	na	na
groupI	27527389	27528844	Chr1	28969518	28970973	ENSGACG00000015489	pcid2 (2 of 2)	protein_coding	ENSG00000126226	PCID2	n	ENSGACT00000020475	na	na
groupI	27525491	27526891	Chr1	28971471	28972871	ENSGACG00000015488	no_name	protein_coding	na	na	n	ENSGACT00000020473	na	na
groupI	27519218	27524787	Chr1	28973575	28979144	ENSGACG00000015474	f10	protein_coding	ENSG00000126218	F10	n	ENSGACT00000020472	na	na
groupI	27514141	27518203	Chr1	28980159	28984221	ENSGACG00000015472	f7i	protein_coding	ENSG00000057593	F7	n	ENSGACT00000020452	na	na
groupI	27507092	27513914	Chr1	28984448	28991270	ENSGACG00000015464	f7	protein_coding	ENSG00000057593	F7	n	ENSGACT00000020447	na	na
groupI	27492807	27500160	Chr1	28998202	29005555	ENSGACG00000015463	SETDB2	protein_coding	ENSG00000136169	SETDB2	n	ENSGACT00000020433	na	na
groupI	27488435	27491276	Chr1	29007086	29009927	ENSGACG00000015462	creg1	protein_coding	ENSG00000143162	CREG1	n	ENSGACT00000020432	na	na
groupI	27478497	27481895	Chr1	29016467	29019865	ENSGACG00000015457	dnajc27	protein_coding	ENSG00000115137	DNAJC27	n	ENSGACT00000020428	na	na
groupI	27452167	27468393	Chr1	29029969	29046195	ENSGACG00000015453	xdh	protein_coding	ENSG00000158125	XDH	n	ENSGACT00000020422	na	na
groupI	27446960	27451949	Chr1	29046413	29051402	ENSGACG00000015448	f2	protein_coding	ENSG00000180210	F2	n	ENSGACT00000020414	na	na
groupI	27440835	27446080	Chr1	29052282	29057527	ENSGACG00000015443	fbxo3	protein_coding	ENSG00000110429	FBXO3	n	ENSGACT00000020409	na	na
groupI	27437602	27439277	Chr1	29059085	29060760	ENSGACG00000015441	CHAMP1	protein_coding	ENSG00000198824	CHAMP1	n	na	na	na
groupI	27427125	27430131	Chr1	29068231	29071237	ENSGACG00000015433	no_name	protein_coding	na	na	n	na	na	na
groupI	27414907	27423515	Chr1	29074847	29083455	ENSGACG00000015430	cdk15	protein_coding	ENSG00000138395	CDK15	n	na	na	na
groupI	27409984	27411612	Chr1	29086750	29088378	ENSGACG00000015429	FZD7 (2 of 2)	protein_coding	ENSG00000155760	FZD7	n	na	na	na
groupI	27400452	27403489	Chr1	29094873	29097910	ENSGACG00000015422	senp7	protein_coding	ENSG00000138468	SENP7	n	ENSGACT00000020380	na	na
groupI	27380885	27398176	Chr1	29100186	29117477	ENSGACG00000015420	IMPG2 (3 of 3)	protein_coding	ENSG00000081148	IMPG2	n	ENSGACT00000020374	na	na
groupI	27359085	27364279	Chr1	29134083	29139277	ENSGACG00000015411	ftcd	protein_coding	ENSG00000160282	FTCD	n	ENSGACT00000020371	na	na
groupI	27354000	27356848	Chr1	29141514	29144362	ENSGACG00000015409	no_name	protein_coding	na	na	n	na	na	na
groupI	27339592	27344109	Chr1	29154253	29158770	ENSGACG00000015406	ZDBF2	protein_coding	ENSG00000204186	ZDBF2	n	ENSGACT00000020357	na	na
groupI	27336601	27339295	Chr1	29159067	29161761	ENSGACG00000015402	eef1b2	protein_coding	ENSG00000114942	EEF1B2	n	ENSGACT00000020352	na	na
groupI	27338055	27338128	Chr1	29160234	29160307	ENSGACG00000022722	SNORD51	snoRNA	ENSG00000207047	SNORD51	n	na	na	na
groupI	27334182	27336103	Chr1	29162259	29164180	ENSGACG00000015399	arl11	protein_coding	ENSG00000152213	ARL11	n	na	na	na
groupI	27328698	27333031	Chr1	29165331	29169664	ENSGACG00000015398	sdprb	protein_coding	ENSG00000168497	SDPR	n	ENSGACT00000020340	na	na
groupI	27316200	27327416	Chr1	29170946	29182162	ENSGACG00000015383	vps16	protein_coding	ENSG00000215305	VPS16	n	ENSGACT00000020339	na	na
groupI	27313598	27317409	Chr1	29180953	29184764	ENSGACG00000015380	rgn	protein_coding	ENSG00000130988	RGN	n	ENSGACT00000020320	na	na
groupI	27301630	27312271	Chr1	29186091	29196732	ENSGACG00000015371	fmnl2b	protein_coding	na	na	n	na	na	na
groupI	27296913	27299917	Chr1	29198445	29201449	ENSGACG00000015367	cdk5r2a	protein_coding	ENSG00000171450	CDK5R2	n	ENSGACT00000020302	na	na
scaffold_101	2286	89644	Chr10	2286	89644	ENSGACG00000000455	gabbr1b	protein_coding	ENSG00000204681	GABBR1	n	na	na	na
scaffold_101	51334	52781	Chr10	51334	52781	ENSGACG00000000476	no_name	protein_coding	na	na	n	na	na	na
scaffold_101	114081	115319	Chr10	114081	115319	ENSGACG00000000478	tnfa	protein_coding	ENSG00000232810	TNF	n	na	na	na
scaffold_101	133609	144348	Chr10	133609	144348	ENSGACG00000000481	atat1	protein_coding	ENSG00000137343	ATAT1	n	ENSGACT00000000616	na	na
scaffold_101	144648	146599	Chr10	144648	146599	ENSGACG00000000488	no_name	protein_coding	na	na	n	ENSGACT00000000622	na	na
scaffold_101	150196	155270	Chr10	150196	155270	ENSGACG00000000489	si:ch211-152p11.4	protein_coding	ENSG00000090104	RGS1	n	ENSGACT00000000625	na	na
scaffold_101	157722	177579	Chr10	157722	177579	ENSGACG00000000492	BAG6 (1 of 2)	protein_coding	ENSG00000204463	BAG6	n	ENSGACT00000000630	na	na
scaffold_101	186918	189521	Chr10	186918	189521	ENSGACG00000000495	C6orf136	protein_coding	ENSG00000204564	C6orf136	n	ENSGACT00000000635	na	na
scaffold_101	199168	199770	Chr10	199168	199770	ENSGACG00000000497	arl4ab	protein_coding	ENSG00000122644	ARL4A	n	ENSGACT00000000638	na	na
scaffold_101	205846	211143	Chr10	205846	211143	ENSGACG00000000499	tmem106bb (1 of 2)	protein_coding	ENSG00000106460	TMEM106B	n	ENSGACT00000000649	na	na
scaffold_101	279647	283887	Chr10	279647	283887	ENSGACG00000000507	gnrhr1	protein_coding	na	na	n	na	na	na
scaffold_101	287792	318664	Chr10	287792	318664	ENSGACG00000000510	gatad2b	protein_coding	ENSG00000143614	GATAD2B	n	ENSGACT00000000656	na	na
scaffold_101	332369	335543	Chr10	332369	335543	ENSGACG00000000514	txnipa	protein_coding	ENSG00000265972	TXNIP	n	ENSGACT00000000676	na	na
scaffold_101	338406	338528	Chr10	338406	338528	ENSGACG00000022886	SNORA32	snoRNA	ENSG00000206799	SNORA32	n	na	na	na
scaffold_101	338722	338855	Chr10	338722	338855	ENSGACG00000022431	SNORA18	snoRNA	ENSG00000207145	SNORA18	n	na	na	na
scaffold_101	339181	339318	Chr10	339181	339318	ENSGACG00000022385	SNORA8	snoRNA	ENSG00000207304	SNORA8	n	na	na	na
scaffold_101	339837	339970	Chr10	339837	339970	ENSGACG00000022567	SNORA18	snoRNA	ENSG00000207145	SNORA18	n	na	na	na
scaffold_101	340227	340364	Chr10	340227	340364	ENSGACG00000022353	SNORA8	snoRNA	ENSG00000207304	SNORA8	n	na	na	na
scaffold_101	340638	340707	Chr10	340638	340707	ENSGACG00000022383	snoZ40	snoRNA	ENSG00000202314	SNORD6	n	na	na	na
scaffold_101	345619	350993	Chr10	345619	350993	ENSGACG00000000529	chtopa	protein_coding	ENSG00000160679	CHTOP	n	ENSGACT00000000682	na	na
scaffold_101	351272	352646	Chr10	351272	352646	ENSGACG00000000532	snapin	protein_coding	ENSG00000143553	SNAPIN	n	ENSGACT00000000688	na	na
scaffold_101	357241	370455	Chr10	357241	370455	ENSGACG00000000538	no_name	protein_coding	na	na	n	ENSGACT00000000694	na	na
scaffold_101	376933	378953	Chr10	376933	378953	ENSGACG00000000541	pex11b	protein_coding	ENSG00000131779	PEX11B	n	ENSGACT00000000698	na	na
scaffold_101	379338	384221	Chr10	379338	384221	ENSGACG00000000543	ilf2	protein_coding	ENSG00000143621	ILF2	n	ENSGACT00000000729	na	na
scaffold_58	45509	45667	Chr10	430132	430290	ENSGACG00000022875	no_name	miRNA	na	na	n	na	na	na
scaffold_58	73156	133895	Chr10	457779	518518	ENSGACG00000000067	thsd7a	protein_coding	ENSG00000005108	THSD7A	n	ENSGACT00000000088	na	na
scaffold_58	178704	180428	Chr10	563327	565051	ENSGACG00000000071	nxph1	protein_coding	ENSG00000122584	NXPH1	n	na	na	na
scaffold_58	393130	437552	Chr10	777753	822175	ENSGACG00000000074	phf14	protein_coding	ENSG00000106443	PHF14	n	ENSGACT00000000096	na	na
scaffold_58	478181	489125	Chr10	862804	873748	ENSGACG00000000080	glcci1	protein_coding	ENSG00000106415	GLCCI1	n	ENSGACT00000000100	na	na
scaffold_58	493138	497886	Chr10	877761	882509	ENSGACG00000000083	RPA3OS	protein_coding	na	na	n	ENSGACT00000000102	na	na
scaffold_58	498185	499671	Chr10	882808	884294	ENSGACG00000000085	rpa3	protein_coding	ENSG00000106399	RPA3	n	ENSGACT00000000107	na	na
scaffold_58	510328	533032	Chr10	894951	917655	ENSGACG00000000088	col28a1	protein_coding	ENSG00000215018	COL28A1	n	na	na	na
scaffold_58	534762	541524	Chr10	919385	926147	ENSGACG00000000091	C1GALT1	protein_coding	ENSG00000106392	C1GALT1	n	na	na	na
scaffold_58	551253	556074	Chr10	935876	940697	ENSGACG00000000092	acn9	protein_coding	ENSG00000196636	SDHAF3	n	ENSGACT00000000113	na	na
scaffold_58	590630	595294	Chr10	975253	979917	ENSGACG00000000093	tac1	protein_coding	ENSG00000006128	TAC1	n	na	na	na
scaffold_58	597532	604158	Chr10	982155	988781	ENSGACG00000000094	asns	protein_coding	ENSG00000070669	ASNS	n	ENSGACT00000000117	na	na
scaffold_58	624878	624956	Chr10	1009501	1009579	ENSGACG00000021299	no_name	miRNA	ENSG00000273685	MIR219B	n	na	na	na
scaffold_58	629374	641683	Chr10	1013997	1026306	ENSGACG00000000096	rxrba	protein_coding	ENSG00000204231	RXRB	n	na	na	na
scaffold_58	671489	700824	Chr10	1056112	1085447	ENSGACG00000000099	col11a2	protein_coding	ENSG00000204248	COL11A2	n	ENSGACT00000000126	na	na
scaffold_58	706703	713823	Chr10	1091326	1098446	ENSGACG00000000103	brd2a	protein_coding	ENSG00000204256	BRD2	n	ENSGACT00000000133	na	na
scaffold_58	768224	771333	Chr10	1152847	1155956	ENSGACG00000000107	psmb9a (1 of 5)	protein_coding	ENSG00000240065	PSMB9	n	ENSGACT00000000135	na	na
scaffold_58	772473	774465	Chr10	1157096	1159088	ENSGACG00000000110	psmb11 (1 of 5)	protein_coding	na	na	n	na	na	na
scaffold_58	774564	776603	Chr10	1159187	1161226	ENSGACG00000000112	psmb10 (1 of 6)	protein_coding	na	na	n	na	na	na
scaffold_58	777988	781360	Chr10	1162611	1165983	ENSGACG00000000113	psmb8 (1 of 10)	protein_coding	ENSG00000204264	PSMB8	n	na	na	na
scaffold_58	785995	791571	Chr10	1170618	1176194	ENSGACG00000000116	no_name	protein_coding	ENSG00000104870	FCGRT	n	na	na	na
scaffold_58	798774	802182	Chr10	1183397	1186805	ENSGACG00000000117	TAPBP (1 of 7)	protein_coding	ENSG00000231925	TAPBP	n	na	na	na
scaffold_58	811897	820303	Chr10	1196520	1204926	ENSGACG00000000118	psmb8 (2 of 10)	protein_coding	ENSG00000204264	PSMB8	n	na	na	na
scaffold_58	822855	954473	Chr10	1207478	1339096	ENSGACG00000000122	no_name	protein_coding	na	na	n	ENSGACT00000000163	na	na
scaffold_58	839899	841410	Chr10	1224522	1226033	ENSGACG00000000125	TAPBP (2 of 7)	protein_coding	ENSG00000231925	TAPBP	n	ENSGACT00000000166	na	na
scaffold_58	860134	862914	Chr10	1244757	1247537	ENSGACG00000000127	psmb8 (3 of 10)	protein_coding	ENSG00000204264	PSMB8	n	na	na	na
scaffold_58	924957	929598	Chr10	1309580	1314221	ENSGACG00000000128	abcb3l1 (1 of 3)	protein_coding	ENSG00000204267	TAP2	n	na	na	na
scaffold_58	930596	932523	Chr10	1315219	1317146	ENSGACG00000000129	psmb9a (2 of 5)	protein_coding	ENSG00000240065	PSMB9	n	na	na	na
scaffold_58	934200	938608	Chr10	1318823	1323231	ENSGACG00000000130	psmb11 (2 of 5)	protein_coding	na	na	n	na	na	na
scaffold_58	938707	941228	Chr10	1323330	1325851	ENSGACG00000000131	psmb10 (2 of 6)	protein_coding	na	na	n	na	na	na
scaffold_58	942631	946090	Chr10	1327254	1330713	ENSGACG00000000133	psmb8 (4 of 10)	protein_coding	ENSG00000204264	PSMB8	n	na	na	na
scaffold_58	956028	959311	Chr10	1340651	1343934	ENSGACG00000000134	TAPBP (3 of 7)	protein_coding	ENSG00000231925	TAPBP	n	na	na	na
scaffold_58	975270	979846	Chr10	1359893	1364469	ENSGACG00000000135	abcb3l1 (2 of 3)	protein_coding	ENSG00000204267	TAP2	n	na	na	na
scaffold_58	980864	982668	Chr10	1365487	1367291	ENSGACG00000000137	psmb9a (3 of 5)	protein_coding	ENSG00000240065	PSMB9	n	na	na	na
scaffold_58	983670	986738	Chr10	1368293	1371361	ENSGACG00000000138	psmb11 (3 of 5)	protein_coding	ENSG00000142507	PSMB6	n	ENSGACT00000000181	na	na
scaffold_58	986837	989442	Chr10	1371460	1374065	ENSGACG00000000139	psmb10 (3 of 6)	protein_coding	na	na	n	na	na	na
scaffold_58	990750	994173	Chr10	1375373	1378796	ENSGACG00000000140	psmb8 (5 of 10)	protein_coding	ENSG00000204264	PSMB8	n	na	na	na
scaffold_58	996326	1001749	Chr10	1380949	1386372	ENSGACG00000000141	no_name	protein_coding	ENSG00000104870	FCGRT	n	ENSGACT00000000184	na	na
scaffold_58	1011640	1017249	Chr10	1396263	1401872	ENSGACG00000000142	abcb3l1 (3 of 3)	protein_coding	ENSG00000204267	TAP2	n	na	na	na
scaffold_58	1018108	1020325	Chr10	1402731	1404948	ENSGACG00000000143	psmb9a (4 of 5)	protein_coding	ENSG00000240065	PSMB9	n	na	na	na
scaffold_58	1021875	1023866	Chr10	1406498	1408489	ENSGACG00000000144	psmb11 (4 of 5)	protein_coding	na	na	n	na	na	na
scaffold_58	1023965	1026568	Chr10	1408588	1411191	ENSGACG00000000145	psmb10 (4 of 6)	protein_coding	na	na	n	na	na	na
scaffold_58	1027397	1030751	Chr10	1412020	1415374	ENSGACG00000000146	psmb8 (6 of 10)	protein_coding	ENSG00000204264	PSMB8	n	na	na	na
scaffold_58	1063341	1065352	Chr10	1447964	1449975	ENSGACG00000000147	psmb9a (5 of 5)	protein_coding	ENSG00000240065	PSMB9	n	na	na	na
scaffold_58	1066513	1069319	Chr10	1451136	1453942	ENSGACG00000000148	psmb11 (5 of 5)	protein_coding	ENSG00000142507	PSMB6	n	ENSGACT00000000193	na	na
scaffold_58	1069418	1072022	Chr10	1454041	1456645	ENSGACG00000000149	psmb10 (5 of 6)	protein_coding	na	na	n	na	na	na
scaffold_58	1073337	1076735	Chr10	1457960	1461358	ENSGACG00000000150	psmb8 (7 of 10)	protein_coding	ENSG00000204264	PSMB8	n	na	na	na
scaffold_58	1078466	1084416	Chr10	1463089	1469039	ENSGACG00000000151	no_name	protein_coding	ENSG00000104870	FCGRT	n	ENSGACT00000000198	na	na
scaffold_58	1086249	1089135	Chr10	1470872	1473758	ENSGACG00000000152	TAPBP (4 of 7)	protein_coding	ENSG00000231925	TAPBP	n	na	na	na
groupX	9544	13471	Chr10	1504302	1508229	ENSGACG00000001834	psmb8 (9 of 10)	protein_coding	ENSG00000204264	PSMB8	n	ENSGACT00000002388	na	na
groupX	16269	20746	Chr10	1511027	1515504	ENSGACG00000001837	no_name	protein_coding	ENSG00000104870	FCGRT	n	na	na	na
groupX	24836	26361	Chr10	1519594	1521119	ENSGACG00000001843	TAPBP (6 of 7)	protein_coding	ENSG00000231925	TAPBP	n	na	na	na
groupX	28778	35640	Chr10	1523536	1530398	ENSGACG00000001844	daxx	protein_coding	ENSG00000204209	DAXX	n	ENSGACT00000002414	na	na
groupX	37874	40559	Chr10	1532632	1535317	ENSGACG00000001856	hsd17b8	protein_coding	ENSG00000204228	HSD17B8	n	ENSGACT00000002419	na	na
groupX	44121	48250	Chr10	1538879	1543008	ENSGACG00000001860	zbtb22b	protein_coding	ENSG00000236104	ZBTB22	n	na	na	na
groupX	49650	55466	Chr10	1544408	1550224	ENSGACG00000001865	kifc1	protein_coding	ENSG00000237649	KIFC1	n	ENSGACT00000002436	na	na
groupX	59283	66786	Chr10	1554041	1561544	ENSGACG00000001879	znf384l	protein_coding	ENSG00000126746	ZNF384	n	ENSGACT00000002443	na	na
groupX	73294	77404	Chr10	1568052	1572162	ENSGACG00000001882	flot1a	protein_coding	ENSG00000137312	FLOT1	n	na	na	na
groupX	109933	113655	Chr10	1604691	1608413	ENSGACG00000001902	tcf19l	protein_coding	ENSG00000137310	TCF19	n	ENSGACT00000002478	na	na
groupX	236052	237461	Chr10	1730810	1732219	ENSGACG00000001907	no_name	protein_coding	na	na	n	na	na	na
groupX	256225	278842	Chr10	1750983	1773600	ENSGACG00000001909	no_name	protein_coding	na	na	n	ENSGACT00000002481	na	na
groupX	425779	432004	Chr10	1920537	1926762	ENSGACG00000001910	no_name	protein_coding	ENSG00000104870	FCGRT	n	na	na	na
groupX	482615	492778	Chr10	1977373	1987536	ENSGACG00000001913	no_name	protein_coding	ENSG00000104870	FCGRT	n	ENSGACT00000002496	na	na
groupX	520053	527028	Chr10	2014811	2021786	ENSGACG00000001919	no_name	protein_coding	ENSG00000104870	FCGRT	n	na	na	na
groupX	572041	573204	Chr10	2066799	2067962	ENSGACG00000001921	il17d (2 of 2)	protein_coding	ENSG00000172458	IL17D	n	na	na	na
groupX	574901	576510	Chr10	2069659	2071268	ENSGACG00000001922	no_name	protein_coding	na	na	n	ENSGACT00000002503	na	na
groupX	577887	579878	Chr10	2072645	2074636	ENSGACG00000001923	n6amt2	protein_coding	ENSG00000150456	EEF1AKMT1	n	na	na	na
groupX	581241	583157	Chr10	2075999	2077915	ENSGACG00000001928	xpo4 (2 of 2)	protein_coding	ENSG00000132953	XPO4	n	na	na	na
groupX	662965	665020	Chr10	2157723	2159778	ENSGACG00000001932	no_name	protein_coding	ENSG00000104870	FCGRT	n	ENSGACT00000002518	na	na
groupX	779138	791924	Chr10	2273896	2286682	ENSGACG00000001935	no_name	protein_coding	ENSG00000104870	FCGRT	n	na	na	na
groupX	802046	806249	Chr10	2296804	2301007	ENSGACG00000001937	no_name	protein_coding	ENSG00000104870	FCGRT	n	ENSGACT00000002527	na	na
groupX	891779	894040	Chr10	2386537	2388798	ENSGACG00000001941	no_name	protein_coding	ENSG00000104870	FCGRT	n	ENSGACT00000002534	na	na
groupX	919579	921019	Chr10	2414337	2415777	ENSGACG00000001944	no_name	protein_coding	na	na	n	na	na	na
groupX	932540	936469	Chr10	2427298	2431227	ENSGACG00000001947	psmb8 (10 of 10)	protein_coding	ENSG00000204264	PSMB8	n	na	na	na
groupX	945775	970597	Chr10	2440533	2465355	ENSGACG00000001959	ATP1A3 (1 of 2)	protein_coding	ENSG00000105409	ATP1A3	n	na	na	na
groupX	1027221	1035519	Chr10	2521979	2530277	ENSGACG00000001968	pou2f2a	protein_coding	ENSG00000028277	POU2F2	n	na	na	na
groupX	1054392	1055656	Chr10	2549150	2550414	ENSGACG00000001971	no_name	protein_coding	na	na	n	na	na	na
groupX	1057580	1102657	Chr10	2552338	2597415	ENSGACG00000001973	no_name	protein_coding	ENSG00000104870	FCGRT	n	ENSGACT00000002570	na	na
groupX	1092709	1093873	Chr10	2587467	2588631	ENSGACG00000001976	no_name	protein_coding	ENSG00000104870	FCGRT	n	na	na	na
groupX	1119796	1124476	Chr10	2614554	2619234	ENSGACG00000001978	no_name	protein_coding	ENSG00000104870	FCGRT	n	na	na	na
groupX	1148457	1148636	Chr10	2643215	2643394	ENSGACG00000001979	no_name	protein_coding	na	na	n	na	na	na
groupX	1182383	1191766	Chr10	2677141	2686524	ENSGACG00000001981	ERF (1 of 2)	protein_coding	ENSG00000105722	ERF	n	na	na	na
groupX	1224615	1227279	Chr10	2719373	2722037	ENSGACG00000001984	no_name	protein_coding	na	na	n	na	na	na
groupX	1233473	1241626	Chr10	2728231	2736384	ENSGACG00000001987	gsk3aa	protein_coding	ENSG00000105723	GSK3A	n	na	na	na
groupX	1252132	1253742	Chr10	2746890	2748500	ENSGACG00000001990	zgc:91910	protein_coding	ENSG00000120963	ZNF706	n	ENSGACT00000002588	na	na
groupX	1255409	1260610	Chr10	2750167	2755368	ENSGACG00000001991	bmp8a	protein_coding	ENSG00000183682	BMP8A	n	ENSGACT00000002590	na	na
groupX	1265354	1365800	Chr10	2760112	2860558	ENSGACG00000001993	macf1	protein_coding	ENSG00000127603	MACF1	n	ENSGACT00000002605	na	na
groupX	1423015	1424673	Chr10	2917773	2919431	ENSGACG00000002002	ndufs5	protein_coding	ENSG00000168653	NDUFS5	n	ENSGACT00000002607	na	na
groupX	1428393	1440080	Chr10	2923151	2934838	ENSGACG00000002003	rnf19b	protein_coding	na	na	n	ENSGACT00000002613	na	na
groupX	1450596	1457347	Chr10	2945354	2952105	ENSGACG00000002010	ak2	protein_coding	ENSG00000004455	AK2	n	ENSGACT00000002641	na	na
groupX	1462736	1476573	Chr10	2957494	2971331	ENSGACG00000002029	si:ch211-173p18.3	protein_coding	ENSG00000146463	ZMYM4	n	ENSGACT00000002646	na	na
groupX	1487400	1504988	Chr10	2982158	2999746	ENSGACG00000002034	sfpq	protein_coding	ENSG00000116560	SFPQ	n	ENSGACT00000002652	na	na
groupX	1507431	1517467	Chr10	3002189	3012225	ENSGACG00000002050	lypla2	protein_coding	ENSG00000011009	LYPLA2	n	ENSGACT00000002691	na	na
groupX	1517690	1520555	Chr10	3012448	3015313	ENSGACG00000002074	PITHD1	protein_coding	ENSG00000057757	PITHD1	n	ENSGACT00000002714	na	na
groupX	1523861	1533192	Chr10	3018619	3027950	ENSGACG00000002085	tceb3	protein_coding	ENSG00000011007	TCEB3	n	na	na	na
groupX	1534875	1544868	Chr10	3029633	3039626	ENSGACG00000002089	no_name	protein_coding	na	na	n	na	na	na
groupX	1545033	1548796	Chr10	3039791	3043554	ENSGACG00000002118	rpl11	protein_coding	ENSG00000142676	RPL11	n	ENSGACT00000002790	na	na
groupX	1557471	1561810	Chr10	3052229	3056568	ENSGACG00000002143	no_name	protein_coding	na	na	n	ENSGACT00000002834	na	na
groupX	1562124	1567375	Chr10	3056882	3062133	ENSGACG00000002175	no_name	protein_coding	ENSG00000156508	EEF1A1	n	ENSGACT00000002842	na	na
groupX	1567653	1571004	Chr10	3062411	3065762	ENSGACG00000002182	no_name	protein_coding	ENSG00000156508	EEF1A1	n	ENSGACT00000002893	na	na
groupX	1567746	1568282	Chr10	3062504	3063040	ENSGACG00000002223	no_name	protein_coding	na	na	n	na	na	na
groupX	1576872	1585501	Chr10	3071630	3080259	ENSGACG00000002224	SLC17A2	protein_coding	ENSG00000146039	SLC17A4	n	ENSGACT00000002902	na	na
groupX	1587943	1589442	Chr10	3082701	3084200	ENSGACG00000002230	cx52.9	protein_coding	ENSG00000131233	GJA9	n	na	na	na
groupX	1591984	1595794	Chr10	3086742	3090552	ENSGACG00000002231	SRSF10 (1 of 2)	protein_coding	ENSG00000188529	SRSF10	n	ENSGACT00000002907	na	na
groupX	1596496	1597523	Chr10	3091254	3092281	ENSGACG00000002234	fabp10b	protein_coding	na	na	n	na	na	na
groupX	1598669	1606704	Chr10	3093427	3101462	ENSGACG00000002247	SLC9A1 (1 of 2)	protein_coding	ENSG00000090020	SLC9A1	n	na	na	na
groupX	1612368	1619817	Chr10	3107126	3114575	ENSGACG00000002253	CFAP69	protein_coding	ENSG00000105792	CFAP69	n	na	na	na
groupX	1621015	1627042	Chr10	3115773	3121800	ENSGACG00000002257	KDM1B	protein_coding	ENSG00000165097	KDM1B	n	ENSGACT00000002953	na	na
groupX	1627559	1629451	Chr10	3122317	3124209	ENSGACG00000002270	tekt1	protein_coding	ENSG00000167858	TEKT1	n	na	na	na
groupX	1630446	1636558	Chr10	3125204	3131316	ENSGACG00000002271	DPY19L4	protein_coding	ENSG00000156162	DPY19L4	n	ENSGACT00000002971	na	na
groupX	1637837	1639054	Chr10	3132595	3133812	ENSGACG00000002285	no_name	protein_coding	na	na	n	ENSGACT00000002979	na	na
groupX	1639401	1642292	Chr10	3134159	3137050	ENSGACG00000002289	no_name	protein_coding	na	na	n	ENSGACT00000002984	na	na
groupX	1643094	1653607	Chr10	3137852	3148365	ENSGACG00000002293	ints8	protein_coding	ENSG00000164941	INTS8	n	ENSGACT00000003014	na	na
groupX	1654563	1656287	Chr10	3149321	3151045	ENSGACG00000002312	CCNE2 (1 of 2)	protein_coding	ENSG00000175305	CCNE2	n	ENSGACT00000003021	na	na
groupX	1659822	1663955	Chr10	3154580	3158713	ENSGACG00000002315	si:dkey-242e21.3	protein_coding	ENSG00000013725	CD6	n	na	na	na
groupX	1685091	1686799	Chr10	3179849	3181557	ENSGACG00000002318	gdf6b	protein_coding	ENSG00000156466	GDF6	n	na	na	na
groupX	1696901	1706009	Chr10	3191659	3200767	ENSGACG00000002319	thrap3b	protein_coding	ENSG00000054118	THRAP3	n	ENSGACT00000003034	na	na
groupX	1709141	1712672	Chr10	3203899	3207430	ENSGACG00000002327	eva1bb	protein_coding	ENSG00000142694	EVA1B	n	ENSGACT00000003038	na	na
groupX	1714880	1715248	Chr10	3209638	3210006	ENSGACG00000002329	lsm10	protein_coding	ENSG00000181817	LSM10	n	ENSGACT00000003040	na	na
groupX	1716419	1721089	Chr10	3211177	3215847	ENSGACG00000002331	oscp1a	protein_coding	na	na	n	na	na	na
groupX	1723460	1725072	Chr10	3218218	3219830	ENSGACG00000002336	no_name	protein_coding	na	na	n	na	na	na
groupX	1730996	1735402	Chr10	3225754	3230160	ENSGACG00000002341	no_name	protein_coding	ENSG00000163874	ZC3H12A	n	na	na	na
groupX	1751605	1763088	Chr10	3246363	3257846	ENSGACG00000002344	nedd9	protein_coding	ENSG00000111859	NEDD9	n	ENSGACT00000003060	na	na
groupX	1806680	1814007	Chr10	3301438	3308765	ENSGACG00000002349	tmem170b	protein_coding	ENSG00000205269	TMEM170B	n	ENSGACT00000003063	na	na
groupX	1861240	1873613	Chr10	3355998	3368371	ENSGACG00000002352	hivep1	protein_coding	ENSG00000095951	HIVEP1	n	ENSGACT00000003071	na	na
groupX	1920938	1921900	Chr10	3415696	3416658	ENSGACG00000002355	no_name	protein_coding	na	na	n	na	na	na
groupX	1935507	1963916	Chr10	3430265	3458674	ENSGACG00000002357	MYO1G	protein_coding	ENSG00000136286	MYO1G	n	na	na	na
groupX	1970246	1970380	Chr10	3465004	3465138	ENSGACG00000022617	SNORA9	snoRNA	ENSG00000277184	SNORA9	n	na	na	na
groupX	1970987	1971121	Chr10	3465745	3465879	ENSGACG00000022676	SNORA9	snoRNA	ENSG00000277184	SNORA9	n	na	na	na
groupX	1971735	1971869	Chr10	3466493	3466627	ENSGACG00000022648	SNORA9	snoRNA	ENSG00000277184	SNORA9	n	na	na	na
groupX	1995486	1996462	Chr10	3490244	3491220	ENSGACG00000002361	no_name	protein_coding	na	na	n	na	na	na
groupX	2003674	2007108	Chr10	3498432	3501866	ENSGACG00000002364	si:ch211-195b13.1	protein_coding	na	na	n	na	na	na
groupX	2013153	2018303	Chr10	3507911	3513061	ENSGACG00000002372	eya3	protein_coding	ENSG00000158161	EYA3	n	ENSGACT00000003111	na	na
groupX	2022325	2030015	Chr10	3517083	3524773	ENSGACG00000002382	xkr8.1	protein_coding	ENSG00000158156	XKR8	n	ENSGACT00000003113	na	na
groupX	2030532	2033177	Chr10	3525290	3527935	ENSGACG00000002383	xkr8.3	protein_coding	ENSG00000158156	XKR8	n	ENSGACT00000003117	na	na
groupX	2034216	2038495	Chr10	3528974	3533253	ENSGACG00000002389	srsf4	protein_coding	ENSG00000116350	SRSF4	n	na	na	na
groupX	2040261	2045837	Chr10	3535019	3540595	ENSGACG00000002391	msto1	protein_coding	ENSG00000125459	MSTO1	n	ENSGACT00000003147	na	na
groupX	2048132	2052324	Chr10	3542890	3547082	ENSGACG00000002413	no_name	protein_coding	na	na	n	na	na	na
groupX	2059295	2063825	Chr10	3554053	3558583	ENSGACG00000002417	tomm40l	protein_coding	ENSG00000130204	TOMM40	n	ENSGACT00000003178	na	na
groupX	2064301	2065446	Chr10	3559059	3560204	ENSGACG00000002429	APOA4 (1 of 4)	protein_coding	ENSG00000110244	APOA4	n	ENSGACT00000003179	na	na
groupX	2067660	2068599	Chr10	3562418	3563357	ENSGACG00000002431	APOA4 (2 of 4)	protein_coding	ENSG00000110244	APOA4	n	ENSGACT00000003184	na	na
groupX	2070461	2073621	Chr10	3565219	3568379	ENSGACG00000002433	apoea	protein_coding	ENSG00000130203	APOE	n	ENSGACT00000003193	na	na
groupX	2074772	2080731	Chr10	3569530	3575489	ENSGACG00000002442	lipea	protein_coding	ENSG00000079435	LIPE	n	ENSGACT00000003199	na	na
groupX	2085482	2100701	Chr10	3580240	3595459	ENSGACG00000002446	slc9a3.2	protein_coding	ENSG00000066230	SLC9A3	n	na	na	na
groupX	2101278	2103856	Chr10	3596036	3598614	ENSGACG00000002451	olah	protein_coding	ENSG00000152463	OLAH	n	ENSGACT00000003210	na	na
groupX	2107359	2116687	Chr10	3602117	3611445	ENSGACG00000002455	no_name	protein_coding	ENSG00000126070	AGO3	n	na	na	na
groupX	2121801	2122745	Chr10	3616559	3617503	ENSGACG00000002467	FFAR2	protein_coding	ENSG00000126262	FFAR2	n	na	na	na
groupX	2125535	2126404	Chr10	3620293	3621162	ENSGACG00000002471	FFAR1	protein_coding	ENSG00000126266	FFAR1	n	ENSGACT00000003234	na	na
groupX	2127005	2130720	Chr10	3621763	3625478	ENSGACG00000002474	tekt2	protein_coding	ENSG00000092850	TEKT2	n	na	na	na
groupX	2133538	2138778	Chr10	3628296	3633536	ENSGACG00000002481	usf2	protein_coding	ENSG00000105698	USF2	n	na	na	na
groupX	2144380	2148680	Chr10	3639138	3643438	ENSGACG00000002484	lmna	protein_coding	ENSG00000160789	LMNA	n	ENSGACT00000003250	na	na
groupX	2149890	2153084	Chr10	3644648	3647842	ENSGACG00000002488	apoa1bp	protein_coding	ENSG00000163382	NAXE	n	ENSGACT00000003265	na	na
groupX	2152948	2157570	Chr10	3647706	3652328	ENSGACG00000002503	scn1bb	protein_coding	ENSG00000105711	SCN1B	n	ENSGACT00000003292	na	na
groupX	2157855	2162652	Chr10	3652613	3657410	ENSGACG00000002516	ZBTB22 (2 of 2)	protein_coding	ENSG00000236104	ZBTB22	n	ENSGACT00000003298	na	na
groupX	2163813	2169060	Chr10	3658571	3663818	ENSGACG00000002525	mbpa	protein_coding	na	na	n	na	na	na
groupX	2176422	2178269	Chr10	3671180	3673027	ENSGACG00000002526	GALR1 (1 of 2)	protein_coding	ENSG00000166573	GALR1	n	na	na	na
groupX	2215163	2223633	Chr10	3709921	3718391	ENSGACG00000002533	sall3b	protein_coding	ENSG00000256463	SALL3	n	na	na	na
groupX	2225091	2256547	Chr10	3719849	3751305	ENSGACG00000002539	atp9b	protein_coding	ENSG00000166377	ATP9B	n	ENSGACT00000003339	na	na
groupX	2269766	2289402	Chr10	3764524	3784160	ENSGACG00000002545	nfatc1	protein_coding	ENSG00000131196	NFATC1	n	na	na	na
groupX	2302752	2305397	Chr10	3797510	3800155	ENSGACG00000002548	no_name	protein_coding	na	na	n	na	na	na
groupX	2308929	2311785	Chr10	3803687	3806543	ENSGACG00000002556	SLC52A1	protein_coding	ENSG00000185803	SLC52A2	n	ENSGACT00000003358	na	na
groupX	2313461	2315694	Chr10	3808219	3810452	ENSGACG00000002562	zgc:109744	protein_coding	na	na	n	ENSGACT00000003359	na	na
groupX	2318615	2324238	Chr10	3813373	3818996	ENSGACG00000002563	FBXL6	protein_coding	ENSG00000182325	FBXL6	n	ENSGACT00000003364	na	na
groupX	2359921	2398637	Chr10	3854679	3893395	ENSGACG00000002566	pleca	protein_coding	ENSG00000178209	PLEC	n	ENSGACT00000003374	na	na
groupX	2476485	2478519	Chr10	3971243	3973277	ENSGACG00000002573	trhrb	protein_coding	ENSG00000174417	TRHR	n	na	na	na
groupX	2485855	2511087	Chr10	3980613	4005845	ENSGACG00000002575	nudcd1	protein_coding	ENSG00000120526	NUDCD1	n	ENSGACT00000003385	na	na
groupX	2515940	2546588	Chr10	4010698	4041346	ENSGACG00000002583	pkhd1l1	protein_coding	ENSG00000205038	PKHD1L1	n	na	na	na
groupX	2549399	2575889	Chr10	4044157	4070647	ENSGACG00000002607	map7d1b	protein_coding	ENSG00000116871	MAP7D1	n	na	na	na
groupX	2584514	2588606	Chr10	4079272	4083364	ENSGACG00000002615	meaf6	protein_coding	ENSG00000163875	MEAF6	n	ENSGACT00000003438	na	na
groupX	2593493	2597832	Chr10	4088251	4092590	ENSGACG00000002619	fhl3b	protein_coding	ENSG00000183386	FHL3	n	na	na	na
groupX	2610330	2613934	Chr10	4105088	4108692	ENSGACG00000002629	rragcb	protein_coding	ENSG00000116954	RRAGC	n	ENSGACT00000003464	na	na
groupX	2613496	2618425	Chr10	4108254	4113183	ENSGACG00000002641	ppt1	protein_coding	ENSG00000131238	PPT1	n	ENSGACT00000003480	na	na
groupX	2619509	2624121	Chr10	4114267	4118879	ENSGACG00000002653	cap1	protein_coding	ENSG00000131236	CAP1	n	ENSGACT00000003487	na	na
groupX	2630541	2636997	Chr10	4125299	4131755	ENSGACG00000002660	si:ch211-193k19.1	protein_coding	ENSG00000142687	KIAA0319L	n	na	na	na
groupX	2644767	2648672	Chr10	4139525	4143430	ENSGACG00000002669	ncdn	protein_coding	ENSG00000020129	NCDN	n	ENSGACT00000003502	na	na
groupX	2650823	2657474	Chr10	4145581	4152232	ENSGACG00000002672	tfap2e	protein_coding	ENSG00000116819	TFAP2E	n	na	na	na
groupX	2664211	2673089	Chr10	4158969	4167847	ENSGACG00000002674	psmb2	protein_coding	ENSG00000126067	PSMB2	n	ENSGACT00000003508	na	na
groupX	2673290	2674063	Chr10	4168048	4168821	ENSGACG00000002675	cdca5	protein_coding	na	na	n	na	na	na
groupX	2686376	2688103	Chr10	4181134	4182861	ENSGACG00000002678	no_name	protein_coding	na	na	n	na	na	na
groupX	2692698	2696770	Chr10	4187456	4191528	ENSGACG00000002679	CLSPN	protein_coding	ENSG00000092853	CLSPN	n	na	na	na
groupX	2713466	2724781	Chr10	4208224	4219539	ENSGACG00000002683	ago4	protein_coding	ENSG00000134698	AGO4	n	na	na	na
groupX	2731092	2731781	Chr10	4225850	4226539	ENSGACG00000002688	no_name	protein_coding	na	na	n	na	na	na
groupX	2731942	2734052	Chr10	4226700	4228810	ENSGACG00000002689	C1orf109	protein_coding	ENSG00000116922	C1orf109	n	ENSGACT00000003530	na	na
groupX	2734533	2737959	Chr10	4229291	4232717	ENSGACG00000002694	cdca8	protein_coding	ENSG00000134690	CDCA8	n	na	na	na
groupX	2923308	3005703	Chr10	4418066	4500461	ENSGACG00000002696	EPHA10	protein_coding	na	na	n	na	na	na
groupX	3013176	3023246	Chr10	4507934	4518004	ENSGACG00000002703	no_name	protein_coding	na	na	n	ENSGACT00000003558	na	na
groupX	3034628	3042888	Chr10	4529386	4537646	ENSGACG00000002716	prdm1b	protein_coding	na	na	n	na	na	na
groupX	3073192	3083180	Chr10	4567950	4577938	ENSGACG00000002719	AIM1L	protein_coding	ENSG00000176092	AIM1L	n	ENSGACT00000003578	na	na
groupX	3092584	3097848	Chr10	4587342	4592606	ENSGACG00000002726	no_name	protein_coding	na	na	n	na	na	na
groupX	3105898	3107972	Chr10	4600656	4602730	ENSGACG00000002738	no_name	protein_coding	na	na	n	na	na	na
groupX	3113309	3116564	Chr10	4608067	4611322	ENSGACG00000002740	zgc:114119	protein_coding	ENSG00000164758	MED30	n	ENSGACT00000003598	na	na
groupX	3117639	3168788	Chr10	4612397	4663546	ENSGACG00000002741	EXTL1	protein_coding	ENSG00000158008	EXTL1	n	ENSGACT00000003613	na	na
groupX	3180044	3182444	Chr10	4674802	4677202	ENSGACG00000002754	nrm	protein_coding	ENSG00000137404	NRM	n	ENSGACT00000003625	na	na
groupX	3186971	3190351	Chr10	4681729	4685109	ENSGACG00000002768	ppp1r18	protein_coding	ENSG00000146112	PPP1R18	n	na	na	na
groupX	3193538	3202509	Chr10	4688296	4697267	ENSGACG00000002769	cratb	protein_coding	na	na	n	ENSGACT00000003690	na	na
groupX	3202822	3206898	Chr10	4697580	4701656	ENSGACG00000002811	ppt2	protein_coding	ENSG00000221988	PPT2	n	ENSGACT00000003723	na	na
groupX	3209724	3212592	Chr10	4704482	4707350	ENSGACG00000002835	rps5	protein_coding	ENSG00000083845	RPS5	n	ENSGACT00000003768	na	na
groupX	3210656	3210788	Chr10	4705414	4705546	ENSGACG00000022324	SNORA3	snoRNA	ENSG00000200983	SNORA3A	n	na	na	na
groupX	3211541	3211673	Chr10	4706299	4706431	ENSGACG00000022614	SNORA3	snoRNA	ENSG00000200983	SNORA3A	n	na	na	na
groupX	3212117	3212249	Chr10	4706875	4707007	ENSGACG00000022346	SNORA3	snoRNA	ENSG00000200983	SNORA3A	n	na	na	na
groupX	3212868	3215888	Chr10	4707626	4710646	ENSGACG00000002872	ddah2	protein_coding	ENSG00000213722	DDAH2	n	ENSGACT00000003781	na	na
groupX	3219271	3222134	Chr10	4714029	4716892	ENSGACG00000002884	si:ch73-156o22.2	protein_coding	na	na	n	na	na	na
groupX	3225240	3229932	Chr10	4719998	4724690	ENSGACG00000002885	clic1	protein_coding	ENSG00000213719	CLIC1	n	na	na	na
groupX	3231202	3235847	Chr10	4725960	4730605	ENSGACG00000002895	no_name	protein_coding	na	na	n	na	na	na
groupX	3240832	3242595	Chr10	4735590	4737353	ENSGACG00000002897	no_name	protein_coding	na	na	n	ENSGACT00000003798	na	na
groupX	3255920	3259739	Chr10	4750678	4754497	ENSGACG00000002898	ck2b (1 of 2)	protein_coding	na	na	n	ENSGACT00000003818	na	na
groupX	3271732	3276158	Chr10	4766490	4770916	ENSGACG00000002910	prrc2a	protein_coding	ENSG00000204469	PRRC2A	n	na	na	na
groupX	3280327	3286411	Chr10	4775085	4781169	ENSGACG00000002914	neu1	protein_coding	ENSG00000204386	NEU1	n	ENSGACT00000003826	na	na
groupX	3290202	3294061	Chr10	4784960	4788819	ENSGACG00000002916	C9orf91	protein_coding	ENSG00000157693	C9orf91	n	ENSGACT00000003833	na	na
groupX	3299347	3306415	Chr10	4794105	4801173	ENSGACG00000002923	prrt1	protein_coding	ENSG00000204314	PRRT1	n	na	na	na
groupX	3306525	3318125	Chr10	4801283	4812883	ENSGACG00000002927	skiv2l	protein_coding	ENSG00000204351	SKIV2L	n	ENSGACT00000003847	na	na
groupX	3318408	3321704	Chr10	4813166	4816462	ENSGACG00000002935	nelfe	protein_coding	ENSG00000204356	NELFE	n	ENSGACT00000003858	na	na
groupX	3323270	3327804	Chr10	4818028	4822562	ENSGACG00000002943	zbtb12.2	protein_coding	ENSG00000204366	ZBTB12	n	na	na	na
groupX	3330459	3337462	Chr10	4825217	4832220	ENSGACG00000002946	ehmt2	protein_coding	ENSG00000204371	EHMT2	n	ENSGACT00000003875	na	na
groupX	3338355	3349599	Chr10	4833113	4844357	ENSGACG00000002956	SLC44A4	protein_coding	ENSG00000204385	SLC44A4	n	na	na	na
groupX	3351833	3356237	Chr10	4846591	4850995	ENSGACG00000002972	RNF5	protein_coding	ENSG00000204308	RNF5	n	ENSGACT00000003906	na	na
groupX	3357549	3358775	Chr10	4852307	4853533	ENSGACG00000002979	utp23	protein_coding	ENSG00000147679	UTP23	n	ENSGACT00000003914	na	na
groupX	3360304	3365628	Chr10	4855062	4860386	ENSGACG00000002984	rad21b	protein_coding	ENSG00000164754	RAD21	n	na	na	na
groupX	3366755	3370483	Chr10	4861513	4865241	ENSGACG00000002989	KRT23 (1 of 2)	protein_coding	ENSG00000171431	KRT20	n	na	na	na
groupX	3380992	3385850	Chr10	4875750	4880608	ENSGACG00000002999	slc30a8	protein_coding	ENSG00000164756	SLC30A8	n	na	na	na
groupX	3389768	3416816	Chr10	4884526	4911574	ENSGACG00000003014	med30	protein_coding	ENSG00000164758	MED30	n	na	na	na
groupX	3422531	3429425	Chr10	4917289	4924183	ENSGACG00000003017	EXT1 (1 of 2)	protein_coding	ENSG00000182197	EXT1	n	na	na	na
groupX	3498931	3499037	Chr10	4993689	4993795	ENSGACG00000022548	no_name	miRNA	na	na	n	na	na	na
groupX	3603661	3645980	Chr10	5098419	5140738	ENSGACG00000003020	angpt1	protein_coding	ENSG00000154188	ANGPT1	n	na	na	na
groupX	3735744	3766158	Chr10	5230502	5260916	ENSGACG00000003048	sdc2	protein_coding	ENSG00000169439	SDC2	n	ENSGACT00000004012	na	na
groupX	3751363	3751443	Chr10	5246121	5246201	ENSGACG00000022507	no_name	miRNA	na	na	n	na	na	na
groupX	3768771	3772197	Chr10	5263529	5266955	ENSGACG00000003058	no_name	protein_coding	na	na	n	ENSGACT00000004019	na	na
groupX	3777497	3783434	Chr10	5272255	5278192	ENSGACG00000003061	TPMT	protein_coding	ENSG00000137364	TPMT	n	ENSGACT00000004035	na	na
groupX	3784665	3786568	Chr10	5279423	5281326	ENSGACG00000003072	LIMD1 (1 of 2)	protein_coding	na	na	n	na	na	na
groupX	3789002	3793635	Chr10	5283760	5288393	ENSGACG00000003074	CDCP1 (1 of 3)	protein_coding	ENSG00000163814	CDCP1	n	na	na	na
groupX	3793646	3798174	Chr10	5288404	5292932	ENSGACG00000003078	CDCP1 (2 of 3)	protein_coding	ENSG00000163814	CDCP1	n	na	na	na
groupX	3799986	3802085	Chr10	5294744	5296843	ENSGACG00000003083	CLEC3B (1 of 2)	protein_coding	ENSG00000163815	CLEC3B	n	na	na	na
groupX	3802700	3804789	Chr10	5297458	5299547	ENSGACG00000003085	exosc7	protein_coding	ENSG00000075914	EXOSC7	n	ENSGACT00000004075	na	na
groupX	3808700	3811680	Chr10	5303458	5306438	ENSGACG00000003109	zdhhc3b	protein_coding	ENSG00000163812	ZDHHC3	n	na	na	na
groupX	3811576	3812596	Chr10	5306334	5307354	ENSGACG00000003115	no_name	protein_coding	na	na	n	na	na	na
groupX	3817107	3818749	Chr10	5311865	5313507	ENSGACG00000003118	TMEM42	protein_coding	ENSG00000169964	TMEM42	n	na	na	na
groupX	3827284	3869718	Chr10	5322042	5364476	ENSGACG00000003120	OSBPL10 (1 of 2)	protein_coding	ENSG00000144645	OSBPL10	n	ENSGACT00000004102	na	na
groupX	3872879	3929245	Chr10	5367637	5424003	ENSGACG00000003131	stt3b	protein_coding	na	na	n	na	na	na
groupX	3938771	3955496	Chr10	5433529	5450254	ENSGACG00000003140	TGFBR2 (1 of 2)	protein_coding	ENSG00000163513	TGFBR2	n	ENSGACT00000004139	na	na
groupX	3979201	4101686	Chr10	5473959	5596444	ENSGACG00000003155	RBMS3	protein_coding	ENSG00000144642	RBMS3	n	na	na	na
groupX	4246938	4250100	Chr10	5741696	5744858	ENSGACG00000003159	no_name	protein_coding	na	na	n	na	na	na
groupX	4247053	4250366	Chr10	5741811	5745124	ENSGACG00000003160	eomesa	protein_coding	ENSG00000163508	EOMES	n	na	na	na
groupX	4268000	4288302	Chr10	5762758	5783060	ENSGACG00000003175	SLC4A7	protein_coding	ENSG00000033867	SLC4A7	n	na	na	na
groupX	4293947	4298804	Chr10	5788705	5793562	ENSGACG00000003183	HERPUD2 (1 of 2)	protein_coding	ENSG00000122557	HERPUD2	n	ENSGACT00000004188	na	na
groupX	4364784	4380750	Chr10	5859542	5875508	ENSGACG00000003192	bai1b	protein_coding	ENSG00000181790	ADGRB1	n	na	na	na
groupX	4396935	4397081	Chr10	5891693	5891839	ENSGACG00000003200	ATPIF1	protein_coding	na	na	n	ENSGACT00000004203	na	na
groupX	4397732	4401830	Chr10	5892490	5896588	ENSGACG00000003202	HNRNPR	protein_coding	ENSG00000125944	HNRNPR	n	ENSGACT00000004223	na	na
groupX	4406099	4408928	Chr10	5900857	5903686	ENSGACG00000003220	dnajc8	protein_coding	ENSG00000126698	DNAJC8	n	ENSGACT00000004236	na	na
groupX	4412859	4420877	Chr10	5907617	5915635	ENSGACG00000003232	clk2a	protein_coding	ENSG00000176444	CLK2	n	ENSGACT00000004246	na	na
groupX	4428475	4430794	Chr10	5923233	5925552	ENSGACG00000003241	no_name	protein_coding	ENSG00000143379	SETDB1	n	ENSGACT00000004255	na	na
groupX	4431116	4431815	Chr10	5925874	5926573	ENSGACG00000003244	no_name	protein_coding	na	na	n	ENSGACT00000004256	na	na
groupX	4437037	4445941	Chr10	5931795	5940699	ENSGACG00000003246	cers2a	protein_coding	ENSG00000143418	CERS2	n	ENSGACT00000004295	na	na
groupX	4451534	4470299	Chr10	5946292	5965057	ENSGACG00000003274	celf3a	protein_coding	ENSG00000159409	CELF3	n	na	na	na
groupX	4476813	4485782	Chr10	5971571	5980540	ENSGACG00000003280	rprd2a	protein_coding	ENSG00000163125	RPRD2	n	na	na	na
groupX	4487597	4490409	Chr10	5982355	5985167	ENSGACG00000003287	CIART	protein_coding	ENSG00000159208	CIART	n	ENSGACT00000004319	na	na
groupX	4494137	4495132	Chr10	5988895	5989890	ENSGACG00000003294	mrps21	protein_coding	ENSG00000266472	MRPS21	n	ENSGACT00000004321	na	na
groupX	4499270	4501595	Chr10	5994028	5996353	ENSGACG00000003295	crabp2b	protein_coding	ENSG00000143320	CRABP2	n	na	na	na
groupX	4505024	4510758	Chr10	5999782	6005516	ENSGACG00000003303	scamp3	protein_coding	ENSG00000116521	SCAMP3	n	ENSGACT00000004358	na	na
groupX	4521465	4540223	Chr10	6016223	6034981	ENSGACG00000003327	ash1l	protein_coding	ENSG00000116539	ASH1L	n	ENSGACT00000004377	na	na
groupX	4561526	4564105	Chr10	6056284	6058863	ENSGACG00000003336	RPS27	protein_coding	na	na	n	ENSGACT00000004402	na	na
groupX	4562577	4562706	Chr10	6057335	6057464	ENSGACG00000022611	SNORA35	snoRNA	ENSG00000208839	SNORA35	n	na	na	na
groupX	4563508	4563637	Chr10	6058266	6058395	ENSGACG00000022645	SNORA35	snoRNA	ENSG00000208839	SNORA35	n	na	na	na
groupX	4565023	4570860	Chr10	6059781	6065618	ENSGACG00000003357	no_name	protein_coding	na	na	n	na	na	na
groupX	4577651	4585903	Chr10	6072409	6080661	ENSGACG00000003363	si:ch211-39a7.1	protein_coding	ENSG00000175344	CHRNA7	n	na	na	na
groupX	4594398	4595458	Chr10	6089156	6090216	ENSGACG00000003370	no_name	protein_coding	na	na	n	na	na	na
groupX	4596269	4597338	Chr10	6091027	6092096	ENSGACG00000003373	no_name	protein_coding	na	na	n	na	na	na
groupX	4597356	4605078	Chr10	6092114	6099836	ENSGACG00000003375	snx27a	protein_coding	ENSG00000143376	SNX27	n	ENSGACT00000004451	na	na
groupX	4606778	4608348	Chr10	6101536	6103106	ENSGACG00000003398	icn	protein_coding	ENSG00000196154	S100A4	n	ENSGACT00000004458	na	na
groupX	4611549	4612133	Chr10	6106307	6106891	ENSGACG00000003403	s100a10a	protein_coding	ENSG00000197747	S100A10	n	ENSGACT00000004464	na	na
groupX	4620701	4627957	Chr10	6115459	6122715	ENSGACG00000003409	STMN2 (1 of 2)	protein_coding	ENSG00000104435	STMN2	n	na	na	na
groupX	4632911	4634389	Chr10	6127669	6129147	ENSGACG00000003436	hey1	protein_coding	ENSG00000164683	HEY1	n	na	na	na
groupX	4667973	4675806	Chr10	6162731	6170564	ENSGACG00000003437	zbtb10	protein_coding	ENSG00000205189	ZBTB10	n	ENSGACT00000004506	na	na
groupX	4689536	4695052	Chr10	6184294	6189810	ENSGACG00000003440	tpd52	protein_coding	ENSG00000076554	TPD52	n	na	na	na
groupX	4706225	4711398	Chr10	6200983	6206156	ENSGACG00000003445	znf704	protein_coding	ENSG00000164684	ZNF704	n	na	na	na
groupX	4728447	4733092	Chr10	6223205	6227850	ENSGACG00000003449	no_name	protein_coding	na	na	n	na	na	na
groupX	4736748	4744791	Chr10	6231506	6239549	ENSGACG00000003451	pag1	protein_coding	ENSG00000076641	PAG1	n	na	na	na
groupX	4771304	4773415	Chr10	6266062	6268173	ENSGACG00000003453	MRPL53	protein_coding	ENSG00000204822	MRPL53	n	ENSGACT00000004532	na	na
groupX	4774304	4775900	Chr10	6269062	6270658	ENSGACG00000003457	fabp11a	protein_coding	ENSG00000147588	PMP2	n	ENSGACT00000004546	na	na
groupX	4789142	4791510	Chr10	6283900	6286268	ENSGACG00000003469	FAM8A1 (1 of 2)	protein_coding	ENSG00000137414	FAM8A1	n	ENSGACT00000004549	na	na
groupX	4855559	4859301	Chr10	6350317	6354059	ENSGACG00000003472	atxn1a	protein_coding	ENSG00000124788	ATXN1	n	ENSGACT00000004558	na	na
groupX	4866595	4871364	Chr10	6361353	6366122	ENSGACG00000003477	gmpr	protein_coding	ENSG00000137198	GMPR	n	na	na	na
groupX	4879279	4891719	Chr10	6374037	6386477	ENSGACG00000003517	mylipa	protein_coding	ENSG00000007944	MYLIP	n	na	na	na
groupX	4933476	4937644	Chr10	6428234	6432402	ENSGACG00000003530	dtnbp1b	protein_coding	ENSG00000047579	DTNBP1	n	ENSGACT00000004632	na	na
groupX	4941823	4965131	Chr10	6436581	6459889	ENSGACG00000003533	jarid2b	protein_coding	ENSG00000008083	JARID2	n	na	na	na
groupX	5093819	5117753	Chr10	6588577	6612511	ENSGACG00000003552	pard6gb	protein_coding	ENSG00000178184	PARD6G	n	na	na	na
groupX	5119365	5122622	Chr10	6614123	6617380	ENSGACG00000003558	bloc1s4	protein_coding	ENSG00000186222	BLOC1S4	n	ENSGACT00000004678	na	na
groupX	5125398	5129046	Chr10	6620156	6623804	ENSGACG00000003566	rrm2b	protein_coding	ENSG00000048392	RRM2B	n	ENSGACT00000004713	na	na
groupX	5129342	5133262	Chr10	6624100	6628020	ENSGACG00000003591	mtdha	protein_coding	ENSG00000147649	MTDH	n	ENSGACT00000004722	na	na
groupX	5137406	5143997	Chr10	6632164	6638755	ENSGACG00000003599	laptm4b	protein_coding	ENSG00000104341	LAPTM4B	n	ENSGACT00000004763	na	na
groupX	5147584	5149421	Chr10	6642342	6644179	ENSGACG00000003628	rpl30	protein_coding	ENSG00000156482	RPL30	n	ENSGACT00000004771	na	na
groupX	5156283	5159891	Chr10	6651041	6654649	ENSGACG00000003632	hrsp12	protein_coding	ENSG00000132541	RIDA	n	ENSGACT00000004790	na	na
groupX	5162334	5166765	Chr10	6657092	6661523	ENSGACG00000003645	stk3	protein_coding	ENSG00000104375	STK3	n	ENSGACT00000004804	na	na
groupX	5169759	5175141	Chr10	6664517	6669899	ENSGACG00000003656	spag1a	protein_coding	ENSG00000104450	SPAG1	n	ENSGACT00000004810	na	na
groupX	5180236	5186040	Chr10	6674994	6680798	ENSGACG00000003662	no_name	protein_coding	ENSG00000034677	RNF19A	n	na	na	na
groupX	5191874	5200415	Chr10	6686632	6695173	ENSGACG00000003666	ptpn2b	protein_coding	ENSG00000175354	PTPN2	n	na	na	na
groupX	5203063	5206145	Chr10	6697821	6700903	ENSGACG00000003674	psmg2	protein_coding	ENSG00000128789	PSMG2	n	ENSGACT00000004836	na	na
groupX	5206718	5210694	Chr10	6701476	6705452	ENSGACG00000003682	zgc:136493 (1 of 2)	protein_coding	ENSG00000137106	GRHPR	n	ENSGACT00000004839	na	na
groupX	5215017	5224842	Chr10	6709775	6719600	ENSGACG00000003684	ncaldb	protein_coding	na	na	n	ENSGACT00000004857	na	na
groupX	5230245	5243315	Chr10	6725003	6738073	ENSGACG00000003695	grhl2b	protein_coding	ENSG00000083307	GRHL2	n	na	na	na
groupX	5256358	5262760	Chr10	6751116	6757518	ENSGACG00000003700	ywhabl (2 of 2)	protein_coding	ENSG00000175793	SFN	n	ENSGACT00000004957	na	na
groupX	5264307	5270721	Chr10	6759065	6765479	ENSGACG00000003771	pabpc1b	protein_coding	ENSG00000070756	PABPC1	n	ENSGACT00000004995	na	na
groupX	5267728	5267864	Chr10	6762486	6762622	ENSGACG00000022646	SNORA5	snoRNA	ENSG00000206838	SNORA5A	n	na	na	na
groupX	5271210	5271936	Chr10	6765968	6766694	ENSGACG00000003808	no_name	protein_coding	na	na	n	ENSGACT00000005010	na	na
groupX	5277578	5281029	Chr10	6772336	6775787	ENSGACG00000003809	lix1l	protein_coding	ENSG00000271601	LIX1L	n	na	na	na
groupX	5284445	5288169	Chr10	6779203	6782927	ENSGACG00000003819	sf3b4	protein_coding	ENSG00000143368	SF3B4	n	ENSGACT00000005052	na	na
groupX	5292247	5299137	Chr10	6787005	6793895	ENSGACG00000003844	SV2A (1 of 2)	protein_coding	ENSG00000159164	SV2A	n	na	na	na
groupX	5303181	5305110	Chr10	6797939	6799868	ENSGACG00000003870	ctssb.2	protein_coding	ENSG00000163131	CTSS	n	na	na	na
groupX	5305887	5309240	Chr10	6800645	6803998	ENSGACG00000003898	ctssa	protein_coding	na	na	n	na	na	na
groupX	5313483	5315330	Chr10	6808241	6810088	ENSGACG00000003902	lingo4a	protein_coding	ENSG00000213171	LINGO4	n	na	na	na
groupX	5316573	5320502	Chr10	6811331	6815260	ENSGACG00000003903	vps72	protein_coding	ENSG00000163159	VPS72	n	ENSGACT00000005149	na	na
groupX	5337399	5352880	Chr10	6832157	6847638	ENSGACG00000003919	SYNGAP1 (1 of 2)	protein_coding	ENSG00000197283	SYNGAP1	n	na	na	na
groupX	5358732	5359721	Chr10	6853490	6854479	ENSGACG00000003931	RXFP4	protein_coding	ENSG00000173080	RXFP4	n	ENSGACT00000005167	na	na
groupX	5372498	5374253	Chr10	6867256	6869011	ENSGACG00000003932	no_name	protein_coding	na	na	n	na	na	na
groupX	5374554	5376703	Chr10	6869312	6871461	ENSGACG00000003934	no_name	protein_coding	na	na	n	na	na	na
groupX	5419651	5422992	Chr10	6914409	6917750	ENSGACG00000003937	tshz1	protein_coding	ENSG00000179981	TSHZ1	n	na	na	na
groupX	5549149	5742920	Chr10	7043907	7237678	ENSGACG00000003938	CSMD3 (1 of 2)	protein_coding	na	na	n	na	na	na
groupX	5760063	5761742	Chr10	7254821	7256500	ENSGACG00000003969	no_name	protein_coding	na	na	n	na	na	na
groupX	5909147	5954293	Chr10	7403905	7449051	ENSGACG00000003970	trps1	protein_coding	ENSG00000104447	TRPS1	n	na	na	na
groupX	6104679	6110318	Chr10	7599437	7605076	ENSGACG00000003981	clptm1l	protein_coding	ENSG00000049656	CLPTM1L	n	ENSGACT00000005249	na	na
groupX	6112546	6114066	Chr10	7607304	7608824	ENSGACG00000003995	rplp1	protein_coding	ENSG00000137818	RPLP1	n	ENSGACT00000005256	na	na
groupX	6122218	6129575	Chr10	7616976	7624333	ENSGACG00000004003	ptk2.2 (1 of 2)	protein_coding	ENSG00000169398	PTK2	n	ENSGACT00000005271	na	na
groupX	6131463	6151531	Chr10	7626221	7646289	ENSGACG00000004011	ptk2.2 (2 of 2)	protein_coding	na	na	n	na	na	na
groupX	6176151	6189656	Chr10	7670909	7684414	ENSGACG00000004021	DENND3 (1 of 2)	protein_coding	ENSG00000105339	DENND3	n	ENSGACT00000005295	na	na
groupX	6207305	6226049	Chr10	7702063	7720807	ENSGACG00000004032	SLC45A4 (1 of 2)	protein_coding	ENSG00000022567	SLC45A4	n	na	na	na
groupX	6233532	6234862	Chr10	7728290	7729620	ENSGACG00000004037	GPR20 (1 of 2)	protein_coding	ENSG00000204882	GPR20	n	na	na	na
groupX	6239040	6241382	Chr10	7733798	7736140	ENSGACG00000004039	CFAP20 (1 of 3)	protein_coding	ENSG00000070761	CFAP20	n	ENSGACT00000005326	na	na
groupX	6242528	6252272	Chr10	7737286	7747030	ENSGACG00000004051	dgat1a	protein_coding	ENSG00000185000	DGAT1	n	ENSGACT00000005346	na	na
groupX	6253554	6261464	Chr10	7748312	7756222	ENSGACG00000004066	zgc:63863	protein_coding	na	na	n	na	na	na
groupX	6307204	6312729	Chr10	7801962	7807487	ENSGACG00000004072	SCRT1 (1 of 2)	protein_coding	ENSG00000261678	SCRT1	n	na	na	na
groupX	6351262	6357528	Chr10	7846020	7852286	ENSGACG00000004076	slc39a4	protein_coding	ENSG00000147804	SLC39A4	n	na	na	na
groupX	6363530	6378968	Chr10	7858288	7873726	ENSGACG00000004084	cndp2	protein_coding	ENSG00000133313	CNDP2	n	ENSGACT00000005391	na	na
groupX	6379861	6384955	Chr10	7874619	7879713	ENSGACG00000004109	dus3l	protein_coding	ENSG00000141994	DUS3L	n	ENSGACT00000005430	na	na
groupX	6385847	6386826	Chr10	7880605	7881584	ENSGACG00000004141	no_name	pseudogene	na	na	n	na	na	na
groupX	6393646	6443171	Chr10	7888404	7937929	ENSGACG00000004143	AKAP9	protein_coding	ENSG00000127914	AKAP9	n	ENSGACT00000005476	na	na
groupX	6444050	6447473	Chr10	7938808	7942231	ENSGACG00000004161	cyp51	protein_coding	ENSG00000001630	CYP51A1	n	ENSGACT00000005488	na	na
groupX	6446801	6474821	Chr10	7941559	7969579	ENSGACG00000004168	krit1	protein_coding	ENSG00000001631	KRIT1	n	ENSGACT00000005514	na	na
groupX	6488984	6490992	Chr10	7983742	7985750	ENSGACG00000004184	si:dkey-266f7.9	protein_coding	na	na	n	ENSGACT00000005525	na	na
groupX	6494130	6496395	Chr10	7988888	7991153	ENSGACG00000004192	mrpl9	protein_coding	ENSG00000143436	MRPL9	n	ENSGACT00000005528	na	na
groupX	6497270	6501099	Chr10	7992028	7995857	ENSGACG00000004195	prcc	protein_coding	ENSG00000143294	PRCC	n	ENSGACT00000005532	na	na
groupX	6502871	6506523	Chr10	7997629	8001281	ENSGACG00000004199	HDGFL1	protein_coding	ENSG00000143321	HDGF	n	ENSGACT00000005546	na	na
groupX	6518248	6520602	Chr10	8013006	8015360	ENSGACG00000004206	mrpl24	protein_coding	ENSG00000143314	MRPL24	n	ENSGACT00000005561	na	na
groupX	6529898	6538871	Chr10	8024656	8033629	ENSGACG00000004219	BCAN (1 of 2)	protein_coding	ENSG00000132692	BCAN	n	na	na	na
groupX	6558927	6559021	Chr10	8053685	8053779	ENSGACG00000022181	no_name	miRNA	na	na	n	na	na	na
groupX	6574479	6586815	Chr10	8069237	8081573	ENSGACG00000004227	mef2d	protein_coding	ENSG00000116604	MEF2D	n	na	na	na
groupX	6592121	6595289	Chr10	8086879	8090047	ENSGACG00000004231	tmem79a	protein_coding	ENSG00000163472	TMEM79	n	ENSGACT00000005578	na	na
groupX	6604969	6608207	Chr10	8099727	8102965	ENSGACG00000004235	no_name	protein_coding	na	na	n	ENSGACT00000005580	na	na
groupX	6611945	6612009	Chr10	8106703	8106767	ENSGACG00000022304	no_name	miRNA	ENSG00000208008	MIR125A	n	na	na	na
groupX	6616061	6616155	Chr10	8110819	8110913	ENSGACG00000022220	no_name	miRNA	ENSG00000198975	MIRLET7A2	n	na	na	na
groupX	6636578	6638330	Chr10	8131336	8133088	ENSGACG00000004236	no_name	protein_coding	ENSG00000275896	PRSS2	n	ENSGACT00000005599	na	na
groupX	6640279	6657863	Chr10	8135037	8152621	ENSGACG00000004248	kmt2ba	protein_coding	ENSG00000272333	KMT2B	n	na	na	na
groupX	6662791	6666412	Chr10	8157549	8161170	ENSGACG00000004267	ZNF576 (1 of 3)	protein_coding	ENSG00000124444	ZNF576	n	ENSGACT00000005635	na	na
groupX	6667421	6673521	Chr10	8162179	8168279	ENSGACG00000004271	ndufv1	protein_coding	ENSG00000167792	NDUFV1	n	ENSGACT00000005663	na	na
groupX	6676041	6678139	Chr10	8170799	8172897	ENSGACG00000004307	hcn3	protein_coding	ENSG00000143630	HCN3	n	na	na	na
groupX	6682056	6684302	Chr10	8176814	8179060	ENSGACG00000004315	no_name	protein_coding	na	na	n	na	na	na
groupX	6688989	6695332	Chr10	8183747	8190090	ENSGACG00000004318	no_name	protein_coding	ENSG00000275395	FCGBP	n	na	na	na
groupX	6704711	6718157	Chr10	8199469	8212915	ENSGACG00000004332	pip5k1aa	protein_coding	ENSG00000159352	PSMD4	n	ENSGACT00000005791	na	na
groupX	6719206	6725533	Chr10	8213964	8220291	ENSGACG00000004387	znf687b	protein_coding	ENSG00000143373	ZNF687	n	na	na	na
groupX	6727023	6730315	Chr10	8221781	8225073	ENSGACG00000004393	aqp10b	protein_coding	ENSG00000143595	AQP10	n	ENSGACT00000005857	na	na
groupX	6731129	6733654	Chr10	8225887	8228412	ENSGACG00000004434	hax1	protein_coding	ENSG00000143575	HAX1	n	ENSGACT00000005874	na	na
groupX	6736069	6753817	Chr10	8230827	8248575	ENSGACG00000004446	ubap2l	protein_coding	ENSG00000143569	UBAP2L	n	na	na	na
groupX	6756296	6757966	Chr10	8251054	8252724	ENSGACG00000004466	C1orf43 (1 of 2)	protein_coding	ENSG00000143612	C1orf43	n	ENSGACT00000005896	na	na
groupX	6759695	6769534	Chr10	8254453	8264292	ENSGACG00000004468	TUFT1 (1 of 2)	protein_coding	ENSG00000143367	TUFT1	n	ENSGACT00000005905	na	na
groupX	6775927	6787908	Chr10	8270685	8282666	ENSGACG00000004475	cgnb	protein_coding	ENSG00000143375	CGN	n	ENSGACT00000005925	na	na
groupX	6793954	6795878	Chr10	8288712	8290636	ENSGACG00000004486	pygo2	protein_coding	ENSG00000163348	PYGO2	n	ENSGACT00000005931	na	na
groupX	6798225	6804337	Chr10	8292983	8299095	ENSGACG00000004491	SHE (1 of 2)	protein_coding	ENSG00000169291	SHE	n	na	na	na
groupX	6810201	6810711	Chr10	8304959	8305469	ENSGACG00000004501	s100s	protein_coding	ENSG00000196154	S100A4	n	na	na	na
groupX	6815119	6818593	Chr10	8309877	8313351	ENSGACG00000004506	s100u	protein_coding	na	na	n	ENSGACT00000005955	na	na
groupX	6824711	6825818	Chr10	8319469	8320576	ENSGACG00000004510	pbxip1a	protein_coding	na	na	n	ENSGACT00000005959	na	na
groupX	6831855	6832726	Chr10	8326613	8327484	ENSGACG00000004512	cks1b	protein_coding	ENSG00000173207	CKS1B	n	na	na	na
groupX	6917318	6925218	Chr10	8412076	8419976	ENSGACG00000004526	efna3a	protein_coding	ENSG00000251246	RP11-540D14.8	n	na	na	na
groupX	6955694	6967472	Chr10	8450452	8462230	ENSGACG00000004534	efna1a	protein_coding	ENSG00000169242	EFNA1	n	na	na	na
groupX	6975080	6975358	Chr10	8469838	8470116	ENSGACG00000004537	dpm3	protein_coding	ENSG00000179085	DPM3	n	ENSGACT00000006004	na	na
groupX	6985750	6996985	Chr10	8480508	8491743	ENSGACG00000004540	trim46b	protein_coding	ENSG00000163462	TRIM46	n	ENSGACT00000006012	na	na
groupX	7028296	7028853	Chr10	8523054	8523611	ENSGACG00000004547	no_name	protein_coding	na	na	n	na	na	na
groupX	7031490	7045737	Chr10	8526248	8540495	ENSGACG00000004549	no_name	protein_coding	ENSG00000160321	ZNF208	n	ENSGACT00000006020	na	na
groupX	7032333	7042882	Chr10	8527091	8537640	ENSGACG00000004558	no_name	protein_coding	na	na	n	na	na	na
groupX	7055574	7056841	Chr10	8550332	8551599	ENSGACG00000004561	no_name	protein_coding	na	na	n	na	na	na
groupX	7059143	7060050	Chr10	8553901	8554808	ENSGACG00000004562	no_name	protein_coding	na	na	n	na	na	na
groupX	7063527	7071810	Chr10	8558285	8566568	ENSGACG00000004565	tmem55a	protein_coding	ENSG00000155099	TMEM55A	n	na	na	na
groupX	7074399	7100108	Chr10	8569157	8594866	ENSGACG00000004581	necab1	protein_coding	ENSG00000123119	NECAB1	n	na	na	na
groupX	7102318	7108459	Chr10	8597076	8603217	ENSGACG00000004640	tmem64	protein_coding	ENSG00000180694	TMEM64	n	ENSGACT00000006138	na	na
groupX	7113611	7115820	Chr10	8608369	8610578	ENSGACG00000004644	tdp2b	protein_coding	ENSG00000111802	TDP2	n	ENSGACT00000006154	na	na
groupX	7116216	7116959	Chr10	8610974	8611717	ENSGACG00000004660	acot13	protein_coding	ENSG00000112304	ACOT13	n	ENSGACT00000006173	na	na
groupX	7118229	7119727	Chr10	8612987	8614485	ENSGACG00000004672	C6orf62	protein_coding	ENSG00000112308	C6orf62	n	ENSGACT00000006194	na	na
groupX	7121817	7123952	Chr10	8616575	8618710	ENSGACG00000004689	gmnn	protein_coding	ENSG00000112312	GMNN	n	ENSGACT00000006211	na	na
groupX	7126862	7143034	Chr10	8621620	8637792	ENSGACG00000004704	fam65b	protein_coding	ENSG00000111913	FAM65B	n	ENSGACT00000006225	na	na
groupX	7178557	7197519	Chr10	8673315	8692277	ENSGACG00000004716	si:dkeyp-120h9.1	protein_coding	na	na	n	ENSGACT00000006290	na	na
groupX	7205052	7223628	Chr10	8699810	8718386	ENSGACG00000004761	no_name	protein_coding	na	na	n	na	na	na
groupX	7274595	7275863	Chr10	8769353	8770621	ENSGACG00000004762	no_name	protein_coding	na	na	n	ENSGACT00000006297	na	na
groupX	7282383	7295753	Chr10	8777141	8790511	ENSGACG00000004765	no_name	protein_coding	na	na	n	na	na	na
groupX	7311673	7315488	Chr10	8806431	8810246	ENSGACG00000004769	crtap	protein_coding	ENSG00000170275	CRTAP	n	ENSGACT00000006338	na	na
groupX	7316510	7322199	Chr10	8811268	8816957	ENSGACG00000004796	fkbp9	protein_coding	ENSG00000122642	FKBP9	n	na	na	na
groupX	7359445	7365167	Chr10	8854203	8859925	ENSGACG00000004817	RPRD1A	protein_coding	ENSG00000141425	RPRD1A	n	ENSGACT00000006397	na	na
groupX	7366363	7374288	Chr10	8861121	8869046	ENSGACG00000004837	si:ch211-13c6.2	protein_coding	na	na	n	ENSGACT00000006411	na	na
groupX	7374555	7393329	Chr10	8869313	8888087	ENSGACG00000004846	nfyc	protein_coding	ENSG00000066136	NFYC	n	ENSGACT00000006446	na	na
groupX	7388210	7388305	Chr10	8882968	8883063	ENSGACG00000021205	no_name	miRNA	ENSG00000198974	MIR30E	n	na	na	na
groupX	7388526	7388622	Chr10	8883284	8883380	ENSGACG00000022312	no_name	miRNA	ENSG00000198974	MIR30E	n	na	na	na
groupX	7398926	7430988	Chr10	8893684	8925746	ENSGACG00000004872	KCNQ4	protein_coding	ENSG00000117013	KCNQ4	n	na	na	na
groupX	7434258	7435905	Chr10	8929016	8930663	ENSGACG00000004879	C11orf70	protein_coding	ENSG00000137691	C11orf70	n	na	na	na
groupX	7447952	7461974	Chr10	8942710	8956732	ENSGACG00000004892	tinagl1	protein_coding	ENSG00000142910	TINAGL1	n	na	na	na
groupX	7466075	7466995	Chr10	8960833	8961753	ENSGACG00000004952	lim2.4	protein_coding	ENSG00000105370	LIM2	n	na	na	na
groupX	7469450	7475911	Chr10	8964208	8970669	ENSGACG00000004959	ubqln4	protein_coding	ENSG00000160803	UBQLN4	n	ENSGACT00000006566	na	na
groupX	7477373	7480027	Chr10	8972131	8974785	ENSGACG00000004965	rab25a	protein_coding	ENSG00000132698	RAB25	n	na	na	na
groupX	7482342	7491100	Chr10	8977100	8985858	ENSGACG00000004976	ZNF385D (1 of 2)	protein_coding	ENSG00000151789	ZNF385D	n	na	na	na
groupX	7495980	7499056	Chr10	8990738	8993814	ENSGACG00000004980	SGOL1	protein_coding	ENSG00000129810	SGOL1	n	na	na	na
groupX	7501694	7507155	Chr10	8996452	9001913	ENSGACG00000004986	kat2b	protein_coding	ENSG00000114166	KAT2B	n	ENSGACT00000006611	na	na
groupX	7509878	7514648	Chr10	9004636	9009406	ENSGACG00000004997	rab5aa	protein_coding	ENSG00000144566	RAB5A	n	ENSGACT00000006617	na	na
groupX	7515648	7518998	Chr10	9010406	9013756	ENSGACG00000005002	otud6b	protein_coding	ENSG00000155100	OTUD6B	n	ENSGACT00000006677	na	na
groupX	7519977	7521819	Chr10	9014735	9016577	ENSGACG00000005052	LRRC69	protein_coding	ENSG00000214954	LRRC69	n	na	na	na
groupX	7541706	7557592	Chr10	9036464	9052350	ENSGACG00000005059	no_name	protein_coding	ENSG00000079102	RUNX1T1	n	na	na	na
groupX	7704303	7709478	Chr10	9199061	9204236	ENSGACG00000005082	fam92a1	protein_coding	ENSG00000188343	FAM92A1	n	ENSGACT00000006745	na	na
groupX	7736651	7741555	Chr10	9231409	9236313	ENSGACG00000005101	trib1	protein_coding	ENSG00000173334	TRIB1	n	na	na	na
groupX	7766479	7781903	Chr10	9261237	9276661	ENSGACG00000005113	fam91a1	protein_coding	ENSG00000176853	FAM91A1	n	na	na	na
groupX	7785046	7787391	Chr10	9279804	9282149	ENSGACG00000005128	klhl38a	protein_coding	ENSG00000175946	KLHL38	n	na	na	na
groupX	7791656	7813251	Chr10	9286414	9308009	ENSGACG00000005147	spire1a	protein_coding	ENSG00000134278	SPIRE1	n	na	na	na
groupX	7816031	7824206	Chr10	9310789	9318964	ENSGACG00000005164	ATP6V1C1 (2 of 2)	protein_coding	ENSG00000155097	ATP6V1C1	n	ENSGACT00000006862	na	na
groupX	7828917	7832779	Chr10	9323675	9327537	ENSGACG00000005185	azin1b	protein_coding	ENSG00000155096	AZIN1	n	ENSGACT00000006875	na	na
groupX	7837138	7840840	Chr10	9331896	9335598	ENSGACG00000005193	adnp2b	protein_coding	ENSG00000101544	ADNP2	n	ENSGACT00000006884	na	na
groupX	7842276	7843919	Chr10	9337034	9338677	ENSGACG00000005197	ggcta	protein_coding	ENSG00000006625	GGCT	n	ENSGACT00000006886	na	na
groupX	7845619	7848922	Chr10	9340377	9343680	ENSGACG00000005201	snrpd1	protein_coding	ENSG00000167088	SNRPD1	n	ENSGACT00000006916	na	na
groupX	7852324	7863130	Chr10	9347082	9357888	ENSGACG00000005220	ankib1a	protein_coding	ENSG00000001629	ANKIB1	n	na	na	na
groupX	7867059	7867349	Chr10	9361817	9362107	ENSGACG00000005235	no_name	protein_coding	ENSG00000198471	RTP2	n	ENSGACT00000006936	na	na
groupX	7881864	7883314	Chr10	9376622	9378072	ENSGACG00000005237	no_name	protein_coding	na	na	n	na	na	na
groupX	7887710	7887842	Chr10	9382468	9382600	ENSGACG00000022638	U8	snoRNA	ENSG00000202269	U8	n	na	na	na
groupX	7888167	7888308	Chr10	9382925	9383066	ENSGACG00000022631	U8	snoRNA	ENSG00000202269	U8	n	na	na	na
groupX	7888822	7888954	Chr10	9383580	9383712	ENSGACG00000022634	U8	snoRNA	ENSG00000202269	U8	n	na	na	na
groupX	7889270	7889402	Chr10	9384028	9384160	ENSGACG00000022629	U8	snoRNA	ENSG00000202269	U8	n	na	na	na
groupX	7889713	7889845	Chr10	9384471	9384603	ENSGACG00000022675	U8	snoRNA	ENSG00000202269	U8	n	na	na	na
groupX	7895550	7904576	Chr10	9390308	9399334	ENSGACG00000005238	no_name	protein_coding	ENSG00000178719	GRINA	n	ENSGACT00000006972	na	na
groupX	7905408	7912519	Chr10	9400166	9407277	ENSGACG00000005266	mapk15	protein_coding	ENSG00000181085	MAPK15	n	ENSGACT00000007000	na	na
groupX	7913975	7917664	Chr10	9408733	9412422	ENSGACG00000005283	vps28	protein_coding	ENSG00000160948	VPS28	n	ENSGACT00000007077	na	na
groupX	7920881	7935066	Chr10	9415639	9429824	ENSGACG00000005348	cap2	protein_coding	ENSG00000112186	CAP2	n	na	na	na
groupX	7939140	7945973	Chr10	9433898	9440731	ENSGACG00000005383	rbm24a	protein_coding	ENSG00000112183	RBM24	n	na	na	na
groupX	7954696	7966659	Chr10	9449454	9461417	ENSGACG00000005389	nup153	protein_coding	ENSG00000124789	NUP153	n	ENSGACT00000007148	na	na
groupX	7968712	7973392	Chr10	9463470	9468150	ENSGACG00000005401	ptdss1b	protein_coding	ENSG00000156471	PTDSS1	n	ENSGACT00000007157	na	na
groupX	7974298	7976605	Chr10	9469056	9471363	ENSGACG00000005407	mterfd1	protein_coding	ENSG00000156469	MTERF3	n	ENSGACT00000007173	na	na
groupX	7976832	7978303	Chr10	9471590	9473061	ENSGACG00000005419	uqcrb	protein_coding	ENSG00000156467	UQCRB	n	ENSGACT00000007184	na	na
groupX	7979042	7981406	Chr10	9473800	9476164	ENSGACG00000005427	lrrc14b	protein_coding	ENSG00000185028	LRRC14B	n	ENSGACT00000007189	na	na
groupX	7988106	7989346	Chr10	9482864	9484104	ENSGACG00000005433	gatad1	protein_coding	ENSG00000157259	GATAD1	n	ENSGACT00000007201	na	na
groupX	7990080	7991807	Chr10	9484838	9486565	ENSGACG00000005443	no_name	protein_coding	na	na	n	ENSGACT00000007204	na	na
groupX	8000348	8011770	Chr10	9495106	9506528	ENSGACG00000005445	fbxl2	protein_coding	ENSG00000153558	FBXL2	n	na	na	na
groupX	8015443	8022382	Chr10	9510201	9517140	ENSGACG00000005492	clasp2 (1 of 2)	protein_coding	ENSG00000163539	CLASP2	n	na	na	na
groupX	8031788	8054653	Chr10	9526546	9549411	ENSGACG00000005497	clasp2 (2 of 2)	protein_coding	ENSG00000163539	CLASP2	n	ENSGACT00000007303	na	na
groupX	8058412	8066836	Chr10	9553170	9561594	ENSGACG00000005520	ubp1	protein_coding	ENSG00000153560	UBP1	n	na	na	na
groupX	8070766	8081991	Chr10	9565524	9576749	ENSGACG00000005555	pdcd6ip	protein_coding	ENSG00000170248	PDCD6IP	n	na	na	na
groupX	8098839	8102813	Chr10	9593597	9597571	ENSGACG00000005581	arpp21	protein_coding	ENSG00000172995	ARPP21	n	na	na	na
groupX	8103236	8103307	Chr10	9597994	9598065	ENSGACG00000021288	no_name	miRNA	ENSG00000207654	MIR128-1	n	na	na	na
groupX	8103316	8104541	Chr10	9598074	9599299	ENSGACG00000005588	no_name	protein_coding	na	na	n	ENSGACT00000007399	na	na
groupX	8107990	8112679	Chr10	9602748	9607437	ENSGACG00000005591	cyhr1	protein_coding	ENSG00000187954	CYHR1	n	ENSGACT00000007404	na	na
groupX	8114960	8116193	Chr10	9609718	9610951	ENSGACG00000005594	dclk3	protein_coding	ENSG00000163673	DCLK3	n	ENSGACT00000007410	na	na
groupX	8123135	8126008	Chr10	9617893	9620766	ENSGACG00000005599	fabp3	protein_coding	ENSG00000121769	FABP3	n	ENSGACT00000007429	na	na
groupX	8127998	8131930	Chr10	9622756	9626688	ENSGACG00000005616	zcchc17	protein_coding	ENSG00000121766	ZCCHC17	n	ENSGACT00000007477	na	na
groupX	8128412	8137234	Chr10	9623170	9631992	ENSGACG00000005655	snrnp40	protein_coding	ENSG00000060688	SNRNP40	n	ENSGACT00000007533	na	na
groupX	8138395	8142124	Chr10	9633153	9636882	ENSGACG00000005700	nkain1	protein_coding	ENSG00000084628	NKAIN1	n	na	na	na
groupX	8148308	8164309	Chr10	9643066	9659067	ENSGACG00000005717	pum1	protein_coding	ENSG00000134644	PUM1	n	ENSGACT00000007580	na	na
groupX	8167233	8190221	Chr10	9661991	9684979	ENSGACG00000005736	no_name	protein_coding	na	na	n	na	na	na
groupX	8190251	8193252	Chr10	9685009	9688010	ENSGACG00000005739	sdc3	protein_coding	ENSG00000162512	SDC3	n	ENSGACT00000007587	na	na
groupX	8210063	8214256	Chr10	9704821	9709014	ENSGACG00000005741	matn1	protein_coding	ENSG00000162510	MATN1	n	na	na	na
groupX	8216082	8223572	Chr10	9710840	9718330	ENSGACG00000005748	sesn2	protein_coding	ENSG00000130766	SESN2	n	ENSGACT00000007623	na	na
groupX	8224373	8235701	Chr10	9719131	9730459	ENSGACG00000005767	yrk	protein_coding	na	na	n	ENSGACT00000007636	na	na
groupX	8258967	8260954	Chr10	9753725	9755712	ENSGACG00000005776	no_name	protein_coding	na	na	n	na	na	na
groupX	8261351	8267115	Chr10	9756109	9761873	ENSGACG00000005777	wasf2	protein_coding	ENSG00000158195	WASF2	n	na	na	na
groupX	8269260	8270252	Chr10	9764018	9765010	ENSGACG00000005789	no_name	protein_coding	na	na	n	na	na	na
groupX	8277775	8284421	Chr10	9772533	9779179	ENSGACG00000005790	SYTL1	protein_coding	ENSG00000142765	SYTL1	n	ENSGACT00000007667	na	na
groupX	8285151	8286967	Chr10	9779909	9781725	ENSGACG00000005798	efcab1	protein_coding	ENSG00000034239	EFCAB1	n	na	na	na
groupX	8286557	8288320	Chr10	9781315	9783078	ENSGACG00000005801	rbm48	protein_coding	ENSG00000127993	RBM48	n	ENSGACT00000007684	na	na
groupX	8288543	8297176	Chr10	9783301	9791934	ENSGACG00000005816	pex1	protein_coding	ENSG00000127980	PEX1	n	ENSGACT00000007723	na	na
groupX	8300498	8348744	Chr10	9795256	9843502	ENSGACG00000005835	elmo1	protein_coding	ENSG00000155849	ELMO1	n	ENSGACT00000007749	na	na
groupX	8375332	8378975	Chr10	9870090	9873733	ENSGACG00000005861	rp9	protein_coding	ENSG00000164610	RP9	n	ENSGACT00000007762	na	na
groupX	8380679	8389550	Chr10	9875437	9884308	ENSGACG00000005866	C18orf21	protein_coding	ENSG00000141428	C18orf21	n	ENSGACT00000007768	na	na
groupX	8395415	8396470	Chr10	9890173	9891228	ENSGACG00000005872	no_name	protein_coding	na	na	n	na	na	na
groupX	8411752	8421186	Chr10	9906510	9915944	ENSGACG00000005874	poc1bl	protein_coding	ENSG00000259075	POC1B-GALNT4	n	na	na	na
groupX	8424974	8431445	Chr10	9919732	9926203	ENSGACG00000005879	galnt12	protein_coding	ENSG00000119514	GALNT12	n	ENSGACT00000007801	na	na
groupX	8434434	8435184	Chr10	9929192	9929942	ENSGACG00000005894	no_name	protein_coding	na	na	n	na	na	na
groupX	8485326	8571015	Chr10	9980084	10065773	ENSGACG00000005895	gabbr2	protein_coding	ENSG00000136928	GABBR2	n	na	na	na
groupX	8577242	8596962	Chr10	10072000	10091720	ENSGACG00000005913	elp2	protein_coding	ENSG00000134759	ELP2	n	ENSGACT00000007845	na	na
groupX	8620771	8634994	Chr10	10115529	10129752	ENSGACG00000005928	ctnnal1	protein_coding	ENSG00000119326	CTNNAL1	n	ENSGACT00000007858	na	na
groupX	8636368	8638049	Chr10	10131126	10132807	ENSGACG00000005936	fam206a	protein_coding	ENSG00000119328	FAM206A	n	ENSGACT00000007870	na	na
groupX	8644265	8647631	Chr10	10139023	10142389	ENSGACG00000005947	sla1	protein_coding	ENSG00000155926	SLA	n	ENSGACT00000007895	na	na
groupX	8660716	8665516	Chr10	10155474	10160274	ENSGACG00000005961	wisp1b	protein_coding	ENSG00000104415	WISP1	n	ENSGACT00000007903	na	na
groupX	8666553	8677287	Chr10	10161311	10172045	ENSGACG00000005968	ndrg1a	protein_coding	ENSG00000104419	NDRG1	n	ENSGACT00000007922	na	na
groupX	8693774	8700829	Chr10	10188532	10195587	ENSGACG00000005983	no_name	protein_coding	ENSG00000168036	CTNNB1	n	ENSGACT00000007938	na	na
groupX	8703998	8710186	Chr10	10198756	10204944	ENSGACG00000005992	dync1li1	protein_coding	ENSG00000144635	DYNC1LI1	n	na	na	na
groupX	8711612	8728967	Chr10	10206370	10223725	ENSGACG00000005998	cpne4	protein_coding	ENSG00000196353	CPNE4	n	na	na	na
groupX	8731335	8737101	Chr10	10226093	10231859	ENSGACG00000006011	mrpl3	protein_coding	ENSG00000114686	MRPL3	n	ENSGACT00000007982	na	na
groupX	8743029	8744701	Chr10	10237787	10239459	ENSGACG00000006027	si:dkey-187a12.4	protein_coding	na	na	n	ENSGACT00000007988	na	na
groupX	8748416	8756789	Chr10	10243174	10251547	ENSGACG00000006031	cspg5b	protein_coding	ENSG00000114646	CSPG5	n	na	na	na
groupX	8759662	8766978	Chr10	10254420	10261736	ENSGACG00000006036	smarcc1b	protein_coding	ENSG00000173473	SMARCC1	n	ENSGACT00000008020	na	na
groupX	8767502	8771773	Chr10	10262260	10266531	ENSGACG00000006054	ASTE1 (2 of 2)	protein_coding	ENSG00000034533	ASTE1	n	ENSGACT00000008030	na	na
groupX	8770767	8776118	Chr10	10265525	10270876	ENSGACG00000006062	KLHL7	protein_coding	ENSG00000122550	KLHL7	n	ENSGACT00000008049	na	na
groupX	8779888	8795546	Chr10	10274646	10290304	ENSGACG00000006077	fam126a	protein_coding	ENSG00000122591	FAM126A	n	ENSGACT00000008068	na	na
groupX	8800251	8801722	Chr10	10295009	10296480	ENSGACG00000006102	no_name	protein_coding	na	na	n	na	na	na
groupX	8815409	8840688	Chr10	10310167	10335446	ENSGACG00000006108	rapgef5a	protein_coding	ENSG00000136237	RAPGEF5	n	na	na	na
groupX	8844845	8846238	Chr10	10339603	10340996	ENSGACG00000006123	no_name	protein_coding	ENSG00000261210	CLEC19A	n	na	na	na
groupX	8857383	8877624	Chr10	10352141	10372382	ENSGACG00000006126	zgc:85777	protein_coding	ENSG00000122971	ACADS	n	ENSGACT00000008277	na	na
groupX	8863194	8864183	Chr10	10357952	10358941	ENSGACG00000006253	bet1	protein_coding	ENSG00000105829	BET1	n	ENSGACT00000008280	na	na
groupX	8878295	8879183	Chr10	10373053	10373941	ENSGACG00000006256	gngt1	protein_coding	ENSG00000127928	GNGT1	n	na	na	na
groupX	8880070	8882886	Chr10	10374828	10377644	ENSGACG00000006264	tfpi2	protein_coding	ENSG00000105825	TFPI2	n	ENSGACT00000008302	na	na
groupX	8905952	8924254	Chr10	10400710	10419012	ENSGACG00000006273	calcr	protein_coding	ENSG00000004948	CALCR	n	na	na	na
groupX	8906914	8907007	Chr10	10401672	10401765	ENSGACG00000022270	no_name	miRNA	ENSG00000207656	MIR489	n	na	na	na
groupX	8936931	9004586	Chr10	10431689	10499344	ENSGACG00000006302	CCDC132	protein_coding	ENSG00000004766	VPS50	n	ENSGACT00000008367	na	na
groupX	9007219	9011393	Chr10	10501977	10506151	ENSGACG00000006322	hepacam2	protein_coding	ENSG00000188175	HEPACAM2	n	na	na	na
groupX	9025853	9053022	Chr10	10520611	10547780	ENSGACG00000006323	cdk6	protein_coding	ENSG00000105810	CDK6	n	na	na	na
groupX	9041304	9041363	Chr10	10536062	10536121	ENSGACG00000022581	no_name	miRNA	na	na	n	na	na	na
groupX	9056192	9061284	Chr10	10550950	10556042	ENSGACG00000006347	fam133b	protein_coding	ENSG00000234545	FAM133B	n	ENSGACT00000008420	na	na
groupX	9062709	9064969	Chr10	10557467	10559727	ENSGACG00000006358	GRN (2 of 3)	protein_coding	na	na	n	ENSGACT00000008425	na	na
groupX	9065145	9084408	Chr10	10559903	10579166	ENSGACG00000006364	no_name	protein_coding	ENSG00000206560	ANKRD28	n	ENSGACT00000008457	na	na
groupX	9084575	9087446	Chr10	10579333	10582204	ENSGACG00000006390	btd	protein_coding	ENSG00000169814	BTD	n	ENSGACT00000008484	na	na
groupX	9090342	9100195	Chr10	10585100	10594953	ENSGACG00000006404	snx13	protein_coding	ENSG00000071189	SNX13	n	na	na	na
groupX	9117625	9118182	Chr10	10612383	10612940	ENSGACG00000006420	no_name	protein_coding	na	na	n	na	na	na
groupX	9120079	9120495	Chr10	10614837	10615253	ENSGACG00000006421	ferd3l	protein_coding	ENSG00000146618	FERD3L	n	na	na	na
groupX	9129310	9131223	Chr10	10624068	10625981	ENSGACG00000006425	twistnb	protein_coding	ENSG00000105849	TWISTNB	n	ENSGACT00000008514	na	na
groupX	9133359	9137767	Chr10	10628117	10632525	ENSGACG00000006429	TMEM196	protein_coding	ENSG00000173452	TMEM196	n	na	na	na
groupX	9139203	9140264	Chr10	10633961	10635022	ENSGACG00000006430	zgc:103510	protein_coding	ENSG00000172461	FUT9	n	na	na	na
groupX	9151176	9152258	Chr10	10645934	10647016	ENSGACG00000006431	FUT9 (2 of 13)	protein_coding	ENSG00000172461	FUT9	n	na	na	na
groupX	9158880	9161494	Chr10	10653638	10656252	ENSGACG00000006432	FUT9 (3 of 13)	protein_coding	ENSG00000172461	FUT9	n	na	na	na
groupX	9162022	9163346	Chr10	10656780	10658104	ENSGACG00000006436	FUT9 (4 of 13)	protein_coding	ENSG00000172461	FUT9	n	na	na	na
groupX	9188036	9199628	Chr10	10682794	10694386	ENSGACG00000006439	itgb8	protein_coding	ENSG00000105855	ITGB8	n	na	na	na
groupX	9201908	9203632	Chr10	10696666	10698390	ENSGACG00000006479	sp8a	protein_coding	na	na	n	na	na	na
groupX	9217811	9223294	Chr10	10712569	10718052	ENSGACG00000006481	sp4	protein_coding	ENSG00000105866	SP4	n	ENSGACT00000008601	na	na
groupX	9226283	9231744	Chr10	10721041	10726502	ENSGACG00000006495	cdca7b	protein_coding	ENSG00000164649	CDCA7L	n	ENSGACT00000008613	na	na
groupX	9234731	9235649	Chr10	10729489	10730407	ENSGACG00000006505	no_name	protein_coding	ENSG00000261210	CLEC19A	n	na	na	na
groupX	9236996	9237481	Chr10	10731754	10732239	ENSGACG00000006508	no_name	protein_coding	ENSG00000261210	CLEC19A	n	ENSGACT00000008622	na	na
groupX	9261462	9277295	Chr10	10756220	10772053	ENSGACG00000006511	col1a2	protein_coding	ENSG00000164692	COL1A2	n	ENSGACT00000008691	na	na
groupX	9279918	9287935	Chr10	10774676	10782693	ENSGACG00000006571	casd1	protein_coding	ENSG00000127995	CASD1	n	na	na	na
groupX	9290114	9298266	Chr10	10784872	10793024	ENSGACG00000006592	sgce	protein_coding	ENSG00000127990	SGCE	n	ENSGACT00000008765	na	na
groupX	9301880	9334968	Chr10	10796638	10829726	ENSGACG00000006652	ppp1r9a	protein_coding	ENSG00000158528	PPP1R9A	n	na	na	na
groupX	9337981	9340101	Chr10	10832739	10834859	ENSGACG00000006677	asb4	protein_coding	ENSG00000005981	ASB4	n	na	na	na
groupX	9342508	9349647	Chr10	10837266	10844405	ENSGACG00000006683	pdk4	protein_coding	ENSG00000004799	PDK4	n	ENSGACT00000008943	na	na
groupX	9352321	9396271	Chr10	10847079	10891029	ENSGACG00000006745	DYNC1I1	protein_coding	ENSG00000158560	DYNC1I1	n	na	na	na
groupX	9398014	9435203	Chr10	10892772	10929961	ENSGACG00000006755	slc25a13	protein_coding	ENSG00000004864	SLC25A13	n	na	na	na
groupX	9448781	9450908	Chr10	10943539	10945666	ENSGACG00000006767	shfm1	protein_coding	na	na	n	ENSGACT00000008987	na	na
groupX	9481735	9483945	Chr10	10976493	10978703	ENSGACG00000006780	dlx6a	protein_coding	ENSG00000006377	DLX6	n	na	na	na
groupX	9487805	9489427	Chr10	10982563	10984185	ENSGACG00000006792	dlx5a	protein_coding	ENSG00000105880	DLX5	n	na	na	na
groupX	9491782	9499684	Chr10	10986540	10994442	ENSGACG00000006796	AGO2	protein_coding	ENSG00000123908	AGO2	n	na	na	na
groupX	9509713	9515132	Chr10	11004471	11009890	ENSGACG00000006849	mpp6b	protein_coding	ENSG00000105926	MPP6	n	ENSGACT00000009108	na	na
groupX	9526273	9527519	Chr10	11021031	11022277	ENSGACG00000006863	npy	protein_coding	ENSG00000122585	NPY	n	na	na	na
groupX	9535582	9538537	Chr10	11030340	11033295	ENSGACG00000006870	fam221a	protein_coding	ENSG00000188732	FAM221A	n	na	na	na
groupX	9538479	9540530	Chr10	11033237	11035288	ENSGACG00000006875	no_name	protein_coding	na	na	n	ENSGACT00000009128	na	na
groupX	9542617	9547548	Chr10	11037375	11042306	ENSGACG00000006878	tra2a	protein_coding	ENSG00000164548	TRA2A	n	ENSGACT00000009141	na	na
groupX	9553796	9568677	Chr10	11048554	11063435	ENSGACG00000006894	igf2bp3	protein_coding	ENSG00000136231	IGF2BP3	n	na	na	na
groupX	9572022	9576776	Chr10	11066780	11071534	ENSGACG00000006942	gpnmb	protein_coding	ENSG00000136235	GPNMB	n	ENSGACT00000009231	na	na
groupX	9600905	9605308	Chr10	11095663	11100066	ENSGACG00000006954	kcnh8	protein_coding	ENSG00000183960	KCNH8	n	na	na	na
groupX	9633375	9644014	Chr10	11128133	11138772	ENSGACG00000006960	satb1a	protein_coding	na	na	n	na	na	na
groupX	9646796	9661846	Chr10	11141554	11156604	ENSGACG00000006967	tbc1d5	protein_coding	ENSG00000131374	TBC1D5	n	ENSGACT00000009271	na	na
groupX	9663874	9673697	Chr10	11158632	11168455	ENSGACG00000006988	no_name	protein_coding	na	na	n	ENSGACT00000009278	na	na
groupX	9686018	9690269	Chr10	11180776	11185027	ENSGACG00000006993	DNAH12	protein_coding	ENSG00000174844	DNAH12	n	na	na	na
groupX	9691561	9694257	Chr10	11186319	11189015	ENSGACG00000007001	dazl	protein_coding	ENSG00000092345	DAZL	n	na	na	na
groupX	9701909	9714619	Chr10	11196667	11209377	ENSGACG00000007006	rftn1a	protein_coding	ENSG00000131378	RFTN1	n	na	na	na
groupX	9716792	9722097	Chr10	11211550	11216855	ENSGACG00000007010	oxnad1	protein_coding	ENSG00000154814	OXNAD1	n	na	na	na
groupX	9725749	9727041	Chr10	11220507	11221799	ENSGACG00000007024	no_name	protein_coding	na	na	n	ENSGACT00000009323	na	na
groupX	9729101	9733910	Chr10	11223859	11228668	ENSGACG00000007025	WIPF3	protein_coding	ENSG00000122574	WIPF3	n	na	na	na
groupX	9735093	9737437	Chr10	11229851	11232195	ENSGACG00000007031	FKBP14 (1 of 2)	protein_coding	ENSG00000106080	FKBP14	n	ENSGACT00000009352	na	na
groupX	9738420	9744125	Chr10	11233178	11238883	ENSGACG00000007049	COLQ	protein_coding	ENSG00000206561	COLQ	n	na	na	na
groupX	9745758	9746233	Chr10	11240516	11240991	ENSGACG00000007058	cycsb (1 of 2)	protein_coding	na	na	n	na	na	na
groupX	9755442	9755535	Chr10	11250200	11250293	ENSGACG00000022499	no_name	miRNA	na	na	n	na	na	na
groupX	9790603	9794848	Chr10	11285361	11289606	ENSGACG00000007066	nfe2l3	protein_coding	ENSG00000050344	NFE2L3	n	na	na	na
groupX	9797087	9798840	Chr10	11291845	11293598	ENSGACG00000007069	cbx3a	protein_coding	ENSG00000122565	CBX3	n	ENSGACT00000009382	na	na
groupX	9802474	9803516	Chr10	11297232	11298274	ENSGACG00000007074	snx10a	protein_coding	ENSG00000086300	SNX10	n	na	na	na
groupX	9855277	9856578	Chr10	11350035	11351336	ENSGACG00000007085	hoxa1a	protein_coding	ENSG00000105991	HOXA1	n	ENSGACT00000009403	na	na
groupX	9860314	9861991	Chr10	11355072	11356749	ENSGACG00000007090	hoxa2b	protein_coding	ENSG00000105996	HOXA2	n	ENSGACT00000009410	na	na
groupX	9866271	9869714	Chr10	11361029	11364472	ENSGACG00000007094	no_name	protein_coding	na	na	n	na	na	na
groupX	9880413	9881765	Chr10	11375171	11376523	ENSGACG00000007100	no_name	protein_coding	ENSG00000197576	HOXA4	n	na	na	na
groupX	9889833	9891370	Chr10	11384591	11386128	ENSGACG00000007108	hoxa5a	protein_coding	ENSG00000106004	HOXA5	n	ENSGACT00000009434	na	na
groupX	9895329	9897655	Chr10	11390087	11392413	ENSGACG00000007112	hoxb7a	protein_coding	ENSG00000122592	HOXA7	n	na	na	na
groupX	9901356	9902621	Chr10	11396114	11397379	ENSGACG00000007123	hoxa9a	protein_coding	ENSG00000078399	HOXA9	n	na	na	na
groupX	9905447	9905521	Chr10	11400205	11400279	ENSGACG00000022170	no_name	miRNA	ENSG00000207584	MIR196B	n	na	na	na
groupX	9906813	9908446	Chr10	11401571	11403204	ENSGACG00000007128	HOXA10 (1 of 2)	protein_coding	ENSG00000253293	HOXA10	n	na	na	na
groupX	9914069	9915690	Chr10	11408827	11410448	ENSGACG00000007132	HOXA11 (1 of 2)	protein_coding	ENSG00000005073	HOXA11	n	na	na	na
groupX	9924555	9926349	Chr10	11419313	11421107	ENSGACG00000007134	hoxa13a	protein_coding	ENSG00000106031	HOXA13	n	na	na	na
groupX	9934458	9936733	Chr10	11429216	11431491	ENSGACG00000007148	evx1	protein_coding	ENSG00000106038	EVX1	n	na	na	na
groupX	9953828	9970376	Chr10	11448586	11465134	ENSGACG00000007155	hibadha	protein_coding	ENSG00000106049	HIBADH	n	na	na	na
groupX	9970894	9986196	Chr10	11465652	11480954	ENSGACG00000007180	tax1bp1a	protein_coding	ENSG00000106052	TAX1BP1	n	na	na	na
groupX	9990043	9992514	Chr10	11484801	11487272	ENSGACG00000007192	jazf1a	protein_coding	ENSG00000153814	JAZF1	n	ENSGACT00000009539	na	na
groupX	10002490	10015454	Chr10	11497248	11510212	ENSGACG00000007196	CREB5 (1 of 2)	protein_coding	na	na	n	na	na	na
groupX	10017623	10020112	Chr10	11512381	11514870	ENSGACG00000007203	TRIL	protein_coding	ENSG00000255690	TRIL	n	na	na	na
groupX	10032649	10043240	Chr10	11527407	11537998	ENSGACG00000007208	osbpl3a	protein_coding	ENSG00000070882	OSBPL3	n	ENSGACT00000009568	na	na
groupX	10044362	10046111	Chr10	11539120	11540869	ENSGACG00000007216	DFNA5 (1 of 2)	protein_coding	ENSG00000105928	DFNA5	n	na	na	na
groupX	10050041	10052813	Chr10	11544799	11547571	ENSGACG00000007219	nupl2	protein_coding	ENSG00000136243	NUPL2	n	ENSGACT00000009579	na	na
groupX	10064896	10077129	Chr10	11559654	11571887	ENSGACG00000007223	rims3	protein_coding	ENSG00000117016	RIMS3	n	na	na	na
groupX	10084118	10093871	Chr10	11578876	11588629	ENSGACG00000007231	smap2	protein_coding	ENSG00000084070	SMAP2	n	na	na	na
groupX	10095010	10099527	Chr10	11589768	11594285	ENSGACG00000007236	trappc3	protein_coding	ENSG00000054116	TRAPPC3	n	na	na	na
groupX	10166847	10172167	Chr10	11661605	11666925	ENSGACG00000007251	col8a2	protein_coding	ENSG00000171812	COL8A2	n	na	na	na
groupX	10176356	10191087	Chr10	11671114	11685845	ENSGACG00000007254	ptp4a2b	protein_coding	ENSG00000184007	PTP4A2	n	ENSGACT00000009677	na	na
groupX	10477197	10572975	Chr10	11971955	12067733	ENSGACG00000007293	bai2	protein_coding	ENSG00000121753	ADGRB2	n	na	na	na
groupX	10630189	10664614	Chr10	12124947	12159372	ENSGACG00000007310	col16a1	protein_coding	ENSG00000084636	COL16A1	n	na	na	na
groupX	10666995	10679875	Chr10	12161753	12174633	ENSGACG00000007343	col9a2	protein_coding	ENSG00000049089	COL9A2	n	na	na	na
groupX	10693141	10710937	Chr10	12187899	12205695	ENSGACG00000007359	angpt2b	protein_coding	na	na	n	na	na	na
groupX	10807926	10961030	Chr10	12302684	12455788	ENSGACG00000007372	csmd2	protein_coding	ENSG00000121904	CSMD2	n	na	na	na
groupX	11133936	11135004	Chr10	12628694	12629762	ENSGACG00000007404	cx30.9	protein_coding	ENSG00000189433	GJB4	n	na	na	na
groupX	11136070	11139784	Chr10	12630828	12634542	ENSGACG00000007413	pef1	protein_coding	ENSG00000162517	PEF1	n	ENSGACT00000009870	na	na
groupX	11142789	11143058	Chr10	12637547	12637816	ENSGACG00000007431	smim12	protein_coding	ENSG00000163866	SMIM12	n	ENSGACT00000009873	na	na
groupX	11150900	11151232	Chr10	12645658	12645990	ENSGACG00000007433	no_name	protein_coding	na	na	n	na	na	na
groupX	11228435	11239167	Chr10	12723193	12733925	ENSGACG00000007439	dlgap3	protein_coding	ENSG00000116544	DLGAP3	n	ENSGACT00000009888	na	na
groupX	11245503	11248676	Chr10	12740261	12743434	ENSGACG00000007448	FUCA1 (1 of 2)	protein_coding	ENSG00000179163	FUCA1	n	ENSGACT00000009935	na	na
groupX	11249170	11252508	Chr10	12743928	12747266	ENSGACG00000007476	fuca1	protein_coding	ENSG00000179163	FUCA1	n	ENSGACT00000009944	na	na
groupX	11254647	11257110	Chr10	12749405	12751868	ENSGACG00000007485	zbtb8b	protein_coding	ENSG00000254553	RP1-27O5.3	n	na	na	na
groupX	11267031	11270381	Chr10	12761789	12765139	ENSGACG00000007492	heyl	protein_coding	ENSG00000163909	HEYL	n	na	na	na
groupX	11278662	11291201	Chr10	12773420	12785959	ENSGACG00000007500	no_name	protein_coding	na	na	n	na	na	na
groupX	11295094	11298006	Chr10	12789852	12792764	ENSGACG00000007507	no_name	protein_coding	ENSG00000164344	KLKB1	n	ENSGACT00000009987	na	na
groupX	11298795	11313897	Chr10	12793553	12808655	ENSGACG00000007518	zgc:162356 (1 of 2)	protein_coding	na	na	n	ENSGACT00000010009	na	na
groupX	11317505	11320396	Chr10	12812263	12815154	ENSGACG00000007537	zgc:162356 (2 of 2)	protein_coding	na	na	n	ENSGACT00000010022	na	na
groupX	11325773	11366320	Chr10	12820531	12861078	ENSGACG00000007547	FHOD3 (1 of 2)	protein_coding	ENSG00000134775	FHOD3	n	na	na	na
groupX	11368997	11375440	Chr10	12863755	12870198	ENSGACG00000007570	SLC6A19 (1 of 3)	protein_coding	ENSG00000174358	SLC6A19	n	na	na	na
groupX	11375890	11381213	Chr10	12870648	12875971	ENSGACG00000007579	SLC6A19 (2 of 3)	protein_coding	ENSG00000174358	SLC6A19	n	na	na	na
groupX	11382486	11387292	Chr10	12877244	12882050	ENSGACG00000007596	SLC6A19 (3 of 3)	protein_coding	ENSG00000174358	SLC6A19	n	na	na	na
groupX	11389991	11391168	Chr10	12884749	12885926	ENSGACG00000007603	no_name	protein_coding	na	na	n	na	na	na
groupX	11391705	11392738	Chr10	12886463	12887496	ENSGACG00000007606	no_name	protein_coding	na	na	n	na	na	na
groupX	11394452	11398811	Chr10	12889210	12893569	ENSGACG00000007610	slc6a18 (1 of 2)	protein_coding	ENSG00000164363	SLC6A18	n	ENSGACT00000010128	na	na
groupX	11408495	11434291	Chr10	12903253	12929049	ENSGACG00000007627	arid1ab	protein_coding	ENSG00000117713	ARID1A	n	ENSGACT00000010143	na	na
groupX	11435454	11435530	Chr10	12930212	12930288	ENSGACG00000022536	no_name	miRNA	na	na	n	na	na	na
groupX	11477685	11480232	Chr10	12972443	12974990	ENSGACG00000007637	ntla	protein_coding	na	na	n	na	na	na
groupX	11486057	11489192	Chr10	12980815	12983950	ENSGACG00000007662	nudc	protein_coding	ENSG00000090273	NUDC	n	ENSGACT00000010201	na	na
groupX	11497466	11501239	Chr10	12992224	12995997	ENSGACG00000007683	zdhhc18b	protein_coding	ENSG00000204160	ZDHHC18	n	ENSGACT00000010207	na	na
groupX	11517367	11523244	Chr10	13012125	13018002	ENSGACG00000007689	fam46bb	protein_coding	ENSG00000158246	FAM46B	n	na	na	na
groupX	11573723	11578789	Chr10	13068481	13073547	ENSGACG00000007694	oprd1a	protein_coding	ENSG00000116329	OPRD1	n	na	na	na
groupX	11594000	11612797	Chr10	13088758	13107555	ENSGACG00000007702	phactr4a	protein_coding	ENSG00000204138	PHACTR4	n	ENSGACT00000010243	na	na
groupX	11625161	11627459	Chr10	13119919	13122217	ENSGACG00000007715	edn2	protein_coding	ENSG00000127129	EDN2	n	na	na	na
groupX	11655922	11656039	Chr10	13150680	13150797	ENSGACG00000020987	5S_rRNA	rRNA	ENSG00000252364	RNA5SP360	n	na	na	na
groupX	11660822	11666044	Chr10	13155580	13160802	ENSGACG00000007719	serinc2	protein_coding	ENSG00000168528	SERINC2	n	ENSGACT00000010287	na	na
groupX	11693269	11696201	Chr10	13188027	13190959	ENSGACG00000007747	stmn1a	protein_coding	ENSG00000117632	STMN1	n	na	na	na
groupX	11796739	11880195	Chr10	13291497	13374953	ENSGACG00000007773	ptprua	protein_coding	ENSG00000060656	PTPRU	n	na	na	na
groupX	11933055	11937384	Chr10	13427813	13432142	ENSGACG00000007791	gmeb1	protein_coding	ENSG00000162419	GMEB1	n	ENSGACT00000010353	na	na
groupX	11939141	11939274	Chr10	13433899	13434032	ENSGACG00000022545	U11	snRNA	ENSG00000274978	RNU11	n	na	na	na
groupX	11942453	11944209	Chr10	13437211	13438967	ENSGACG00000007800	rab42a	protein_coding	ENSG00000188060	RAB42	n	na	na	na
groupX	11945554	11945694	Chr10	13440312	13440452	ENSGACG00000022659	snopsi28S-3327	snoRNA	ENSG00000274582	SNORA16A	n	na	na	na
groupX	11946072	11946202	Chr10	13440830	13440960	ENSGACG00000022864	SNORA44	snoRNA	ENSG00000273544	SNORA44	n	na	na	na
groupX	11946375	11946447	Chr10	13441133	13441205	ENSGACG00000022574	SNORD99	snoRNA	ENSG00000221539	SNORD99	n	na	na	na
groupX	11947482	11951981	Chr10	13442240	13446739	ENSGACG00000007801	CTPS1 (1 of 2)	protein_coding	ENSG00000171793	CTPS1	n	ENSGACT00000010370	na	na
groupX	12011977	12012753	Chr10	13506735	13507511	ENSGACG00000007815	cited4a	protein_coding	ENSG00000179862	CITED4	n	ENSGACT00000010377	na	na
groupX	12069833	12099979	Chr10	13564591	13594737	ENSGACG00000007819	FOXO6 (1 of 2)	protein_coding	ENSG00000204060	FOXO6	n	na	na	na
groupX	12115441	12119223	Chr10	13610199	13613981	ENSGACG00000007824	pdik1l	protein_coding	ENSG00000175087	PDIK1L	n	na	na	na
groupX	12126255	12133705	Chr10	13621013	13628463	ENSGACG00000007826	no_name	protein_coding	na	na	n	na	na	na
groupX	12138487	12144472	Chr10	13633245	13639230	ENSGACG00000007831	MANEAL (1 of 2)	protein_coding	ENSG00000185090	MANEAL	n	na	na	na
groupX	12147135	12151582	Chr10	13641893	13646340	ENSGACG00000007842	sf3a3	protein_coding	ENSG00000183431	SF3A3	n	ENSGACT00000010527	na	na
groupX	12152931	12191495	Chr10	13647689	13686253	ENSGACG00000007938	ube2e1	protein_coding	ENSG00000170142	UBE2E1	n	na	na	na
groupX	12192349	12193570	Chr10	13687107	13688328	ENSGACG00000007951	nkiras1	protein_coding	ENSG00000197885	NKIRAS1	n	ENSGACT00000010556	na	na
groupX	12194476	12197100	Chr10	13689234	13691858	ENSGACG00000007961	rpl15	protein_coding	ENSG00000174748	RPL15	n	ENSGACT00000010588	na	na
groupX	12199664	12205457	Chr10	13694422	13700215	ENSGACG00000007986	nr1d2b	protein_coding	ENSG00000174738	NR1D2	n	ENSGACT00000010604	na	na
groupX	12211844	12223510	Chr10	13706602	13718268	ENSGACG00000007996	thrb	protein_coding	ENSG00000151090	THRB	n	ENSGACT00000010608	na	na
groupX	12333007	12360086	Chr10	13827765	13854844	ENSGACG00000007999	RARB (1 of 2)	protein_coding	ENSG00000077092	RARB	n	na	na	na
groupX	12365118	12378053	Chr10	13859876	13872811	ENSGACG00000008006	top2b	protein_coding	ENSG00000077097	TOP2B	n	ENSGACT00000010639	na	na
groupX	12380065	12385962	Chr10	13874823	13880720	ENSGACG00000008024	ngly1	protein_coding	ENSG00000151092	NGLY1	n	ENSGACT00000010663	na	na
groupX	12386251	12387907	Chr10	13881009	13882665	ENSGACG00000008045	OXSM	protein_coding	ENSG00000151093	OXSM	n	ENSGACT00000010677	na	na
groupX	12410368	12411150	Chr10	13905126	13905908	ENSGACG00000008056	lrrc3b	protein_coding	ENSG00000179796	LRRC3B	n	na	na	na
groupX	12423736	12442082	Chr10	13918494	13936840	ENSGACG00000008060	SEPT7 (1 of 2)	protein_coding	ENSG00000122545	SEPT7	n	ENSGACT00000010723	na	na
groupX	12446407	12460395	Chr10	13941165	13955153	ENSGACG00000008092	eepd1	protein_coding	ENSG00000122547	EEPD1	n	ENSGACT00000010744	na	na
groupX	12463557	12468594	Chr10	13958315	13963352	ENSGACG00000008109	si:dkey-222b8.4	protein_coding	ENSG00000164542	KIAA0895	n	na	na	na
groupX	12469422	12479286	Chr10	13964180	13974044	ENSGACG00000008118	anln	protein_coding	ENSG00000011426	ANLN	n	na	na	na
groupX	12481306	12482411	Chr10	13976064	13977169	ENSGACG00000008125	no_name	protein_coding	na	na	n	na	na	na
groupX	12484111	12484820	Chr10	13978869	13979578	ENSGACG00000008126	no_name	protein_coding	na	na	n	na	na	na
groupX	12484996	12485948	Chr10	13979754	13980706	ENSGACG00000008131	no_name	protein_coding	na	na	n	na	na	na
groupX	12491943	12493652	Chr10	13986701	13988410	ENSGACG00000008136	tpbga	protein_coding	na	na	n	na	na	na
groupX	12496310	12498705	Chr10	13991068	13993463	ENSGACG00000008144	tmem222b	protein_coding	ENSG00000186501	TMEM222	n	na	na	na
groupX	12504659	12506631	Chr10	13999417	14001389	ENSGACG00000008162	paqr7a	protein_coding	na	na	n	ENSGACT00000010816	na	na
groupX	12528208	12537424	Chr10	14022966	14032182	ENSGACG00000008167	adcy2b (1 of 2)	protein_coding	ENSG00000078295	ADCY2	n	na	na	na
groupX	12540942	12547564	Chr10	14035700	14042322	ENSGACG00000008170	adcy2b (2 of 2)	protein_coding	ENSG00000078295	ADCY2	n	ENSGACT00000010827	na	na
groupX	12578667	12611207	Chr10	14073425	14105965	ENSGACG00000008174	trioa	protein_coding	ENSG00000038382	TRIO	n	ENSGACT00000010894	na	na
groupX	12619123	12643081	Chr10	14113881	14137839	ENSGACG00000008225	grb10a	protein_coding	ENSG00000106070	GRB10	n	na	na	na
groupX	12654372	12658742	Chr10	14149130	14153500	ENSGACG00000008242	no_name	protein_coding	na	na	n	ENSGACT00000010922	na	na
groupX	12683622	12684212	Chr10	14178380	14178970	ENSGACG00000008250	no_name	protein_coding	na	na	n	na	na	na
groupX	12695029	12695737	Chr10	14189787	14190495	ENSGACG00000008252	no_name	protein_coding	na	na	n	na	na	na
groupX	12701438	12748131	Chr10	14196196	14242889	ENSGACG00000008253	no_name	protein_coding	na	na	n	ENSGACT00000010936	na	na
[truncated: 20,457 more rows]
