# Supplementary material for: Regulatory Architecture of Gene Expression Variation in the Threespine Stickleback Gasterosteus aculeatus
Source: G3 (Bethesda). 2016 Nov 10;7(1):165–78. doi: 10.1534/g3.116.033241 (PMC5217106; doi:10.1534/g3.116.033241)
Supplement: Supplementary file 17 [file 165TableS6.csv]

Hohenlohe	Terekhanova	Jones	Guo	Hotspot	Recode_Chromosome	Recode_Start	Recode_End	Ensembl_Gene	Ensemble_Transcript	Human.Orthologue.Ensembl.Gene.ID	Human.HGNC.symbol	Significant_eQTL
na	na	na	na	na	1	2098	9910	ENSGACG00000004395	ENSGACT00000005823	ENSG00000196083	IL1RAP	None
na	na	na	na	na	1	18791	22890	ENSGACG00000004403	na	ENSG00000114279	FGF12	na
na	na	na	na	na	1	36880	38991	ENSGACG00000004405	na	ENSG00000180611	MB21D2	na
na	na	na	na	na	1	42006	46064	ENSGACG00000004408	ENSGACT00000005834	ENSG00000130201	EXOC3L2	None
na	na	na	na	na	1	65279	68049	ENSGACG00000004413	ENSGACT00000005840	ENSG00000164007	CLDN19	Cis
na	na	na	na	na	1	69460	74583	ENSGACG00000004417	ENSGACT00000005861	ENSG00000175193	PARL	Cis
na	na	na	na	na	1	77722	105198	ENSGACG00000004438	ENSGACT00000005883	ENSG00000081052	COL4A4	None
na	na	na	na	na	1	117583	141390	ENSGACG00000004458	na	ENSG00000169031	COL4A3	na
na	na	na	na	na	1	150455	155401	ENSGACG00000004479	na	ENSG00000157005	SST	na
na	na	na	na	na	1	169269	179484	ENSGACG00000004487	na	ENSG00000145194	ECE2	na
na	na	na	na	na	1	184803	198423	ENSGACG00000004499	na	ENSG00000146205	ANO7	na
na	na	na	na	na	1	199995	206700	ENSGACG00000004504	ENSGACT00000005963	ENSG00000106682	EIF4H	None
na	na	na	na	na	1	208356	211604	ENSGACG00000004524	ENSGACT00000005986	ENSG00000092871	RFFL	None
na	na	na	na	na	1	217115	219753	ENSGACG00000004531	ENSGACT00000005993	ENSG00000075702	WDR62	None
na	na	na	na	na	1	221929	222979	ENSGACG00000004535	ENSGACT00000005995	na	na	None
na	na	na	na	na	1	223648	228662	ENSGACG00000004536	ENSGACT00000006001	na	na	None
na	na	na	na	na	1	229192	236148	ENSGACG00000004539	ENSGACT00000006040	ENSG00000168010	ATG16L2	None
na	na	na	na	na	1	244666	253839	ENSGACG00000004570	na	ENSG00000137486	ARRB1	na
na	na	na	na	na	1	257080	258329	ENSGACG00000004589	na	na	na	na
na	na	na	na	na	1	278700	280024	ENSGACG00000004599	na	na	na	na
na	na	na	na	na	1	295708	297034	ENSGACG00000004603	na	na	na	na
na	na	na	na	na	1	313269	314198	ENSGACG00000004606	na	na	na	na
na	na	na	na	na	1	317672	318592	ENSGACG00000004608	na	na	na	na
na	na	na	na	na	1	323141	324782	ENSGACG00000004611	na	na	na	na
na	na	na	na	na	1	335191	338492	ENSGACG00000004612	na	na	na	na
na	na	na	na	na	1	356280	359332	ENSGACG00000004619	ENSGACT00000006119	ENSG00000118363	SPCS2	None
na	na	na	na	na	1	363799	365223	ENSGACG00000004628	na	ENSG00000166439	RNF169	na
na	na	na	na	na	1	369110	371418	ENSGACG00000004631	na	ENSG00000175536	LIPT2	na
na	na	na	na	na	1	372834	374001	ENSGACG00000004636	na	na	na	na
na	na	na	na	na	1	380274	381945	ENSGACG00000004639	ENSGACT00000006145	ENSG00000144231	POLR2D	None
na	na	na	na	na	1	382188	383538	ENSGACG00000004650	na	na	na	na
na	na	na	na	na	1	384897	395887	ENSGACG00000004656	ENSGACT00000006186	ENSG00000161204	ABCF3	None
na	na	na	na	na	1	399228	409825	ENSGACG00000004682	na	ENSG00000186001	LRCH3	na
na	na	na	na	na	1	422752	424954	ENSGACG00000004699	ENSGACT00000006220	ENSG00000182899	RPL35A	None
na	na	na	na	na	1	427703	435209	ENSGACG00000004711	ENSGACT00000006229	ENSG00000142327	RNPEPL1	None
na	na	na	na	na	1	436490	448294	ENSGACG00000004718	na	na	na	na
na	na	na	na	na	1	449187	449973	ENSGACG00000004728	na	na	na	na
na	na	na	na	na	1	452299	459852	ENSGACG00000004731	ENSGACT00000006257	ENSG00000161203	AP2M1	None
na	na	na	na	na	1	454644	454730	ENSGACG00000022209	na	na	na	na
na	na	na	na	na	1	462140	471296	ENSGACG00000004741	na	na	na	na
na	na	na	na	na	1	471859	472790	ENSGACG00000004745	ENSGACT00000006269	na	na	None
na	na	na	na	na	1	474993	481036	ENSGACG00000004748	ENSGACT00000006346	ENSG00000144895	EIF2A	None
na	na	na	na	na	1	483523	484997	ENSGACG00000004800	na	ENSG00000170892	TSEN34	na
na	na	na	na	na	1	493880	500134	ENSGACG00000004805	na	ENSG00000163646	CLRN1	na
na	na	na	na	na	1	500828	510359	ENSGACG00000004811	ENSGACT00000006370	ENSG00000127241	MASP1	None
na	na	na	na	na	1	511973	512935	ENSGACG00000004816	ENSGACT00000006378	na	na	Trans
na	na	na	na	na	1	514072	517686	ENSGACG00000004822	ENSGACT00000006382	ENSG00000101981	F9	None
na	na	na	na	na	1	518206	536065	ENSGACG00000004826	ENSGACT00000006417	ENSG00000077044	DGKD	None
na	na	na	na	na	1	548083	553305	ENSGACG00000004866	ENSGACT00000006449	ENSG00000163166	IWS1	None
na	na	na	na	na	1	555946	557500	ENSGACG00000004875	ENSGACT00000006450	ENSG00000133316	WDR74	None
na	na	na	na	na	1	559077	566856	ENSGACG00000004876	ENSGACT00000006468	na	na	None
na	na	na	na	na	1	568151	571571	ENSGACG00000004890	na	ENSG00000132323	ILKAP	na
na	na	na	na	na	1	572635	578245	ENSGACG00000004898	na	na	na	na
na	na	na	na	na	1	620253	626394	ENSGACG00000004907	na	na	na	na
na	na	na	na	na	1	628832	630104	ENSGACG00000004916	ENSGACT00000006509	na	na	None
na	na	na	na	na	1	638917	644877	ENSGACG00000004919	na	na	na	na
na	na	na	na	na	1	696149	703429	ENSGACG00000004922	na	ENSG00000090924	PLEKHG2	na
na	na	na	na	na	1	706654	708059	ENSGACG00000004927	ENSGACT00000006521	na	na	Trans
na	na	na	na	na	1	725635	725859	ENSGACG00000004929	ENSGACT00000006528	ENSG00000170855	TRIAP1	Cis
na	na	na	na	na	1	726932	740276	ENSGACG00000004934	na	ENSG00000196235	SUPT5H	na
na	na	na	na	na	1	746199	747195	ENSGACG00000004963	ENSGACT00000006567	ENSG00000161281	COX7A1	Cis
na	na	na	na	na	1	749956	783492	ENSGACG00000004964	na	ENSG00000196712	NF1	na
na	na	na	na	na	1	785833	786012	ENSGACG00000004992	ENSGACT00000006609	ENSG00000166002	SMCO4	Cis
na	na	na	na	na	1	790618	796261	ENSGACG00000004996	na	ENSG00000087095	NLK	na
na	na	na	na	na	1	798707	805841	ENSGACG00000005004	ENSGACT00000006646	ENSG00000160703	NLRX1	None
na	na	na	na	na	1	807405	813257	ENSGACG00000005026	ENSGACT00000006659	ENSG00000172367	PDZD3	None
na	na	na	na	na	1	814526	818691	ENSGACG00000005038	ENSGACT00000006669	ENSG00000115468	EFHD1	None
na	na	na	na	na	1	825335	835930	ENSGACG00000005047	na	ENSG00000036672	USP2	na
na	na	na	na	na	1	845685	851086	ENSGACG00000005051	ENSGACT00000006693	ENSG00000154114	TBCEL	None
na	na	na	na	na	1	853151	864471	ENSGACG00000005067	na	ENSG00000166535	A2ML1	na
na	na	na	na	na	1	871940	888344	ENSGACG00000005083	ENSGACT00000006766	ENSG00000166535	A2ML1	None
na	na	na	na	na	1	898273	903775	ENSGACG00000005115	ENSGACT00000006804	ENSG00000158773	USF1	None
na	na	na	na	na	1	903985	905957	ENSGACG00000005145	ENSGACT00000006808	na	na	None
na	na	na	na	na	1	906629	913276	ENSGACG00000005148	ENSGACT00000006826	na	na	Cis
na	na	na	na	na	1	913769	925638	ENSGACG00000005161	ENSGACT00000006842	ENSG00000154127	UBASH3B	None
na	na	na	na	na	1	931955	937054	ENSGACG00000005173	ENSGACT00000006858	ENSG00000256269	HMBS	None
na	na	na	na	na	1	940637	945583	ENSGACG00000005183	ENSGACT00000006906	ENSG00000095139	ARCN1	Cis
na	na	na	na	na	1	959004	989717	ENSGACG00000005214	ENSGACT00000006925	ENSG00000019144	PHLDB1	Trans
na	na	na	na	na	1	992281	1011125	ENSGACG00000005228	ENSGACT00000006965	ENSG00000166535	A2ML1	None
na	na	na	na	na	1	1021760	1022588	ENSGACG00000005256	na	na	na	na
na	na	na	na	na	1	1034819	1038608	ENSGACG00000005257	na	na	na	na
na	na	na	na	na	1	1053880	1057246	ENSGACG00000005259	na	ENSG00000197580	BCO2	na
na	na	na	na	na	1	1076088	1085084	ENSGACG00000005271	na	ENSG00000137642	SORL1	na
na	na	na	na	na	1	1175505	1181937	ENSGACG00000005285	na	ENSG00000172350	ABCG4	na
na	na	na	na	na	1	1184288	1184688	ENSGACG00000005299	ENSGACT00000007028	ENSG00000232859	LYRM9	None
na	na	na	na	na	1	1185206	1186192	ENSGACG00000005302	ENSGACT00000007046	ENSG00000109083	IFT20	Trans
na	na	na	na	na	1	1187874	1192146	ENSGACG00000005321	ENSGACT00000007054	ENSG00000109079	TNFAIP1	Cis
na	na	na	na	na	1	1193449	1230766	ENSGACG00000005329	na	ENSG00000141258	SGSM2	na
na	na	na	na	na	1	1234077	1236193	ENSGACG00000005337	ENSGACT00000007095	ENSG00000167695	FAM57A	None
na	na	na	na	na	1	1236297	1242154	ENSGACG00000005362	ENSGACT00000007100	ENSG00000179409	GEMIN4	None
na	na	na	na	na	1	1242776	1245714	ENSGACG00000005366	ENSGACT00000007113	na	na	None
na	na	na	na	na	1	1260571	1274267	ENSGACG00000005375	ENSGACT00000007120	ENSG00000188176	SMTNL2	None
na	na	na	na	na	1	1276013	1277115	ENSGACG00000005381	ENSGACT00000007125	ENSG00000274529	SEBOX	None
na	na	na	na	na	1	1279295	1282121	ENSGACG00000005384	ENSGACT00000007134	ENSG00000244045	TMEM199	None
na	na	na	na	na	1	1282804	1288222	ENSGACG00000005396	ENSGACT00000007181	ENSG00000004142	POLDIP2	Cis
na	na	na	na	na	1	1290624	1310251	ENSGACG00000005426	na	ENSG00000181350	LRRC75A	na
na	na	na	na	na	1	1315175	1318264	ENSGACG00000005430	na	ENSG00000167193	CRK	na
na	na	na	na	na	1	1321632	1328761	ENSGACG00000005434	ENSGACT00000007196	ENSG00000108953	YWHAE	None
na	na	na	na	na	1	1352913	1364832	ENSGACG00000005438	ENSGACT00000007218	ENSG00000197879	MYO1C	None
na	na	na	na	na	1	1369446	1383127	ENSGACG00000005457	na	ENSG00000167703	SLC43A2	na
na	na	na	na	na	1	1385915	1393786	ENSGACG00000005469	ENSGACT00000007291	na	na	None
na	na	na	na	na	1	1394892	1401575	ENSGACG00000005511	ENSGACT00000007310	ENSG00000132376	INPP5K	Cis
na	na	na	na	na	1	1410016	1438823	ENSGACG00000005523	na	ENSG00000171551	ECEL1	na
na	na	na	na	na	1	1465781	1465859	ENSGACG00000022513	na	na	na	na
na	na	na	na	na	1	1508261	1535124	ENSGACG00000005540	na	na	na	na
na	na	na	Guo	na	1	1545215	1568687	ENSGACG00000000206	na	ENSG00000114859	CLCN2	na
na	na	na	na	na	1	1606895	1624021	ENSGACG00000000209	ENSGACT00000000273	ENSG00000114867	EIF4G1	Cis
na	na	na	na	na	1	1628880	1637019	ENSGACG00000000212	ENSGACT00000000279	ENSG00000175166	PSMD2	None
na	na	na	na	na	1	1638858	1645331	ENSGACG00000000218	ENSGACT00000000283	na	na	None
na	na	na	na	na	1	1646754	1652311	ENSGACG00000000219	ENSGACT00000000289	ENSG00000135919	SERPINE2	None
na	na	na	na	na	1	1652868	1659279	ENSGACG00000000225	ENSGACT00000000293	ENSG00000085449	WDFY1	None
na	na	na	na	na	1	1661312	1665974	ENSGACG00000000230	na	na	na	na
na	na	na	na	na	1	1668016	1673585	ENSGACG00000000242	ENSGACT00000000313	ENSG00000152056	AP1S3	None
na	na	na	na	na	1	1671819	1675175	ENSGACG00000000246	na	ENSG00000171951	SCG2	na
na	na	na	na	na	1	1688514	1689802	ENSGACG00000000251	na	ENSG00000152049	KCNE4	na
na	na	na	na	na	1	1691725	1704632	ENSGACG00000000252	ENSGACT00000000329	ENSG00000123983	ACSL3	None
na	na	na	na	na	1	1709161	1715185	ENSGACG00000000261	ENSGACT00000000340	ENSG00000116120	FARSB	None
na	na	na	na	na	1	1765864	1803767	ENSGACG00000000101	ENSGACT00000000128	ENSG00000116106	EPHA4	None
na	na	na	na	na	1	1885385	1895618	ENSGACG00000005551	ENSGACT00000007360	ENSG00000155893	PXYLP1	None
na	na	na	na	na	1	1900048	1909533	ENSGACG00000005559	na	ENSG00000114120	SLC25A36	na
na	na	na	na	na	1	1925095	1926789	ENSGACG00000005584	na	na	na	na
na	na	na	na	na	1	1934078	2004965	ENSGACG00000005585	na	ENSG00000158258	CLSTN2	na
na	na	na	na	na	1	2070281	2072195	ENSGACG00000005595	ENSGACT00000007409	na	na	None
na	na	na	na	na	1	2091365	2094079	ENSGACG00000005598	ENSGACT00000007436	ENSG00000114113	RBP2	Cis
na	na	na	na	na	1	2094923	2103094	ENSGACG00000005621	ENSGACT00000007450	na	na	None
na	na	na	na	na	1	2102210	2105715	ENSGACG00000005634	ENSGACT00000007459	ENSG00000175110	MRPS22	None
na	na	na	na	na	1	2151436	2153356	ENSGACG00000005639	na	ENSG00000183770	FOXL2	na
na	na	na	na	na	1	2175595	2190375	ENSGACG00000005645	ENSGACT00000007483	ENSG00000051382	PIK3CB	None
na	na	na	na	na	1	2195518	2204072	ENSGACG00000005662	na	ENSG00000132326	PER2	na
na	na	na	na	na	1	2207043	2214229	ENSGACG00000005680	na	na	na	na
na	na	na	na	na	1	2215257	2223316	ENSGACG00000005684	na	ENSG00000135932	CAB39	na
na	na	na	na	na	1	2224928	2228890	ENSGACG00000005715	na	na	na	na
na	na	na	na	na	1	2228250	2230093	ENSGACG00000005721	ENSGACT00000007567	na	na	None
na	na	na	na	na	1	2230715	2236069	ENSGACG00000005725	ENSGACT00000007574	ENSG00000112812	PRSS16	None
na	na	na	na	na	1	2239772	2248537	ENSGACG00000005732	na	ENSG00000105419	MEIS3	na
na	na	na	na	na	1	2252489	2254503	ENSGACG00000005744	ENSGACT00000007594	ENSG00000187994	RINL	None
na	na	na	na	na	1	2259742	2264623	ENSGACG00000005747	ENSGACT00000007613	ENSG00000068903	SIRT2	None
na	na	na	na	na	1	2264700	2267186	ENSGACG00000005762	ENSGACT00000007618	ENSG00000105341	ATP5SL	None
na	na	na	na	na	1	2286120	2302280	ENSGACG00000005764	na	na	na	na
na	na	na	na	na	1	2304538	2311318	ENSGACG00000005766	ENSGACT00000007644	ENSG00000105373	GLTSCR2	None
na	na	na	na	na	1	2310989	2314654	ENSGACG00000005779	ENSGACT00000007663	na	na	None
na	na	na	na	na	1	2328133	2331835	ENSGACG00000005793	na	ENSG00000105392	CRX	na
na	na	na	na	na	1	2341490	2345399	ENSGACG00000005807	ENSGACT00000007691	na	na	None
na	na	na	na	na	1	2344653	2348746	ENSGACG00000005815	na	na	na	na
na	na	na	na	na	1	2349276	2351324	ENSGACG00000005818	na	na	na	na
na	na	na	na	na	1	2353632	2359614	ENSGACG00000005820	ENSGACT00000007707	ENSG00000104835	SARS2	Cis
na	na	na	na	na	1	2364210	2370414	ENSGACG00000005825	na	ENSG00000140675	SLC5A2	na
na	na	na	na	na	1	2371270	2375023	ENSGACG00000005834	na	ENSG00000177051	FBXO46	na
na	na	na	na	na	1	2381631	2388078	ENSGACG00000005843	ENSGACT00000007765	ENSG00000123815	ADCK4	Cis
na	na	na	na	na	1	2415561	2425880	ENSGACG00000005869	na	ENSG00000105245	NUMBL	na
na	na	na	na	na	1	2436503	2439648	ENSGACG00000005876	na	na	na	na
na	na	na	na	na	1	2450008	2469211	ENSGACG00000005880	na	ENSG00000011332	DPF1	na
na	na	na	na	na	1	2479183	2481616	ENSGACG00000005890	na	ENSG00000149218	ENDOD1	na
na	na	na	na	na	1	2488867	2496997	ENSGACG00000005892	ENSGACT00000007823	ENSG00000198420	TCAF1	Cis
na	na	na	na	na	1	2496117	2502605	ENSGACG00000005918	ENSGACT00000007848	ENSG00000039650	PNKP	None
na	na	na	na	na	1	2501480	2507665	ENSGACG00000005929	ENSGACT00000007884	ENSG00000166278	C2	Cis
na	na	na	na	na	1	2507166	2512700	ENSGACG00000005955	ENSGACT00000007894	ENSG00000235718	MFRP	Cis
na	na	na	na	na	1	2511910	2514746	ENSGACG00000005962	ENSGACT00000007899	ENSG00000167799	NUDT8	Cis
na	na	na	na	na	1	2515584	2520408	ENSGACG00000005965	na	ENSG00000137699	TRIM29	na
na	na	na	na	na	1	2520641	2522036	ENSGACG00000005984	na	na	na	na
na	na	na	na	na	1	2529664	2536186	ENSGACG00000005985	ENSGACT00000007953	ENSG00000149591	TAGLN	None
na	na	na	na	na	1	2537652	2544280	ENSGACG00000006013	ENSGACT00000007975	ENSG00000160613	PCSK7	None
na	na	na	na	na	1	2546569	2554198	ENSGACG00000006022	na	ENSG00000186318	BACE1	na
na	na	na	na	na	1	2557927	2560943	ENSGACG00000006034	ENSGACT00000008038	ENSG00000118137	APOA1	None
na	na	na	na	na	1	2564984	2577660	ENSGACG00000006068	ENSGACT00000008050	ENSG00000110274	CEP164	Cis
na	na	na	na	na	1	2576864	2586340	ENSGACG00000006079	ENSGACT00000008095	ENSG00000149577	SIDT2	None
na	na	na	na	na	1	2587550	2608446	ENSGACG00000006112	ENSGACT00000008123	ENSG00000160584	SIK3	Trans
na	na	na	na	na	1	2611041	2615709	ENSGACG00000006128	na	ENSG00000149582	TMEM25	na
na	na	na	na	na	1	2617053	2618919	ENSGACG00000006132	na	na	na	na
na	na	na	na	na	1	2621494	2624436	ENSGACG00000006136	na	na	na	na
na	na	na	na	na	1	2633153	2636163	ENSGACG00000006137	ENSGACT00000008139	ENSG00000149573	MPZL2	Cis
na	na	na	na	na	1	2641505	2648981	ENSGACG00000006140	ENSGACT00000008145	ENSG00000160588	MPZL3	Cis
na	na	na	na	na	1	2652514	2660161	ENSGACG00000006145	na	na	na	na
na	na	na	na	na	1	2659183	2663830	ENSGACG00000006148	na	na	na	na
na	na	na	na	na	1	2669966	2705804	ENSGACG00000006150	na	ENSG00000185565	LSAMP	na
na	na	na	na	na	1	2976530	2987721	ENSGACG00000006157	na	ENSG00000144847	IGSF11	na
na	na	na	na	na	1	3038785	3040700	ENSGACG00000006160	ENSGACT00000008167	na	na	None
na	na	na	na	na	1	3043254	3045277	ENSGACG00000006164	ENSGACT00000008169	na	na	Cis
na	na	na	na	na	1	3047518	3052473	ENSGACG00000006166	ENSGACT00000008179	na	na	Cis
na	na	na	na	na	1	3053933	3057589	ENSGACG00000006174	ENSGACT00000008183	na	na	None
na	na	na	na	na	1	3056927	3058995	ENSGACG00000006179	ENSGACT00000008187	na	na	None
na	na	na	na	na	1	3075302	3096325	ENSGACG00000006182	na	ENSG00000198720	ANKRD13B	na
na	na	na	na	na	1	3121846	3131437	ENSGACG00000006192	na	ENSG00000108576	SLC6A4	na
na	na	na	na	na	1	3138463	3154065	ENSGACG00000006201	ENSGACT00000008242	ENSG00000108578	BLMH	None
na	na	na	na	na	1	3163874	3170947	ENSGACG00000006227	na	ENSG00000132359	RAP1GAP2	na
na	na	na	na	na	1	3223852	3236295	ENSGACG00000006236	ENSGACT00000008273	ENSG00000110002	VWA5A	Cis
na	na	na	na	na	1	3238736	3286554	ENSGACG00000006248	na	na	na	na
na	na	na	na	na	1	3294155	3307813	ENSGACG00000006254	na	ENSG00000110002	VWA5A	na
na	na	na	na	na	1	3327969	3333594	ENSGACG00000006274	na	ENSG00000204396	VWA7	na
na	na	na	na	na	1	3334800	3340386	ENSGACG00000006282	na	na	na	na
na	na	na	na	na	1	3362535	3364071	ENSGACG00000006290	na	na	na	na
na	na	na	na	na	1	3368309	3371829	ENSGACG00000006291	na	na	na	na
na	na	na	na	na	1	3372463	3374654	ENSGACG00000006292	na	na	na	na
na	na	na	na	na	1	3378960	3386647	ENSGACG00000006296	ENSGACT00000008341	ENSG00000105221	AKT2	Cis
na	na	na	na	na	1	3387015	3393286	ENSGACG00000006300	ENSGACT00000008361	ENSG00000108406	DHX40	None
na	na	na	na	na	1	3396375	3400692	ENSGACG00000006316	ENSGACT00000008366	na	na	None
na	na	na	na	na	1	3400401	3406594	ENSGACG00000006321	na	ENSG00000257950	P2RX5-TAX1BP3	na
na	na	na	na	na	1	3420699	3426369	ENSGACG00000006331	na	ENSG00000155307	SAMSN1	na
na	na	na	na	na	1	3426650	3429710	ENSGACG00000006344	ENSGACT00000008407	ENSG00000155304	HSPA13	None
na	na	na	na	na	1	3430873	3449206	ENSGACG00000006348	ENSGACT00000008430	ENSG00000158555	GDPD5	None
na	na	na	na	na	1	3464007	3468490	ENSGACG00000006375	ENSGACT00000008488	ENSG00000149257	SERPINH1	None
na	na	na	na	na	1	3469203	3477582	ENSGACG00000006407	na	na	na	na
na	na	na	na	na	1	3485494	3490000	ENSGACG00000006415	ENSGACT00000008506	ENSG00000182704	TSKU	None
na	na	na	na	na	1	3493832	3497546	ENSGACG00000006419	na	ENSG00000137745	MMP13	na
na	na	na	na	na	1	3502822	3509904	ENSGACG00000006463	na	ENSG00000137674	MMP20	na
na	na	na	na	na	1	3515696	3518861	ENSGACG00000006467	ENSGACT00000008567	ENSG00000154144	TBRG1	Cis
na	na	na	na	na	1	3518481	3520891	ENSGACG00000006469	ENSGACT00000008570	ENSG00000110013	SIAE	None
na	na	na	na	na	1	3525143	3532938	ENSGACG00000006472	ENSGACT00000008578	ENSG00000110013	SIAE	Cis
na	na	na	na	na	1	3613297	3641192	ENSGACG00000006478	na	ENSG00000109956	B3GAT1	na
na	na	na	na	na	1	3643765	3659742	ENSGACG00000006486	ENSGACT00000008629	ENSG00000149328	GLB1L2	Cis
na	na	na	na	na	1	3665557	3671034	ENSGACG00000006518	na	ENSG00000105135	ILVBL	na
na	na	na	na	na	1	3672580	3679386	ENSGACG00000006546	ENSGACT00000008672	ENSG00000197798	FAM118B	None
na	na	na	na	na	1	3680391	3686343	ENSGACG00000006550	ENSGACT00000008682	ENSG00000182934	SRPRA	Cis
na	na	na	na	na	1	3687056	3688211	ENSGACG00000006557	ENSGACT00000008685	ENSG00000150455	TIRAP	None
na	na	na	na	na	1	3692235	3708929	ENSGACG00000006559	ENSGACT00000008705	ENSG00000110080	ST3GAL4	None
na	na	na	na	na	1	3730358	3747944	ENSGACG00000006573	na	ENSG00000120457	KCNJ5	na
na	na	na	na	na	1	3754186	3756799	ENSGACG00000006583	na	ENSG00000151704	KCNJ1	na
na	na	na	na	na	1	3761220	3777250	ENSGACG00000006586	na	ENSG00000151702	FLI1	na
na	na	na	na	na	1	3826049	3830951	ENSGACG00000006591	na	ENSG00000134954	ETS1	na
na	na	na	na	na	1	3877717	3882007	ENSGACG00000006593	na	na	na	na
na	na	na	na	na	1	4067747	4116909	ENSGACG00000006619	na	ENSG00000149571	KIRREL3	na
na	na	na	na	na	1	4177043	4186213	ENSGACG00000006625	na	ENSG00000043039	BARX2	na
na	na	na	na	na	1	4187827	4191916	ENSGACG00000006628	ENSGACT00000008795	ENSG00000076053	RBM7	Cis
na	na	na	na	na	1	4274890	4286799	ENSGACG00000006635	na	ENSG00000166250	CLMP	na
na	na	na	na	na	1	4323995	4373359	ENSGACG00000006638	na	ENSG00000023171	GRAMD1B	na
na	na	na	na	na	1	4382915	4385476	ENSGACG00000006660	na	ENSG00000197380	DACT3	na
na	na	na	na	na	1	4386734	4389345	ENSGACG00000006666	na	ENSG00000197405	C5AR1	na
na	na	na	na	na	1	4390877	4395400	ENSGACG00000006675	na	na	na	na
na	na	na	na	na	1	4396478	4399360	ENSGACG00000006679	ENSGACT00000008875	ENSG00000105258	POLR2I	None
na	na	na	na	na	1	4401840	4404685	ENSGACG00000006696	na	ENSG00000176165	FOXG1	na
na	na	na	na	na	1	4406730	4409298	ENSGACG00000006697	ENSGACT00000008883	ENSG00000125743	SNRPD2	None
na	na	na	na	na	1	4424365	4432140	ENSGACG00000006702	na	ENSG00000125753	VASP	na
na	na	na	na	na	1	4433365	4453789	ENSGACG00000006708	na	ENSG00000141367	CLTC	na
na	na	na	na	na	1	4454080	4457986	ENSGACG00000006784	ENSGACT00000009006	ENSG00000213085	CFAP45	Cis
na	na	na	na	na	1	4458306	4462513	ENSGACG00000006790	ENSGACT00000009032	ENSG00000137700	SLC37A4	Cis
na	na	na	na	na	1	4461894	4464243	ENSGACG00000006808	ENSGACT00000009042	ENSG00000196655	TRAPPC4	None
na	na	na	na	na	1	4463534	4467143	ENSGACG00000006818	ENSGACT00000009073	ENSG00000118181	RPS25	None
na	na	na	na	na	1	4467893	4478309	ENSGACG00000006839	na	ENSG00000102683	SGCG	na
na	na	na	na	na	1	4479497	4500044	ENSGACG00000006866	na	ENSG00000151835	SACS	na
na	na	na	na	na	1	4505323	4515887	ENSGACG00000006869	na	ENSG00000127863	TNFRSF19	na
na	na	na	na	na	1	4515809	4518582	ENSGACG00000006872	na	ENSG00000127863	TNFRSF19	na
na	na	na	na	na	1	4518265	4535266	ENSGACG00000006874	ENSGACT00000009137	ENSG00000027001	MIPEP	None
na	na	na	na	na	1	4536487	4539706	ENSGACG00000006887	ENSGACT00000009143	na	na	None
na	na	na	na	na	1	4559981	4562899	ENSGACG00000006890	ENSGACT00000009158	ENSG00000182093	WRB	Cis
na	na	na	na	na	1	4566365	4571243	ENSGACG00000006900	na	ENSG00000185437	SH3BGR	na
na	na	na	na	na	1	4576362	4589790	ENSGACG00000006903	ENSGACT00000009166	ENSG00000183067	IGSF5	Cis
na	na	na	na	na	1	4590614	4592516	ENSGACG00000006906	na	na	na	na
na	na	na	na	na	1	4596407	4615250	ENSGACG00000006908	ENSGACT00000009184	na	na	None
na	na	na	na	na	1	4600966	4615190	ENSGACG00000006915	na	na	na	na
na	na	na	na	na	1	4639256	4640314	ENSGACG00000022573	na	na	na	na
na	na	na	na	na	1	4662119	4738365	ENSGACG00000006917	na	ENSG00000171587	DSCAM	na
na	na	na	na	na	1	4765322	4776188	ENSGACG00000006936	ENSGACT00000009258	ENSG00000182240	BACE2	None
na	na	na	na	na	1	4769561	4774136	ENSGACG00000006979	na	na	na	na
na	na	na	na	na	1	4782136	4801909	ENSGACG00000006981	ENSGACT00000009282	ENSG00000149311	ATM	Cis
na	na	na	na	na	1	4799239	4801909	ENSGACG00000006998	na	ENSG00000149311	ATM	na
na	na	na	na	na	1	4801755	4806144	ENSGACG00000007005	na	ENSG00000149308	NPAT	na
na	na	na	na	na	1	4808551	4811131	ENSGACG00000007008	ENSGACT00000009298	ENSG00000149308	NPAT	Cis
na	na	na	na	na	1	4810795	4822704	ENSGACG00000007009	ENSGACT00000009307	ENSG00000062716	VMP1	None
na	na	na	na	na	1	4821935	4823031	ENSGACG00000021251	na	na	na	na
na	na	na	na	na	1	4822287	4826015	ENSGACG00000007016	na	ENSG00000108423	TUBD1	na
na	na	na	na	na	1	4825616	4832572	ENSGACG00000007027	na	ENSG00000108443	RPS6KB1	na
na	na	na	na	na	1	4834310	4839136	ENSGACG00000007046	na	ENSG00000169359	SLC33A1	na
na	na	na	na	na	1	4839346	4849855	ENSGACG00000007053	ENSGACT00000009364	ENSG00000163655	GMPS	None
na	na	na	na	na	1	4851071	4856723	ENSGACG00000007060	na	na	na	na
na	na	na	na	na	1	4883482	4923438	ENSGACG00000007068	na	ENSG00000169282	KCNAB1	na
na	na	na	na	na	1	4925958	4928649	ENSGACG00000007071	ENSGACT00000009409	ENSG00000114850	SSR3	None
na	na	na	na	na	1	4947479	4950345	ENSGACG00000007093	na	na	na	na
na	na	na	na	na	1	4957300	4964762	ENSGACG00000007095	ENSGACT00000009421	ENSG00000163659	TIPARP	None
na	na	na	na	na	1	5046326	5054783	ENSGACG00000007101	na	ENSG00000163660	CCNL1	na
na	na	na	na	na	1	5056619	5098923	ENSGACG00000007117	na	ENSG00000197415	VEPH1	na
na	na	na	na	na	1	5083702	5090265	ENSGACG00000007125	na	ENSG00000163661	PTX3	na
na	na	na	na	na	1	5106440	5109780	ENSGACG00000007140	na	ENSG00000174899	PQLC2L	na
na	na	na	na	na	1	5111912	5124206	ENSGACG00000007144	na	ENSG00000173905	GOLIM4	na
na	na	na	na	na	1	5132745	5139752	ENSGACG00000007161	ENSGACT00000009502	ENSG00000163536	SERPINI1	None
na	na	na	na	na	1	5146892	5155993	ENSGACG00000007171	ENSGACT00000009510	ENSG00000114209	PDCD10	None
na	na	na	na	na	1	5158004	5166095	ENSGACG00000007177	na	ENSG00000162843	WDR64	na
na	na	na	na	na	1	5405426	5457710	ENSGACG00000007181	ENSGACT00000009577	ENSG00000090402	SI	Cis
na	na	na	na	na	1	5476620	5480337	ENSGACG00000007226	na	ENSG00000121871	SLITRK3	na
na	na	na	na	na	1	5502399	5509785	ENSGACG00000007228	na	na	na	na
na	na	na	na	na	1	5526575	5533008	ENSGACG00000007230	ENSGACT00000009633	ENSG00000114200	BCHE	None
na	na	na	na	na	1	5675710	5685533	ENSGACG00000007267	na	ENSG00000149575	SCN2B	na
na	na	na	na	na	1	5697321	5699926	ENSGACG00000007272	na	ENSG00000177098	SCN4B	na
na	na	na	na	na	1	5748321	5749713	ENSGACG00000007274	na	na	na	na
na	na	na	na	na	1	5805649	5829544	ENSGACG00000007276	na	ENSG00000085276	MECOM	na
na	na	na	na	na	1	5836600	5876381	ENSGACG00000007302	na	na	na	na
na	na	na	na	na	1	5852689	5856070	ENSGACG00000007320	na	ENSG00000024422	EHD2	na
na	na	na	na	na	1	5877396	5883458	ENSGACG00000007332	ENSGACT00000009767	ENSG00000168958	MFF	None
na	na	na	na	na	1	5882806	5885458	ENSGACG00000007361	na	ENSG00000154099	DNAAF1	na
na	na	na	na	na	1	5884451	5887974	ENSGACG00000007362	ENSGACT00000009790	ENSG00000135900	MRPL44	None
na	na	na	na	na	1	5888141	5903392	ENSGACG00000007374	ENSGACT00000009809	ENSG00000173744	AGFG1	None
na	na	na	na	na	1	5902623	5905853	ENSGACG00000007388	ENSGACT00000009819	ENSG00000135917	SLC19A3	None
na	na	na	na	na	1	5909857	5916549	ENSGACG00000007395	na	ENSG00000123977	DAW1	na
na	na	na	na	na	1	5917115	5938347	ENSGACG00000007428	na	ENSG00000153820	SPHKAP	na
na	na	na	na	na	1	6014795	6032804	ENSGACG00000007440	na	ENSG00000153823	PID1	na
na	na	na	na	na	1	6034422	6052148	ENSGACG00000007444	na	ENSG00000187957	DNER	na
na	na	na	na	na	1	6071211	6089711	ENSGACG00000007464	ENSGACT00000009975	ENSG00000153827	TRIP12	None
na	na	na	na	na	1	6096735	6107081	ENSGACG00000007512	na	na	na	na
na	na	na	na	na	1	6099566	6104009	ENSGACG00000007517	ENSGACT00000009990	ENSG00000177311	ZBTB38	None
na	na	na	na	na	1	6106205	6127682	ENSGACG00000007520	ENSGACT00000010076	ENSG00000155903	RASA2	None
na	na	na	na	na	1	6134125	6143142	ENSGACG00000007587	na	ENSG00000184497	TMEM255B	na
na	na	na	na	na	1	6144876	6146982	ENSGACG00000007590	ENSGACT00000010093	ENSG00000114125	RNF7	None
na	na	na	na	na	1	6147746	6151199	ENSGACG00000007598	na	ENSG00000114124	GRK7	na
na	na	na	na	na	1	6176249	6179822	ENSGACG00000007608	ENSGACT00000010109	ENSG00000188763	FZD9	Cis
na	na	na	na	na	1	6194071	6205775	ENSGACG00000007613	ENSGACT00000010131	ENSG00000009954	BAZ1B	None
na	na	na	na	na	1	6206118	6208948	ENSGACG00000007630	na	ENSG00000106635	BCL7B	na
na	na	na	na	na	1	6211118	6243227	ENSGACG00000007649	na	ENSG00000127946	HIP1	na
na	na	na	na	na	1	6251694	6256481	ENSGACG00000007670	na	ENSG00000175155	YPEL2	na
na	na	na	na	na	1	6260782	6269210	ENSGACG00000007672	ENSGACT00000010212	ENSG00000153982	GDPD1	None
na	na	na	na	na	1	6277367	6280137	ENSGACG00000007693	na	ENSG00000189077	TMEM120A	na
na	na	na	na	na	1	6283975	6296295	ENSGACG00000007695	ENSGACT00000010220	ENSG00000127948	POR	None
na	na	na	na	na	1	6306209	6318216	ENSGACG00000007700	ENSGACT00000010233	ENSG00000271447	MMP28	None
na	na	na	na	na	1	6320777	6323968	ENSGACG00000007708	na	ENSG00000124019	FAM124B	na
na	na	na	na	na	1	6325624	6336892	ENSGACG00000007710	ENSGACT00000010252	ENSG00000036257	CUL3	None
na	na	na	Guo	na	1	6340523	6363052	ENSGACG00000007721	ENSGACT00000010262	ENSG00000186642	PDE2A	None
na	na	na	na	na	1	6370376	6371447	ENSGACG00000021262	na	ENSG00000272036	MIR139	na
na	na	na	na	na	1	6463679	6491410	ENSGACG00000007728	ENSGACT00000010297	ENSG00000186635	ARAP1	None
na	na	na	na	na	1	6499633	6511061	ENSGACG00000007754	ENSGACT00000010322	ENSG00000214530	STARD10	None
na	na	na	na	na	1	6512708	6538202	ENSGACG00000007783	ENSGACT00000010338	ENSG00000162129	CLPB	None
na	na	na	na	na	1	6545910	6549221	ENSGACG00000007788	ENSGACT00000010348	ENSG00000165462	PHOX2A	Trans
na	na	na	na	na	1	6552264	6570406	ENSGACG00000007795	na	ENSG00000165458	INPPL1	na
na	na	na	na	na	1	6572761	6575377	ENSGACG00000007809	na	ENSG00000110195	FOLR1	na
na	na	na	na	na	1	6576706	6578440	ENSGACG00000007825	ENSGACT00000010395	ENSG00000110200	ANAPC15	None
na	na	na	na	na	1	6578711	6581999	ENSGACG00000007832	na	ENSG00000184154	LRTOMT	na
na	na	na	na	na	1	6582079	6584822	ENSGACG00000007837	na	na	na	na
na	na	na	na	na	1	6585750	6589640	ENSGACG00000007841	ENSGACT00000010427	ENSG00000149357	LAMTOR1	None
na	na	na	na	na	1	6590610	6592955	ENSGACG00000007856	na	na	na	na
na	na	na	na	na	1	6593159	6605763	ENSGACG00000007861	na	ENSG00000137497	NUMA1	na
na	na	na	na	na	1	6606311	6611745	ENSGACG00000007877	ENSGACT00000010463	na	na	None
na	na	na	na	na	1	6611162	6613297	ENSGACG00000007884	ENSGACT00000010467	na	na	None
na	na	na	na	na	1	6612079	6621920	ENSGACG00000007887	ENSGACT00000010546	ENSG00000086205	FOLH1	Cis
na	na	na	na	na	1	6623321	6638718	ENSGACG00000007953	na	ENSG00000086991	NOX4	na
na	na	na	na	na	1	6640374	6645576	ENSGACG00000007960	na	ENSG00000077498	TYR	na
na	na	na	na	na	1	6655303	6698528	ENSGACG00000007968	na	ENSG00000168959	GRM5	na
na	na	na	na	na	1	6707813	6715340	ENSGACG00000007985	ENSGACT00000010666	ENSG00000109861	CTSC	Trans
na	na	na	na	na	1	6714940	6720514	ENSGACG00000008046	na	ENSG00000123892	RAB38	na
na	na	na	na	na	1	6739258	6745482	ENSGACG00000008058	na	ENSG00000174804	FZD4	na
na	na	na	na	na	1	6790263	6792910	ENSGACG00000008066	na	na	na	na
na	na	na	na	na	1	6798203	6877154	ENSGACG00000008068	ENSGACT00000010755	ENSG00000187240	DYNC2H1	Cis
na	na	na	na	na	1	6894627	6910786	ENSGACG00000008121	na	ENSG00000170962	PDGFD	na
na	na	na	na	na	1	6981935	7058552	ENSGACG00000008129	na	ENSG00000152578	GRIA4	na
na	na	na	na	na	1	7064836	7068494	ENSGACG00000008149	ENSGACT00000010799	ENSG00000170903	MSANTD4	None
na	na	na	na	na	1	7069269	7076031	ENSGACG00000008154	ENSGACT00000010808	ENSG00000149313	AASDHPPT	Cis
na	na	na	na	na	1	7087811	7111604	ENSGACG00000008161	na	ENSG00000152402	GUCY1A2	na
na	na	na	na	na	1	7114650	7129471	ENSGACG00000008165	ENSGACT00000010842	ENSG00000152404	CWF19L2	None
na	na	na	na	na	1	7129092	7137999	ENSGACG00000008185	ENSGACT00000010852	ENSG00000137760	ALKBH8	None
na	na	na	na	na	1	7141868	7146141	ENSGACG00000008191	na	ENSG00000182359	KBTBD3	na
na	na	na	na	na	1	7157225	7164540	ENSGACG00000008193	na	ENSG00000054965	FAM168A	na
na	na	na	na	na	1	7178903	7182793	ENSGACG00000008198	na	ENSG00000171631	P2RY6	na
na	na	na	na	na	1	7187147	7228077	ENSGACG00000008207	na	ENSG00000110237	ARHGEF17	na
na	na	na	na	na	1	7232295	7253769	ENSGACG00000008224	na	ENSG00000054967	RELT	na
na	na	na	na	na	1	7256955	7259261	ENSGACG00000008228	na	ENSG00000175591	P2RY2	na
na	na	na	na	na	1	7266238	7268809	ENSGACG00000008233	na	ENSG00000175591	P2RY2	na
na	na	na	na	na	1	7270731	7312200	ENSGACG00000008238	na	ENSG00000137478	FCHSD2	na
na	na	na	na	na	1	7316008	7318939	ENSGACG00000008254	na	na	na	na
na	na	na	na	na	1	7318240	7323303	ENSGACG00000008258	ENSGACT00000010937	na	na	None
na	na	na	na	na	1	7323268	7332742	ENSGACG00000008263	ENSGACT00000010958	ENSG00000138642	HERC6	None
na	na	na	na	na	1	7332635	7338062	ENSGACG00000008284	ENSGACT00000011013	ENSG00000167645	YIF1B	None
na	na	na	na	na	1	7339713	7343575	ENSGACG00000008318	na	ENSG00000133574	GIMAP4	na
na	na	na	na	na	1	7365394	7378177	ENSGACG00000008325	na	na	na	na
na	na	na	na	na	1	7383835	7390482	ENSGACG00000008330	na	na	na	na
na	na	na	na	na	1	7396384	7398585	ENSGACG00000008332	ENSGACT00000011042	ENSG00000189114	BLOC1S3	Cis
na	na	na	na	na	1	7398213	7401331	ENSGACG00000008339	ENSGACT00000011048	ENSG00000007255	TRAPPC6A	None
na	na	na	na	na	1	7406896	7408900	ENSGACG00000008344	na	na	na	na
na	na	na	na	na	1	7426694	7428704	ENSGACG00000008351	ENSGACT00000011058	ENSG00000128016	ZFP36	None
na	na	na	na	na	1	7427324	7429514	ENSGACG00000008353	na	na	na	na
na	na	na	na	na	1	7552343	7588464	ENSGACG00000008355	na	ENSG00000126243	LRFN3	na
na	na	na	na	na	1	7747851	7768890	ENSGACG00000008361	ENSGACT00000011091	ENSG00000141252	VPS53	None
na	na	na	na	na	1	7769382	7771558	ENSGACG00000008380	ENSGACT00000011099	ENSG00000183688	FAM101B	None
na	na	na	na	na	1	7773611	7790623	ENSGACG00000008387	ENSGACT00000011134	ENSG00000127804	METTL16	None
na	na	na	Guo	na	1	7793462	7818156	ENSGACG00000008413	ENSGACT00000011167	ENSG00000007168	PAFAH1B1	None
na	na	na	na	na	1	7820669	7830705	ENSGACG00000008439	ENSGACT00000011185	ENSG00000132361	CLUH	None
na	na	na	na	na	1	7848871	7864445	ENSGACG00000008448	ENSGACT00000011198	ENSG00000185561	TLCD2	None
na	na	na	na	na	1	7864007	7869998	ENSGACG00000008468	ENSGACT00000011233	na	na	None
na	na	na	na	na	1	7869848	7873654	ENSGACG00000008485	ENSGACT00000011252	ENSG00000214435	AS3MT	Cis
na	na	na	na	na	1	7874156	7888701	ENSGACG00000008504	ENSGACT00000011332	ENSG00000174231	PRPF8	Cis
na	na	na	na	na	1	7888272	7896470	ENSGACG00000008566	ENSGACT00000011342	ENSG00000167705	RILP	None
na	na	na	na	na	1	7896805	7902668	ENSGACG00000008571	ENSGACT00000011355	ENSG00000074660	SCARF1	Cis
na	na	na	na	na	1	7902360	7907787	ENSGACG00000008584	ENSGACT00000011374	ENSG00000109072	VTN	Trans
na	na	na	na	na	1	7908291	7912754	ENSGACG00000008602	na	ENSG00000004139	SARM1	na
na	na	na	na	na	1	7913280	7916971	ENSGACG00000008604	ENSGACT00000011385	ENSG00000076351	SLC46A1	None
na	na	na	na	na	1	7918019	7925185	ENSGACG00000008610	ENSGACT00000011394	ENSG00000007216	SLC13A2	Trans
na	na	na	na	na	1	7930607	7936450	ENSGACG00000008619	na	ENSG00000109101	FOXN1	na
na	na	na	na	na	1	7936664	7949596	ENSGACG00000008624	na	ENSG00000109103	UNC119	na
na	na	na	na	na	1	7949463	7953057	ENSGACG00000008625	na	na	na	na
na	na	na	na	na	1	7954030	7956743	ENSGACG00000008658	na	ENSG00000108255	CRYBA1	na
na	na	na	na	na	1	7957339	7972312	ENSGACG00000008673	ENSGACT00000011478	ENSG00000108582	CPD	Cis
na	na	na	na	na	1	7973790	7988812	ENSGACG00000008685	ENSGACT00000011526	ENSG00000108587	GOSR1	None
na	na	na	na	na	1	7991894	8003313	ENSGACG00000008718	na	ENSG00000184811	TUSC5	na
na	na	na	na	na	1	8006128	8010423	ENSGACG00000008722	na	ENSG00000129221	AIPL1	na
na	na	na	na	na	1	8024292	8025377	ENSGACG00000022237	na	na	na	na
na	na	na	na	na	1	8051221	8059773	ENSGACG00000008738	ENSGACT00000011556	ENSG00000168792	ABHD15	Cis
na	na	na	na	na	1	8082575	8113773	ENSGACG00000008742	na	ENSG00000172572	PDE3A	na
na	na	na	na	na	1	8119647	8134827	ENSGACG00000008749	na	ENSG00000139155	SLCO1C1	na
na	na	na	na	na	1	8135513	8139690	ENSGACG00000008759	ENSGACT00000011596	ENSG00000075790	BCAP29	None
na	na	na	na	na	1	8139263	8142313	ENSGACG00000008772	ENSGACT00000011615	ENSG00000105865	DUS4L	None
na	na	na	na	na	1	8144176	8155568	ENSGACG00000008790	na	ENSG00000070444	MNT	na
na	na	na	na	na	1	8158967	8166486	ENSGACG00000008792	na	ENSG00000108387	SEPT4	na
na	na	na	na	na	1	8190928	8223896	ENSGACG00000008799	na	ENSG00000106683	LIMK1	na
na	na	na	na	na	1	8224736	8230599	ENSGACG00000008820	ENSGACT00000011665	na	na	None
na	na	na	na	na	1	8234885	8237344	ENSGACG00000008825	na	na	na	na
na	na	na	na	na	1	8283801	8290391	ENSGACG00000008832	ENSGACT00000011745	ENSG00000146729	GBAS	None
na	na	na	na	na	1	8290707	8293924	ENSGACG00000008883	ENSGACT00000011769	ENSG00000146733	PSPH	None
na	na	na	na	na	1	8294315	8295450	ENSGACG00000022712	na	ENSG00000206785	SNORA15	na
na	na	na	na	na	1	8294746	8295881	ENSGACG00000022692	na	ENSG00000207168	SNORA15	na
na	na	na	na	na	1	8294910	8301107	ENSGACG00000008901	ENSGACT00000011846	ENSG00000164776	PHKG1	None
na	na	na	na	na	1	8300441	8304146	ENSGACG00000008962	ENSGACT00000011858	ENSG00000106153	CHCHD2	None
na	na	na	na	na	1	8303426	8307751	ENSGACG00000008979	ENSGACT00000011887	ENSG00000130244	FAM98C	None
na	na	na	na	na	1	8310464	8319731	ENSGACG00000008988	na	na	na	na
na	na	na	na	na	1	8324224	8333033	ENSGACG00000008993	ENSGACT00000011912	ENSG00000110344	UBE4A	None
na	na	na	na	na	1	8334732	8365587	ENSGACG00000009009	na	ENSG00000118058	KMT2A	na
na	na	na	na	na	1	8370444	8373472	ENSGACG00000009029	ENSGACT00000011941	ENSG00000223953	C1QTNF5	Cis
na	na	na	na	na	1	8380703	8383052	ENSGACG00000009032	ENSGACT00000011945	ENSG00000173456	RNF26	None
na	na	na	na	na	1	8390367	8417459	ENSGACG00000009035	na	ENSG00000076706	MCAM	na
na	na	na	na	na	1	8421727	8446919	ENSGACG00000009060	na	ENSG00000110395	CBL	na
na	na	na	na	na	1	8457059	8543134	ENSGACG00000009072	na	ENSG00000149403	GRIK4	na
na	na	na	na	na	1	8665988	8668411	ENSGACG00000009080	ENSGACT00000012003	na	na	Trans
na	na	na	na	na	1	8700299	8703167	ENSGACG00000009084	ENSGACT00000012006	ENSG00000181264	TMEM136	None
na	na	na	na	na	1	8705040	8717100	ENSGACG00000009089	ENSGACT00000012021	ENSG00000184232	OAF	Cis
na	na	na	na	na	1	8727183	8734473	ENSGACG00000009097	na	ENSG00000160191	PDE9A	na
na	na	na	na	na	1	8737525	8744159	ENSGACG00000009109	na	ENSG00000165478	HEPACAM	na
na	na	na	na	na	1	8747606	8754697	ENSGACG00000009117	na	ENSG00000064199	SPA17	na
na	na	na	na	na	1	8803801	8812789	ENSGACG00000009125	na	ENSG00000166257	SCN3B	na
na	na	na	na	na	1	8849376	8863607	ENSGACG00000009131	na	ENSG00000149295	DRD2	na
na	na	na	na	na	1	8873554	8879675	ENSGACG00000009158	na	ENSG00000170209	ANKK1	na
na	na	na	na	na	1	8898458	8912715	ENSGACG00000009165	na	ENSG00000149292	TTC12	na
na	na	na	na	na	1	8915127	8916619	ENSGACG00000009171	ENSGACT00000012128	na	na	None
na	na	na	na	na	1	8938017	8940202	ENSGACG00000009173	ENSGACT00000012131	na	na	Cis
na	na	na	na	na	1	8946565	8950633	ENSGACG00000009176	na	ENSG00000204381	LAYN	na
na	na	na	na	na	1	8952046	8987358	ENSGACG00000009184	na	ENSG00000170145	SIK2	na
na	na	na	na	na	1	8995224	9005344	ENSGACG00000009193	ENSGACT00000012201	ENSG00000137713	PPP2R1B	None
na	na	na	na	na	1	9005286	9007534	ENSGACG00000009231	ENSGACT00000012205	ENSG00000063322	MED29	None
na	na	na	na	na	1	9008466	9015607	ENSGACG00000009235	ENSGACT00000012217	ENSG00000178053	MLF1	None
na	na	na	na	na	1	9015411	9131531	ENSGACG00000009247	ENSGACT00000012226	ENSG00000174891	RSRC1	None
na	na	na	na	na	1	9110311	9111398	ENSGACG00000022532	na	na	na	na
na	na	na	na	na	1	9136579	9142647	ENSGACG00000009256	na	ENSG00000168779	SHOX2	na
na	na	na	na	na	1	9230753	9258236	ENSGACG00000009257	na	ENSG00000135905	DOCK10	na
na	na	na	na	na	1	9264200	9269201	ENSGACG00000009314	ENSGACT00000012324	ENSG00000166037	CEP57	None
na	na	na	Guo	na	1	9269236	9274831	ENSGACG00000009336	ENSGACT00000012344	ENSG00000020922	MRE11A	None
na	na	na	na	na	1	9275184	9278308	ENSGACG00000009349	ENSGACT00000012360	ENSG00000137648	TMPRSS4	Cis
na	na	na	na	na	1	9290700	9294433	ENSGACG00000009363	ENSGACT00000012367	na	na	None
na	na	na	na	na	1	9299208	9305471	ENSGACG00000009369	ENSGACT00000012389	ENSG00000137747	TMPRSS13	Trans
na	na	na	na	na	1	9330095	9396180	ENSGACG00000009383	na	ENSG00000177103	DSCAML1	na
na	na	na	na	na	1	9399402	9402842	ENSGACG00000009414	na	na	na	na
na	na	na	na	na	1	9406060	9410648	ENSGACG00000009417	na	ENSG00000106608	URGCP	na
na	na	na	na	na	1	9424352	9427241	ENSGACG00000009420	na	na	na	na
na	na	na	na	na	1	9430244	9432197	ENSGACG00000009424	na	ENSG00000183484	GPR132	na
na	na	na	na	na	1	9441931	9466968	ENSGACG00000009426	ENSGACT00000012461	ENSG00000105287	PRKD2	None
na	na	na	na	na	1	9470892	9482531	ENSGACG00000009437	ENSGACT00000012471	ENSG00000090372	STRN4	None
na	na	na	na	na	1	9483361	9485944	ENSGACG00000009443	ENSGACT00000012475	ENSG00000181027	FKRP	Trans
na	na	na	na	na	1	9486656	9494657	ENSGACG00000009446	na	ENSG00000105281	SLC1A5	na
na	na	na	na	na	1	9506373	9514653	ENSGACG00000009469	na	ENSG00000269858	EGLN2	na
na	na	na	na	na	1	9519889	9523668	ENSGACG00000009491	ENSGACT00000012538	ENSG00000130748	TMEM160	Trans
na	na	na	na	na	1	9530387	9551145	ENSGACG00000009494	ENSGACT00000012546	ENSG00000130751	NPAS1	Trans
na	na	na	na	na	1	9586761	9604385	ENSGACG00000009502	na	ENSG00000160007	ARHGAP35	na
na	na	na	na	na	1	9636667	9642089	ENSGACG00000009507	ENSGACT00000012583	ENSG00000042753	AP2S1	None
na	na	na	na	na	1	9643639	9652517	ENSGACG00000009539	na	ENSG00000171570	RAB4B	na
na	na	na	na	na	1	9679273	9684804	ENSGACG00000009566	na	na	na	na
na	na	na	na	na	1	9685865	9693511	ENSGACG00000009589	ENSGACT00000012670	ENSG00000125744	RTN2	None
na	na	na	na	na	1	9699687	9704725	ENSGACG00000009594	na	ENSG00000213889	PPM1N	na
na	na	na	na	na	1	9718147	9733018	ENSGACG00000009600	na	ENSG00000160013	PTGIR	na
na	na	na	na	na	1	9740548	9747109	ENSGACG00000009604	ENSGACT00000012693	ENSG00000198668	CALM1; CALM2	Cis
na	na	na	na	na	1	9763631	9776363	ENSGACG00000009610	na	na	na	na
na	na	na	na	na	1	9805614	9807012	ENSGACG00000009619	ENSGACT00000012711	ENSG00000142252	GEMIN7	None
na	na	na	na	na	1	9828862	9832136	ENSGACG00000009621	ENSGACT00000012714	na	na	None
na	na	na	na	na	1	9845672	9847088	ENSGACG00000009625	na	na	na	na
na	na	na	na	na	1	9848411	9875217	ENSGACG00000009629	na	ENSG00000104866	PPP1R37	na
na	na	na	na	na	1	9879875	9883252	ENSGACG00000009639	na	na	na	na
na	na	na	na	na	1	9883538	9884627	ENSGACG00000022167	na	na	na	na
na	na	na	na	na	1	9884027	9887629	ENSGACG00000009641	ENSGACT00000012758	ENSG00000086504	MRPL28	None
na	na	na	na	na	1	9892205	9898866	ENSGACG00000009656	ENSGACT00000012771	ENSG00000104856	RELB	None
na	na	na	na	na	1	9900568	9910464	ENSGACG00000009668	ENSGACT00000012803	ENSG00000104853	CLPTM1	None
na	na	na	na	na	1	9911175	9916119	ENSGACG00000009693	na	ENSG00000105254	TBCB	na
na	na	na	na	na	1	9917358	9922753	ENSGACG00000009721	na	ENSG00000177045	SIX5	na
na	na	na	na	na	1	9924757	9927662	ENSGACG00000009726	na	na	na	na
na	na	na	na	na	1	9927267	9931488	ENSGACG00000009732	ENSGACT00000012863	ENSG00000011478	QPCTL	Cis
na	na	na	na	na	1	9931646	9936457	ENSGACG00000009741	ENSGACT00000012896	ENSG00000167325	RRM1	Cis
na	na	na	Guo	na	1	9938215	9958853	ENSGACG00000009761	ENSGACT00000012912	ENSG00000105738	SIPA1L3	Cis
na	na	na	Guo	na	1	9994072	10017014	ENSGACG00000009773	na	na	na	na
na	na	na	na	na	1	10023304	10039061	ENSGACG00000009784	na	ENSG00000174521	TTC9B	na
na	na	na	na	na	1	10041055	10046502	ENSGACG00000009786	na	ENSG00000160392	C19orf47	na
na	na	na	na	na	1	10050502	10055128	ENSGACG00000009792	na	ENSG00000125740	FOSB	na
na	na	na	na	na	1	10063012	10073886	ENSGACG00000009801	na	na	na	na
na	na	na	na	na	1	10089659	10101206	ENSGACG00000009826	ENSGACT00000012998	ENSG00000104859	CLASRP	None
na	na	na	na	na	1	10103191	10106156	ENSGACG00000009834	na	na	na	na
na	na	na	na	na	1	10112092	10133599	ENSGACG00000009835	na	na	na	na
na	na	na	na	na	1	10139717	10142834	ENSGACG00000009838	ENSGACT00000013031	ENSG00000077312	SNRPA	None
na	na	na	na	na	1	10143737	10146433	ENSGACG00000009856	ENSGACT00000013037	ENSG00000188493	C19orf54	None
na	na	na	na	na	1	10147098	10157285	ENSGACG00000009859	ENSGACT00000013044	ENSG00000086544	ITPKC	None
na	na	na	na	na	1	10156470	10159434	ENSGACG00000009863	na	na	na	na
na	na	na	na	na	1	10158164	10168806	ENSGACG00000009864	ENSGACT00000013062	ENSG00000168827	GFM1	Trans
na	na	na	na	na	1	10169416	10173503	ENSGACG00000009879	na	ENSG00000204099	NEU4	na
na	na	na	na	na	1	10173528	10176222	ENSGACG00000009884	ENSGACT00000013079	ENSG00000185798	WDR53	None
na	na	na	na	na	1	10175930	10179394	ENSGACG00000009891	ENSGACT00000013105	ENSG00000144867	SRPRB	None
na	na	na	na	na	1	10198512	10200983	ENSGACG00000009912	na	ENSG00000196371	FUT4	na
na	na	na	na	na	1	10206469	10257294	ENSGACG00000009915	na	ENSG00000257923	CUX1	na
na	na	na	na	na	1	10262214	10266170	ENSGACG00000009936	ENSGACT00000013151	na	na	None
na	na	na	na	na	1	10278227	10286236	ENSGACG00000009944	na	ENSG00000160999	SH2B2	na
na	na	na	na	na	1	10288973	10290482	ENSGACG00000009948	ENSGACT00000013163	ENSG00000176410	DNAJC30	None
na	na	na	na	na	1	10290719	10295255	ENSGACG00000009951	ENSGACT00000013170	ENSG00000071462	WBSCR22	None
na	na	na	na	na	1	10295341	10330851	ENSGACG00000009957	ENSGACT00000013212	ENSG00000106089	STX1A	None
na	na	na	na	na	1	10333594	10336800	ENSGACG00000009989	ENSGACT00000013226	ENSG00000137752	CASP1	Cis
na	na	na	na	na	1	10338212	10343256	ENSGACG00000009999	na	ENSG00000154710	RABGEF1	na
na	na	na	na	na	1	10344034	10348600	ENSGACG00000010019	ENSGACT00000013252	na	na	None
na	na	na	na	na	1	10348827	10351357	ENSGACG00000010023	na	ENSG00000182447	OTOL1	na
na	na	na	na	na	1	10363039	10373143	ENSGACG00000010028	ENSGACT00000013346	ENSG00000169251	NMD3	None
na	na	na	na	na	1	10374658	10406412	ENSGACG00000010092	ENSGACT00000013352	ENSG00000163590	PPM1L	None
na	na	na	na	na	1	10407907	10410091	ENSGACG00000010096	na	ENSG00000179674	ARL14	na
na	na	na	na	na	1	10409713	10419276	ENSGACG00000010105	ENSGACT00000013375	ENSG00000186432	KPNA4	None
na	na	na	na	na	1	10422269	10470596	ENSGACG00000010115	ENSGACT00000013413	ENSG00000068885	IFT80	None
na	na	na	na	na	1	10424919	10440573	ENSGACG00000010151	ENSGACT00000013435	ENSG00000113810	SMC4	None
na	na	na	na	na	1	10435840	10436926	ENSGACG00000022310	na	ENSG00000198987	MIR16-2	na
na	na	na	na	na	1	10436073	10437164	ENSGACG00000022250	na	ENSG00000207779	MIR15B	na
na	na	na	na	na	1	10481465	10492084	ENSGACG00000010161	ENSGACT00000013448	na	na	None
na	na	na	na	na	1	10492294	10494630	ENSGACG00000010170	na	na	na	na
na	na	na	na	na	1	10496230	10529259	ENSGACG00000010173	na	ENSG00000250588	SCHIP1	na
na	na	na	na	na	1	10649385	10651302	ENSGACG00000010208	na	na	na	na
na	na	na	na	na	1	10654657	10661218	ENSGACG00000010210	ENSGACT00000013516	ENSG00000118855	MFSD1	None
na	na	na	na	na	1	10665239	10667389	ENSGACG00000010220	na	ENSG00000181631	P2RY13	na
na	na	na	na	na	1	10674136	10677350	ENSGACG00000010226	na	ENSG00000169313	P2RY12	na
na	na	na	na	na	1	10686140	10698573	ENSGACG00000010238	na	ENSG00000152580	IGSF10	na
na	na	na	na	na	1	10711267	10718049	ENSGACG00000010246	na	ENSG00000114771	AADAC	na
na	na	na	na	na	1	10721847	10724264	ENSGACG00000010251	na	ENSG00000198829	SUCNR1	na
na	na	na	na	na	1	10758516	10789806	ENSGACG00000010253	na	na	na	na
na	na	na	na	na	1	10807738	10809679	ENSGACG00000010259	na	ENSG00000169860	P2RY1	na
na	na	na	na	na	1	10822344	10824757	ENSGACG00000010261	ENSGACT00000013584	na	na	None
na	na	na	na	na	1	10849878	10871229	ENSGACG00000010268	ENSGACT00000013595	ENSG00000114790	ARHGEF26	Cis
na	na	na	na	na	1	10872032	10888108	ENSGACG00000010276	ENSGACT00000013625	ENSG00000174953	DHX36	None
na	na	na	na	na	1	10890526	10898558	ENSGACG00000010302	na	ENSG00000174948	GPR149	na
na	na	na	na	na	1	10910323	10931708	ENSGACG00000010305	na	ENSG00000196549	MME	na
na	na	na	na	na	1	10948092	10951579	ENSGACG00000010309	na	na	na	na
na	na	na	na	na	1	10956212	10960359	ENSGACG00000010313	na	na	na	na
na	na	na	na	na	1	10959963	10965854	ENSGACG00000010316	na	na	na	na
na	na	na	na	na	1	10966681	10968157	ENSGACG00000010322	na	na	na	na
na	na	na	na	na	1	10971905	10983691	ENSGACG00000010323	na	na	na	na
na	na	na	na	na	1	11001831	11004802	ENSGACG00000010326	na	na	na	na
na	na	na	na	na	1	11009522	11020765	ENSGACG00000010329	na	na	na	na
na	na	na	na	na	1	11020672	11032066	ENSGACG00000010337	na	na	na	na
na	na	na	na	na	1	11089842	11094713	ENSGACG00000010342	na	na	na	na
na	na	na	na	na	1	11094790	11099913	ENSGACG00000010344	na	na	na	na
na	na	na	na	na	1	11097588	11105018	ENSGACG00000010349	na	na	na	na
na	na	na	na	na	1	11108583	11113456	ENSGACG00000010364	na	na	na	na
na	na	na	na	na	1	11114617	11135916	ENSGACG00000010371	na	ENSG00000114805	PLCH1	na
na	na	na	na	na	1	11157311	11160889	ENSGACG00000010386	ENSGACT00000013748	ENSG00000174928	C3orf33	None
na	na	na	na	na	1	11161393	11180089	ENSGACG00000010389	ENSGACT00000013769	na	na	None
na	na	na	na	na	1	11182037	11185555	ENSGACG00000010406	na	na	na	na
na	na	na	na	na	1	11185311	11190658	ENSGACG00000010410	ENSGACT00000013792	na	na	None
na	na	na	na	na	1	11193442	11199231	ENSGACG00000010429	na	ENSG00000171533	MAP6	na
na	na	na	na	na	1	11199864	11203887	ENSGACG00000010435	ENSGACT00000013816	ENSG00000137492	THAP12	Cis
na	na	na	na	na	1	11207076	11212238	ENSGACG00000010440	na	ENSG00000157540	DYRK1A	na
na	na	na	na	na	1	11221150	11251796	ENSGACG00000010444	na	ENSG00000170017	ALCAM	na
na	na	na	na	na	1	11280195	11285979	ENSGACG00000010482	na	ENSG00000170044	ZPLD1	na
na	na	na	na	na	1	11290021	11304252	ENSGACG00000010488	ENSGACT00000013893	ENSG00000073921	PICALM	None
na	na	na	na	na	1	11306594	11320361	ENSGACG00000010497	na	ENSG00000137501	SYTL2	na
na	na	na	na	na	1	11321047	11323829	ENSGACG00000010514	na	na	na	na
na	na	na	na	na	1	11329105	11334453	ENSGACG00000010517	ENSGACT00000013955	ENSG00000109971	HSPA8	None
na	na	na	na	na	1	11333829	11335817	ENSGACG00000010543	na	na	na	na
na	na	na	na	na	1	11340579	11372197	ENSGACG00000010555	na	ENSG00000154134	ROBO3	na
na	na	na	na	na	1	11414141	11422846	ENSGACG00000010573	na	ENSG00000149564	ESAM	na
na	na	na	na	na	1	11422583	11427488	ENSGACG00000010582	ENSGACT00000014095	ENSG00000151498	ACAD8	None
na	na	na	na	na	1	11428023	11430117	ENSGACG00000010645	ENSGACT00000014109	ENSG00000151500	THYN1	None
na	na	na	na	na	1	11430971	11435606	ENSGACG00000010648	ENSGACT00000014131	ENSG00000151502	VPS26B	None
na	na	na	na	na	1	11436585	11446297	ENSGACG00000010665	na	ENSG00000166086	JAM3	na
na	na	na	na	na	1	11464731	11470792	ENSGACG00000010671	na	na	na	na
na	na	na	na	na	1	11475062	11490639	ENSGACG00000010675	na	na	na	na
na	na	na	na	na	1	11502926	11521308	ENSGACG00000010684	na	ENSG00000134909	ARHGAP32	na
na	na	na	na	na	1	11522079	11525141	ENSGACG00000010692	na	na	na	na
na	na	na	na	na	1	11538239	11564823	ENSGACG00000010693	ENSGACT00000014168	ENSG00000182985	CADM1	Trans
na	na	na	na	na	1	11684697	11717846	ENSGACG00000010697	ENSGACT00000014190	ENSG00000149294	NCAM1	None
na	na	na	na	na	1	11722400	11738427	ENSGACG00000010711	na	ENSG00000109906	ZBTB16	na
na	na	na	na	na	1	11746802	11751497	ENSGACG00000010730	na	ENSG00000166682	TMPRSS5	na
na	na	na	na	na	1	11750991	11753582	ENSGACG00000010737	na	ENSG00000150773	PIH1D2	na
na	na	na	na	na	1	11753339	11761945	ENSGACG00000010741	ENSGACT00000014264	ENSG00000150764	DIXDC1	None
na	na	na	na	na	1	11769055	11772482	ENSGACG00000010778	ENSGACT00000014299	ENSG00000150776	C11orf57	Cis
na	na	na	na	na	1	11776991	11782544	ENSGACG00000010789	na	ENSG00000128011	LRFN1	na
na	na	na	na	na	1	11798184	11867037	ENSGACG00000010793	na	na	na	na
na	na	na	na	na	1	11919306	11923375	ENSGACG00000010795	ENSGACT00000014310	na	na	None
na	na	na	na	na	1	11925366	11933282	ENSGACG00000010797	na	ENSG00000179134	SAMD4B	na
na	na	na	na	na	1	11937244	11942544	ENSGACG00000010818	ENSGACT00000014354	ENSG00000006712	PAF1	None
na	na	na	na	na	1	11947733	11955262	ENSGACG00000010833	na	ENSG00000160551	TAOK1	na
na	na	na	na	na	1	11958836	11967815	ENSGACG00000010843	ENSGACT00000014372	ENSG00000167721	TSR1	None
na	na	na	na	na	1	11980667	11983544	ENSGACG00000010848	ENSGACT00000014376	ENSG00000177374	HIC1	None
na	na	na	na	na	1	12007713	12008823	ENSGACG00000022540	na	na	na	na
na	na	na	na	na	1	12062613	12063706	ENSGACG00000022321	na	ENSG00000267195	MIR212	na
na	na	na	na	na	1	12062886	12063970	ENSGACG00000021352	na	ENSG00000267200	MIR132	na
na	na	na	na	na	1	12070720	12114750	ENSGACG00000010850	ENSGACT00000014383	ENSG00000108963	DPH1	None
na	na	na	na	na	1	12218211	12220965	ENSGACG00000010854	na	ENSG00000185924	RTN4RL1	na
na	na	na	na	na	1	12245243	12267094	ENSGACG00000010856	ENSGACT00000014402	ENSG00000132383	RPA1	Cis
na	na	na	na	na	1	12267107	12271042	ENSGACG00000010870	ENSGACT00000014410	ENSG00000167711	SERPINF2	None
na	na	na	na	na	1	12272086	12293449	ENSGACG00000010871	ENSGACT00000014417	ENSG00000167716	WDR81	None
na	na	na	na	na	1	12286884	12293484	ENSGACG00000010876	ENSGACT00000014464	ENSG00000141485	SLC13A5	None
na	na	na	na	na	1	12297704	12304107	ENSGACG00000010917	ENSGACT00000014477	ENSG00000142494	SLC47A1	Trans
na	na	na	na	na	1	12302420	12314640	ENSGACG00000010927	na	ENSG00000142494	SLC47A1	na
na	na	na	na	na	1	12324315	12365401	ENSGACG00000010940	na	na	na	na
na	na	na	na	na	1	12378188	12397414	ENSGACG00000010951	ENSGACT00000014518	ENSG00000198920	KIAA0753	None
na	na	na	na	na	1	12397457	12400352	ENSGACG00000010961	ENSGACT00000014525	ENSG00000129235	TXNDC17	None
na	na	na	na	na	1	12400126	12443458	ENSGACG00000010966	ENSGACT00000014534	ENSG00000167693	NXN	Cis
na	na	na	na	na	1	12443261	12446097	ENSGACG00000010971	ENSGACT00000014550	ENSG00000171861	MRM3	None
na	na	na	na	na	1	12445601	12449329	ENSGACG00000010984	ENSGACT00000014576	ENSG00000167699	GLOD4	Cis
na	na	na	na	na	1	12449227	12464680	ENSGACG00000011002	ENSGACT00000014596	ENSG00000007202	KIAA0100	None
na	na	na	na	na	1	12471718	12475809	ENSGACG00000011018	na	ENSG00000109107	ALDOC	na
na	na	na	na	na	1	12477595	12480831	ENSGACG00000011094	na	ENSG00000136450	SRSF1	na
na	na	na	na	na	1	12482130	12485151	ENSGACG00000011096	na	ENSG00000264364	DYNLL2	na
na	na	na	na	na	1	12504383	12518227	ENSGACG00000011101	ENSGACT00000014718	ENSG00000275410	HNF1B	Cis
na	na	na	na	na	1	12525649	12554714	ENSGACG00000011112	ENSGACT00000014724	ENSG00000275066	SYNRG	None
na	na	na	na	na	1	12558994	12560619	ENSGACG00000011118	na	na	na	na
na	na	na	na	na	1	12569309	12579454	ENSGACG00000011119	ENSGACT00000014777	ENSG00000276234	TADA2A	None
na	na	na	na	na	1	12606706	12634056	ENSGACG00000011157	ENSGACT00000014787	ENSG00000076604	TRAF4	None
na	na	na	na	na	1	12635821	12645032	ENSGACG00000011167	na	ENSG00000160602	NEK8	na
na	na	na	na	na	1	12650089	12654904	ENSGACG00000011181	na	ENSG00000160606	TLCD1	na
na	na	na	na	na	1	12657164	12663071	ENSGACG00000011190	ENSGACT00000014861	ENSG00000109113	RAB34	None
na	na	na	na	na	1	12668207	12670856	ENSGACG00000011223	na	ENSG00000167525	PROCA1	na
na	na	na	na	na	1	12677022	12682195	ENSGACG00000011230	na	na	na	na
na	na	na	na	na	1	12683503	12684588	ENSGACG00000022214	na	ENSG00000273667	MIR142	na
na	na	na	na	na	1	12684522	12686630	ENSGACG00000011249	na	ENSG00000005379	TSPOAP1	na
na	na	na	na	na	1	12688976	12693797	ENSGACG00000011251	na	ENSG00000170027	YWHAG	na
na	na	na	na	na	1	12701741	12707870	ENSGACG00000011259	na	ENSG00000004660	CAMKK1	na
na	na	na	na	na	1	12712577	12715984	ENSGACG00000011266	na	na	na	na
na	na	na	na	na	1	12716050	12719286	ENSGACG00000011279	ENSGACT00000014937	na	na	None
na	na	na	na	na	1	12718960	12731747	ENSGACG00000011281	na	ENSG00000168014	C2CD3	na
na	na	na	na	na	1	12732706	12742781	ENSGACG00000011291	ENSGACT00000014971	ENSG00000149380	P4HA3	Cis
na	na	na	na	na	1	12743198	12747603	ENSGACG00000011312	na	na	na	na
na	na	na	na	na	1	12748875	12751880	ENSGACG00000011316	ENSGACT00000014984	ENSG00000184047	DIABLO	None
na	na	na	na	na	1	12752733	12755038	ENSGACG00000011318	na	na	na	na
na	na	na	na	na	1	12763349	12765242	ENSGACG00000011320	na	na	na	na
na	na	na	na	na	1	12772953	12774360	ENSGACG00000011322	na	na	na	na
na	na	na	na	na	1	12775971	12778134	ENSGACG00000011325	na	na	na	na
na	na	na	na	na	1	12792743	12794910	ENSGACG00000011326	na	na	na	na
na	na	na	na	na	1	12803573	12806942	ENSGACG00000011330	ENSGACT00000015006	ENSG00000184047	DIABLO	None
na	na	na	na	na	1	12810008	12834685	ENSGACG00000011337	na	ENSG00000177707	NECTIN3	na
na	na	na	na	na	1	12855089	12859775	ENSGACG00000011342	ENSGACT00000015015	na	na	None
na	na	na	na	na	1	12862259	12866077	ENSGACG00000011343	ENSGACT00000015019	ENSG00000132275	RRP8	None
na	na	na	na	na	1	12866897	12879508	ENSGACG00000011346	ENSGACT00000015051	ENSG00000166333	ILK	None
na	na	na	na	na	1	12881858	12888131	ENSGACG00000011369	ENSGACT00000015056	ENSG00000166313	APBB1	None
na	na	na	na	na	1	13074732	13177520	ENSGACG00000011373	na	ENSG00000169855	ROBO1	na
na	na	na	na	na	1	13203139	13333439	ENSGACG00000011383	na	ENSG00000185008	ROBO2	na
na	na	na	na	na	1	13470964	13477289	ENSGACG00000011395	ENSGACT00000015096	ENSG00000091490	SEL1L3	Cis
na	na	na	na	na	1	13478982	13493764	ENSGACG00000011405	ENSGACT00000015110	ENSG00000167323	STIM1	None
na	na	na	na	na	1	13497430	13500533	ENSGACG00000011413	na	ENSG00000148985	PGAP2	na
na	na	na	na	na	1	13500013	13504406	ENSGACG00000011416	na	na	na	na
na	na	na	na	na	1	13503789	13506433	ENSGACG00000011423	na	na	na	na
na	na	na	na	na	1	13508446	13510381	ENSGACG00000011431	na	na	na	na
na	na	na	na	na	1	13511841	13513773	ENSGACG00000011432	na	na	na	na
na	na	na	na	na	1	13519049	13520984	ENSGACG00000011434	na	na	na	na
na	na	na	na	na	1	13524763	13526707	ENSGACG00000011435	na	na	na	na
na	na	na	na	na	1	13533755	13535717	ENSGACG00000011438	na	na	na	na
na	na	na	na	na	1	13538461	13543291	ENSGACG00000011439	na	na	na	na
na	na	na	na	na	1	13542649	13544587	ENSGACG00000011441	na	na	na	na
na	na	na	na	na	1	13544776	13547453	ENSGACG00000011443	ENSGACT00000015160	na	na	None
na	na	na	na	na	1	13568795	13572419	ENSGACG00000011447	ENSGACT00000015168	ENSG00000189403	HMGB1	None
na	na	na	na	na	1	13581115	13590338	ENSGACG00000011454	na	na	na	na
na	na	na	na	na	1	13590515	13635671	ENSGACG00000011460	ENSGACT00000015186	ENSG00000187676	B3GLCT	Cis
na	na	na	na	na	1	13656791	13693757	ENSGACG00000011469	ENSGACT00000015216	na	na	None
na	na	na	na	na	1	13702681	13707541	ENSGACG00000011490	na	ENSG00000139618	BRCA2	na
na	na	na	na	na	1	13707406	13709552	ENSGACG00000011496	ENSGACT00000015231	na	na	None
na	na	na	na	na	1	13708556	13711553	ENSGACG00000011499	ENSGACT00000015238	ENSG00000244754	N4BP2L2	None
na	na	na	na	na	1	13713743	13720125	ENSGACG00000011506	na	ENSG00000250305	KIAA1456	na
na	na	na	na	na	1	13720451	13724654	ENSGACG00000011521	na	na	na	na
na	na	na	na	na	1	13758983	13781215	ENSGACG00000011549	ENSGACT00000015297	ENSG00000133121	STARD13	None
na	na	na	na	na	1	13818805	13945989	ENSGACG00000011555	na	ENSG00000172915	NBEA	na
na	na	na	na	na	1	13948423	13959883	ENSGACG00000011579	na	ENSG00000133083	DCLK1	na
na	na	na	na	na	1	13966086	13972500	ENSGACG00000011596	ENSGACT00000015368	ENSG00000133104	SPG20	None
na	na	na	na	na	1	13990148	14001630	ENSGACG00000011606	na	ENSG00000133110	POSTN	na
na	na	na	na	na	1	14003739	14010871	ENSGACG00000011660	na	ENSG00000133107	TRPC4	na
na	na	na	na	na	1	14019700	14064403	ENSGACG00000011668	na	ENSG00000150893	FREM2	na
na	na	na	na	na	1	14065053	14080266	ENSGACG00000011679	na	ENSG00000110171	TRIM3	na
na	na	na	na	na	1	14090813	14095567	ENSGACG00000011689	na	ENSG00000132254	ARFIP2	na
na	na	na	na	na	1	14113809	14175400	ENSGACG00000011697	na	ENSG00000166341	DCHS1	na
na	na	na	na	na	1	14193649	14206671	ENSGACG00000011703	ENSGACT00000015523	ENSG00000142207	URB1	None
na	na	na	na	na	1	14207769	14215213	ENSGACG00000011717	na	na	na	na
na	na	na	na	na	1	14242802	14264155	ENSGACG00000011727	na	na	na	na
na	na	na	na	na	1	14266447	14268136	ENSGACG00000011739	na	ENSG00000156282	CLDN17	na
na	na	na	na	na	1	14268175	14270100	ENSGACG00000011740	na	ENSG00000156284	CLDN8	na
na	na	na	na	na	1	14270450	14273515	ENSGACG00000011744	na	ENSG00000156284	CLDN8	na
na	na	na	na	na	1	14272861	14274883	ENSGACG00000011753	na	ENSG00000156284	CLDN8	na
na	na	na	Guo	na	1	14283547	14296801	ENSGACG00000011755	na	ENSG00000171189	GRIK1	na
na	na	na	na	na	1	14302273	14306371	ENSGACG00000011798	ENSGACT00000015634	ENSG00000156273	BACH1	None
na	na	na	na	na	1	14306424	14312524	ENSGACG00000011804	ENSGACT00000015646	ENSG00000156256	USP16	None
na	na	na	na	na	1	14311661	14315417	ENSGACG00000011812	ENSGACT00000015651	ENSG00000156253	RWDD2B	None
na	na	na	na	na	1	14324835	14348098	ENSGACG00000011816	na	ENSG00000175161	CADM2	na
na	na	na	na	na	1	14455145	14516327	ENSGACG00000011821	ENSGACT00000015717	ENSG00000114480	GBE1	Trans
na	na	na	na	na	1	14521259	14531778	ENSGACG00000011861	na	ENSG00000139514	SLC7A1	na
na	na	na	na	na	1	14547115	14551951	ENSGACG00000011908	na	ENSG00000132938	MTUS2	na
na	na	na	na	na	1	14553200	14557503	ENSGACG00000011911	ENSGACT00000015790	ENSG00000133115	STOML3	None
na	na	na	na	na	1	14559439	14578735	ENSGACG00000011918	ENSGACT00000015795	ENSG00000150907	FOXO1	None
na	na	na	na	na	1	14601387	14619936	ENSGACG00000011922	ENSGACT00000015804	ENSG00000133103	COG6	None
na	na	na	na	na	1	14621477	14657387	ENSGACG00000011929	na	ENSG00000183722	LHFP	na
na	na	na	na	na	1	14661920	14667160	ENSGACG00000011936	ENSGACT00000015826	ENSG00000136098	NEK3	None
na	na	na	na	na	1	14681420	14684628	ENSGACG00000011947	na	ENSG00000139679	LPAR6	na
na	na	na	na	na	1	14691944	14699549	ENSGACG00000011950	ENSGACT00000015847	ENSG00000136161	RCBTB2	None
na	na	na	na	na	1	14704227	14740621	ENSGACG00000011959	ENSGACT00000015862	ENSG00000102531	FNDC3A	None
na	na	na	na	na	1	14744609	14746064	ENSGACG00000011973	ENSGACT00000015867	ENSG00000102539	MLNR	None
na	na	na	na	na	1	14790437	14794020	ENSGACG00000011976	ENSGACT00000015871	ENSG00000198771	RCSD1	None
na	na	na	na	na	1	14794076	14799956	ENSGACG00000011980	ENSGACT00000015874	ENSG00000114529	C3orf52	None
na	na	na	na	na	1	14800862	14804266	ENSGACG00000011982	ENSGACT00000015886	ENSG00000138472	GUCA1C	None
na	na	na	na	na	1	14804772	14806410	ENSGACG00000012003	ENSGACT00000015908	ENSG00000151365	THRSP	None
na	na	na	na	na	1	14807892	14812251	ENSGACG00000012006	ENSGACT00000015937	ENSG00000137502	RAB30	None
na	na	na	na	na	1	14812517	14822937	ENSGACG00000012026	ENSGACT00000015974	ENSG00000137509	PRCP	None
na	na	na	na	na	1	14825511	14827443	ENSGACG00000012067	na	ENSG00000182103	FAM181B	na
na	na	na	na	na	1	14925411	15025635	ENSGACG00000012069	na	ENSG00000149256	TENM4	na
na	na	na	na	na	1	15038452	15045384	ENSGACG00000012085	ENSGACT00000016064	ENSG00000137513	NARS2	None
na	na	na	na	na	1	15045429	15072219	ENSGACG00000012121	na	ENSG00000033327	GAB2	na
na	na	na	na	na	1	15076741	15108254	ENSGACG00000012128	ENSGACT00000016082	ENSG00000184384	MAML2	None
na	na	na	na	na	1	15114666	15136890	ENSGACG00000012139	na	ENSG00000137693	YAP1	na
na	na	na	na	na	1	15140032	15141969	ENSGACG00000012148	ENSGACT00000016101	na	na	None
na	na	na	na	na	1	15144895	15148413	ENSGACG00000012151	ENSGACT00000016104	ENSG00000110318	CEP126	None
na	na	na	na	na	1	15150165	15156429	ENSGACG00000012155	na	ENSG00000137672	TRPC6	na
na	na	na	na	na	1	15157764	15163180	ENSGACG00000012162	na	ENSG00000082175	PGR	na
na	na	na	na	na	1	15166400	15209619	ENSGACG00000012165	ENSGACT00000016128	ENSG00000165895	ARHGAP42	Cis
na	na	na	na	na	1	15231584	15283143	ENSGACG00000012176	ENSGACT00000016202	ENSG00000149972	CNTN5	None
na	na	na	na	na	1	15356828	15361913	ENSGACG00000012227	na	ENSG00000163833	FBXO40	na
na	na	na	na	na	1	15361659	15364182	ENSGACG00000012229	ENSGACT00000016212	ENSG00000172425	TTC36	None
na	na	na	na	na	1	15462623	15483622	ENSGACG00000012236	na	ENSG00000110400	NECTIN1	na
na	na	na	na	na	1	15489858	15491849	ENSGACG00000012245	na	na	na	na
na	na	na	na	na	1	15701407	15708585	ENSGACG00000012248	na	ENSG00000118094	TREH	na
na	na	na	na	na	1	15712287	15720221	ENSGACG00000012258	na	ENSG00000110367	DDX6	na
na	na	na	na	na	1	15721847	15725280	ENSGACG00000012278	na	ENSG00000160683	CXCR5	na
na	na	na	na	na	1	15725318	15733596	ENSGACG00000012279	ENSGACT00000016268	ENSG00000186174	BCL9L	None
na	na	na	na	na	1	15764006	15794750	ENSGACG00000012283	ENSGACT00000016278	ENSG00000064309	CDON	None
na	na	na	na	na	1	15845181	15854954	ENSGACG00000012293	na	ENSG00000170325	PRDM10	na
na	na	na	na	na	1	15858070	15865000	ENSGACG00000012297	ENSGACT00000016288	na	na	Cis
na	na	na	na	na	1	15976248	15977742	ENSGACG00000012299	na	na	na	na
na	na	na	na	na	1	15986316	16008807	ENSGACG00000012302	na	ENSG00000118160	SLC8A2	na
na	na	na	na	na	1	16012333	16021378	ENSGACG00000012311	ENSGACT00000016312	ENSG00000115875	SRSF7	None
na	na	na	na	na	1	16021033	16031664	ENSGACG00000012321	ENSGACT00000016320	ENSG00000104824	HNRNPL	Cis
na	na	na	na	na	1	16046007	16055881	ENSGACG00000012327	na	ENSG00000130669	PAK4	na
na	na	na	na	na	1	16059643	16068599	ENSGACG00000012331	ENSGACT00000016330	na	na	None
na	na	na	na	na	1	16083556	16096296	ENSGACG00000012335	ENSGACT00000016335	ENSG00000105321	CCDC9	None
na	na	na	na	na	1	16107401	16115108	ENSGACG00000012339	na	na	na	na
na	na	na	na	na	1	16120665	16133599	ENSGACG00000012342	na	ENSG00000142230	SAE1	na
na	na	na	na	na	1	16137915	16147356	ENSGACG00000012374	na	na	na	na
na	na	na	na	na	1	16166308	16168192	ENSGACG00000012382	na	na	na	na
na	na	na	na	na	1	16170951	16218906	ENSGACG00000012383	na	ENSG00000183914	DNAH2	na
na	na	na	na	na	1	16219034	16228701	ENSGACG00000012407	ENSGACT00000016444	ENSG00000104884	ERCC2	None
na	na	na	na	na	1	16229439	16238522	ENSGACG00000012419	na	na	na	na
na	na	na	na	na	1	16252931	16259879	ENSGACG00000012427	na	ENSG00000104879	CKM	na
na	na	na	na	na	1	16260893	16293431	ENSGACG00000012485	na	ENSG00000007047	MARK4	na
na	na	na	na	na	1	16309267	16312999	ENSGACG00000012515	na	na	na	na
na	na	na	na	na	1	16313335	16331119	ENSGACG00000012517	ENSGACT00000016580	na	na	Cis
na	na	na	na	na	1	16330230	16332464	ENSGACG00000012523	na	ENSG00000175213	ZNF408	na
na	na	na	na	na	1	16338006	16387555	ENSGACG00000012524	na	ENSG00000160460	SPTBN4	na
na	na	na	na	na	1	16397921	16402037	ENSGACG00000012552	ENSGACT00000016632	ENSG00000090013	BLVRB	None
na	na	na	na	na	1	16402574	16405178	ENSGACG00000012569	na	na	na	na
na	na	na	na	na	1	16406833	16415802	ENSGACG00000012571	ENSGACT00000016659	ENSG00000099337	KCNK6	None
na	na	na	na	na	1	16418739	16424191	ENSGACG00000012586	ENSGACT00000016671	na	na	Trans
na	na	na	na	na	1	16434575	16437413	ENSGACG00000012590	ENSGACT00000016672	na	na	None
na	na	na	na	na	1	16437180	16447106	ENSGACG00000012592	na	na	na	na
na	na	na	na	na	1	16447515	16451603	ENSGACG00000012604	na	na	na	na
na	na	na	na	na	1	16473710	16480428	ENSGACG00000012605	ENSGACT00000016711	ENSG00000105223	PLD3	None
na	na	na	na	na	1	16516019	16519987	ENSGACG00000012621	ENSGACT00000016713	ENSG00000170608	FOXA3	None
na	na	na	na	na	1	16525911	16528380	ENSGACG00000012622	na	na	na	na
na	na	na	na	na	1	16527834	16530978	ENSGACG00000012623	ENSGACT00000016718	ENSG00000117877	CD3EAP	None
na	na	na	na	na	1	16567029	16569625	ENSGACG00000012627	na	na	na	na
na	na	na	na	na	1	16574286	16630515	ENSGACG00000012628	na	ENSG00000139910	NOVA1	na
na	na	na	na	na	1	16650111	16656246	ENSGACG00000012634	na	ENSG00000177464	GPR4	na
na	na	na	na	na	1	16694742	16713640	ENSGACG00000012646	ENSGACT00000016792	ENSG00000125746	EML2	None
na	na	na	na	na	1	16714967	16719287	ENSGACG00000012684	na	ENSG00000144468	RHBDD1	na
na	na	na	na	na	1	16730094	16732736	ENSGACG00000012687	na	na	na	na
na	na	na	na	na	1	16735783	16768573	ENSGACG00000012689	na	ENSG00000183166	CALN1	na
na	na	na	na	na	1	16789565	16832901	ENSGACG00000012692	ENSGACT00000016809	ENSG00000198874	TYW1	None
na	na	na	na	na	1	16833101	16836143	ENSGACG00000012697	ENSGACT00000016828	ENSG00000126524	SBDS	Cis
na	na	na	na	na	1	16836605	16838282	ENSGACG00000012714	ENSGACT00000016830	na	na	None
na	na	na	na	na	1	16838679	16840314	ENSGACG00000012717	ENSGACT00000016833	ENSG00000165215	CLDN3	Trans
na	na	na	na	na	1	16841402	16843061	ENSGACG00000012720	na	na	na	na
na	na	na	na	na	1	16844471	16848675	ENSGACG00000012721	na	na	na	na
na	na	na	na	na	1	16844858	16846490	ENSGACG00000012723	na	na	na	na
na	na	na	na	na	1	16845665	16848851	ENSGACG00000012725	na	na	na	na
na	na	na	na	na	1	16848995	16850750	ENSGACG00000012732	na	na	na	na
na	na	na	na	na	1	16853208	16854912	ENSGACG00000012735	na	na	na	na
na	na	na	na	na	1	16855128	16856751	ENSGACG00000012739	ENSGACT00000016858	ENSG00000189143	CLDN4	None
na	na	na	na	na	1	16861990	16863658	ENSGACG00000012742	na	ENSG00000184113	CLDN5	na
na	na	na	na	na	1	16865254	16867077	ENSGACG00000012743	ENSGACT00000016863	na	na	None
na	na	na	na	na	1	16868105	16871715	ENSGACG00000012747	na	na	na	na
na	na	na	na	na	1	16876118	16881542	ENSGACG00000012756	ENSGACT00000016879	ENSG00000177683	THAP5	Cis
na	na	na	na	na	1	16882673	16889039	ENSGACG00000012759	ENSGACT00000016939	ENSG00000011485	PPP5C	None
na	na	na	na	na	1	16902752	16914705	ENSGACG00000012798	ENSGACT00000016968	ENSG00000105329	TGFB1	None
na	na	na	na	na	1	16916750	16925149	ENSGACG00000012821	na	na	na	na
na	na	na	na	na	1	16928221	16933516	ENSGACG00000012840	ENSGACT00000017053	ENSG00000197838	CYP2A13	None
na	na	na	na	na	1	16935310	16939578	ENSGACG00000012904	na	na	na	na
na	na	na	na	na	1	16946343	16964536	ENSGACG00000012909	na	ENSG00000167601	AXL	na
na	na	na	na	na	1	16965648	16971627	ENSGACG00000012917	na	ENSG00000171747	LGALS4	na
na	na	na	na	na	1	16973741	17032957	ENSGACG00000012940	na	ENSG00000196218	RYR1	na
na	na	na	na	na	1	17040441	17047514	ENSGACG00000012966	na	ENSG00000171777	RASGRP4	na
na	na	na	Guo	na	1	17041341	17059715	ENSGACG00000012973	ENSGACT00000017183	ENSG00000105323	HNRNPUL1	None
na	na	na	na	na	1	17067652	17070059	ENSGACG00000012981	ENSGACT00000017192	ENSG00000125741	OPA3	None
na	na	na	na	na	1	17075599	17083496	ENSGACG00000012983	ENSGACT00000017196	ENSG00000104881	PPP1R13L	None
na	na	na	na	na	1	17104186	17108333	ENSGACG00000012985	na	ENSG00000142046	TMEM91	na
na	na	na	na	na	1	17109427	17113278	ENSGACG00000012986	ENSGACT00000017206	ENSG00000077348	EXOSC5	None
na	na	na	na	na	1	17113131	17118468	ENSGACG00000012993	ENSGACT00000017230	ENSG00000255730	CTC-435M10.3	None
na	na	na	na	na	1	17125712	17130347	ENSGACG00000013006	ENSGACT00000017238	ENSG00000105402	NAPA	None
na	na	na	na	na	1	17133759	17143459	ENSGACG00000013015	na	ENSG00000112624	GLTSCR1L	na
na	na	na	na	na	1	17144379	17150858	ENSGACG00000013023	na	ENSG00000024422	EHD2	na
na	na	na	na	na	1	17152607	17155775	ENSGACG00000013042	ENSGACT00000017279	ENSG00000108559	NUP88	None
na	na	na	na	na	1	17154577	17159413	ENSGACG00000013044	ENSGACT00000017312	ENSG00000099341	PSMD8	None
na	na	na	na	na	1	17164022	17167409	ENSGACG00000013083	na	ENSG00000188766	SPRED3	na
na	na	na	na	na	1	17169307	17176905	ENSGACG00000013085	ENSGACT00000017338	ENSG00000134815	DHX34	None
na	na	na	na	na	1	17177077	17190050	ENSGACG00000013091	ENSGACT00000017362	ENSG00000149418	ST14	None
na	na	na	na	na	1	17192691	17238062	ENSGACG00000013115	ENSGACT00000017396	ENSG00000084234	APLP2	None
na	na	na	na	na	1	17245883	17247046	ENSGACG00000021796	na	na	na	na
na	na	na	na	na	1	17248205	17249368	ENSGACG00000021892	na	na	na	na
na	na	na	na	na	1	17249340	17250530	ENSGACG00000021786	na	ENSG00000252635	RNU2-56P	na
na	na	na	na	na	1	17264451	17265614	ENSGACG00000021656	na	na	na	na
na	na	na	na	na	1	17265644	17266834	ENSGACG00000021914	na	ENSG00000252635	RNU2-56P	na
na	na	na	na	na	1	17278388	17279551	ENSGACG00000021554	na	na	na	na
na	na	na	na	na	1	17279580	17280770	ENSGACG00000021608	na	ENSG00000252635	RNU2-56P	na
na	na	na	na	na	1	17289140	17326082	ENSGACG00000013140	ENSGACT00000017413	ENSG00000130402	ACTN4	Cis
na	na	na	na	na	1	17329445	17349330	ENSGACG00000013147	na	na	na	na
na	na	na	na	na	1	17350263	17354770	ENSGACG00000013152	ENSGACT00000017447	ENSG00000178982	EIF3K	Cis
na	na	na	na	na	1	17357401	17384820	ENSGACG00000013172	na	ENSG00000104814	MAP4K1	na
na	na	na	na	na	1	17385590	17393113	ENSGACG00000013178	na	ENSG00000185800	DMWD	na
na	na	na	na	na	1	17396160	17410297	ENSGACG00000013185	ENSGACT00000017471	ENSG00000124440	HIF3A	None
na	na	na	na	na	1	17414729	17421391	ENSGACG00000013192	ENSGACT00000017477	ENSG00000104823	ECH1	None
na	na	na	na	na	1	17424008	17425929	ENSGACG00000013196	na	na	na	na
na	na	na	na	na	1	17426708	17427784	ENSGACG00000022856	na	ENSG00000201882	snoU2-30	na
na	na	na	na	na	1	17428158	17429242	ENSGACG00000022815	na	ENSG00000201882	snoU2-30	na
na	na	na	na	na	1	17428332	17429416	ENSGACG00000022880	na	ENSG00000201882	snoU2-30	na
na	na	na	na	na	1	17430052	17432053	ENSGACG00000013197	na	na	na	na
na	na	na	Guo	na	1	17435288	17437296	ENSGACG00000013200	na	ENSG00000166004	CEP295	na
na	na	na	na	na	1	17436806	17444550	ENSGACG00000013203	ENSGACT00000017509	ENSG00000042429	MED17	None
na	na	na	na	na	1	17443768	17446848	ENSGACG00000013226	na	ENSG00000214376	VSTM5	na
na	na	na	na	na	1	17447703	17448893	ENSGACG00000022007	na	ENSG00000252635	RNU2-56P	na
na	na	na	na	na	1	17450946	17452136	ENSGACG00000021718	na	ENSG00000252635	RNU2-56P	na
na	na	na	na	na	1	17452181	17453344	ENSGACG00000021179	na	na	na	na
na	na	na	na	na	1	17462847	17464037	ENSGACG00000021142	na	ENSG00000252635	RNU2-56P	na
na	na	na	na	na	1	17474074	17479026	ENSGACG00000013228	na	ENSG00000110218	PANX1	na
na	na	na	na	na	1	17498415	17505209	ENSGACG00000013233	ENSGACT00000017550	ENSG00000074201	CLNS1A	None
na	na	na	na	na	1	17530369	17543997	ENSGACG00000013257	na	ENSG00000149269	PAK1	na
na	na	na	na	na	1	17560591	17576703	ENSGACG00000013263	ENSGACT00000017564	ENSG00000178795	GDPD4	None
na	na	na	na	na	1	17583892	17620717	ENSGACG00000013269	na	ENSG00000137474	MYO7A	na
na	na	na	na	na	1	17637162	17660001	ENSGACG00000013281	ENSGACT00000017595	ENSG00000149260	CAPN5	Cis
na	na	na	na	na	1	17644560	17647413	ENSGACG00000013293	na	ENSG00000254550	OMP	na
na	na	na	na	na	1	17668695	17676424	ENSGACG00000013296	ENSGACT00000017622	ENSG00000137692	DCUN1D5	None
na	na	na	na	na	1	17679774	17694564	ENSGACG00000013311	ENSGACT00000017628	ENSG00000166266	CUL5	None
na	na	na	na	na	1	17694556	17700990	ENSGACG00000013315	na	ENSG00000110660	SLC35F2	na
na	na	na	na	na	1	17701017	17709093	ENSGACG00000013325	na	ENSG00000132589	FLOT2	na
na	na	na	Guo	na	1	17711855	17715245	ENSGACG00000013360	na	ENSG00000173065	FAM222B	na
na	na	na	na	na	1	17720177	17721340	ENSGACG00000022077	na	na	na	na
na	na	na	na	na	1	17721390	17722580	ENSGACG00000022118	na	ENSG00000252635	RNU2-56P	na
na	na	na	na	na	1	17731549	17733346	ENSGACG00000013361	na	na	na	na
na	na	na	na	na	1	17736453	17738305	ENSGACG00000013364	na	na	na	na
na	na	na	na	na	1	17742485	17743648	ENSGACG00000021089	na	na	na	na
na	na	na	na	na	1	17746695	17747885	ENSGACG00000022136	na	ENSG00000252635	RNU2-56P	na
na	na	na	na	na	1	17754135	17755298	ENSGACG00000021911	na	na	na	na
na	na	na	na	na	1	17755425	17756615	ENSGACG00000021752	na	ENSG00000252635	RNU2-56P	na
na	na	na	na	na	1	17761391	17773365	ENSGACG00000013367	ENSGACT00000017717	ENSG00000149262	INTS4	None
na	na	na	na	na	1	17781361	17783396	ENSGACG00000013383	ENSGACT00000017721	ENSG00000151364	KCTD14	None
na	na	na	na	na	1	17785079	17791419	ENSGACG00000013384	ENSGACT00000017742	ENSG00000149273	RPS3	None
na	na	na	na	na	1	17785229	17786377	ENSGACG00000021550	na	ENSG00000206941	SNORD15A	na
na	na	na	na	na	1	17786241	17787389	ENSGACG00000021654	na	ENSG00000207445	SNORD15B	na
na	na	na	na	na	1	17787975	17789087	ENSGACG00000022896	na	ENSG00000206941	SNORD15A	na
na	na	na	na	na	1	17788701	17789850	ENSGACG00000021667	na	ENSG00000206941	SNORD15A	na
na	na	na	na	na	1	17789434	17790579	ENSGACG00000022124	na	ENSG00000206941	SNORD15A	na
na	na	na	na	na	1	17799880	17801911	ENSGACG00000013400	na	na	na	na
na	na	na	na	na	1	17826111	17830210	ENSGACG00000013401	na	na	na	na
na	na	na	na	na	1	17858554	17859744	ENSGACG00000021613	na	ENSG00000252635	RNU2-56P	na
na	na	na	na	na	1	17859609	17860772	ENSGACG00000021198	na	na	na	na
na	na	na	na	na	1	18042594	18048316	ENSGACG00000013412	na	na	na	na
na	na	na	na	na	1	18301661	18337879	ENSGACG00000013416	na	ENSG00000126243	LRFN3	na
na	na	na	na	na	1	18354734	18357973	ENSGACG00000013418	na	na	na	na
na	na	na	na	na	1	18370785	18376358	ENSGACG00000013423	ENSGACT00000017774	ENSG00000171169	NAIF1	None
na	na	na	na	na	1	18377939	18386101	ENSGACG00000013425	na	na	na	na
na	na	na	na	na	1	18386136	18394570	ENSGACG00000013438	ENSGACT00000017799	ENSG00000126247	CAPNS1	None
na	na	na	Guo	na	1	18397148	18410652	ENSGACG00000013443	ENSGACT00000017812	ENSG00000103978	TMEM87A	Trans
na	na	na	na	na	1	18423821	18427660	ENSGACG00000013452	na	na	na	na
na	na	na	na	na	1	18437716	18444740	ENSGACG00000013456	na	na	na	na
na	na	na	na	na	1	18502756	18506380	ENSGACG00000013461	na	na	na	na
na	na	na	na	na	1	18530062	18531901	ENSGACG00000013464	na	na	na	na
na	na	na	na	na	1	18542066	18551895	ENSGACG00000013467	na	ENSG00000105270	CLIP3	na
na	na	na	na	na	1	18562411	18587059	ENSGACG00000013476	ENSGACT00000017851	ENSG00000105197	TIMM50	None
na	na	na	na	na	1	18595825	18613462	ENSGACG00000013482	ENSGACT00000017857	ENSG00000090932	DLL3	None
na	na	na	na	na	1	18659030	18685404	ENSGACG00000013486	ENSGACT00000017868	ENSG00000169902	TPST1	None
na	na	na	na	na	1	18694497	18701408	ENSGACG00000013494	na	na	na	na
na	na	na	na	na	1	18706739	18714774	ENSGACG00000013496	na	ENSG00000072210	ALDH3A2	na
na	na	na	na	na	1	18721396	18728718	ENSGACG00000013509	ENSGACT00000017904	ENSG00000072210	ALDH3A2	None
na	na	na	na	na	1	18731855	18764711	ENSGACG00000013524	ENSGACT00000017924	ENSG00000083290	ULK2	None
na	na	na	na	na	1	18766932	18769081	ENSGACG00000013539	ENSGACT00000017926	ENSG00000109084	TMEM97	None
na	na	na	na	na	1	18781385	18820349	ENSGACG00000013540	na	ENSG00000170832	USP32	na
na	na	na	na	na	1	18825071	18834526	ENSGACG00000013551	ENSGACT00000017948	ENSG00000062725	APPBP2	None
na	na	na	na	na	1	18840980	18846934	ENSGACG00000013556	ENSGACT00000017951	ENSG00000170836	PPM1D	Trans
na	na	na	na	na	1	18847920	18877993	ENSGACG00000013558	na	ENSG00000136492	BRIP1	na
na	na	na	na	na	1	18909112	18924544	ENSGACG00000013565	na	ENSG00000121075	TBX4	na
na	na	na	na	na	1	18943266	18951164	ENSGACG00000013575	ENSGACT00000017988	na	na	None
na	na	na	na	na	1	18960241	19220727	ENSGACG00000013586	ENSGACT00000017992	ENSG00000141376	BCAS3	None
na	na	na	na	na	1	19228346	19229436	ENSGACG00000022494	na	na	na	na
na	na	na	na	na	1	19354776	19357847	ENSGACG00000013604	ENSGACT00000018014	na	na	Trans
na	na	na	na	na	1	19392794	19399579	ENSGACG00000013605	na	ENSG00000273706	LHX1	na
na	na	na	na	na	1	19518447	19521218	ENSGACG00000013610	ENSGACT00000018024	na	na	None
na	na	na	na	na	1	19636805	19638323	ENSGACG00000013612	na	na	na	na
na	na	na	na	na	1	19827816	19839669	ENSGACG00000013614	na	ENSG00000167536	DHRS13	na
na	na	na	na	na	1	19858126	19864570	ENSGACG00000013619	ENSGACT00000018045	ENSG00000167536	DHRS13	None
na	na	na	na	na	1	19885109	19896223	ENSGACG00000013633	ENSGACT00000018057	ENSG00000121057	AKAP1	None
na	na	na	na	na	1	19900106	19917147	ENSGACG00000013641	ENSGACT00000018070	ENSG00000180891	CUEDC1	None
na	na	na	na	na	1	19921276	19932500	ENSGACG00000013651	ENSGACT00000018085	ENSG00000109046	WSB1	None
na	na	na	na	na	1	19938558	19966708	ENSGACG00000013663	ENSGACT00000018089	ENSG00000141068	KSR1	None
na	na	na	na	na	1	19970526	19979157	ENSGACG00000013667	ENSGACT00000018109	ENSG00000168961	LGALS9	None
na	na	na	na	na	1	19981177	20072868	ENSGACG00000013682	na	ENSG00000196535	MYO18A	na
na	na	na	na	na	1	20094323	20120156	ENSGACG00000013689	ENSGACT00000018133	ENSG00000179761	PIPOX	None
na	na	na	na	na	1	20095602	20097380	ENSGACG00000013700	na	na	na	na
na	na	na	na	na	1	20151906	20160782	ENSGACG00000013701	na	ENSG00000063015	SEZ6	na
na	na	na	na	na	1	20237214	20260677	ENSGACG00000013703	ENSGACT00000018142	ENSG00000109118	PHF12	None
na	na	na	na	na	1	20272345	20273180	ENSGACG00000015364	na	na	na	na
na	na	na	na	na	1	20281823	20292752	ENSGACG00000015361	na	na	na	na
na	na	na	na	na	1	20307578	20325697	ENSGACG00000015358	ENSGACT00000020294	ENSG00000159140	SON	None
na	na	na	na	na	1	20327138	20329791	ENSGACG00000015357	ENSGACT00000020290	ENSG00000159140	SON	None
na	na	na	na	na	1	20336616	20361462	ENSGACG00000015355	na	na	na	na
na	na	na	na	na	1	20350433	20376982	ENSGACG00000015353	ENSGACT00000020285	na	na	None
na	na	na	na	na	1	20383976	20385512	ENSGACG00000015352	na	na	na	na
na	na	na	na	na	1	20411270	20424335	ENSGACG00000015349	na	ENSG00000180720	CHRM4	na
na	na	na	na	na	1	20440468	20454158	ENSGACG00000015348	na	ENSG00000110492	MDK	na
na	na	na	na	na	1	20462265	20516311	ENSGACG00000015339	ENSGACT00000020277	ENSG00000149091	DGKZ	None
na	na	na	na	na	1	20532906	20534258	ENSGACG00000015336	na	ENSG00000160202	CRYAA	na
na	na	na	na	na	1	20534985	20539209	ENSGACG00000015333	na	ENSG00000160207	HSF2BP	na
na	na	na	na	na	1	20540769	20546557	ENSGACG00000015330	na	ENSG00000088448	ANKRD10	na
na	na	na	na	na	1	20547602	20548752	ENSGACG00000015328	ENSGACT00000020257	na	na	None
na	na	na	na	na	1	20556085	20562372	ENSGACG00000015323	na	ENSG00000152670	DDX4	na
na	na	na	na	na	1	20564791	20571733	ENSGACG00000015321	ENSGACT00000020245	ENSG00000114062	UBE3A	None
na	na	na	na	na	1	20602689	20607878	ENSGACG00000015312	ENSGACT00000020241	ENSG00000143153	ATP1B1	None
na	na	na	na	na	1	20633095	20636770	ENSGACG00000015303	ENSGACT00000020227	ENSG00000198171	DDRGK1	Both
na	na	na	na	na	1	20637621	20644808	ENSGACG00000015295	ENSGACT00000020216	ENSG00000134905	CARS2	None
na	na	na	na	na	1	20644901	20652137	ENSGACG00000015289	ENSGACT00000020201	ENSG00000144848	ATG3	None
na	na	na	na	na	1	20649553	20652149	ENSGACG00000015287	na	na	na	na
na	na	na	na	na	1	20652482	20655030	ENSGACG00000015286	ENSGACT00000020194	ENSG00000117479	SLC19A2	None
na	na	na	na	na	1	20658179	20659736	ENSGACG00000015285	ENSGACT00000020193	ENSG00000177917	ARL6IP6	None
na	na	na	na	na	1	20661514	20670055	ENSGACG00000015284	ENSGACT00000020191	ENSG00000175220	ARHGAP1	None
na	na	na	na	na	1	20679294	20684705	ENSGACG00000015279	na	ENSG00000159147	DONSON	na
na	na	na	na	na	1	20688689	20711579	ENSGACG00000015276	na	ENSG00000159216	RUNX1	na
na	na	na	na	na	1	20769147	20769221	ENSGACG00000021492	na	na	na	na
na	na	na	na	na	1	20793785	20796615	ENSGACG00000015274	na	na	na	na
na	na	na	na	na	1	20802421	20805118	ENSGACG00000015268	na	ENSG00000159212	CLIC6	na
na	na	na	na	na	1	20815909	20827075	ENSGACG00000015263	ENSGACT00000020168	ENSG00000159200	RCAN1	Cis
na	na	na	na	na	1	20853466	20865799	ENSGACG00000015253	ENSGACT00000020163	ENSG00000115556	PLCD4	None
na	na	na	na	na	1	20868171	20877743	ENSGACG00000015252	ENSGACT00000020150	ENSG00000160256	FAM207A	None
na	na	na	na	na	1	20928701	20937520	ENSGACG00000015240	na	ENSG00000197381	ADARB1	na
na	na	na	na	na	1	20959513	20961201	ENSGACG00000015238	na	ENSG00000198142	SOWAHC	na
na	na	na	na	na	1	20982978	20993668	ENSGACG00000015237	ENSGACT00000020132	ENSG00000169084	DHRSX	None
na	na	na	na	na	1	21002731	21003870	ENSGACG00000015235	na	ENSG00000198142	SOWAHC	na
na	na	na	na	na	1	21006773	21008491	ENSGACG00000015234	na	ENSG00000198142	SOWAHC	na
na	na	na	Guo	na	1	21011840	21017906	ENSGACG00000015229	ENSGACT00000020127	ENSG00000114107	CEP70	None
na	na	na	na	na	1	21019007	21032976	ENSGACG00000015223	na	na	na	na
na	na	na	na	na	1	21037617	21044335	ENSGACG00000015217	ENSGACT00000020107	ENSG00000163754	GYG1	Cis
na	na	na	na	na	1	21053328	21064236	ENSGACG00000015213	na	ENSG00000101825	MXRA5	na
na	na	na	na	na	1	21087003	21100490	ENSGACG00000015210	ENSGACT00000020097	ENSG00000183943	PRKX	None
na	na	na	na	na	1	21370656	21442614	ENSGACG00000015207	na	ENSG00000146938	NLGN4X	na
na	na	na	na	na	1	21507190	21535202	ENSGACG00000015201	ENSGACT00000020089	ENSG00000130021	PUDP	None
na	na	na	na	na	1	21591138	21594611	ENSGACG00000015198	ENSGACT00000020083	ENSG00000006757	PNPLA4	Cis
na	na	na	na	na	1	21594958	21602975	ENSGACG00000015197	ENSGACT00000020079	ENSG00000101846	STS	Cis
na	na	na	na	na	1	21644398	21662061	ENSGACG00000015192	na	ENSG00000138411	HECW2	na
na	na	na	na	na	1	21668429	21677337	ENSGACG00000015188	ENSGACT00000020070	ENSG00000119041	GTF3C3	None
na	na	na	na	na	1	21679755	21681667	ENSGACG00000015186	na	na	na	na
na	na	na	na	na	1	21685022	21821623	ENSGACG00000015181	na	ENSG00000198947	DMD	na
na	na	na	na	na	1	21764668	21765571	ENSGACG00000015185	na	na	na	na
na	na	na	na	na	1	21888561	21905132	ENSGACG00000015180	na	ENSG00000147027	TMEM47	na
na	na	na	na	na	1	21955743	21979759	ENSGACG00000015177	na	ENSG00000071054	MAP4K4	na
na	na	na	na	na	1	21984520	21985990	ENSGACG00000015172	ENSGACT00000020053	ENSG00000115526	CHST10	None
na	na	na	na	na	1	21987461	21989149	ENSGACG00000015169	ENSGACT00000020047	ENSG00000071082	RPL31	None
na	na	na	na	na	1	21990856	21999391	ENSGACG00000015166	ENSGACT00000020043	ENSG00000123200	ZC3H13	Cis
na	na	na	na	na	1	22001142	22006215	ENSGACG00000015162	ENSGACT00000020040	ENSG00000080618	CPB2	None
na	na	na	na	na	1	22003698	22006961	ENSGACG00000015159	ENSGACT00000020033	ENSG00000253710	ALG11	None
na	na	na	na	na	1	22007312	22008710	ENSGACG00000015156	ENSGACT00000020026	ENSG00000072080	SPP2	Cis
na	na	na	na	na	1	22010868	22024469	ENSGACG00000015152	ENSGACT00000020022	ENSG00000173166	RAPH1	None
na	na	na	na	na	1	22044586	22046373	ENSGACG00000015151	ENSGACT00000020019	ENSG00000118246	FASTKD2	None
na	na	na	na	na	1	22046828	22047576	ENSGACG00000015149	ENSGACT00000020017	ENSG00000118246	FASTKD2	None
na	na	na	na	na	1	22050005	22052164	ENSGACG00000015146	na	ENSG00000138400	MDH1B	na
na	na	na	na	na	1	22054815	22059538	ENSGACG00000015143	ENSGACT00000020011	ENSG00000144567	FAM134A	None
na	na	na	na	na	1	22060224	22064017	ENSGACG00000015135	na	ENSG00000115592	PRKAG3	na
na	na	na	na	na	1	22064256	22066961	ENSGACG00000015132	ENSGACT00000019996	ENSG00000115649	CNPPD1	None
na	na	na	na	na	1	22068484	22074312	ENSGACG00000015126	ENSGACT00000019991	ENSG00000115657	ABCB6	None
na	na	na	na	na	1	22090092	22128354	ENSGACG00000015122	na	ENSG00000118257	NRP2	na
na	na	na	na	na	1	22159663	22238660	ENSGACG00000015115	na	na	na	na
na	na	na	na	na	1	22160257	22185511	ENSGACG00000015120	ENSGACT00000019979	na	na	Cis
na	na	na	na	na	1	22215104	22223447	ENSGACG00000015116	na	ENSG00000116117	PARD3B	na
na	na	na	na	na	1	22261451	22265261	ENSGACG00000015107	na	ENSG00000188372	ZP3	na
na	na	na	na	na	1	22285357	22310931	ENSGACG00000015105	ENSGACT00000019961	ENSG00000139793	MBNL2	None
na	na	na	na	na	1	22315978	22322607	ENSGACG00000015103	na	na	na	na
na	na	na	na	na	1	22324471	22329835	ENSGACG00000015089	na	ENSG00000154719	MRPL39	na
na	na	na	na	na	1	22331455	22339690	ENSGACG00000015087	na	ENSG00000154721	JAM2	na
na	na	na	na	na	1	22345323	22346516	ENSGACG00000015085	ENSGACT00000019935	ENSG00000154723	ATP5J	None
na	na	na	na	na	1	22350201	22362545	ENSGACG00000015081	ENSGACT00000019933	ENSG00000142192	APP	None
na	na	na	na	na	1	22373916	22377466	ENSGACG00000015079	na	ENSG00000166265	CYYR1	na
na	na	na	na	na	1	22380385	22384776	ENSGACG00000015076	na	ENSG00000154734	ADAMTS1	na
na	na	na	na	na	1	22389812	22398728	ENSGACG00000015075	na	ENSG00000154736	ADAMTS5	na
na	na	na	na	na	1	22402725	22412211	ENSGACG00000015070	na	na	na	na
na	na	na	na	na	1	22546427	22546525	ENSGACG00000022197	na	ENSG00000207870	MIR221	na
na	na	na	na	na	1	22546666	22546744	ENSGACG00000021425	na	ENSG00000207870	MIR221	na
na	na	na	na	na	1	22547951	22564179	ENSGACG00000015068	na	ENSG00000147050	KDM6A	na
na	na	na	na	na	1	22565070	22567412	ENSGACG00000015063	ENSGACT00000019910	ENSG00000069509	FUNDC1	None
na	na	na	na	na	1	22568670	22569769	ENSGACG00000015062	ENSGACT00000019905	ENSG00000120334	CENPL	None
na	na	na	na	na	1	22573637	22601657	ENSGACG00000015058	ENSGACT00000019902	ENSG00000147044	CASK	Trans
na	na	na	na	na	1	22585140	22586303	ENSGACG00000015061	ENSGACT00000019903	ENSG00000171659	GPR34	None
na	na	na	na	na	1	22615799	22721933	ENSGACG00000015056	ENSGACT00000019896	ENSG00000169306	IL1RAPL1	None
na	na	na	na	na	1	22834460	22836149	ENSGACG00000015054	na	na	na	na
na	na	na	na	na	1	22839864	22854566	ENSGACG00000015050	ENSGACT00000019892	ENSG00000169933	FRMPD4	None
na	na	na	na	na	1	22885771	22893831	ENSGACG00000015038	ENSGACT00000019887	ENSG00000005302	MSL3	None
na	na	na	na	na	1	22896085	22939397	ENSGACG00000015035	na	na	na	na
na	na	na	na	na	1	22977192	22993638	ENSGACG00000015030	na	ENSG00000101871	MID1	na
na	na	na	na	na	1	23033023	23033118	ENSGACG00000022572	na	na	na	na
na	na	na	na	na	1	23136314	23137305	ENSGACG00000015029	na	na	na	na
na	na	na	na	na	1	23299724	23303880	ENSGACG00000015027	na	ENSG00000165300	SLITRK5	na
na	na	na	na	na	1	23394855	23398801	ENSGACG00000015026	na	ENSG00000184564	SLITRK6	na
na	na	na	na	na	1	23695451	23697553	ENSGACG00000015024	na	ENSG00000178235	SLITRK1	na
na	na	na	na	na	1	23816968	23820718	ENSGACG00000015007	ENSGACT00000019854	ENSG00000102471	NDFIP2	None
na	na	na	na	na	1	23831342	23854087	ENSGACG00000014983	ENSGACT00000019821	ENSG00000166206	GABRB3	None
na	na	na	na	na	1	23858891	23875480	ENSGACG00000014968	na	ENSG00000186297	GABRA5	na
na	na	na	na	na	1	23911625	23931747	ENSGACG00000014966	na	ENSG00000182256	GABRG3	na
na	na	na	na	na	1	23978720	23982791	ENSGACG00000014964	na	ENSG00000080293	SCTR	na
na	na	na	na	na	1	23984533	23985354	ENSGACG00000014963	na	na	na	na
na	na	na	na	na	1	23985273	23989254	ENSGACG00000014961	ENSGACT00000019775	ENSG00000115107	STEAP3	None
na	na	na	na	na	1	23994487	23995674	ENSGACG00000014957	ENSGACT00000019773	ENSG00000144119	C1QL2	None
na	na	na	na	na	1	24006611	24009320	ENSGACG00000014956	na	ENSG00000163064	EN1	na
na	na	na	na	na	1	24084930	24086799	ENSGACG00000014951	na	na	na	na
na	na	na	na	na	1	24100346	24102566	ENSGACG00000014950	na	na	na	na
na	na	na	na	na	1	24103837	24108238	ENSGACG00000014949	na	ENSG00000084734	GCKR	na
na	na	na	na	na	1	24111286	24116616	ENSGACG00000014946	na	ENSG00000171044	XKR6	na
na	na	na	na	na	1	24123686	24126126	ENSGACG00000014941	ENSGACT00000019754	ENSG00000001561	ENPP4	None
na	na	na	na	na	1	24130133	24133364	ENSGACG00000014937	na	ENSG00000112782	CLIC5	na
na	na	na	na	na	1	24141821	24177641	ENSGACG00000014934	na	ENSG00000152127	MGAT5	na
na	na	na	na	na	1	24181776	24182684	ENSGACG00000014933	ENSGACT00000019739	ENSG00000152128	TMEM163	None
na	na	na	na	na	1	24191291	24196163	ENSGACG00000014932	ENSGACT00000019738	ENSG00000082258	CCNT2	None
na	na	na	na	na	1	24195581	24196396	ENSGACG00000014931	na	na	na	na
na	na	na	na	na	1	24209366	24263037	ENSGACG00000014926	na	ENSG00000121988	ZRANB3	na
na	na	na	Guo	na	1	24276948	24292769	ENSGACG00000014925	na	ENSG00000048991	R3HDM1	na
na	na	na	na	na	1	24305885	24313855	ENSGACG00000014917	na	ENSG00000115963	RND3	na
na	na	na	na	na	1	24345540	24347739	ENSGACG00000014909	ENSGACT00000019720	ENSG00000168288	MMADHC	None
na	na	na	na	na	1	24349810	24351873	ENSGACG00000014906	na	ENSG00000187123	LYPD6	na
na	na	na	na	na	1	24356510	24363831	ENSGACG00000014901	ENSGACT00000019706	ENSG00000121390	PSPC1	None
na	na	na	na	na	1	24369394	24374259	ENSGACG00000014898	na	ENSG00000137727	ARHGAP20	na
na	na	na	na	na	1	24381560	24387841	ENSGACG00000014895	na	ENSG00000137710	RDX	na
na	na	na	na	na	1	24411180	24425448	ENSGACG00000014889	na	ENSG00000126217	MCF2L	na
na	na	na	na	na	1	24428453	24432831	ENSGACG00000014886	ENSGACT00000019690	ENSG00000102547	CAB39L	Trans
na	na	na	na	na	1	24434336	24437958	ENSGACG00000014883	ENSGACT00000019686	ENSG00000102543	CDADC1	None
na	na	na	na	na	1	24439563	24443722	ENSGACG00000014869	ENSGACT00000019682	ENSG00000136144	RCBTB1	None
na	na	na	na	na	1	24449305	24480429	ENSGACG00000014859	na	na	na	na
na	na	na	na	na	1	24495482	24503817	ENSGACG00000014853	na	ENSG00000126216	TUBGCP3	na
na	na	na	na	na	1	24514976	24525701	ENSGACG00000014851	na	ENSG00000068650	ATP11A	na
na	na	na	na	na	1	24554673	24555737	ENSGACG00000014850	na	ENSG00000182968	SOX1	na
na	na	na	na	na	1	24608083	24620831	ENSGACG00000014843	na	ENSG00000102606	ARHGEF7	na
na	na	na	na	na	1	24623681	24632289	ENSGACG00000014838	na	ENSG00000120899	PTK2B	na
na	na	na	na	na	1	24633604	24636021	ENSGACG00000014833	na	na	na	na
na	na	na	na	na	1	24643643	24645807	ENSGACG00000014831	ENSGACT00000019620	na	na	Cis
na	na	na	na	na	1	24647027	24648763	ENSGACG00000014827	ENSGACT00000019618	ENSG00000115446	UNC50	None
na	na	na	na	na	1	24649838	24655247	ENSGACG00000014821	ENSGACT00000019609	ENSG00000023228	NDUFS1	Cis
na	na	na	na	na	1	24656260	24658463	ENSGACG00000014819	na	na	na	na
na	na	na	na	na	1	24680947	24682429	ENSGACG00000014817	ENSGACT00000019604	ENSG00000180423	HARBI1	None
na	na	na	na	na	1	24683098	24688194	ENSGACG00000014810	ENSGACT00000019601	ENSG00000175224	ATG13	None
na	na	na	Guo	na	1	24689865	24697296	ENSGACG00000014804	na	ENSG00000065150	IPO5	na
na	na	na	na	na	1	24706828	24716701	ENSGACG00000014799	na	ENSG00000082684	SEMA5B	na
na	na	na	na	na	1	24721204	24734599	ENSGACG00000014790	na	ENSG00000182389	CACNB4	na
na	na	na	na	na	1	24754397	24784256	ENSGACG00000014773	na	ENSG00000144406	UNC80	na
na	na	na	na	na	1	24786826	24793761	ENSGACG00000014770	na	na	na	na
na	na	na	na	na	1	24822287	24825796	ENSGACG00000014754	ENSGACT00000019537	ENSG00000115361	ACADL	Cis
na	na	na	na	na	1	24826514	24827338	ENSGACG00000014752	ENSGACT00000019519	na	na	None
na	na	na	na	na	1	24831027	24835416	ENSGACG00000014735	ENSGACT00000019517	ENSG00000115365	LANCL1	None
na	na	na	na	na	1	24865006	24932830	ENSGACG00000014727	na	ENSG00000178568	ERBB4	na
na	na	na	na	na	1	25005291	25008180	ENSGACG00000014723	na	ENSG00000132329	RAMP1	na
na	na	na	na	na	1	25011985	25014110	ENSGACG00000014722	ENSGACT00000019476	na	na	Cis
na	na	na	na	na	1	25024440	25049944	ENSGACG00000014720	na	ENSG00000118263	KLF7	na
na	na	na	na	na	1	25090713	25092626	ENSGACG00000014712	na	ENSG00000118260	CREB1	na
na	na	na	na	na	1	25094919	25095804	ENSGACG00000014709	ENSGACT00000019460	ENSG00000144401	METTL21A	None
na	na	na	na	na	1	25105630	25109222	ENSGACG00000014669	na	na	na	na
na	na	na	na	na	1	25114576	25120324	ENSGACG00000014645	ENSGACT00000019396	ENSG00000165283	STOML2	None
na	na	na	na	na	1	25124145	25127550	ENSGACG00000014643	na	na	na	na
na	na	na	na	na	1	25130317	25131035	ENSGACG00000014641	ENSGACT00000019363	na	na	None
na	na	na	na	na	1	25140714	25147641	ENSGACG00000014627	ENSGACT00000019352	ENSG00000160200	CBS	None
na	na	na	Guo	na	1	25148016	25153623	ENSGACG00000014605	ENSGACT00000019327	ENSG00000275895	U2AF1L5	Cis
na	na	na	na	na	1	25155215	25186313	ENSGACG00000014601	ENSGACT00000019304	na	na	Cis
na	na	na	na	na	1	25194211	25196929	ENSGACG00000014600	na	ENSG00000091972	CD200	na
na	na	na	na	na	1	25199701	25218549	ENSGACG00000014598	na	na	na	na
na	na	na	na	na	1	25220855	25223447	ENSGACG00000014596	na	na	na	na
na	na	na	na	na	1	25226488	25250221	ENSGACG00000014595	ENSGACT00000019294	na	na	None
na	na	na	na	na	1	25258912	25260761	ENSGACG00000014592	ENSGACT00000019291	ENSG00000046647	GEMIN8	None
na	na	na	na	na	1	25266509	25282103	ENSGACG00000014580	na	ENSG00000046653	GPM6B	na
na	na	na	na	na	1	25283182	25286056	ENSGACG00000014578	ENSGACT00000019273	ENSG00000123595	RAB9A	Trans
na	na	na	na	na	1	25306670	25308673	ENSGACG00000014576	ENSGACT00000019271	na	na	None
na	na	na	na	na	1	25310558	25316980	ENSGACG00000014573	ENSGACT00000019269	ENSG00000101911	PRPS2	None
na	na	na	na	na	1	25318970	25333988	ENSGACG00000014564	ENSGACT00000019265	ENSG00000068024	HDAC4	None
Hohenlohe	na	na	na	na	1	25349839	25354982	ENSGACG00000014546	ENSGACT00000019251	ENSG00000127837	AAMP	None
Hohenlohe	na	na	na	na	1	25358843	25359790	ENSGACG00000014544	na	ENSG00000179921	GPBAR1	na
Hohenlohe	na	na	na	na	1	25360920	25364106	ENSGACG00000014542	na	na	na	na
Hohenlohe	na	na	na	na	1	25363205	25368749	ENSGACG00000014540	ENSGACT00000019220	na	na	None
Hohenlohe	na	na	na	na	1	25368088	25373412	ENSGACG00000014503	ENSGACT00000019207	ENSG00000163466	ARPC2	None
Hohenlohe	na	na	na	na	1	25376702	25377939	ENSGACG00000014502	na	na	na	na
Hohenlohe	na	na	na	na	1	25380022	25383128	ENSGACG00000014498	ENSGACT00000019165	ENSG00000173638	SLC19A1	Cis
Hohenlohe	na	na	na	na	1	25386553	25389686	ENSGACG00000014496	na	na	na	na
Hohenlohe	na	na	na	na	1	25390548	25392233	ENSGACG00000014493	na	na	na	na
Hohenlohe	na	na	na	na	1	25393057	25394911	ENSGACG00000014490	ENSGACT00000019155	na	na	None
Hohenlohe	na	na	na	na	1	25396672	25404659	ENSGACG00000014485	na	ENSG00000159131	GART	na
Hohenlohe	na	na	na	na	1	25417069	25423227	ENSGACG00000014473	ENSGACT00000019143	ENSG00000244405	ETV5	None
Hohenlohe	na	na	na	na	1	25424222	25428285	ENSGACG00000014464	na	na	na	na
Hohenlohe	na	na	na	na	1	25428795	25429552	ENSGACG00000014459	na	na	na	na
Hohenlohe	na	na	na	na	1	25431982	25434551	ENSGACG00000014444	na	na	na	na
Hohenlohe	na	na	na	na	1	25437049	25439439	ENSGACG00000014439	na	ENSG00000152430	BOLL	na
Hohenlohe	na	na	na	na	1	25450707	25464117	ENSGACG00000014437	na	ENSG00000119042	SATB2	na
Hohenlohe	na	na	na	na	1	25477197	25483471	ENSGACG00000014436	na	na	na	na
Hohenlohe	na	na	Guo	na	1	25485920	25504815	ENSGACG00000014429	na	ENSG00000111879	FAM184A	na
Hohenlohe	na	na	na	na	1	25514741	25527706	ENSGACG00000014424	ENSGACT00000019057	na	na	Cis
Hohenlohe	na	na	na	na	1	25536551	25556315	ENSGACG00000014419	na	ENSG00000134247	PTGFRN	na
Hohenlohe	na	na	na	na	1	25574204	25589594	ENSGACG00000014407	ENSGACT00000019046	ENSG00000215301	DDX3X	None
Hohenlohe	na	na	na	na	1	25589735	25592783	ENSGACG00000014396	ENSGACT00000019033	ENSG00000088451	TGDS	None
Hohenlohe	na	na	na	na	1	25593068	25598284	ENSGACG00000014388	na	ENSG00000152749	GPR180	na
Hohenlohe	Terekhanova	na	na	na	1	25601267	25604485	ENSGACG00000014378	ENSGACT00000019012	ENSG00000163249	CCNYL1	None
Hohenlohe	Terekhanova	Jones	na	na	1	25612188	25613009	ENSGACG00000014376	na	ENSG00000171135	JAGN1	na
Hohenlohe	Terekhanova	Jones	na	na	1	25615538	25618366	ENSGACG00000014373	na	ENSG00000144810	COL8A1	na
Hohenlohe	Terekhanova	Jones	na	na	1	25635178	25636056	ENSGACG00000014371	ENSGACT00000018992	na	na	Cis
Hohenlohe	Terekhanova	Jones	na	na	1	25636298	25637586	ENSGACG00000014367	na	na	na	na
Hohenlohe	Terekhanova	Jones	na	na	1	25654653	25683440	ENSGACG00000014358	ENSGACT00000018987	ENSG00000168386	FILIP1L	None
Hohenlohe	Terekhanova	Jones	na	na	1	25689777	25690114	ENSGACG00000014353	na	ENSG00000203734	ECT2L	na
Hohenlohe	Terekhanova	Jones	na	na	1	25692785	25694597	ENSGACG00000014349	ENSGACT00000018970	ENSG00000024862	CCDC28A	None
Hohenlohe	Terekhanova	Jones	na	na	1	25767962	25790784	ENSGACG00000014345	na	na	na	na
Hohenlohe	Terekhanova	Jones	na	na	1	25821150	25851677	ENSGACG00000014324	ENSGACT00000018954	ENSG00000163399	ATP1A1	None
Hohenlohe	Terekhanova	Jones	na	na	1	25867248	25873754	ENSGACG00000014323	na	na	na	na
Hohenlohe	Terekhanova	Jones	na	na	1	25876049	25876935	ENSGACG00000014321	na	na	na	na
Hohenlohe	Terekhanova	Jones	na	na	1	25880659	25885390	ENSGACG00000014313	na	ENSG00000144579	CTDSP1	na
Hohenlohe	Terekhanova	Jones	na	na	1	25881540	25881626	ENSGACG00000021310	na	na	na	na
Hohenlohe	Terekhanova	Jones	na	na	1	25887924	25921070	ENSGACG00000014299	na	ENSG00000072195	SPEG	na
Hohenlohe	Terekhanova	Jones	na	na	1	25925832	25927266	ENSGACG00000014296	ENSGACT00000018909	ENSG00000123999	INHA	Trans
Hohenlohe	Terekhanova	Jones	na	na	1	25929344	25930706	ENSGACG00000014294	na	na	na	na
Hohenlohe	Terekhanova	Jones	na	na	1	25936526	25950783	ENSGACG00000014289	na	na	na	na
Hohenlohe	Terekhanova	Jones	na	na	1	25954671	25961950	ENSGACG00000014280	ENSGACT00000018892	ENSG00000115457	IGFBP2	None
Hohenlohe	Terekhanova	Jones	na	na	1	25963286	25968088	ENSGACG00000014275	na	ENSG00000115461	IGFBP5	na
Hohenlohe	Terekhanova	Jones	na	na	1	25985791	26007886	ENSGACG00000014268	na	ENSG00000079308	TNS1	na
Hohenlohe	Terekhanova	Jones	na	na	1	25991491	25992282	ENSGACG00000014274	na	na	na	na
Hohenlohe	Terekhanova	Jones	na	na	1	26054378	26056893	ENSGACG00000014256	ENSGACT00000018870	ENSG00000171135	JAGN1	None
Hohenlohe	Terekhanova	na	na	na	1	26058492	26059782	ENSGACG00000014248	ENSGACT00000018859	ENSG00000156239	N6AMT1	Cis
Hohenlohe	Terekhanova	na	na	na	1	26060117	26072258	ENSGACG00000014244	na	ENSG00000159131	GART	na
Hohenlohe	Terekhanova	na	na	na	1	26076037	26078123	ENSGACG00000014241	ENSGACT00000018841	na	na	None
Hohenlohe	na	na	na	na	1	26114354	26268368	ENSGACG00000014230	na	na	na	na
Hohenlohe	na	na	na	na	1	26116395	26162985	ENSGACG00000014231	na	ENSG00000154654	NCAM2	na
na	na	na	na	na	1	26361764	26367275	ENSGACG00000014228	na	ENSG00000169379	ARL13B	na
na	na	na	na	na	1	26368908	26369372	ENSGACG00000014225	ENSGACT00000018821	ENSG00000134864	GGACT	Cis
na	na	na	na	na	1	26369957	26396056	ENSGACG00000014216	ENSGACT00000018810	ENSG00000152767	FARP1	None
na	na	na	na	na	1	26400813	26410470	ENSGACG00000014203	na	ENSG00000128656	CHN1	na
na	na	na	na	na	1	26441736	26444163	ENSGACG00000014201	ENSGACT00000018787	na	na	None
na	na	na	na	na	1	26447195	26451776	ENSGACG00000014198	ENSGACT00000018783	ENSG00000137714	FDX1	None
na	na	na	na	na	1	26453306	26456407	ENSGACG00000014196	na	na	na	na
na	na	na	na	na	1	26458763	26488152	ENSGACG00000014174	ENSGACT00000018775	ENSG00000144426	NBEAL1	None
na	na	na	na	na	1	26491523	26495619	ENSGACG00000014167	na	ENSG00000082146	STRADB	na
na	na	na	na	na	1	26495732	26496511	ENSGACG00000014166	na	na	na	na
na	na	na	na	na	1	26499548	26506675	ENSGACG00000014156	na	ENSG00000115993	TRAK2	na
na	na	na	na	na	1	26508037	26513960	ENSGACG00000014150	na	ENSG00000137699	TRIM29	na
na	na	na	na	na	1	26514961	26516904	ENSGACG00000014147	ENSGACT00000018714	ENSG00000136159	NUDT15	None
na	na	na	na	na	1	26516551	26522843	ENSGACG00000014144	ENSGACT00000018709	ENSG00000144410	CPO	Cis
na	na	na	na	na	1	26534691	26546226	ENSGACG00000014143	ENSGACT00000018705	ENSG00000110148	CCKBR	None
na	na	na	na	na	1	26570091	26589041	ENSGACG00000014137	na	ENSG00000204442	FAM155A	na
na	na	na	na	na	1	26592097	26594897	ENSGACG00000014135	ENSGACT00000018697	ENSG00000174405	LIG4	None
na	na	na	na	na	1	26617375	26620727	ENSGACG00000014133	ENSGACT00000018694	ENSG00000185950	IRS2	None
na	na	na	na	na	1	26623812	26629747	ENSGACG00000014119	ENSGACT00000018688	ENSG00000134575	ACP2	Cis
na	na	na	na	na	1	26631786	26635165	ENSGACG00000014115	na	ENSG00000180998	GPR137C	na
na	na	na	na	na	1	26639589	26645962	ENSGACG00000014108	na	ENSG00000087301	TXNDC16	na
na	na	na	na	na	1	26663401	26672077	ENSGACG00000014102	na	ENSG00000125384	PTGER2	na
na	na	na	na	na	1	26677538	26707018	ENSGACG00000014091	ENSGACT00000018647	ENSG00000087303	NID2	Cis
na	na	na	na	na	1	26707163	26709631	ENSGACG00000014087	ENSGACT00000018637	ENSG00000087302	C14orf166	None
na	na	na	na	na	1	26710028	26712043	ENSGACG00000014077	ENSGACT00000018632	ENSG00000150459	SAP18	None
na	na	na	na	na	1	26714444	26721412	ENSGACG00000014074	na	ENSG00000121743	GJA3	na
na	na	na	na	na	1	26726844	26730786	ENSGACG00000014054	ENSGACT00000018615	ENSG00000110169	HPX	None
na	na	na	na	na	1	26757015	26757386	ENSGACG00000014053	na	ENSG00000177551	NHLH2	na
na	na	na	na	na	1	26774346	26796588	ENSGACG00000014050	ENSGACT00000018583	ENSG00000173218	VANGL1	Cis
na	na	na	na	na	1	26800217	26805888	ENSGACG00000014031	na	ENSG00000118729	CASQ2	na
na	na	na	na	na	1	26806298	26809315	ENSGACG00000014014	ENSGACT00000018554	ENSG00000163389	POGLUT1	None
na	na	na	na	na	1	26810464	26816684	ENSGACG00000014013	ENSGACT00000018537	ENSG00000113845	TIMMDC1	Both
na	na	na	na	na	1	26818523	26833613	ENSGACG00000013999	ENSGACT00000018532	ENSG00000125257	ABCC4	Cis
na	na	na	na	na	1	26833899	26854597	ENSGACG00000013989	ENSGACT00000018513	ENSG00000125257	ABCC4	Cis
na	na	na	na	na	1	26859108	26861250	ENSGACG00000013985	na	na	na	na
na	na	na	na	na	1	26865575	26873978	ENSGACG00000013980	ENSGACT00000018496	ENSG00000134874	DZIP1	None
na	na	na	na	na	1	26886634	26901085	ENSGACG00000013976	na	ENSG00000185352	HS6ST3	na
na	na	na	na	na	1	26903294	26906172	ENSGACG00000013975	ENSGACT00000018485	ENSG00000165621	OXGR1	Cis
na	na	na	na	na	1	26906612	26910744	ENSGACG00000013970	na	ENSG00000239474	KLHL41	na
na	na	na	na	na	1	26913932	26932219	ENSGACG00000013961	na	ENSG00000215018	COL28A1	na
na	na	na	na	na	1	26942419	26945587	ENSGACG00000013952	ENSGACT00000018465	ENSG00000110955	ATP5B	None
na	na	na	na	na	1	26945091	26948376	ENSGACG00000013941	ENSGACT00000018454	ENSG00000073737	DHRS9	None
na	na	na	na	na	1	26954577	26966510	ENSGACG00000013935	ENSGACT00000018438	ENSG00000073734	ABCB11	None
na	na	na	na	na	1	26977885	26978871	ENSGACG00000013934	na	ENSG00000172318	B3GALT1	na
na	na	na	na	na	1	27042280	27060040	ENSGACG00000013933	ENSGACT00000018429	ENSG00000163092	XIRP2	None
na	na	na	na	na	1	27107971	27131425	ENSGACG00000013923	na	ENSG00000136531	SCN2A	na
na	na	na	na	na	1	27205356	27207619	ENSGACG00000013922	na	na	na	na
na	na	na	na	na	1	27265414	27304803	ENSGACG00000013914	na	ENSG00000184611	KCNH7	na
na	na	na	na	na	1	27306786	27328101	ENSGACG00000013901	ENSGACT00000018398	ENSG00000115271	GCA	None
na	na	na	na	na	1	27311214	27317946	ENSGACG00000013910	na	ENSG00000147044	CASK	na
na	na	na	na	na	1	27318413	27319509	ENSGACG00000013908	ENSGACT00000018401	na	na	None
na	na	na	na	na	1	27332705	27341354	ENSGACG00000013884	na	ENSG00000197635	DPP4	na
na	na	na	na	na	1	27343075	27345358	ENSGACG00000013877	na	ENSG00000115263	GCG	na
na	na	na	na	na	1	27347629	27382833	ENSGACG00000013867	na	ENSG00000144290	SLC4A10	na
na	na	na	na	na	1	27384367	27390290	ENSGACG00000013848	ENSGACT00000018338	ENSG00000102572	STK24	None
na	na	na	na	na	1	27403592	27411382	ENSGACG00000013831	na	ENSG00000088386	SLC15A1	na
na	na	na	na	na	1	27413925	27456097	ENSGACG00000013821	ENSGACT00000018294	ENSG00000088387	DOCK9	None
na	na	na	na	na	1	27466433	27476169	ENSGACG00000013817	ENSGACT00000018280	ENSG00000204217	BMPR2	None
na	na	na	na	na	1	27480992	27483984	ENSGACG00000013815	na	ENSG00000138439	FAM117B	na
na	na	na	na	na	1	27487912	27494007	ENSGACG00000013811	na	ENSG00000163596	ICA1L	na
na	na	na	na	na	1	27494217	27499235	ENSGACG00000013778	ENSGACT00000018268	ENSG00000138442	WDR12	Trans
na	na	na	na	na	1	27501658	27505897	ENSGACG00000013746	ENSGACT00000018229	ENSG00000055044	NOP58	None
na	na	na	na	na	1	27503310	27503393	ENSGACG00000022846	na	ENSG00000271852	SNORD11B	na
na	na	na	na	na	1	27503646	27503730	ENSGACG00000022777	na	ENSG00000271852	SNORD11B	na
na	na	na	na	na	1	27506494	27508613	ENSGACG00000013742	ENSGACT00000018192	ENSG00000083635	NUFIP1	None
na	na	na	na	na	1	27509422	27510405	ENSGACG00000013738	ENSGACT00000018187	na	na	None
na	na	na	na	na	1	27510948	27517261	ENSGACG00000013733	na	ENSG00000165164	CFAP47	na
na	na	na	Guo	na	1	27544519	27557336	ENSGACG00000013730	na	na	na	na
na	na	na	na	na	1	27570079	27572151	ENSGACG00000013728	ENSGACT00000018172	ENSG00000120662	MTRF1	Cis
na	na	na	na	na	1	27573091	27575424	ENSGACG00000013725	ENSGACT00000018169	ENSG00000120688	WBP4	None
na	na	na	na	na	1	27576343	27581521	ENSGACG00000013712	na	ENSG00000198814	GK	na
na	na	na	na	na	1	27583519	27586959	ENSGACG00000013710	na	ENSG00000144802	NFKBIZ	na
na	na	na	na	na	1	27591925	27596185	ENSGACG00000013709	ENSGACT00000018147	ENSG00000139737	SLAIN1	None
na	na	na	na	na	1	27621731	27623014	ENSGACG00000013707	ENSGACT00000018144	ENSG00000198914	POU3F3	None
na	na	na	na	na	1	27695585	27699624	ENSGACG00000014876	ENSGACT00000019695	ENSG00000115091	ACTR3	None
na	na	na	na	na	1	27704204	27706092	ENSGACG00000014894	na	ENSG00000150551	LYPD1	na
na	na	na	na	na	1	27711594	27742748	ENSGACG00000014896	na	ENSG00000176771	NCKAP5	na
na	na	na	na	na	1	27795661	27798267	ENSGACG00000014899	ENSGACT00000019705	na	na	None
na	na	na	na	na	1	27799182	27805574	ENSGACG00000014904	ENSGACT00000019715	ENSG00000144909	OSBPL11	Cis
na	na	na	na	na	1	27808780	27812768	ENSGACG00000014913	na	ENSG00000144369	FAM171B	na
na	na	na	na	na	1	27818876	27822411	ENSGACG00000014916	na	ENSG00000064989	CALCRL	na
na	na	na	na	na	1	27827779	27838980	ENSGACG00000014923	na	ENSG00000204262	COL5A2	na
na	na	na	na	na	1	27847710	27852831	ENSGACG00000014928	ENSGACT00000019742	ENSG00000275464	LOC102724159	None
na	na	na	na	na	1	27854610	27859376	ENSGACG00000014939	ENSGACT00000019753	ENSG00000074266	EED	Cis
na	na	na	na	na	1	27862738	27869672	ENSGACG00000014945	ENSGACT00000019763	ENSG00000123191	ATP7B	Cis
na	na	na	na	na	1	27873621	27874388	ENSGACG00000014953	na	ENSG00000160233	LRRC3	na
na	na	na	na	na	1	27880436	27887802	ENSGACG00000014955	na	ENSG00000183570	PCBP3	na
na	na	na	na	na	1	27922987	27925510	ENSGACG00000014958	na	na	na	na
na	na	na	na	na	1	27939678	27949418	ENSGACG00000014962	na	ENSG00000115159	GPD2	na
na	na	na	na	na	1	27961036	27964913	ENSGACG00000014965	ENSGACT00000019789	ENSG00000127824	TUBA4A	None
na	na	na	na	na	1	27966613	27972247	ENSGACG00000014974	na	ENSG00000175497	DPP10	na
na	na	na	na	na	1	27972784	27983938	ENSGACG00000014984	na	ENSG00000175497	DPP10	na
na	na	na	na	na	1	27993911	27997689	ENSGACG00000014986	na	ENSG00000115616	SLC9A2	na
na	na	na	na	na	1	28005792	28018187	ENSGACG00000014988	ENSGACT00000019814	ENSG00000040933	INPP4A	None
na	na	na	na	na	1	28019363	28021844	ENSGACG00000014992	na	na	na	na
na	na	na	na	na	1	28023976	28027206	ENSGACG00000014995	na	na	na	na
na	na	na	na	na	1	28029892	28040550	ENSGACG00000014998	ENSGACT00000019828	ENSG00000003393	ALS2	None
na	na	na	na	na	1	28043295	28051448	ENSGACG00000015002	ENSGACT00000019839	ENSG00000082126	MPP4	Both
na	na	na	na	na	1	28051640	28055774	ENSGACG00000015016	ENSGACT00000019847	ENSG00000155755	TMEM237	None
na	na	na	na	na	1	28056184	28060728	ENSGACG00000015020	ENSGACT00000019865	ENSG00000119004	CYP20A1	Cis
na	na	na	na	na	1	28061252	28069795	ENSGACG00000015031	na	ENSG00000138443	ABI2	na
na	na	na	na	na	1	28072216	28075879	ENSGACG00000015033	na	na	na	na
na	na	na	na	na	1	28083947	28099973	ENSGACG00000015036	na	ENSG00000182871	COL18A1	na
na	na	na	na	na	1	28101124	28103190	ENSGACG00000015043	ENSGACT00000019885	na	na	None
na	na	na	na	na	1	28106058	28108260	ENSGACG00000015048	ENSGACT00000019889	ENSG00000115641	FHL2	Cis
na	na	na	na	na	1	28111819	28112562	ENSGACG00000015055	na	na	na	na
na	na	na	na	na	1	28115869	28132311	ENSGACG00000015057	ENSGACT00000019900	ENSG00000144283	PKP4	Trans
na	na	na	na	na	1	28135232	28145601	ENSGACG00000015060	na	ENSG00000168280	KIF5C	na
na	na	na	na	na	1	28149909	28159395	ENSGACG00000015071	ENSGACT00000019917	ENSG00000204406	MBD5	Cis
na	na	na	na	na	1	28165140	28169028	ENSGACG00000015074	ENSGACT00000019929	ENSG00000115947	ORC4	None
na	na	na	na	na	1	28173014	28186707	ENSGACG00000015083	ENSGACT00000019934	ENSG00000121989	ACVR2A	None
na	na	na	na	na	1	28341219	28350267	ENSGACG00000015660	na	ENSG00000169554	ZEB2	na
na	na	na	na	na	1	28508041	28511261	ENSGACG00000015659	ENSGACT00000020691	ENSG00000146530	VWDE	None
na	na	na	Guo	na	1	28512290	28520341	ENSGACG00000015657	na	ENSG00000146530	VWDE	na
na	na	na	na	na	1	28523050	28524333	ENSGACG00000015656	na	na	na	na
na	na	na	na	na	1	28524984	28529246	ENSGACG00000015646	ENSGACT00000020685	ENSG00000082153	BZW1	Cis
na	na	na	na	na	1	28528909	28539657	ENSGACG00000015642	ENSGACT00000020670	ENSG00000138356	AOX1	Trans
na	na	na	na	na	1	28541196	28544681	ENSGACG00000015629	ENSGACT00000020662	ENSG00000115919	KYNU	None
na	na	na	na	na	1	28544968	28546655	ENSGACG00000015628	ENSGACT00000020647	na	na	None
na	na	na	na	na	1	28547433	28549267	ENSGACG00000015622	na	ENSG00000160307	S100B	na
na	na	na	na	na	1	28556388	28565508	ENSGACG00000015619	na	ENSG00000130147	SH3BP4	na
na	na	na	Guo	na	1	28573244	28592356	ENSGACG00000015617	ENSGACT00000020636	ENSG00000106546	AHR	None
na	na	na	Guo	na	1	28597546	28611676	ENSGACG00000015615	na	na	na	na
na	na	na	na	na	1	28623430	28629581	ENSGACG00000015610	ENSGACT00000020631	ENSG00000151690	MFSD6	None
na	na	na	na	na	1	28642360	28645572	ENSGACG00000015609	na	ENSG00000138386	NAB1	na
na	na	na	na	na	1	28649153	28659216	ENSGACG00000015599	na	na	na	na
na	na	na	na	na	1	28661320	28668420	ENSGACG00000015589	ENSGACT00000020610	ENSG00000115415	STAT1	None
na	na	na	na	na	1	28671222	28672610	ENSGACG00000015587	na	ENSG00000138379	MSTN	na
na	na	na	na	na	1	28674659	28679789	ENSGACG00000015586	ENSGACT00000020595	na	na	None
na	na	na	na	na	1	28681025	28690964	ENSGACG00000015585	na	ENSG00000146950	SHROOM2	na
na	na	na	na	na	1	28694569	28696671	ENSGACG00000015581	ENSGACT00000020593	ENSG00000116030	SUMO1	Cis
na	na	na	na	na	1	28699439	28702871	ENSGACG00000015579	na	ENSG00000169967	MAP3K2	na
na	na	na	na	na	1	28706078	28707166	ENSGACG00000015577	na	na	na	na
na	na	na	na	na	1	28712522	28725735	ENSGACG00000015574	na	ENSG00000175084	DES	na
na	na	na	na	na	1	28738562	28741084	ENSGACG00000015572	ENSGACT00000020580	ENSG00000123992	DNPEP	None
na	na	na	na	na	1	28756108	28759231	ENSGACG00000015569	ENSGACT00000020577	ENSG00000054356	PTPRN	None
na	na	na	na	na	1	28758432	28758526	ENSGACG00000021496	na	na	na	na
na	na	na	na	na	1	28760254	28768588	ENSGACG00000015565	ENSGACT00000020571	ENSG00000136717	BIN1	None
na	na	na	na	na	1	28769742	28775831	ENSGACG00000015562	na	ENSG00000163501	IHH	na
na	na	na	na	na	1	28776870	28782808	ENSGACG00000015560	ENSGACT00000020561	ENSG00000187736	NHEJ1	None
na	na	na	na	na	1	28784977	28786331	ENSGACG00000015559	ENSGACT00000020559	ENSG00000111802	TDP2	Cis
na	na	na	na	na	1	28786262	28793862	ENSGACG00000015556	ENSGACT00000020558	ENSG00000156313	RPGR	Cis
na	na	na	na	na	1	28795533	28797095	ENSGACG00000015553	ENSGACT00000020555	ENSG00000165169	DYNLT3	None
na	na	na	Guo	na	1	28797701	28801921	ENSGACG00000015537	ENSGACT00000020549	ENSG00000165168	CYBB	None
na	na	na	na	na	1	28804345	28811208	ENSGACG00000015535	na	na	na	na
na	na	na	na	na	1	28814584	28815397	ENSGACG00000015534	na	ENSG00000198842	DUSP27	na
na	na	na	na	na	1	28823050	28826586	ENSGACG00000015532	ENSGACT00000020526	na	na	None
na	na	na	na	na	1	28826678	28827574	ENSGACG00000015529	ENSGACT00000020524	na	na	None
na	na	na	na	na	1	28840760	28846528	ENSGACG00000015524	ENSGACT00000020515	na	na	Cis
na	na	na	na	na	1	28852355	28856865	ENSGACG00000015516	ENSGACT00000020513	ENSG00000120915	EPHX2	None
na	na	na	na	na	1	28857216	28862046	ENSGACG00000015506	ENSGACT00000020497	ENSG00000073464	CLCN4	None
na	na	na	na	na	1	28863341	28869497	ENSGACG00000015503	na	ENSG00000074054	CLASP1	na
na	na	na	na	na	1	28864678	28864806	ENSGACG00000022906	na	ENSG00000264229	RNU4ATAC	na
na	na	na	na	na	1	28914729	28922528	ENSGACG00000015498	ENSGACT00000020489	ENSG00000124831	LRRFIP1	Cis
na	na	na	na	na	1	28943272	28948084	ENSGACG00000015497	ENSGACT00000020483	na	na	None
na	na	na	na	na	1	28948829	28950971	ENSGACG00000015494	ENSGACT00000020482	ENSG00000156298	TSPAN7	None
na	na	na	na	na	1	28952806	28954461	ENSGACG00000015492	ENSGACT00000020478	na	na	None
na	na	na	na	na	1	28954686	28957811	ENSGACG00000015491	ENSGACT00000020476	ENSG00000213064	SFT2D2	None
na	na	na	na	na	1	28969518	28970973	ENSGACG00000015489	ENSGACT00000020475	ENSG00000126226	PCID2	None
na	na	na	na	na	1	28971471	28972871	ENSGACG00000015488	ENSGACT00000020473	na	na	None
na	na	na	na	na	1	28973575	28979144	ENSGACG00000015474	ENSGACT00000020472	ENSG00000126218	F10	None
na	na	na	na	na	1	28980159	28984221	ENSGACG00000015472	ENSGACT00000020452	ENSG00000057593	F7	Trans
na	na	na	na	na	1	28984448	28991270	ENSGACG00000015464	ENSGACT00000020447	ENSG00000057593	F7	None
na	na	na	na	na	1	28998202	29005555	ENSGACG00000015463	ENSGACT00000020433	ENSG00000136169	SETDB2	None
na	na	na	na	na	1	29007086	29009927	ENSGACG00000015462	ENSGACT00000020432	ENSG00000143162	CREG1	None
na	na	na	na	na	1	29016467	29019865	ENSGACG00000015457	ENSGACT00000020428	ENSG00000115137	DNAJC27	None
na	na	na	na	na	1	29029969	29046195	ENSGACG00000015453	ENSGACT00000020422	ENSG00000158125	XDH	None
na	na	na	na	na	1	29046413	29051402	ENSGACG00000015448	ENSGACT00000020414	ENSG00000180210	F2	None
na	na	na	na	na	1	29052282	29057527	ENSGACG00000015443	ENSGACT00000020409	ENSG00000110429	FBXO3	None
na	na	na	na	na	1	29059085	29060760	ENSGACG00000015441	na	ENSG00000198824	CHAMP1	na
na	na	na	na	na	1	29068231	29071237	ENSGACG00000015433	na	na	na	na
na	na	na	na	na	1	29074847	29083455	ENSGACG00000015430	na	ENSG00000138395	CDK15	na
na	na	na	na	na	1	29086750	29088378	ENSGACG00000015429	na	ENSG00000155760	FZD7	na
na	na	na	na	na	1	29094873	29097910	ENSGACG00000015422	ENSGACT00000020380	ENSG00000138468	SENP7	None
na	na	na	na	na	1	29100186	29117477	ENSGACG00000015420	ENSGACT00000020374	ENSG00000081148	IMPG2	None
na	na	na	na	na	1	29134083	29139277	ENSGACG00000015411	ENSGACT00000020371	ENSG00000160282	FTCD	None
na	na	na	na	na	1	29141514	29144362	ENSGACG00000015409	na	na	na	na
na	na	na	na	na	1	29154253	29158770	ENSGACG00000015406	ENSGACT00000020357	ENSG00000204186	ZDBF2	Both
na	na	na	na	na	1	29159067	29161761	ENSGACG00000015402	ENSGACT00000020352	ENSG00000114942	EEF1B2	None
na	na	na	na	na	1	29160234	29160307	ENSGACG00000022722	na	ENSG00000207047	SNORD51	na
na	na	na	na	na	1	29162259	29164180	ENSGACG00000015399	na	ENSG00000152213	ARL11	na
na	na	na	na	na	1	29165331	29169664	ENSGACG00000015398	ENSGACT00000020340	ENSG00000168497	SDPR	Cis
na	na	na	na	na	1	29170946	29182162	ENSGACG00000015383	ENSGACT00000020339	ENSG00000215305	VPS16	None
na	na	na	na	na	1	29180953	29184764	ENSGACG00000015380	ENSGACT00000020320	ENSG00000130988	RGN	Cis
na	na	na	na	na	1	29186091	29196732	ENSGACG00000015371	na	na	na	na
na	na	na	na	na	1	29198445	29201449	ENSGACG00000015367	ENSGACT00000020302	ENSG00000171450	CDK5R2	None
na	na	na	na	na	2	34416	37741	ENSGACG00000012440	ENSGACT00000016484	ENSG00000117899	MESDC2	Cis
na	na	na	na	na	2	40443	41507	ENSGACG00000012450	ENSGACT00000016487	ENSG00000140406	MESDC1	None
na	na	na	na	na	2	60461	99524	ENSGACG00000012452	ENSGACT00000016499	ENSG00000172349	IL16	None
na	na	na	na	na	2	91791	92787	ENSGACG00000012461	ENSGACT00000016501	na	na	None
na	na	na	na	na	2	101551	108755	ENSGACG00000012463	na	ENSG00000172345	STARD5	na
na	na	na	Guo	na	2	109532	160688	ENSGACG00000012477	na	ENSG00000188869	TMC3	na
na	na	na	na	na	2	171908	197694	ENSGACG00000012495	ENSGACT00000016581	ENSG00000140598	EFL1	None
na	na	na	na	na	2	199738	202370	ENSGACG00000012530	na	ENSG00000183496	MEX3B	na
na	na	na	na	na	2	212590	277779	ENSGACG00000012531	na	ENSG00000140470	ADAMTS17	na
na	na	na	na	na	2	279078	279218	ENSGACG00000022040	na	ENSG00000201231	RNU4-50P	na
na	na	na	na	na	2	279704	279844	ENSGACG00000021881	na	ENSG00000201231	RNU4-50P	na
na	na	na	na	na	2	280330	280470	ENSGACG00000021761	na	ENSG00000201231	RNU4-50P	na
na	na	na	na	na	2	280956	281096	ENSGACG00000021732	na	ENSG00000201231	RNU4-50P	na
na	na	na	na	na	2	281582	281722	ENSGACG00000021993	na	ENSG00000201231	RNU4-50P	na
na	na	na	na	na	2	282208	282348	ENSGACG00000021185	na	ENSG00000201231	RNU4-50P	na
na	na	na	na	na	2	282834	282974	ENSGACG00000022132	na	ENSG00000201231	RNU4-50P	na
na	na	na	na	na	2	283460	283600	ENSGACG00000021924	na	ENSG00000201231	RNU4-50P	na
na	na	na	na	na	2	284086	284226	ENSGACG00000021194	na	ENSG00000201231	RNU4-50P	na
na	na	na	na	na	2	284712	284852	ENSGACG00000022056	na	ENSG00000201231	RNU4-50P	na
na	na	na	na	na	2	285338	285478	ENSGACG00000021192	na	ENSG00000201231	RNU4-50P	na
na	na	na	na	na	2	285964	286102	ENSGACG00000021574	na	ENSG00000201231	RNU4-50P	na
na	na	na	na	na	2	286585	286725	ENSGACG00000021127	na	ENSG00000201231	RNU4-50P	na
na	na	na	na	na	2	287211	287352	ENSGACG00000021887	na	ENSG00000201231	RNU4-50P	na
na	na	na	na	na	2	288490	288630	ENSGACG00000021713	na	ENSG00000201231	RNU4-50P	na
na	na	na	na	na	2	289116	289256	ENSGACG00000021059	na	ENSG00000201231	RNU4-50P	na
na	na	na	na	na	2	289742	289882	ENSGACG00000021931	na	ENSG00000201231	RNU4-50P	na
na	na	na	na	na	2	290368	290508	ENSGACG00000020992	na	ENSG00000201231	RNU4-50P	na
na	na	na	na	na	2	290996	291136	ENSGACG00000021733	na	ENSG00000201231	RNU4-50P	na
na	na	na	na	na	2	291622	291762	ENSGACG00000021686	na	ENSG00000201231	RNU4-50P	na
na	na	na	na	na	2	292248	292388	ENSGACG00000022004	na	ENSG00000201231	RNU4-50P	na
na	na	na	na	na	2	292874	293014	ENSGACG00000022093	na	ENSG00000201231	RNU4-50P	na
na	na	na	na	na	2	293500	293640	ENSGACG00000021695	na	ENSG00000201231	RNU4-50P	na
na	na	na	na	na	2	295418	295558	ENSGACG00000021835	na	ENSG00000201231	RNU4-50P	na
na	na	na	na	na	2	296044	296184	ENSGACG00000021163	na	ENSG00000201231	RNU4-50P	na
na	na	na	na	na	2	296670	296810	ENSGACG00000021875	na	ENSG00000201231	RNU4-50P	na
na	na	na	na	na	2	297312	297452	ENSGACG00000021039	na	ENSG00000201231	RNU4-50P	na
na	na	na	na	na	2	297953	298093	ENSGACG00000022060	na	ENSG00000201231	RNU4-50P	na
na	na	na	na	na	2	314585	321071	ENSGACG00000012549	na	ENSG00000105173	CCNE1	na
na	na	na	na	na	2	321670	324931	ENSGACG00000012553	ENSGACT00000016633	na	na	None
na	na	na	na	na	2	324772	327104	ENSGACG00000012560	ENSGACT00000016639	na	na	None
na	na	na	na	na	2	327921	328577	ENSGACG00000012565	ENSGACT00000016648	ENSG00000131943	C19orf12	Cis
na	na	na	na	na	2	330177	344728	ENSGACG00000012573	ENSGACT00000016668	ENSG00000183020	AP2A2	None
na	na	na	na	na	2	350752	358641	ENSGACG00000012591	na	ENSG00000129167	TPH1	na
na	na	na	na	na	2	359743	371080	ENSGACG00000012626	ENSGACT00000016752	ENSG00000110651	CD81	Cis
na	na	na	na	na	2	371516	372691	ENSGACG00000012655	ENSGACT00000016759	na	na	None
na	na	na	na	na	2	390067	394987	ENSGACG00000012660	ENSGACT00000016764	ENSG00000184363	PKP3	None
na	na	na	na	na	2	421882	509084	ENSGACG00000013926	na	ENSG00000103888	CEMIP	na
na	na	na	na	na	2	545298	560994	ENSGACG00000013938	na	ENSG00000136379	ABHD17C	na
na	na	na	na	na	2	572339	604522	ENSGACG00000013947	na	ENSG00000172379	ARNT2	na
na	na	na	na	na	2	609191	620521	ENSGACG00000013959	ENSGACT00000018482	ENSG00000103876	FAH	None
na	na	na	na	na	2	619981	623758	ENSGACG00000013974	ENSGACT00000018490	ENSG00000136371	MTHFS	Cis
na	na	na	na	na	2	632460	637680	ENSGACG00000013982	na	ENSG00000183475	ASB7	na
na	na	na	na	na	2	663476	688926	ENSGACG00000013986	na	ENSG00000184254	ALDH1A3	na
na	na	na	na	na	2	700245	736152	ENSGACG00000014066	ENSGACT00000018628	ENSG00000154237	LRRK1	Cis
na	na	na	na	na	2	749296	779035	ENSGACG00000014084	na	ENSG00000131873	CHSY1	na
na	na	na	na	na	2	784274	788434	ENSGACG00000014089	ENSGACT00000018638	ENSG00000131871	VIMP	None
na	na	na	na	na	2	788810	796090	ENSGACG00000014092	ENSGACT00000018643	ENSG00000131876	SNRPA1	None
na	na	na	na	na	2	806377	824454	ENSGACG00000014095	na	ENSG00000215182	MUC5AC	na
na	na	Jones	na	na	2	826944	834697	ENSGACG00000014099	na	na	na	na
na	na	na	na	na	2	884620	890485	ENSGACG00000014109	na	na	na	na
na	na	na	na	na	2	894510	912735	ENSGACG00000014114	na	ENSG00000185101	ANO9	na
na	na	na	na	na	2	919745	921748	ENSGACG00000014125	na	ENSG00000184281	TSSC4	na
na	na	na	na	na	2	924158	929068	ENSGACG00000014127	na	ENSG00000171241	SHCBP1	na
na	na	na	na	na	2	931607	941789	ENSGACG00000014130	ENSGACT00000018704	ENSG00000090487	SPG21	None
na	na	na	na	na	2	942482	945697	ENSGACG00000014146	ENSGACT00000018711	ENSG00000090470	PDCD7	Cis
na	na	na	na	na	2	967511	972101	ENSGACG00000014148	ENSGACT00000018713	na	na	None
na	na	na	na	na	2	981986	982528	ENSGACG00000014151	na	na	na	na
na	na	na	na	na	2	987819	988782	ENSGACG00000014152	na	na	na	na
na	na	na	na	na	2	994166	998257	ENSGACG00000014153	na	na	na	na
na	na	na	na	na	2	1052253	1054757	ENSGACG00000014155	ENSGACT00000018730	ENSG00000169021	UQCRFS1	None
na	na	na	na	na	2	1119084	1132903	ENSGACG00000014160	na	ENSG00000187135	VSTM2B	na
na	na	na	na	na	2	1250904	1254270	ENSGACG00000014165	na	ENSG00000110092	CCND1	na
na	na	na	na	na	2	1254893	1255403	ENSGACG00000014179	na	na	na	na
na	na	na	na	na	2	1261777	1263306	ENSGACG00000014182	ENSGACT00000018759	ENSG00000149716	ORAOV1	Cis
na	na	na	na	na	2	1298496	1300034	ENSGACG00000014186	na	ENSG00000186895	FGF3	na
na	na	na	na	na	2	1305584	1308663	ENSGACG00000014187	na	ENSG00000075388	FGF4	na
na	na	na	na	na	2	1318146	1320134	ENSGACG00000014191	ENSGACT00000018770	ENSG00000162344	FGF19	None
na	na	na	na	na	2	1321353	1330363	ENSGACG00000014193	ENSGACT00000018796	ENSG00000069329	VPS35	None
na	na	na	na	na	2	1332928	1344694	ENSGACG00000014211	ENSGACT00000018804	ENSG00000155330	C16orf87	None
na	na	na	na	na	2	1347331	1354402	ENSGACG00000014217	ENSGACT00000018808	ENSG00000166123	GPT2	Cis
na	na	na	na	na	2	1355053	1358480	ENSGACG00000014220	ENSGACT00000018818	ENSG00000103707	MTFMT	None
na	na	na	na	na	2	1363744	1375335	ENSGACG00000014226	na	ENSG00000149187	CELF1	na
na	na	na	na	na	2	1460762	1460872	ENSGACG00000022558	na	na	na	na
na	na	na	na	na	2	1517439	1518852	ENSGACG00000014232	na	ENSG00000143157	POGK	na
na	na	na	na	na	2	1756029	1800306	ENSGACG00000014234	na	ENSG00000198597	ZNF536	na
na	na	na	na	na	2	2007135	2010764	ENSGACG00000014236	na	ENSG00000121297	TSHZ3	na
na	na	na	na	na	2	2301687	2310634	ENSGACG00000014238	ENSGACT00000018838	ENSG00000168813	ZNF507	None
na	na	na	na	na	2	2325663	2357302	ENSGACG00000014242	ENSGACT00000018846	ENSG00000178904	DPY19L3	Cis
na	na	na	na	na	2	2366249	2526040	ENSGACG00000014247	na	na	na	na
na	na	na	na	na	2	2572734	2572874	ENSGACG00000021571	na	ENSG00000202538	RNU4-2	na
na	na	na	na	na	2	2674809	2722051	ENSGACG00000014257	na	ENSG00000132613	MTSS1L	na
na	na	na	na	na	2	2731360	2737287	ENSGACG00000014264	ENSGACT00000018878	ENSG00000172893	DHCR7	Cis
na	na	na	na	na	2	2797459	2811376	ENSGACG00000014272	ENSGACT00000018888	ENSG00000102996	MMP15	None
na	na	na	na	na	2	2831101	2837767	ENSGACG00000014281	ENSGACT00000018894	na	na	None
na	na	na	na	na	2	2842163	2845806	ENSGACG00000014285	ENSGACT00000018901	ENSG00000103061	SLC7A6OS	None
na	na	na	na	na	2	2847471	2850128	ENSGACG00000014291	na	ENSG00000103064	SLC7A6	na
na	na	na	na	na	2	2875722	2883218	ENSGACG00000014301	na	ENSG00000182885	ADGRG3	na
na	na	na	na	na	2	2889872	2894527	ENSGACG00000014306	na	ENSG00000182885	ADGRG3	na
na	na	na	na	na	2	2910844	2914453	ENSGACG00000014311	ENSGACT00000018930	ENSG00000169895	SYAP1	None
na	na	na	na	na	2	2914772	2916453	ENSGACG00000014319	ENSGACT00000018934	ENSG00000144362	PHOSPHO2	None
na	na	na	na	na	2	3064824	3142753	ENSGACG00000014322	na	ENSG00000150394	CDH8	na
na	na	na	na	na	2	3490331	3534786	ENSGACG00000014347	na	ENSG00000140873	ADAMTS18	na
na	na	na	na	na	2	3571689	3573175	ENSGACG00000014357	na	ENSG00000212122	TSSK1B	na
na	na	na	na	na	2	3637494	3642979	ENSGACG00000014360	na	ENSG00000169594	BNC1	na
na	na	na	na	na	2	3666637	3670037	ENSGACG00000014364	na	ENSG00000140600	SH3GL3	na
na	na	na	na	na	2	3675251	3676117	ENSGACG00000014369	na	na	na	na
na	na	na	na	na	2	3680430	3684857	ENSGACG00000014372	na	ENSG00000173926	MARCH3	na
na	na	na	na	na	2	3686479	3693141	ENSGACG00000014375	ENSGACT00000019000	na	na	None
na	na	na	na	na	2	3750193	3773961	ENSGACG00000014379	na	ENSG00000156218	ADAMTSL3	na
na	na	na	na	na	2	3775855	3784939	ENSGACG00000014385	na	ENSG00000156218	ADAMTSL3	na
na	na	na	na	na	2	3797328	3800667	ENSGACG00000014390	ENSGACT00000019016	na	na	None
na	na	na	na	na	2	3843930	3877205	ENSGACG00000014393	na	ENSG00000131620	ANO1	na
na	na	na	na	na	2	3881687	3883829	ENSGACG00000014400	ENSGACT00000019029	ENSG00000168040	FADD	None
na	na	na	na	na	2	3884222	3887930	ENSGACG00000014406	ENSGACT00000019040	ENSG00000188886	ASTL	None
na	na	na	na	na	2	3891150	3892969	ENSGACG00000014411	ENSGACT00000019043	ENSG00000188886	ASTL	None
na	na	na	na	na	2	3895198	3900274	ENSGACG00000014415	na	ENSG00000188886	ASTL	na
na	na	na	na	na	2	3912909	3914937	ENSGACG00000014420	na	ENSG00000188886	ASTL	na
na	na	na	na	na	2	3915878	3921100	ENSGACG00000014422	ENSGACT00000019110	ENSG00000109919	MTCH2	Cis
na	na	na	Guo	na	2	3926016	3930247	ENSGACG00000014479	ENSGACT00000019139	ENSG00000141013	GAS8	None
na	na	na	na	na	2	3940999	3946788	ENSGACG00000014482	na	ENSG00000166839	ANKDD1A	na
na	na	na	na	na	2	3951777	3955823	ENSGACG00000014489	ENSGACT00000019157	ENSG00000241839	PLEKHO2	None
na	na	na	na	na	2	3963679	3966190	ENSGACG00000014495	ENSGACT00000019161	ENSG00000122481	RWDD3	Cis
na	na	na	na	na	2	3969063	3984072	ENSGACG00000014499	ENSGACT00000019168	ENSG00000140479	PCSK6	Cis
na	na	na	na	na	2	3986169	3987777	ENSGACG00000014504	na	ENSG00000203666	EFCAB2	na
na	na	na	na	na	2	3995849	3997006	ENSGACG00000014507	na	na	na	na
na	na	na	na	na	2	4010828	4016961	ENSGACG00000014509	ENSGACT00000019176	ENSG00000166289	PLEKHF1	None
na	na	na	na	na	2	4033048	4082484	ENSGACG00000014510	ENSGACT00000019194	ENSG00000105171	POP4	None
na	na	na	na	na	2	4033067	4064513	ENSGACG00000014522	na	na	na	na
na	na	na	na	na	2	4043622	4077452	ENSGACG00000014524	na	na	na	na
na	na	na	na	na	2	4085547	4096831	ENSGACG00000014526	ENSGACT00000019203	ENSG00000162341	TPCN2	Cis
na	na	na	na	na	2	4102751	4114117	ENSGACG00000014530	ENSGACT00000019218	ENSG00000172890	NADSYN1	None
na	na	na	na	na	2	4124009	4143469	ENSGACG00000014541	na	ENSG00000125170	DOK4	na
na	na	na	na	na	2	4201696	4244716	ENSGACG00000014543	na	ENSG00000135736	CCDC102A	na
na	na	na	na	na	2	4248438	4253305	ENSGACG00000014549	na	na	na	na
na	na	na	na	na	2	4248456	4252816	ENSGACG00000014550	ENSGACT00000019234	ENSG00000086712	TXLNG	Cis
na	na	na	na	na	2	4254095	4260001	ENSGACG00000014552	ENSGACT00000019259	ENSG00000102054	RBBP7	Cis
na	na	na	na	na	2	4264001	4267722	ENSGACG00000014568	na	ENSG00000166503	HDGFRP3	na
na	na	na	na	na	2	4274547	4279577	ENSGACG00000014572	na	ENSG00000257103	LSM14A	na
na	na	na	na	na	2	4347962	4366856	ENSGACG00000014575	na	ENSG00000153885	KCTD15	na
na	na	na	na	na	2	4563490	4575269	ENSGACG00000014582	ENSGACT00000019323	ENSG00000124299	PEPD	Cis
na	na	na	na	na	2	4579364	4604478	ENSGACG00000014615	na	ENSG00000187720	THSD4	na
na	na	na	na	na	2	4608003	4627097	ENSGACG00000014619	na	ENSG00000137821	LRRC49	na
na	na	na	na	na	2	4636816	4638857	ENSGACG00000014622	na	ENSG00000166173	LARP6	na
na	na	na	na	na	2	4643098	4648905	ENSGACG00000014624	ENSGACT00000019346	ENSG00000184277	TM2D3	Cis
na	na	na	na	na	2	4649157	4657512	ENSGACG00000014631	ENSGACT00000019372	ENSG00000113407	TARS	None
na	na	na	na	na	2	4657644	4666518	ENSGACG00000014651	ENSGACT00000019380	ENSG00000140474	ULK3	None
na	na	na	na	na	2	4678074	4681412	ENSGACG00000014657	na	ENSG00000213578	CPLX3	na
na	na	na	na	na	2	4708053	4734494	ENSGACG00000014659	ENSGACT00000019405	ENSG00000103653	CSK	None
na	na	na	na	na	2	4737391	4752515	ENSGACG00000014671	na	ENSG00000179151	EDC3	na
na	na	na	na	na	2	4753453	4755591	ENSGACG00000014674	ENSGACT00000019429	ENSG00000140465	CYP1A1	None
na	na	na	na	na	2	4781518	4783702	ENSGACG00000014688	na	na	na	na
na	na	na	na	na	2	4824747	4826523	ENSGACG00000014694	na	na	na	na
na	na	na	na	na	2	4836318	4851523	ENSGACG00000014696	ENSGACT00000019445	ENSG00000138623	SEMA7A	None
na	na	na	na	na	2	4905748	4908741	ENSGACG00000014702	ENSGACT00000019450	ENSG00000178741	COX5A	None
na	na	na	na	na	2	4911530	4939056	ENSGACG00000014706	ENSGACT00000019474	ENSG00000132639	SNAP25	None
na	na	na	na	na	2	4943036	4947272	ENSGACG00000014725	na	ENSG00000168904	LRRC28	na
na	na	na	na	na	2	4952294	4984049	ENSGACG00000014729	na	ENSG00000140443	IGF1R	na
na	na	na	na	na	2	4989260	4994258	ENSGACG00000014734	ENSGACT00000019509	ENSG00000157823	AP3S2	None
na	na	na	na	na	2	4998668	5016773	ENSGACG00000014748	na	ENSG00000166825	ANPEP	na
na	na	na	na	na	2	5017796	5018660	ENSGACG00000014761	na	ENSG00000188095	MESP2	na
na	na	na	na	na	2	5028878	5040028	ENSGACG00000014764	ENSGACT00000019549	ENSG00000185518	SV2B	None
na	na	na	na	na	2	5099221	5124222	ENSGACG00000014778	na	ENSG00000170776	AKAP13	na
na	na	na	na	na	2	5213553	5320749	ENSGACG00000014782	na	ENSG00000140538	NTRK3	na
na	na	na	na	na	2	5405315	5409281	ENSGACG00000014786	ENSGACT00000019567	ENSG00000259494	MRPL46	Cis
na	na	na	na	na	2	5410293	5412529	ENSGACG00000014791	ENSGACT00000019571	ENSG00000181991	MRPS11	None
na	na	na	na	na	2	5414685	5423411	ENSGACG00000014795	ENSGACT00000019582	ENSG00000090857	PDPR	None
na	na	na	na	na	2	5425041	5434718	ENSGACG00000014805	na	ENSG00000168081	PNOC	na
na	na	na	na	na	2	5450871	5478306	ENSGACG00000014807	na	ENSG00000197892	KIF13B	na
na	na	na	na	na	2	5487768	5493162	ENSGACG00000014814	ENSGACT00000019597	ENSG00000147421	HMBOX1	None
na	na	na	na	na	2	5498988	5504258	ENSGACG00000014815	ENSGACT00000019608	ENSG00000042088	TDP1	None
na	na	na	na	na	2	5507086	5522643	ENSGACG00000014823	ENSGACT00000019613	ENSG00000136628	EPRS	None
na	na	na	na	na	2	5524088	5527920	ENSGACG00000014828	ENSGACT00000019619	ENSG00000124767	GLO1	None
na	na	na	na	na	2	5536967	5539128	ENSGACG00000014832	na	na	na	na
na	na	na	na	na	2	5551234	5571421	ENSGACG00000014835	na	ENSG00000176463	SLCO3A1	na
na	na	na	na	na	2	5583759	5588140	ENSGACG00000014846	na	na	na	na
na	na	na	na	na	2	5605280	5631449	ENSGACG00000014848	ENSGACT00000019653	ENSG00000140563	MCTP2	None
na	na	na	na	na	2	5639203	5655778	ENSGACG00000014856	na	ENSG00000068305	MEF2A	na
na	na	na	na	na	2	5685630	5701051	ENSGACG00000014858	ENSGACT00000019659	ENSG00000140798	ABCC12	None
na	na	na	na	na	2	5708081	5715264	ENSGACG00000014862	na	na	na	na
na	na	na	na	na	2	5730882	5731604	ENSGACG00000014863	na	ENSG00000180537	RNF182	na
na	na	na	na	na	2	5736200	5749673	ENSGACG00000014864	na	ENSG00000121289	CEP89	na
na	na	na	na	na	2	5752697	5774033	ENSGACG00000014868	ENSGACT00000019671	ENSG00000131941	RHPN2	None
na	na	na	na	na	2	5782931	5800333	ENSGACG00000014873	na	ENSG00000130876	SLC7A10	na
na	na	na	na	na	2	5798850	5808444	ENSGACG00000014887	na	ENSG00000130881	LRP3	na
na	na	na	na	na	2	5813507	5820986	ENSGACG00000014888	ENSGACT00000019701	ENSG00000069345	DNAJA2	None
na	na	na	na	na	2	5823572	5835695	ENSGACG00000014900	na	ENSG00000171208	NETO2	na
na	na	na	na	na	2	5839530	5933434	ENSGACG00000014902	na	ENSG00000129636	ITFG1	na
na	na	na	na	na	2	5934147	5983250	ENSGACG00000014907	ENSGACT00000019714	ENSG00000102893	PHKB	Cis
na	na	na	na	na	2	5993700	6001041	ENSGACG00000014912	ENSGACT00000019721	ENSG00000102893	PHKB	None
na	na	na	na	na	2	6007736	6008751	ENSGACG00000014918	ENSGACT00000019723	ENSG00000008324	SS18L2	None
na	na	na	na	na	2	6010500	6027367	ENSGACG00000014920	ENSGACT00000019725	ENSG00000166398	KIAA0355	None
na	na	na	na	na	2	6038715	6043996	ENSGACG00000014922	na	ENSG00000105220	GPI	na
na	na	na	na	na	2	6051136	6068504	ENSGACG00000014970	na	ENSG00000142279	WTIP	na
na	na	na	na	na	2	6070732	6072745	ENSGACG00000014971	ENSGACT00000019787	ENSG00000184860	SDR42E1	None
na	na	na	na	na	2	6074758	6075627	ENSGACG00000014973	ENSGACT00000019790	ENSG00000171428	NAT1	Cis
na	na	na	na	na	2	6081028	6081735	ENSGACG00000014976	na	na	na	na
na	na	na	na	na	2	6091084	6097187	ENSGACG00000014977	na	na	na	na
na	na	na	na	na	2	6091235	6091805	ENSGACG00000014978	na	ENSG00000099622	CIRBP	na
na	na	na	na	na	2	6096573	6097416	ENSGACG00000014980	ENSGACT00000019795	na	na	None
na	na	na	na	na	2	6104450	6115311	ENSGACG00000014981	ENSGACT00000019803	ENSG00000104112	SCG3	None
na	na	na	na	na	2	6115393	6119011	ENSGACG00000014985	ENSGACT00000019806	ENSG00000140280	LYSMD2	None
na	na	na	Guo	na	2	6122963	6135097	ENSGACG00000014989	ENSGACT00000019823	ENSG00000138594	TMOD3	None
na	na	na	na	na	2	6139136	6146049	ENSGACG00000014999	ENSGACT00000019830	ENSG00000166477	LEO1	None
na	na	na	na	na	2	6164888	6172266	ENSGACG00000015004	ENSGACT00000019835	ENSG00000069956	MAPK6	None
na	na	na	na	na	2	6179398	6181433	ENSGACG00000015008	ENSGACT00000019838	ENSG00000170236	USP50	Cis
na	na	na	na	na	2	6182848	6189657	ENSGACG00000015010	ENSGACT00000019846	ENSG00000138592	USP8	None
na	na	na	na	na	2	6192863	6196310	ENSGACG00000015018	na	ENSG00000140287	HDC	na
na	na	na	na	na	2	6197200	6200648	ENSGACG00000015021	ENSGACT00000019855	ENSG00000140284	SLC27A2	None
na	na	na	na	na	2	6210098	6216918	ENSGACG00000015025	ENSGACT00000019859	ENSG00000140284	SLC27A2	None
na	na	na	na	na	2	6218649	6222583	ENSGACG00000015028	na	ENSG00000171766	GATM	na
na	na	na	na	na	2	6248844	6264297	ENSGACG00000015037	na	ENSG00000073417	PDE8A	na
na	na	na	na	na	2	6267989	6274465	ENSGACG00000015040	ENSGACT00000019881	ENSG00000132680	KIAA0907	Cis
na	na	na	na	na	2	6270763	6270894	ENSGACG00000022753	na	ENSG00000277864	SCARNA15	na
na	na	na	na	na	2	6271594	6271726	ENSGACG00000022812	na	ENSG00000280466	SCARNA4	na
na	na	na	na	na	2	6274502	6279008	ENSGACG00000015044	ENSGACT00000019884	ENSG00000186628	FSD2	Cis
na	na	na	na	na	2	6280535	6289875	ENSGACG00000015047	na	ENSG00000156232	WHAMM	na
na	na	na	na	na	2	6294145	6307610	ENSGACG00000015051	na	ENSG00000103942	HOMER2	na
na	na	na	na	na	2	6315503	6316909	ENSGACG00000015052	ENSGACT00000019891	ENSG00000169612	FAM103A1	Trans
na	na	na	na	na	2	6319889	6326219	ENSGACG00000015053	ENSGACT00000019898	ENSG00000064726	BTBD1	None
na	na	na	na	na	2	6327082	6332671	ENSGACG00000015059	na	ENSG00000136404	TM6SF1	na
na	na	na	na	na	2	6330809	6334891	ENSGACG00000015069	ENSGACT00000019915	ENSG00000212643	ZRSR1	None
na	na	na	na	na	2	6336473	6339476	ENSGACG00000015072	na	ENSG00000182287	AP1S2	na
na	na	na	na	na	2	6340469	6351856	ENSGACG00000015078	ENSGACT00000019932	ENSG00000044446	PHKA2	None
na	na	na	na	na	2	6357961	6366161	ENSGACG00000015084	na	ENSG00000086717	PPEF1	na
na	na	na	na	na	2	6368987	6373475	ENSGACG00000015091	na	ENSG00000102104	RS1	na
na	na	na	na	na	2	6377189	6390397	ENSGACG00000015093	na	ENSG00000008086	CDKL5	na
na	na	na	na	na	2	6410568	6426429	ENSGACG00000015096	na	na	na	na
na	na	na	na	na	2	6433440	6469415	ENSGACG00000015098	na	ENSG00000188158	NHS	na
na	na	na	na	na	2	6475817	6484436	ENSGACG00000015100	na	ENSG00000130234	ACE2	na
na	na	na	na	na	2	6484771	6486084	ENSGACG00000015112	ENSGACT00000019970	na	na	None
na	na	na	na	na	2	6489352	6492955	ENSGACG00000015113	na	na	na	na
na	na	na	na	na	2	6495684	6506176	ENSGACG00000015118	ENSGACT00000019981	ENSG00000087842	PIR	None
na	na	na	na	na	2	6507829	6524014	ENSGACG00000015124	ENSGACT00000019985	ENSG00000165197	FIGF	Cis
na	na	na	na	na	2	6529912	6534535	ENSGACG00000015127	na	ENSG00000126010	GRPR	na
na	na	na	na	na	2	6539138	6541970	ENSGACG00000015128	na	ENSG00000143167	GPA33	na
na	na	na	na	na	2	6547048	6557350	ENSGACG00000015131	na	ENSG00000143195	ILDR2	na
na	na	na	na	na	2	6560666	6565455	ENSGACG00000015133	na	ENSG00000145103	ILDR1	na
na	na	na	na	na	2	6572597	6576335	ENSGACG00000015134	na	ENSG00000176142	TMEM39A	na
na	na	na	na	na	2	6579305	6580507	ENSGACG00000015137	ENSGACT00000020000	ENSG00000150687	PRSS23	None
na	na	na	na	na	2	6598741	6605997	ENSGACG00000015139	ENSGACT00000020003	ENSG00000149201	CCDC81	None
na	na	na	na	na	2	6606281	6610780	ENSGACG00000015140	na	ENSG00000115604	IL18R1	na
na	na	na	na	na	2	6610865	6612169	ENSGACG00000015142	ENSGACT00000020009	na	na	None
na	na	na	na	na	2	6627724	6629353	ENSGACG00000015144	ENSGACT00000020012	ENSG00000081154	PCNP	None
na	na	na	na	na	2	6629921	6633302	ENSGACG00000015147	ENSGACT00000020027	ENSG00000115661	STK16	None
na	na	na	na	na	2	6652451	6655377	ENSGACG00000015160	na	na	na	na
na	na	na	na	na	2	6659956	6665652	ENSGACG00000015161	ENSGACT00000020035	ENSG00000138363	ATIC	None
na	na	na	na	na	2	6665719	6675160	ENSGACG00000015164	ENSGACT00000020041	na	na	Cis
na	na	na	na	na	2	6696198	6701235	ENSGACG00000015167	ENSGACT00000020049	ENSG00000115233	PSMD14	None
na	na	na	na	na	2	6705350	6715989	ENSGACG00000015174	ENSGACT00000020056	ENSG00000153250	RBMS1	None
na	na	na	na	na	2	6721040	6730144	ENSGACG00000015179	na	ENSG00000115221	ITGB6	na
na	na	na	na	na	2	6733036	6742590	ENSGACG00000015183	na	ENSG00000153246	PLA2R1	na
na	na	na	na	na	2	6751695	6765396	ENSGACG00000015184	ENSGACT00000020067	ENSG00000054219	LY75	None
na	na	na	na	na	2	6766969	6774744	ENSGACG00000015187	ENSGACT00000020072	ENSG00000136536	MARCH7	None
na	na	na	na	na	2	6823752	6832687	ENSGACG00000015193	ENSGACT00000020075	ENSG00000123636	BAZ2B	None
na	na	na	na	na	2	6834041	6838712	ENSGACG00000015194	ENSGACT00000020077	ENSG00000123636	BAZ2B	None
na	na	na	na	na	2	6838789	6845032	ENSGACG00000015196	ENSGACT00000020082	ENSG00000123636	BAZ2B	Cis
na	na	na	na	na	2	6847210	6854736	ENSGACG00000015200	ENSGACT00000020086	ENSG00000196151	WDSUB1	None
na	na	na	na	na	2	6852227	6852301	ENSGACG00000022500	na	na	na	na
na	na	na	na	na	2	6862619	6879308	ENSGACG00000015204	na	ENSG00000115183	TANC1	na
na	na	na	na	na	2	6886906	6893387	ENSGACG00000015208	ENSGACT00000020100	ENSG00000188342	GTF2F2	None
na	na	na	na	na	2	6893691	6896020	ENSGACG00000015216	ENSGACT00000020104	ENSG00000133114	GPALPP1	None
na	na	na	na	na	2	6895259	6901580	ENSGACG00000015218	ENSGACT00000020120	ENSG00000163161	ERCC3	Cis
na	na	na	na	na	2	6912325	6913316	ENSGACG00000015250	ENSGACT00000020147	na	na	None
na	na	na	na	na	2	6913763	6919340	ENSGACG00000015251	ENSGACT00000020152	ENSG00000186684	CYP27C1	None
na	na	na	na	na	2	6920715	6930378	ENSGACG00000015254	ENSGACT00000020157	ENSG00000139746	RBM26	Cis
na	na	na	na	na	2	6966736	6969039	ENSGACG00000015257	na	ENSG00000152193	RNF219	na
na	na	na	na	na	2	6972534	6974068	ENSGACG00000015259	na	ENSG00000152192	POU4F1	na
na	na	na	na	na	2	7076841	7079873	ENSGACG00000015260	na	ENSG00000184226	PCDH9	na
na	na	na	na	na	2	7193001	7237439	ENSGACG00000015261	ENSGACT00000020162	ENSG00000184226	PCDH9	None
na	na	na	na	na	2	7511175	7514464	ENSGACG00000015262	na	ENSG00000197991	PCDH20	na
na	na	na	na	na	2	7526864	7540122	ENSGACG00000015264	ENSGACT00000020170	ENSG00000083544	TDRD3	Cis
na	na	na	na	na	2	7549691	7628759	ENSGACG00000015270	na	ENSG00000139734	DIAPH3	na
na	na	na	na	na	2	7597827	7597903	ENSGACG00000022515	na	ENSG00000216020	AC008449.1	na
na	na	na	na	na	2	7786327	7829296	ENSGACG00000015275	ENSGACT00000020180	ENSG00000118946	PCDH17	None
na	na	na	na	na	2	8027679	8030330	ENSGACG00000015277	na	ENSG00000179846	NKPD1	na
na	na	na	na	na	2	8032772	8039532	ENSGACG00000015278	ENSGACT00000020186	ENSG00000169756	LIMS1	None
na	na	na	na	na	2	8044433	8047430	ENSGACG00000015281	na	ENSG00000174173	TRMT10C	na
na	na	na	na	na	2	8048091	8051928	ENSGACG00000015283	ENSGACT00000020197	ENSG00000117475	BLZF1	None
na	na	na	na	na	2	8052422	8058107	ENSGACG00000015292	ENSGACT00000020205	ENSG00000134899	ERCC5	None
na	na	na	na	na	2	8059968	8061194	ENSGACG00000015294	na	na	na	na
na	na	na	na	na	2	8064531	8067477	ENSGACG00000015297	na	ENSG00000139780	METTL21C	na
na	na	na	na	na	2	8067872	8068985	ENSGACG00000015298	na	na	na	na
na	na	na	na	na	2	8070185	8081033	ENSGACG00000015300	ENSGACT00000020215	ENSG00000134900	TPP2	None
na	na	na	na	na	2	8087324	8114521	ENSGACG00000015302	na	ENSG00000185989	RASA3	na
na	na	na	na	na	2	8121009	8127389	ENSGACG00000015305	ENSGACT00000020225	ENSG00000184500	PROS1	Cis
na	na	na	na	na	2	8129483	8138831	ENSGACG00000015310	na	ENSG00000183087	GAS6	na
na	na	na	na	na	2	8141919	8153123	ENSGACG00000015319	na	ENSG00000184497	TMEM255B	na
na	na	na	na	na	2	8154920	8160028	ENSGACG00000015322	na	ENSG00000185974	GRK1	na
na	na	na	na	na	2	8161362	8164740	ENSGACG00000015325	ENSGACT00000020258	ENSG00000186009	ATP4B	None
na	na	na	na	na	2	8165655	8172316	ENSGACG00000015331	ENSGACT00000020265	ENSG00000150403	TMCO3	None
na	na	na	na	na	2	8175370	8177123	ENSGACG00000015337	ENSGACT00000020267	ENSG00000150401	DCUN1D2	None
na	na	na	na	na	2	8180487	8184540	ENSGACG00000015338	na	ENSG00000153531	ADPRHL1	na
na	na	na	na	na	2	8188763	8195220	ENSGACG00000015345	ENSGACT00000020280	ENSG00000139835	GRTP1	Cis
na	na	na	na	na	2	8195387	8200542	ENSGACG00000015350	ENSGACT00000020286	ENSG00000185896	LAMP1	None
na	na	na	na	na	2	8201722	8209925	ENSGACG00000015356	ENSGACT00000020292	ENSG00000139842	CUL4A	None
na	na	na	na	na	2	8212048	8218654	ENSGACG00000015359	ENSGACT00000020296	ENSG00000135966	TGFBRAP1	None
na	na	na	na	na	2	8221773	8223970	ENSGACG00000015363	ENSGACT00000020299	ENSG00000166902	MRPL16	Cis
na	na	na	na	na	2	8229006	8230038	ENSGACG00000015365	na	ENSG00000175514	GPR152	na
na	na	na	na	na	2	8239332	8239391	ENSGACG00000021542	na	ENSG00000275402	MIR155	na
na	na	na	na	na	2	8240822	8246728	ENSGACG00000015366	na	ENSG00000125266	EFNB2	na
na	na	na	na	na	2	8254331	8254415	ENSGACG00000022201	na	na	na	na
na	na	na	na	na	2	8254464	8254539	ENSGACG00000021399	na	ENSG00000274160	MIR18A	na
na	na	na	na	na	2	8254597	8254677	ENSGACG00000022276	na	ENSG00000207812	MIR19B2	na
na	na	na	na	na	2	8254803	8254910	ENSGACG00000022234	na	ENSG00000275534	MIR20A	na
na	na	na	na	na	2	8254952	8255019	ENSGACG00000021444	na	ENSG00000207812	MIR19B2	na
na	na	na	na	na	2	8255094	8255171	ENSGACG00000021199	na	ENSG00000276018	MIR92A1	na
na	na	na	na	na	2	8256320	8309194	ENSGACG00000015368	na	ENSG00000179399	GPC5	na
na	na	na	na	na	2	8354527	8424217	ENSGACG00000015374	na	ENSG00000183098	GPC6	na
na	na	na	na	na	2	8506740	8516819	ENSGACG00000015375	na	ENSG00000136153	LMO7	na
na	na	na	na	na	2	8536186	8537746	ENSGACG00000015376	na	ENSG00000178695	KCTD12	na
na	na	na	na	na	2	8547573	8552240	ENSGACG00000015378	ENSGACT00000020319	ENSG00000115665	SLC5A7	None
na	na	na	na	na	2	8555188	8559223	ENSGACG00000015382	ENSGACT00000020321	na	na	None
na	na	na	na	na	2	8559819	8594727	ENSGACG00000015384	na	ENSG00000080224	EPHA6	na
na	na	na	na	na	2	8611796	8614680	ENSGACG00000015388	ENSGACT00000020328	ENSG00000178694	NSUN3	None
na	na	na	na	na	2	8618159	8620287	ENSGACG00000015390	ENSGACT00000020329	ENSG00000154518	ATP5G3	None
na	na	na	na	na	2	8621594	8623934	ENSGACG00000015391	ENSGACT00000020330	ENSG00000166592	RRAD	None
na	na	na	na	na	2	8625027	8645497	ENSGACG00000015392	na	ENSG00000166589	CDH16	na
na	na	na	na	na	2	8657563	8662431	ENSGACG00000015396	ENSGACT00000020345	ENSG00000168748	CA7	None
na	na	na	na	na	2	8663283	8668583	ENSGACG00000015403	ENSGACT00000020365	ENSG00000159593	NAE1	None
na	na	na	na	na	2	8686825	8689689	ENSGACG00000015415	ENSGACT00000020367	na	na	None
na	na	na	na	na	2	8693078	8701949	ENSGACG00000015417	ENSGACT00000020370	ENSG00000135720	DYNC1LI2	None
na	na	na	Guo	na	2	8706478	8715618	ENSGACG00000015419	na	ENSG00000183723	CMTM4	na
na	na	na	na	na	2	8717806	8724136	ENSGACG00000015421	ENSGACT00000020375	ENSG00000140931	CMTM3	None
na	na	na	na	na	2	8724484	8726029	ENSGACG00000015423	ENSGACT00000020376	ENSG00000089505	CMTM1	None
na	na	na	na	na	2	8726185	8741969	ENSGACG00000015424	ENSGACT00000020383	ENSG00000141012	GALNS	Cis
na	na	na	na	na	2	8743642	8746813	ENSGACG00000015428	ENSGACT00000020390	ENSG00000205022	PABPN1L	None
na	na	na	na	na	2	8752945	8764487	ENSGACG00000015432	na	ENSG00000129993	CBFA2T3	na
na	na	na	Guo	na	2	8840585	8863937	ENSGACG00000015439	ENSGACT00000020407	ENSG00000176715	ACSF3	None
na	na	na	na	na	2	8880346	8890981	ENSGACG00000015445	na	ENSG00000129910	CDH15	na
na	na	na	na	na	2	8893243	8898632	ENSGACG00000015447	ENSGACT00000020413	ENSG00000197912	SPG7	None
na	na	na	na	na	2	8958377	8972866	ENSGACG00000015450	ENSGACT00000020417	ENSG00000167522	ANKRD11	None
na	na	na	na	na	2	8983419	8989406	ENSGACG00000015452	na	ENSG00000259803	SLC22A31	na
na	na	na	na	na	2	8991306	8995991	ENSGACG00000015454	ENSGACT00000020424	ENSG00000015413	DPEP1	Cis
na	na	na	na	na	2	8997771	9001109	ENSGACG00000015459	ENSGACT00000020435	ENSG00000088002	SULT2B1	Cis
na	na	na	na	na	2	9025541	9032841	ENSGACG00000015466	ENSGACT00000020443	ENSG00000102967	DHODH	None
na	na	na	na	na	2	9035660	9039877	ENSGACG00000015469	na	na	na	na
na	na	na	na	na	2	9045606	9049020	ENSGACG00000015470	ENSGACT00000020457	ENSG00000182149	IST1	None
na	na	na	na	na	2	9050349	9054061	ENSGACG00000015478	ENSGACT00000020462	ENSG00000124383	MPHOSPH10	None
na	na	na	na	na	2	9055623	9057225	ENSGACG00000015483	ENSGACT00000020467	ENSG00000124370	MCEE	None
na	na	na	na	na	2	9057928	9060745	ENSGACG00000015484	ENSGACT00000020480	ENSG00000167996	FTH1	None
na	na	na	na	na	2	9062720	9063814	ENSGACG00000015499	ENSGACT00000020485	ENSG00000177600	RPLP2	None
na	na	na	na	na	2	9067964	9069913	ENSGACG00000015500	na	ENSG00000148943	LIN7C	na
na	na	na	na	na	2	9072816	9073815	ENSGACG00000015502	na	ENSG00000176697	BDNF	na
na	na	na	na	na	2	9085883	9091138	ENSGACG00000015505	na	na	na	na
na	na	na	na	na	2	9099586	9118396	ENSGACG00000015507	na	ENSG00000121621	KIF18A	na
na	na	na	na	na	2	9138122	9160054	ENSGACG00000015510	ENSGACT00000020501	ENSG00000169519	METTL15	None
na	na	na	na	na	2	9202301	9222175	ENSGACG00000015514	ENSGACT00000020504	ENSG00000205213	LGR4	Cis
na	na	na	na	na	2	9225932	9249348	ENSGACG00000015517	ENSGACT00000020511	ENSG00000134571	MYBPC3	None
na	na	na	na	na	2	9250520	9257035	ENSGACG00000015525	ENSGACT00000020522	ENSG00000066336	SPI1	None
na	na	na	na	na	2	9267149	9275548	ENSGACG00000015530	ENSGACT00000020533	ENSG00000165915	SLC39A13	None
na	na	na	na	na	2	9277246	9282812	ENSGACG00000015539	na	na	na	na
na	na	na	na	na	2	9286922	9294900	ENSGACG00000015541	na	ENSG00000148935	GAS2	na
na	na	na	na	na	2	9311050	9321456	ENSGACG00000015543	na	na	na	na
na	na	na	na	na	2	9324725	9331272	ENSGACG00000015544	ENSGACT00000020542	ENSG00000171714	ANO5	None
na	na	na	na	na	2	9346170	9385425	ENSGACG00000015547	na	ENSG00000174498	IGDCC3	na
na	na	na	na	na	2	9417329	9421775	ENSGACG00000015550	na	ENSG00000138615	CILP	na
na	na	na	na	na	2	9422962	9426977	ENSGACG00000015551	ENSGACT00000020553	ENSG00000104131	EIF3J	Cis
na	na	na	na	na	2	9429183	9430072	ENSGACG00000015557	na	na	na	na
na	na	na	na	na	2	9445599	9453247	ENSGACG00000015558	na	ENSG00000137770	CTDSPL2	na
na	na	na	na	na	2	9454639	9463356	ENSGACG00000015566	ENSGACT00000020570	ENSG00000166734	CASC4	None
na	na	na	na	na	2	9465967	9523099	ENSGACG00000015570	na	ENSG00000104059	FAM189A1	na
na	na	na	na	na	2	9527909	9550591	ENSGACG00000015573	na	ENSG00000104067	TJP1	na
na	na	na	na	na	2	9616045	9619314	ENSGACG00000015578	ENSGACT00000020600	ENSG00000140263	SORD	Cis
na	na	na	na	na	2	9626603	9635603	ENSGACG00000015592	na	na	na	na
na	na	na	na	na	2	9695040	9703699	ENSGACG00000015593	na	na	na	na
na	na	na	na	na	2	9738098	9741491	ENSGACG00000015595	ENSGACT00000020609	ENSG00000167985	SDHAF2	None
na	na	na	na	na	2	9742042	9745114	ENSGACG00000015600	na	ENSG00000149532	CPSF7	na
na	na	na	na	na	2	9750094	9751721	ENSGACG00000015602	na	na	na	na
na	na	na	na	na	2	9763114	9781707	ENSGACG00000015603	na	ENSG00000134780	DAGLA	na
na	na	na	na	na	2	9784799	9801184	ENSGACG00000015605	na	ENSG00000151348	EXT2	na
na	na	na	na	na	2	9805558	9819891	ENSGACG00000015616	na	ENSG00000052850	ALX4	na
na	na	na	na	na	2	9840410	9849694	ENSGACG00000015620	ENSGACT00000020644	ENSG00000135387	CAPRIN1	None
na	na	na	na	na	2	9851570	9855736	ENSGACG00000015626	ENSGACT00000020650	ENSG00000070081	NUCB2	None
na	na	na	na	na	2	9859392	9910227	ENSGACG00000015632	ENSGACT00000020654	ENSG00000166689	PLEKHA7	Cis
na	na	na	na	na	2	9960692	10034151	ENSGACG00000015635	na	ENSG00000110693	SOX6	na
na	na	na	na	na	2	10119219	10120935	ENSGACG00000015637	na	ENSG00000175868	CALCB	na
na	na	na	na	na	2	10127672	10130358	ENSGACG00000015638	ENSGACT00000020660	ENSG00000186104	CYP2R1	None
na	na	na	na	na	2	10134694	10165792	ENSGACG00000015640	ENSGACT00000020663	ENSG00000152270	PDE3B	None
na	na	na	na	na	2	10168503	10177562	ENSGACG00000015643	ENSGACT00000020669	ENSG00000129083	COPB1	None
na	na	na	na	na	2	10179261	10179334	ENSGACG00000022465	na	na	na	na
na	na	na	na	na	2	10179401	10199213	ENSGACG00000015645	ENSGACT00000020674	ENSG00000133818	RRAS2	None
na	na	na	na	na	2	10216245	10231557	ENSGACG00000015648	na	ENSG00000166402	TUB	na
na	na	na	na	na	2	10234980	10239068	ENSGACG00000015652	na	ENSG00000166405	RIC3	na
na	na	na	na	na	2	10266463	10274740	ENSGACG00000015653	na	ENSG00000166407	LMO1	na
na	na	na	na	na	2	10384923	10392081	ENSGACG00000015654	na	ENSG00000130413	STK33	na
na	na	na	na	na	2	10400501	10409828	ENSGACG00000015655	na	ENSG00000166436	TRIM66	na
na	na	na	na	na	2	10414200	10438323	ENSGACG00000015658	ENSGACT00000020700	ENSG00000166444	ST5	Cis
na	na	na	na	na	2	10450517	10454390	ENSGACG00000015661	ENSGACT00000020703	ENSG00000175348	TMEM9B	None
na	na	na	na	na	2	10455927	10471242	ENSGACG00000015663	ENSGACT00000020710	ENSG00000175356	SCUBE2	None
na	na	na	na	na	2	10474282	10476925	ENSGACG00000015667	ENSGACT00000020714	ENSG00000139146	FAM60A	None
na	na	na	na	na	2	10478960	10501189	ENSGACG00000015671	ENSGACT00000020720	ENSG00000184014	DENND5A	None
na	na	na	na	na	2	10504674	10510036	ENSGACG00000015676	ENSGACT00000020723	ENSG00000166471	TMEM41B	None
na	na	na	na	na	2	10512237	10525995	ENSGACG00000015677	ENSGACT00000020727	ENSG00000205339	IPO7	Cis
na	na	na	na	na	2	10526670	10533524	ENSGACG00000015680	ENSGACT00000020732	ENSG00000133789	SWAP70	None
na	na	na	na	na	2	10538113	10603139	ENSGACG00000015683	na	ENSG00000133812	SBF2	na
na	na	na	na	na	2	10605793	10607570	ENSGACG00000015691	ENSGACT00000020746	ENSG00000148926	ADM	None
na	na	na	na	na	2	10616040	10620717	ENSGACG00000015694	na	ENSG00000133805	AMPD3	na
na	na	na	na	na	2	10624922	10636085	ENSGACG00000015698	ENSGACT00000020755	ENSG00000072952	MRVI1	None
na	na	na	na	na	2	10651476	10658012	ENSGACG00000015700	ENSGACT00000020758	ENSG00000198730	CTR9	None
na	na	na	na	na	2	10659423	10666674	ENSGACG00000015701	ENSGACT00000020761	ENSG00000110321	EIF4G2	None
na	na	na	na	na	2	10685683	10736250	ENSGACG00000015704	na	ENSG00000110328	GALNT18	na
na	na	na	na	na	2	10781140	10787463	ENSGACG00000015708	ENSGACT00000020772	ENSG00000148925	BTBD10	None
na	na	na	na	na	2	10801305	10802567	ENSGACG00000015714	na	ENSG00000189431	RASSF10	na
na	na	na	na	na	2	10807169	10833277	ENSGACG00000015715	na	ENSG00000187079	TEAD1	na
na	na	na	na	na	2	10863413	10878936	ENSGACG00000015725	ENSGACT00000020794	ENSG00000133816	MICAL2	None
na	na	na	na	na	2	10886855	10889784	ENSGACG00000015726	na	ENSG00000050165	DKK3	na
na	na	na	na	na	2	10892221	10905849	ENSGACG00000015728	ENSGACT00000020802	ENSG00000170242	USP47	None
na	na	na	na	na	2	10907181	10908422	ENSGACG00000015733	na	ENSG00000166509	CLEC3A	na
na	na	na	na	na	2	10911618	10919634	ENSGACG00000015734	na	ENSG00000171724	VAT1L	na
na	na	na	na	na	2	10920604	10922099	ENSGACG00000015740	ENSGACT00000020817	ENSG00000163170	BOLA3	None
na	na	na	na	na	2	10923097	10939815	ENSGACG00000015742	na	na	na	na
na	na	na	na	na	2	10940800	10963317	ENSGACG00000015747	na	ENSG00000102908	NFAT5	na
na	na	na	na	na	2	10967626	10974829	ENSGACG00000015749	ENSGACT00000020828	ENSG00000065427	KARS	Cis
na	na	na	na	na	2	10982558	10985488	ENSGACG00000015752	ENSGACT00000020830	ENSG00000167526	RPL13	None
na	na	na	na	na	2	10984412	10984492	ENSGACG00000022754	na	ENSG00000200084	SNORD68	na
na	na	na	na	na	2	10985089	10985171	ENSGACG00000022800	na	na	na	na
na	na	na	na	na	2	10990572	11010636	ENSGACG00000015754	na	ENSG00000178773	CPNE7	na
na	na	na	na	na	2	11035827	11037899	ENSGACG00000015773	na	na	na	na
na	na	na	na	na	2	11041952	11045538	ENSGACG00000015774	ENSGACT00000020858	ENSG00000103018	CYB5B	None
na	na	na	na	na	2	11047670	11061914	ENSGACG00000015776	na	ENSG00000140829	DHX38	na
na	na	na	na	na	2	11185420	11262585	ENSGACG00000015779	ENSGACT00000020865	ENSG00000140836	ZFHX3	None
na	na	na	na	na	2	11410328	11411462	ENSGACG00000015782	na	ENSG00000143157	POGK	na
na	na	na	na	na	2	11495364	11504805	ENSGACG00000015783	na	ENSG00000103196	CRISPLD2	na
na	na	na	na	na	2	11513394	11525404	ENSGACG00000015786	na	ENSG00000103194	USP10	na
na	na	na	na	na	2	11519776	11519908	ENSGACG00000022691	na	ENSG00000275994	SNORA24	na
na	na	na	na	na	2	11531505	11533237	ENSGACG00000015790	na	na	na	na
na	na	na	na	na	2	11538892	11560416	ENSGACG00000015791	na	ENSG00000040199	PHLPP2	na
na	na	na	na	na	2	11568105	11578185	ENSGACG00000015795	na	ENSG00000166747	AP1G1	na
na	na	na	na	na	2	11583598	11593243	ENSGACG00000015798	na	ENSG00000102984	ZNF821	na
na	na	na	na	na	2	11606875	11617004	ENSGACG00000015799	ENSGACT00000020888	ENSG00000166912	MTMR10	None
na	na	na	na	na	2	11620196	11653872	ENSGACG00000015802	ENSGACT00000020898	ENSG00000142347	MYO1F	None
na	na	na	na	na	2	11657942	11674807	ENSGACG00000015811	ENSGACT00000020902	ENSG00000157450	RNF111	Cis
na	na	na	na	na	2	11679418	11688737	ENSGACG00000015814	ENSGACT00000020906	ENSG00000137776	SLTM	None
na	na	na	na	na	2	11690576	11692146	ENSGACG00000015816	ENSGACT00000020907	na	na	Cis
na	na	na	na	na	2	11693256	11703697	ENSGACG00000015817	ENSGACT00000020909	ENSG00000128923	FAM63B	Cis
na	na	na	na	na	2	11709387	11720504	ENSGACG00000015819	ENSGACT00000020915	na	na	None
na	na	na	na	na	2	11722100	11728685	ENSGACG00000015821	ENSGACT00000020922	ENSG00000166035	LIPC	Cis
na	na	na	na	na	2	11732116	11740369	ENSGACG00000015823	na	ENSG00000103569	AQP9	na
na	na	na	na	na	2	11742315	11762130	ENSGACG00000015825	ENSGACT00000020929	ENSG00000128918	ALDH1A2	None
na	na	na	na	na	2	11787206	11800772	ENSGACG00000015829	na	ENSG00000137878	GCOM1	na
na	na	na	na	na	2	11806145	11826760	ENSGACG00000015830	ENSGACT00000020934	ENSG00000128849	CGNL1	None
na	na	na	na	na	2	11834144	11890196	ENSGACG00000015831	na	ENSG00000140262	TCF12	na
na	na	na	na	na	2	11897671	11904765	ENSGACG00000015832	ENSGACT00000020936	ENSG00000056277	ZNF280C	None
na	na	na	na	na	2	11906838	11910878	ENSGACG00000015833	ENSGACT00000020939	ENSG00000138587	MNS1	None
na	na	na	na	na	2	11910485	11913814	ENSGACG00000015835	na	ENSG00000151575	TEX9	na
na	na	na	na	na	2	11922008	11928951	ENSGACG00000015838	na	ENSG00000181827	RFX7	na
na	na	na	na	na	2	11932713	11951982	ENSGACG00000015840	na	ENSG00000069869	NEDD4	na
na	na	na	na	na	2	11956915	11979798	ENSGACG00000015845	na	ENSG00000166450	PRTG	na
na	na	na	na	na	2	11983603	11991096	ENSGACG00000015850	ENSGACT00000020960	ENSG00000260916	CCPG1	None
na	na	na	na	na	2	11991373	11997509	ENSGACG00000015853	ENSGACT00000020964	ENSG00000069943	PIGB	Cis
na	na	na	na	na	2	11997845	12004358	ENSGACG00000015855	ENSGACT00000020967	ENSG00000069974	RAB27A	None
na	na	na	na	na	2	12007237	12012423	ENSGACG00000015858	ENSGACT00000020971	ENSG00000105053	VRK3	Cis
na	na	na	na	na	2	12013621	12014835	ENSGACG00000015861	na	na	na	na
na	na	na	na	na	2	12016661	12021528	ENSGACG00000015863	na	ENSG00000039523	FAM65A	na
na	na	na	na	na	2	12024949	12028296	ENSGACG00000015865	na	ENSG00000102974	CTCF	na
na	na	na	na	na	2	12034604	12035562	ENSGACG00000015868	na	na	na	na
na	na	na	na	na	2	12036634	12038836	ENSGACG00000015869	ENSGACT00000020984	ENSG00000167005	NUDT21	None
na	na	na	na	na	2	12040973	12045054	ENSGACG00000015871	ENSGACT00000020985	ENSG00000087263	OGFOD1	Cis
na	na	na	na	na	2	12045807	12051854	ENSGACG00000015872	ENSGACT00000020986	ENSG00000102871	TRADD	None
na	na	na	na	na	2	12053524	12058536	ENSGACG00000015873	na	ENSG00000087258	GNAO1	na
na	na	na	na	na	2	12059873	12065595	ENSGACG00000015875	ENSGACT00000020991	ENSG00000103051	COG4	None
na	na	na	na	na	2	12066042	12071787	ENSGACG00000015876	na	na	na	na
na	na	na	na	na	2	12072604	12075940	ENSGACG00000015877	ENSGACT00000020993	na	na	None
na	na	na	na	na	2	12079126	12081838	ENSGACG00000015878	ENSGACT00000020995	ENSG00000141098	GFOD2	Trans
na	na	na	na	na	2	12083985	12085011	ENSGACG00000015879	na	ENSG00000168286	THAP11	na
na	na	na	na	na	2	12094253	12099592	ENSGACG00000015880	na	ENSG00000166558	SLC38A8	na
na	na	na	na	na	2	12106117	12108788	ENSGACG00000015882	ENSGACT00000021000	ENSG00000180917	CMTR2	None
na	na	na	na	na	2	12120471	12129464	ENSGACG00000015883	na	ENSG00000172137	CALB2	na
na	na	na	na	na	2	12133731	12141616	ENSGACG00000015885	ENSGACT00000021017	ENSG00000125166	GOT2	None
na	na	na	na	na	2	12143218	12147863	ENSGACG00000015895	ENSGACT00000021021	ENSG00000103042	SLC38A7	Trans
na	na	na	na	na	2	12147676	12153443	ENSGACG00000015897	ENSGACT00000021033	na	na	None
na	na	na	na	na	2	12158294	12161215	ENSGACG00000015906	na	ENSG00000141013	GAS8	na
na	na	na	na	na	2	12166883	12167533	ENSGACG00000015908	na	na	na	na
na	na	na	na	na	2	12174869	12175925	ENSGACG00000015909	na	ENSG00000242866	STRC	na
na	na	na	na	na	2	12205629	12230261	ENSGACG00000015911	ENSGACT00000021048	ENSG00000140564	FURIN	None
na	na	na	na	na	2	12235414	12245548	ENSGACG00000015919	ENSGACT00000021052	ENSG00000182511	FES	None
na	na	na	na	na	2	12254177	12259666	ENSGACG00000015923	na	ENSG00000140519	RHCG	na
na	na	na	na	na	2	12277591	12277678	ENSGACG00000022262	na	na	na	na
na	na	na	na	na	2	12281644	12290811	ENSGACG00000015929	na	ENSG00000166813	KIF7	na
na	na	na	na	na	2	12300887	12305907	ENSGACG00000015931	na	na	na	na
na	na	na	na	na	2	12309605	12316755	ENSGACG00000015933	na	ENSG00000157335	CLEC18C	na
na	na	na	na	na	2	12329645	12361803	ENSGACG00000015935	na	na	na	na
na	na	na	na	na	2	12364593	12365173	ENSGACG00000015936	ENSGACT00000021073	ENSG00000118271	TTR	Cis
na	na	na	na	na	2	12368475	12371414	ENSGACG00000015937	ENSGACT00000021076	ENSG00000105185	PDCD5	None
na	na	na	na	na	2	12372689	12376757	ENSGACG00000015940	ENSGACT00000021079	ENSG00000167508	MVD	None
na	na	na	na	na	2	12377249	12379670	ENSGACG00000015943	ENSGACT00000021084	ENSG00000051523	CYBA	None
na	na	na	na	na	2	12380443	12389697	ENSGACG00000015948	ENSGACT00000021088	ENSG00000141002	TCF25	None
na	na	na	na	na	2	12392543	12393514	ENSGACG00000015952	na	ENSG00000258839	MC1R	na
na	na	na	na	na	2	12398685	12405632	ENSGACG00000015953	ENSGACT00000021092	ENSG00000140995	DEF8	None
na	na	na	na	na	2	12409317	12412544	ENSGACG00000015954	na	ENSG00000003249	DBNDD1	na
na	na	na	na	na	2	12423023	12427263	ENSGACG00000015955	ENSGACT00000021095	ENSG00000103248	MTHFSD	None
na	na	na	na	na	2	12431207	12433520	ENSGACG00000015956	ENSGACT00000021097	ENSG00000103241	FOXF1	Cis
na	na	na	na	na	2	12509457	12513044	ENSGACG00000015958	ENSGACT00000021099	ENSG00000140968	IRF8	None
na	na	na	na	na	2	12515431	12522534	ENSGACG00000015961	na	na	na	na
na	na	na	na	na	2	12523135	12525460	ENSGACG00000015963	ENSGACT00000021105	ENSG00000131143	COX4I1	None
na	na	na	na	na	2	12525869	12528751	ENSGACG00000015965	ENSGACT00000021108	ENSG00000131148	EMC8	None
na	na	na	na	na	2	12529960	12532219	ENSGACG00000015967	ENSGACT00000021111	ENSG00000131153	GINS2	None
na	na	na	na	na	2	12534836	12554762	ENSGACG00000015970	na	ENSG00000131149	GSE1	na
na	na	na	na	na	2	12690248	12691544	ENSGACG00000015973	na	na	na	na
na	na	na	na	na	2	12694619	12699174	ENSGACG00000015975	na	ENSG00000166454	ATMIN	na
na	na	na	na	na	2	12700137	12702780	ENSGACG00000015976	ENSGACT00000021122	ENSG00000166451	CENPN	None
na	na	na	na	na	2	12703940	12705395	ENSGACG00000015977	ENSGACT00000021123	ENSG00000103121	CMC2	None
na	na	na	na	na	2	12710030	12717601	ENSGACG00000015978	na	ENSG00000166446	CDYL2	na
na	na	na	na	na	2	12936265	12937236	ENSGACG00000015980	na	ENSG00000178573	MAF	na
na	na	na	na	na	2	12988190	13003935	ENSGACG00000015982	na	ENSG00000166387	PPFIBP2	na
na	na	na	na	na	2	13005469	13018428	ENSGACG00000015987	na	ENSG00000170743	SYT9	na
na	na	na	na	na	2	13032352	13068654	ENSGACG00000015990	na	ENSG00000262655	SPON1	na
na	na	na	na	na	2	13097576	13111323	ENSGACG00000015992	na	ENSG00000110427	KIAA1549L	na
na	na	na	na	na	2	13139778	13162475	ENSGACG00000015995	na	ENSG00000110422	HIPK3	na
na	na	na	na	na	2	13171551	13181015	ENSGACG00000015997	ENSGACT00000021152	ENSG00000176102	CSTF3	None
na	na	na	na	na	2	13182824	13186344	ENSGACG00000016001	na	ENSG00000121690	DEPDC7	na
na	na	na	na	na	2	13193560	13203243	ENSGACG00000016002	ENSGACT00000021160	ENSG00000060749	QSER1	None
na	na	na	na	na	2	13205240	13207307	ENSGACG00000016006	ENSGACT00000021164	ENSG00000135378	PRRG4	None
na	na	na	na	na	2	13209948	13215974	ENSGACG00000016009	ENSGACT00000021178	ENSG00000149100	EIF3M	None
na	na	na	na	na	2	13224580	13231115	ENSGACG00000016020	ENSGACT00000021185	ENSG00000184937	WT1	None
na	na	na	na	na	2	13238929	13242995	ENSGACG00000016025	na	ENSG00000049449	RCN1	na
na	na	na	na	na	2	13264249	13277171	ENSGACG00000016030	na	ENSG00000007372	PAX6	na
na	na	na	na	na	2	13282413	13327910	ENSGACG00000016032	na	ENSG00000109911	ELP4	na
na	na	na	na	na	2	13335156	13340648	ENSGACG00000016034	ENSGACT00000021199	ENSG00000148950	IMMP1L	None
na	na	na	na	na	2	13379048	13390801	ENSGACG00000016035	na	ENSG00000071242	RPS6KA2	na
na	na	na	na	na	2	13393796	13398937	ENSGACG00000016041	ENSGACT00000021210	ENSG00000026297	RNASET2	Trans
na	na	na	na	na	2	13401407	13427218	ENSGACG00000016045	na	ENSG00000036448	MYOM2	na
na	na	na	na	na	2	13446875	13651524	ENSGACG00000016050	na	ENSG00000183117	CSMD1	na
na	na	na	na	na	2	13762534	13765625	ENSGACG00000016059	na	na	na	na
na	na	na	na	na	2	13766537	13773006	ENSGACG00000016060	ENSGACT00000021229	ENSG00000165732	DDX21	None
na	na	na	na	na	2	13775744	13779919	ENSGACG00000016061	na	ENSG00000118307	CASC1	na
na	na	na	na	na	2	13794679	13797596	ENSGACG00000016064	na	ENSG00000148288	GBGT1	na
na	na	na	na	na	2	13799178	13801350	ENSGACG00000016067	ENSGACT00000021236	ENSG00000060762	MPC1	None
na	na	na	na	na	2	13802595	13807668	ENSGACG00000016068	ENSGACT00000021239	ENSG00000198954	KIF1BP	None
na	na	na	na	na	2	13812017	13817434	ENSGACG00000016070	ENSGACT00000021243	na	na	None
na	na	na	na	na	2	13818144	13823007	ENSGACG00000016072	ENSGACT00000021248	ENSG00000122958	VPS26A	None
na	na	na	na	na	2	13825991	13831673	ENSGACG00000016077	ENSGACT00000021254	ENSG00000156502	SUPV3L1	None
na	na	na	na	na	2	13833126	13837949	ENSGACG00000016082	ENSGACT00000021257	ENSG00000156510	HKDC1	Cis
na	na	na	na	na	2	13844716	13858159	ENSGACG00000016084	ENSGACT00000021281	ENSG00000156515	HK1	Cis
na	na	na	na	na	2	13861166	13864932	ENSGACG00000016103	na	ENSG00000075073	TACR2	na
na	na	na	na	na	2	13867483	13882385	ENSGACG00000016105	na	ENSG00000099282	TSPAN15	na
na	na	na	na	na	2	13894920	13901267	ENSGACG00000016111	ENSGACT00000021301	ENSG00000138346	DNA2	None
na	na	na	na	na	2	13906890	13912111	ENSGACG00000016118	ENSGACT00000021305	ENSG00000096746	HNRNPH3	None
na	na	na	na	na	2	13915909	13933408	ENSGACG00000016120	ENSGACT00000021315	ENSG00000204130	RUFY2	None
na	na	na	na	na	2	13934934	13936608	ENSGACG00000016128	ENSGACT00000021316	na	na	None
na	na	na	na	na	2	13952725	13964397	ENSGACG00000016129	ENSGACT00000021318	ENSG00000112584	FAM120B	None
na	na	na	na	na	2	13971672	13977467	ENSGACG00000016131	na	ENSG00000198719	DLL1	na
na	na	na	na	na	2	13991767	13993718	ENSGACG00000016137	na	ENSG00000167842	MIS12	na
na	na	na	na	na	2	13994751	14000035	ENSGACG00000016139	ENSGACT00000021333	ENSG00000115241	PPM1G	Cis
na	na	na	na	na	2	14014493	14016922	ENSGACG00000016143	ENSGACT00000021334	ENSG00000116574	RHOU	None
na	na	na	na	na	2	14017642	14020708	ENSGACG00000016144	ENSGACT00000021339	ENSG00000071994	PDCD2	None
na	na	na	na	na	2	14022523	14024893	ENSGACG00000016147	na	ENSG00000112592	TBP	na
na	na	na	na	na	2	14025691	14027554	ENSGACG00000016150	ENSGACT00000021347	ENSG00000165916	PSMC3	None
na	na	na	na	na	2	14028911	14031597	ENSGACG00000016151	ENSGACT00000021356	ENSG00000008018	PSMB1	None
na	na	na	na	na	2	14032993	14039179	ENSGACG00000016158	na	ENSG00000130024	PHF10	na
na	na	na	na	na	2	14040835	14043765	ENSGACG00000016164	na	ENSG00000168118	RAB4A	na
na	na	na	na	na	2	14047749	14049520	ENSGACG00000016166	na	ENSG00000154429	CCSAP	na
na	na	na	na	na	2	14051637	14055505	ENSGACG00000016168	ENSGACT00000021382	ENSG00000159251	ACTC1	None
na	na	na	na	na	2	14053693	14054515	ENSGACG00000016174	ENSGACT00000021384	na	na	None
na	na	na	na	na	2	14061865	14068105	ENSGACG00000016176	ENSGACT00000021387	ENSG00000135776	ABCB10	None
na	na	na	na	na	2	14070073	14080616	ENSGACG00000016179	ENSGACT00000021391	ENSG00000135763	URB2	None
na	na	na	na	na	2	14083516	14115348	ENSGACG00000016182	na	ENSG00000143641	GALNT2	na
na	na	na	na	na	2	14120714	14127053	ENSGACG00000016185	ENSGACT00000021403	ENSG00000143499	SMYD2	None
na	na	na	na	na	2	14130282	14144895	ENSGACG00000016190	na	ENSG00000117724	CENPF	na
na	na	na	na	na	2	14151811	14157117	ENSGACG00000016197	na	ENSG00000082482	KCNK2	na
na	na	na	na	na	2	14166005	14168936	ENSGACG00000016198	na	ENSG00000138028	CGREF1	na
na	na	na	na	na	2	14173006	14177122	ENSGACG00000016199	na	na	na	na
na	na	na	na	na	2	14177714	14184079	ENSGACG00000016202	na	ENSG00000164733	CTSB	na
na	na	na	na	na	2	14187971	14189326	ENSGACG00000016214	na	na	na	na
na	na	na	na	na	2	14214333	14228397	ENSGACG00000016215	ENSGACT00000021437	ENSG00000198399	ITSN2	None
na	na	na	na	na	2	14234693	14241442	ENSGACG00000016221	ENSGACT00000021441	ENSG00000005436	GCFC2	Cis
na	na	na	na	na	2	14242093	14248737	ENSGACG00000016226	ENSGACT00000021456	ENSG00000143653	SCCPDH	None
na	na	na	na	na	2	14249328	14253172	ENSGACG00000016236	ENSGACT00000021461	ENSG00000162851	TFB2M	None
na	na	na	na	na	2	14264807	14266786	ENSGACG00000016238	ENSGACT00000021462	ENSG00000162852	CNST	None
na	na	na	Guo	na	2	14270054	14318344	ENSGACG00000016239	ENSGACT00000021464	ENSG00000185420	SMYD3	Cis
na	na	na	na	na	2	14325664	14386713	ENSGACG00000016241	na	ENSG00000162849	KIF26B	na
na	na	na	na	na	2	14391500	14394268	ENSGACG00000016243	ENSGACT00000021469	ENSG00000160953	MUM1	None
na	na	na	Guo	na	2	14397873	14407434	ENSGACG00000016245	na	ENSG00000153207	AHCTF1	na
na	na	na	na	na	2	14411897	14414771	ENSGACG00000016246	ENSGACT00000021472	na	na	None
na	na	na	na	na	2	14415790	14421755	ENSGACG00000016247	na	na	na	na
na	na	na	na	na	2	14425546	14446781	ENSGACG00000016253	na	ENSG00000104290	FZD3	na
na	na	na	na	na	2	14449913	14453944	ENSGACG00000016256	ENSGACT00000021487	ENSG00000157992	KRTCAP3	None
na	na	na	na	na	2	14456223	14464930	ENSGACG00000016259	na	ENSG00000115216	NRBP1	na
na	na	na	na	na	2	14466890	14475863	ENSGACG00000016261	na	ENSG00000136636	KCTD3	na
na	na	na	na	na	2	14480906	14637302	ENSGACG00000016262	na	ENSG00000042781	USH2A	na
na	na	na	na	na	2	14652592	14690983	ENSGACG00000016275	na	ENSG00000196482	ESRRG	na
na	na	na	na	na	2	14670985	14671075	ENSGACG00000022544	na	na	na	na
na	na	na	na	na	2	14823532	14843954	ENSGACG00000016280	na	ENSG00000162814	SPATA17	na
na	na	na	na	na	2	14904969	14920180	ENSGACG00000016281	na	na	na	na
na	na	na	na	na	2	14928914	14944918	ENSGACG00000016288	ENSGACT00000021538	ENSG00000134324	LPIN1	None
na	na	na	na	na	2	14956498	14958289	ENSGACG00000016295	na	ENSG00000165490	DDIAS	na
na	na	na	na	na	2	14962825	14980628	ENSGACG00000016298	na	na	na	na
na	na	na	na	na	2	14983978	14986160	ENSGACG00000016299	na	na	na	na
na	na	na	na	na	2	14992409	14995887	ENSGACG00000016301	na	ENSG00000132603	NIP7	na
na	na	na	na	na	2	14996245	15001572	ENSGACG00000016307	ENSGACT00000021561	ENSG00000132604	TERF2	None
na	na	na	na	na	2	15006210	15008612	ENSGACG00000016313	ENSGACT00000021570	ENSG00000153786	ZDHHC7	None
na	na	na	na	na	2	15021837	15023392	ENSGACG00000016315	na	ENSG00000186326	RGS9BP	na
na	na	na	na	na	2	15029327	15032893	ENSGACG00000016317	na	ENSG00000021488	SLC7A9	na
na	na	na	na	na	2	15034320	15035829	ENSGACG00000016325	ENSGACT00000021588	ENSG00000213965	NUDT19	None
na	na	na	na	na	2	15038944	15046266	ENSGACG00000016327	na	ENSG00000021488	SLC7A9	na
na	na	na	na	na	2	15053991	15063987	ENSGACG00000016334	na	ENSG00000156639	ZFAND3	na
na	na	na	na	na	2	15121980	15204877	ENSGACG00000016336	na	ENSG00000112139	MDGA1	na
na	na	na	na	na	2	15360688	15363773	ENSGACG00000016339	ENSGACT00000021618	ENSG00000198252	STYX	Cis
na	na	na	na	na	2	15365304	15368062	ENSGACG00000016349	ENSGACT00000021625	ENSG00000100522	GNPNAT1	None
na	na	na	na	na	2	15370174	15376494	ENSGACG00000016355	ENSGACT00000021628	ENSG00000159461	AMFR	None
na	na	na	na	na	2	15379506	15380243	ENSGACG00000016357	ENSGACT00000021630	na	na	None
na	na	na	na	na	2	15383708	15398661	ENSGACG00000016359	ENSGACT00000021637	ENSG00000103067	ESRP2	None
na	na	na	na	na	2	15409521	15446336	ENSGACG00000016365	na	ENSG00000072736	NFATC3	na
na	na	na	na	na	2	15451460	15453209	ENSGACG00000016367	ENSGACT00000021644	ENSG00000182810	DDX28	None
na	na	na	Guo	na	2	15481057	15514004	ENSGACG00000016368	ENSGACT00000021684	ENSG00000171914	TLN2	None
na	na	na	na	na	2	15512214	15512324	ENSGACG00000022198	na	ENSG00000211137	MIR190A	na
na	na	na	na	na	2	15519469	15526938	ENSGACG00000016394	na	na	na	na
na	na	na	na	na	2	15527497	15532141	ENSGACG00000016399	ENSGACT00000021697	ENSG00000167196	FBXO22	None
na	na	na	Guo	na	2	15558276	15566695	ENSGACG00000016404	na	ENSG00000169758	TMEM266	na
na	na	na	na	na	2	15579036	15583677	ENSGACG00000016405	na	ENSG00000159556	ISL2	na
na	na	na	na	na	2	15654391	15659369	ENSGACG00000016413	na	ENSG00000140368	PSTPIP1	na
na	na	na	na	na	2	15661412	15664815	ENSGACG00000016415	ENSGACT00000021727	ENSG00000140391	TSPAN3	None
na	na	na	na	na	2	15670097	15674841	ENSGACG00000016430	ENSGACT00000021741	ENSG00000140612	SEC11A	None
na	na	na	na	na	2	15680061	15689358	ENSGACG00000016438	na	ENSG00000136383	ALPK3	na
na	na	na	na	na	2	15693622	15697257	ENSGACG00000016441	ENSGACT00000021748	na	na	None
na	na	na	na	na	2	15737212	15748754	ENSGACG00000016444	na	ENSG00000171877	FRMD5	na
na	na	na	na	na	2	15751508	15758594	ENSGACG00000016446	ENSGACT00000021757	ENSG00000092470	WDR76	None
na	na	na	na	na	2	15759647	15765511	ENSGACG00000016451	ENSGACT00000021763	ENSG00000103811	CTSH	Cis
na	na	na	na	na	2	15766809	15788002	ENSGACG00000016457	na	ENSG00000058335	RASGRF1	na
na	na	na	na	na	2	15805671	15805756	ENSGACG00000021256	na	na	na	na
na	na	na	na	na	2	15807844	15810212	ENSGACG00000016462	ENSGACT00000021777	na	na	None
na	na	na	na	na	2	15808027	15813119	ENSGACG00000016467	ENSGACT00000021789	ENSG00000166557	TMED3	None
na	na	na	na	na	2	15813913	15817864	ENSGACG00000016476	ENSGACT00000021797	ENSG00000182054	IDH2	Cis
na	na	na	na	na	2	15820292	15825117	ENSGACG00000016481	na	ENSG00000140548	ZNF710	na
na	na	na	na	na	2	15883265	15895041	ENSGACG00000016484	na	ENSG00000185033	SEMA4B	na
na	na	na	na	na	2	15920284	15939090	ENSGACG00000016485	na	ENSG00000128886	ELL3	na
na	na	na	na	na	2	15942260	15944448	ENSGACG00000016490	na	ENSG00000140527	WDR93	na
na	na	na	na	na	2	15949667	15952058	ENSGACG00000016492	na	na	na	na
na	na	na	na	na	2	15958176	15967720	ENSGACG00000016494	ENSGACT00000021825	ENSG00000138600	SPPL2A	None
na	na	na	na	na	2	15975934	16000573	ENSGACG00000016500	ENSGACT00000021833	ENSG00000092439	TRPM7	None
na	na	na	na	na	2	16006020	16009190	ENSGACG00000016505	na	na	na	na
na	na	na	na	na	2	16011127	16018606	ENSGACG00000016509	ENSGACT00000021841	ENSG00000069966	GNB5	Trans
na	na	na	na	na	2	16022699	16049764	ENSGACG00000016512	na	ENSG00000197535	MYO5A	na
na	na	na	na	na	2	16061703	16064339	ENSGACG00000016519	ENSGACT00000021854	ENSG00000128989	ARPP19	Cis
na	na	na	na	na	2	16066076	16073771	ENSGACG00000016521	ENSGACT00000021859	ENSG00000047346	FAM214A	Cis
na	na	na	na	na	2	16099088	16103905	ENSGACG00000016525	na	ENSG00000169856	ONECUT1	na
na	na	na	na	na	2	16214872	16287590	ENSGACG00000016527	na	ENSG00000137766	UNC13C	na
na	na	na	na	na	2	16316544	16335768	ENSGACG00000016534	ENSGACT00000021877	ENSG00000103742	IGDCC4	None
na	na	na	na	na	2	16356307	16361829	ENSGACG00000016539	na	ENSG00000198794	SCAMP5	na
na	na	na	na	na	2	16374547	16383953	ENSGACG00000016542	na	ENSG00000129038	LOXL1	na
na	na	na	na	na	2	16451964	16484785	ENSGACG00000016545	na	ENSG00000205363	C15orf59	na
na	na	na	na	na	2	16583949	16600374	ENSGACG00000016547	na	ENSG00000103855	CD276	na
na	na	na	na	na	2	16600914	16604352	ENSGACG00000016549	ENSGACT00000021896	ENSG00000138629	UBL7	Cis
na	na	na	na	na	2	16609830	16630849	ENSGACG00000016553	na	ENSG00000138606	SHF	na
na	na	na	na	na	2	16719096	16725174	ENSGACG00000016555	ENSGACT00000021901	ENSG00000140367	UBE2Q2	None
na	na	na	na	na	2	16740126	16743083	ENSGACG00000016557	na	ENSG00000117971	CHRNB4	na
na	na	na	na	na	2	16745710	16750631	ENSGACG00000016559	na	ENSG00000080644	CHRNA3	na
na	na	na	na	na	2	16755763	16757500	ENSGACG00000016569	ENSGACT00000021925	na	na	None
na	na	na	na	na	2	16760079	16765512	ENSGACG00000016575	ENSGACT00000021928	ENSG00000169684	CHRNA5	None
na	na	na	na	na	2	16766850	16770070	ENSGACG00000016578	ENSGACT00000021930	ENSG00000271271	UGT2A2	Cis
na	na	na	na	na	2	16770477	16773450	ENSGACG00000016579	ENSGACT00000021935	ENSG00000173610	UGT2A1	Cis
na	na	na	na	na	2	16838501	16859706	ENSGACG00000016583	na	ENSG00000156642	NPTN	na
na	na	na	na	na	2	16869810	16915245	ENSGACG00000016590	ENSGACT00000021946	ENSG00000138622	HCN4	None
na	na	na	na	na	2	16937565	16941220	ENSGACG00000016594	ENSGACT00000021954	ENSG00000104808	DHDH	None
na	na	na	na	na	2	16942401	16955050	ENSGACG00000016600	ENSGACT00000021979	ENSG00000067225	PKM	None
na	na	na	na	na	2	16957484	16973045	ENSGACG00000016620	na	ENSG00000137817	PARP6	na
na	na	na	na	na	2	17079682	17109409	ENSGACG00000016626	na	ENSG00000140488	CELF6	na
na	na	na	na	na	2	17161155	17161769	ENSGACG00000016627	na	ENSG00000178718	RPP25	na
na	na	na	na	na	2	17170545	17173954	ENSGACG00000016629	ENSGACT00000021993	ENSG00000167261	DPEP2	Cis
na	na	na	na	na	2	17175509	17191427	ENSGACG00000016630	ENSGACT00000022002	ENSG00000124067	SLC12A4	None
na	na	na	na	na	2	17203814	17220336	ENSGACG00000016637	na	ENSG00000103546	SLC6A2	na
na	na	na	na	na	2	17227569	17235898	ENSGACG00000016648	ENSGACT00000022047	ENSG00000087253	LPCAT2	Cis
na	na	na	na	na	2	17237867	17250041	ENSGACG00000016670	na	ENSG00000087245	MMP2	na
na	na	na	na	na	2	17293734	17298199	ENSGACG00000016678	ENSGACT00000022064	ENSG00000159387	IRX6	None
na	na	na	na	na	2	17410809	17414935	ENSGACG00000016681	na	na	na	na
na	na	na	na	na	2	17591314	17593282	ENSGACG00000016682	na	ENSG00000177508	IRX3	na
na	na	na	na	na	2	17712394	17743527	ENSGACG00000016684	ENSGACT00000022070	ENSG00000140718	FTO	Cis
na	na	na	na	na	2	17794501	17799496	ENSGACG00000016685	na	ENSG00000166971	AKTIP	na
na	na	na	na	na	2	17822847	17857413	ENSGACG00000016694	ENSGACT00000022084	ENSG00000177200	CHD9	None
na	na	na	na	na	2	17860951	17865954	ENSGACG00000016698	ENSGACT00000022085	na	na	None
na	na	na	na	na	2	17866546	17868014	ENSGACG00000016699	ENSGACT00000022086	na	na	None
na	na	na	na	na	2	17968090	18001906	ENSGACG00000016700	ENSGACT00000022090	ENSG00000103460	TOX3	None
na	na	na	na	na	2	18182372	18192121	ENSGACG00000016702	ENSGACT00000022094	ENSG00000103449	SALL1	Trans
na	na	na	na	na	2	18260762	18273907	ENSGACG00000016705	ENSGACT00000022104	ENSG00000083799	CYLD	None
na	na	na	na	na	2	18276154	18280620	ENSGACG00000016710	na	ENSG00000167207	NOD2	na
na	na	na	na	na	2	18293942	18316090	ENSGACG00000016716	na	ENSG00000140807	NKD1	na
na	na	na	na	na	2	18353658	18361014	ENSGACG00000016718	ENSGACT00000022118	ENSG00000166164	BRD7	None
na	na	na	na	na	2	18361768	18382311	ENSGACG00000016722	ENSGACT00000022123	ENSG00000121281	ADCY7	None
na	na	na	na	na	2	18401302	18415657	ENSGACG00000016727	na	ENSG00000121274	PAPD5	na
na	na	na	na	na	2	18417348	18425405	ENSGACG00000016729	ENSGACT00000022133	ENSG00000155393	HEATR3	Cis
na	na	na	na	na	2	18425587	18428086	ENSGACG00000016737	ENSGACT00000022141	ENSG00000205423	CNEP1R1	Cis
na	na	na	na	na	2	18432397	18433882	ENSGACG00000016741	na	ENSG00000183578	TNFAIP8L3	na
na	na	na	na	na	2	18451526	18454155	ENSGACG00000016742	na	ENSG00000137869	CYP19A1	na
na	na	na	na	na	2	18457171	18460305	ENSGACG00000016746	na	ENSG00000186417	GLDN	na
na	na	na	na	na	2	18462531	18494126	ENSGACG00000016748	na	ENSG00000104093	DMXL2	na
na	na	na	na	na	2	18724327	18730327	ENSGACG00000016752	na	ENSG00000188467	SLC24A5	na
na	na	na	na	na	2	18730769	18738956	ENSGACG00000016759	ENSGACT00000022172	ENSG00000104177	MYEF2	None
[truncated: 18,996 more rows]
