# Supplementary material for: Regulatory Architecture of Gene Expression Variation in the Threespine Stickleback Gasterosteus aculeatus
Source: G3 (Bethesda). 2016 Nov 10;7(1):165–78. doi: 10.1534/g3.116.033241 (PMC5217106; doi:10.1534/g3.116.033241)
Supplement: Supplementary file 18 [file 165TableS7.csv]

Hotspot.location	Cis/Trans/Hotspot	Stickleback.Ensembl.ID	HGNC.Gene.Symbol	GO.term.1	GO.term.2	GO.term.3	GO.term.4	GO.term.5	GO.term.6	GO.term.7	GO.term.8	GO.term.9	GO.term.10	GO.term.11	GO.term.12	GO.term.13
Chr4a	Cis	ENSGACG00000017632	DPF2	GO:0006355~regulation of transcription, DNA-templated	na	na	na	na	na	na	na	na	na	na	na	na
Chr4a	Cis	ENSGACG00000017819	MED19	GO:0006357~regulation of transcription from RNA polymerase II promoter	na	na	na	na	na	na	na	na	na	na	na	na
Chr4a	Cis	ENSGACG00000017706	POLR2G	GO:0050434~positive regulation of viral transcription	na	na	na	na	na	na	na	na	na	na	na	na
Chr4a	Cis	ENSGACG00000017981	RNF20	GO:0006355~regulation of transcription, DNA-templated	GO:0045893~positive regulation of transcription, DNA-templated	na	na	na	na	na	na	na	na	na	na	na
Chr4a	Hotspot	ENSGACG00000017062	CCDC85B	GO:0045892~negative regulation of transcription, DNA-templated	na	na	na	na	na	na	na	na	na	na	na	na
Chr4a	Hotspot	ENSGACG00000017113	CDX4	GO:0000122~negative regulation of transcription from RNA polymerase II promoter	GO:0001077~transcriptional activator activity, RNA polymerase II core promoter proximal region sequence-specific binding	GO:0045944~positive regulation of transcription from RNA polymerase II promoter	na	na	na	na	na	na	na	na	na	na
Chr4a	Hotspot	ENSGACG00000016877	DGKQ	GO:0006357~regulation of transcription from RNA polymerase II promoter	na	na	na	na	na	na	na	na	na	na	na	na
Chr4a	Hotspot	ENSGACG00000016862	EBF4	GO:0001077~transcriptional activator activity, RNA polymerase II core promoter proximal region sequence-specific binding	GO:0001228~transcriptional activator activity, RNA polymerase II transcription regulatory region sequence-specific binding	GO:0006355~regulation of transcription, DNA-templated	GO:0045944~positive regulation of transcription from RNA polymerase II promoter	na	na	na	na	na	na	na	na	na
Chr4a	Hotspot	ENSGACG00000016923	FLRT1	GO:0046426~negative regulation of JAK-STAT cascade	na	na	na	na	na	na	na	na	na	na	na	na
Chr4a	Hotspot	ENSGACG00000017059	FOSL1	GO:0001077~transcriptional activator activity, RNA polymerase II core promoter proximal region sequence-specific binding	GO:0006357~regulation of transcription from RNA polymerase II promoter	GO:0045944~positive regulation of transcription from RNA polymerase II promoter	GO:0051091~positive regulation of sequence-specific DNA binding transcription factor activity	GO:0061614~pri-miRNA transcription from RNA polymerase II promoter	GO:2000144~positive regulation of DNA-templated transcription, initiation	na	na	na	na	na	na	na
Chr4a	Hotspot	ENSGACG00000017029	FOXO4	GO:0006355~regulation of transcription, DNA-templated	GO:0045893~positive regulation of transcription, DNA-templated	GO:0045944~positive regulation of transcription from RNA polymerase II promoter	na	na	na	na	na	na	na	na	na	na
Chr4a	Hotspot	ENSGACG00000016896	MAML1	GO:0007221~positive regulation of transcription of Notch receptor target	GO:0045944~positive regulation of transcription from RNA polymerase II promoter	na	na	na	na	na	na	na	na	na	na	na
Chr4a	Hotspot	ENSGACG00000016876	NFKB1	GO:0000122~negative regulation of transcription from RNA polymerase II promoter	GO:0001205~transcriptional activator activity, RNA polymerase II distal enhancer sequence-specific binding	GO:0001227~transcriptional repressor activity, RNA polymerase II transcription regulatory region sequence-specific binding	GO:0007249~I-kappaB kinase/NF-kappaB signaling	GO:0045892~negative regulation of transcription, DNA-templated	GO:0045893~positive regulation of transcription, DNA-templated	GO:0045944~positive regulation of transcription from RNA polymerase II promoter	GO:0051092~positive regulation of NF-kappaB transcription factor activity	na	na	na	na	na
Chr4a	Hotspot	ENSGACG00000017076	NPAS4	GO:0001077~transcriptional activator activity, RNA polymerase II core promoter proximal region sequence-specific binding	GO:0045893~positive regulation of transcription, DNA-templated	GO:0045944~positive regulation of transcription from RNA polymerase II promoter	na	na	na	na	na	na	na	na	na	na
Chr4a	Hotspot	ENSGACG00000017018	RAP2C	GO:1903506~regulation of nucleic acid-templated transcription	na	na	na	na	na	na	na	na	na	na	na	na
Chr4a	Hotspot	ENSGACG00000017237	RBMX	GO:0045944~positive regulation of transcription from RNA polymerase II promoter	na	na	na	na	na	na	na	na	na	na	na	na
Chr4a	Hotspot	ENSGACG00000017181	SOX3	GO:0000122~negative regulation of transcription from RNA polymerase II promoter	GO:0001106~RNA polymerase II transcription corepressor activity	na	na	na	na	na	na	na	na	na	na	na
Chr4a	Hotspot	ENSGACG00000016868	UBE2D2	GO:0061418~regulation of transcription from RNA polymerase II promoter in response to hypoxia	na	na	na	na	na	na	na	na	na	na	na	na
Chr4a	Hotspot	ENSGACG00000016930	ZBTB3	GO:0006355~regulation of transcription, DNA-templated	na	na	na	na	na	na	na	na	na	na	na	na
Chr4a	Hotspot	ENSGACG00000017211	ZIC1	GO:0001077~transcriptional activator activity, RNA polymerase II core promoter proximal region sequence-specific binding	GO:0045893~positive regulation of transcription, DNA-templated	GO:0045944~positive regulation of transcription from RNA polymerase II promoter	na	na	na	na	na	na	na	na	na	na
Chr4a	Hotspot	ENSGACG00000017212	ZIC3	GO:0001077~transcriptional activator activity, RNA polymerase II core promoter proximal region sequence-specific binding	GO:0045893~positive regulation of transcription, DNA-templated	GO:0045944~positive regulation of transcription from RNA polymerase II promoter	na	na	na	na	na	na	na	na	na	na
Chr4a	Trans	ENSGACG00000019192	HBP1	GO:0006355~regulation of transcription, DNA-templated	na	na	na	na	na	na	na	na	na	na	na	na
Chr4a	Trans	ENSGACG00000018763	IRF2	GO:0000122~negative regulation of transcription from RNA polymerase II promoter	GO:0001228~transcriptional activator activity, RNA polymerase II transcription regulatory region sequence-specific binding	GO:0006355~regulation of transcription, DNA-templated	GO:0045944~positive regulation of transcription from RNA polymerase II promoter	na	na	na	na	na	na	na	na	na
Chr4a	Trans	ENSGACG00000010116	SENP2	GO:0045944~positive regulation of transcription from RNA polymerase II promoter	na	na	na	na	na	na	na	na	na	na	na	na
Chr4a	Trans	ENSGACG00000019776	TRIM27	GO:0000122~negative regulation of transcription from RNA polymerase II promoter	GO:0032897~negative regulation of viral transcription	GO:0051091~positive regulation of sequence-specific DNA binding transcription factor activity	na	na	na	na	na	na	na	na	na	na
Chr4a	Trans (Non significant)	ENSGACG00000004018	ARID4A	GO:0006357~regulation of transcription from RNA polymerase II promoter	GO:0045892~negative regulation of transcription, DNA-templated	GO:0045944~positive regulation of transcription from RNA polymerase II promoter	na	na	na	na	na	na	na	na	na	na
Chr4a	Trans (Non significant)	ENSGACG00000011162	DDX1	GO:0006355~regulation of transcription, DNA-templated	na	na	na	na	na	na	na	na	na	na	na	na
Chr4a	Trans (Non significant)	ENSGACG00000005580	KMT2C	GO:0006355~regulation of transcription, DNA-templated	na	na	na	na	na	na	na	na	na	na	na	na
Chr4a	Trans (Non significant)	ENSGACG00000002740	MED30	GO:0006357~regulation of transcription from RNA polymerase II promoter	GO:0045893~positive regulation of transcription, DNA-templated	na	na	na	na	na	na	na	na	na	na	na
Chr4a	Trans (Non significant)	ENSGACG00000007867	NFYA	GO:0006355~regulation of transcription, DNA-templated	GO:0045893~positive regulation of transcription, DNA-templated	na	na	na	na	na	na	na	na	na	na	na
Chr4a	Trans (Non significant)	ENSGACG00000001088	NUP107	GO:0006355~regulation of transcription, DNA-templated	na	na	na	na	na	na	na	na	na	na	na	na
Chr4a	Trans (Non significant)	ENSGACG00000018669	TLR2	GO:0007252~I-kappaB phosphorylation	GO:0042346~positive regulation of NF-kappaB import into nucleus	GO:0045944~positive regulation of transcription from RNA polymerase II promoter	GO:0051092~positive regulation of NF-kappaB transcription factor activity	na	na	na	na	na	na	na	na	na
Chr4a	Trans (Non significant)	ENSGACG00000011311	TSG101	GO:0045892~negative regulation of transcription, DNA-templated	na	na	na	na	na	na	na	na	na	na	na	na
Chr4a	Trans (Non significant)	ENSGACG00000009449	ZNF526	GO:0006355~regulation of transcription, DNA-templated	na	na	na	na	na	na	na	na	na	na	na	na
Chr4b	Hotspot	ENSGACG00000018659	BRD8	GO:0006355~regulation of transcription, DNA-templated	GO:0006357~regulation of transcription from RNA polymerase II promoter	GO:0045944~positive regulation of transcription from RNA polymerase II promoter	na	na	na	na	na	na	na	na	na	na
Chr4b	Hotspot	ENSGACG00000018605	CNOT7	GO:0045944~positive regulation of transcription from RNA polymerase II promoter	na	na	na	na	na	na	na	na	na	na	na	na
Chr4b	Hotspot	ENSGACG00000018730	COMMD5	GO:0006355~regulation of transcription, DNA-templated	na	na	na	na	na	na	na	na	na	na	na	na
Chr4b	Hotspot	ENSGACG00000018655	GPC3	GO:0030513~positive regulation of BMP signaling pathway	na	na	na	na	na	na	na	na	na	na	na	na
Chr4b	Hotspot	ENSGACG00000018752	HDAC3	GO:0000122~negative regulation of transcription from RNA polymerase II promoter	GO:0042993~positive regulation of transcription factor import into nucleus	GO:0045892~negative regulation of transcription, DNA-templated	GO:0045944~positive regulation of transcription from RNA polymerase II promoter	na	na	na	na	na	na	na	na	na
Chr4b	Hotspot	ENSGACG00000018614	HES7	GO:0000122~negative regulation of transcription from RNA polymerase II promoter	GO:0045892~negative regulation of transcription, DNA-templated	na	na	na	na	na	na	na	na	na	na	na
Chr4b	Hotspot	ENSGACG00000018626	MOSPD1	GO:0000122~negative regulation of transcription from RNA polymerase II promoter	GO:0045944~positive regulation of transcription from RNA polymerase II promoter	na	na	na	na	na	na	na	na	na	na	na
Chr4b	Hotspot	ENSGACG00000018642	PHF6	GO:0006355~regulation of transcription, DNA-templated	na	na	na	na	na	na	na	na	na	na	na	na
Chr4b	Hotspot	ENSGACG00000018664	PPP3CA	GO:0045944~positive regulation of transcription from RNA polymerase II promoter	GO:0051091~positive regulation of sequence-specific DNA binding transcription factor activity	GO:0051533~positive regulation of NFAT protein import into nucleus	na	na	na	na	na	na	na	na	na	na
Chr4b	Hotspot	ENSGACG00000018680	PURA	GO:0006357~regulation of transcription from RNA polymerase II promoter	GO:0045892~negative regulation of transcription, DNA-templated	na	na	na	na	na	na	na	na	na	na	na
Chr4b	Hotspot	ENSGACG00000018663	TMEM173	GO:0042993~positive regulation of transcription factor import into nucleus	GO:0045944~positive regulation of transcription from RNA polymerase II promoter	na	na	na	na	na	na	na	na	na	na	na
Chr4b	Trans	ENSGACG00000018210	TRIM25	GO:0043123~positive regulation of I-kappaB kinase/NF-kappaB signaling	GO:0051091~positive regulation of sequence-specific DNA binding transcription factor activity	GO:0051092~positive regulation of NF-kappaB transcription factor activity	na	na	na	na	na	na	na	na	na	na
Chr4b	Trans	ENSGACG00000001351	TTF2	GO:0006355~regulation of transcription, DNA-templated	na	na	na	na	na	na	na	na	na	na	na	na
Chr4b	Trans (Non significant)	ENSGACG00000011040	CALR	GO:0000122~negative regulation of transcription from RNA polymerase II promoter	GO:0006355~regulation of transcription, DNA-templated	GO:0045892~negative regulation of transcription, DNA-templated	na	na	na	na	na	na	na	na	na	na
Chr4b	Trans (Non significant)	ENSGACG00000000015	CAND2	GO:0045893~positive regulation of transcription, DNA-templated	na	na	na	na	na	na	na	na	na	na	na	na
Chr4b	Trans (Non significant)	ENSGACG00000003875	CDK5RAP3	GO:0032088~negative regulation of NF-kappaB transcription factor activity	GO:0045944~positive regulation of transcription from RNA polymerase II promoter	na	na	na	na	na	na	na	na	na	na	na
Chr4b	Trans (Non significant)	ENSGACG00000010844	SNAPC1	GO:0006355~regulation of transcription, DNA-templated	na	na	na	na	na	na	na	na	na	na	na	na
Chr4b	Trans (Non significant)	ENSGACG00000008869	TRIM21	GO:0032088~negative regulation of NF-kappaB transcription factor activity	GO:0032897~negative regulation of viral transcription	GO:0051091~positive regulation of sequence-specific DNA binding transcription factor activity	na	na	na	na	na	na	na	na	na	na
Chr6	Cis	ENSGACG00000009631	EDRF1	GO:0006355~regulation of transcription, DNA-templated	na	na	na	na	na	na	na	na	na	na	na	na
Chr6	Cis	ENSGACG00000012317	NCOA4	GO:0045893~positive regulation of transcription, DNA-templated	na	na	na	na	na	na	na	na	na	na	na	na
Chr6	Cis	ENSGACG00000001371	ZNF226	GO:0006355~regulation of transcription, DNA-templated	na	na	na	na	na	na	na	na	na	na	na	na
Chr6	Cis/Hotspot	ENSGACG00000011981	C1D	GO:0045892~negative regulation of transcription, DNA-templated	na	na	na	na	na	na	na	na	na	na	na	na
Chr6	Trans	ENSGACG00000018659	BRD8	GO:0006355~regulation of transcription, DNA-templated	GO:0006357~regulation of transcription from RNA polymerase II promoter	GO:0045944~positive regulation of transcription from RNA polymerase II promoter	na	na	na	na	na	na	na	na	na	na
Chr6	Trans	ENSGACG00000004982	CDK13	GO:0070816~phosphorylation of RNA polymerase II C-terminal domain	na	na	na	na	na	na	na	na	na	na	na	na
Chr6	Trans	ENSGACG00000005983	CTNNB1	GO:0000122~negative regulation of transcription from RNA polymerase II promoter	GO:0001102~RNA polymerase II activating transcription factor binding	GO:0006355~regulation of transcription, DNA-templated	GO:0006357~regulation of transcription from RNA polymerase II promoter	GO:0043123~positive regulation of I-kappaB kinase/NF-kappaB signaling	GO:0045892~negative regulation of transcription, DNA-templated	GO:0045893~positive regulation of transcription, DNA-templated	GO:0045944~positive regulation of transcription from RNA polymerase II promoter	GO:0048096~chromatin-mediated maintenance of transcription	GO:0051091~positive regulation of sequence-specific DNA binding transcription factor activity	GO:1904501~positive regulation of chromatin-mediated maintenance of transcription	GO:1904796~regulation of core promoter binding	GO:2000144~positive regulation of DNA-templated transcription, initiation
Chr6	Trans	ENSGACG00000008525	HIF1A	GO:0001077~transcriptional activator activity, RNA polymerase II core promoter proximal region sequence-specific binding	GO:0001228~transcriptional activator activity, RNA polymerase II transcription regulatory region sequence-specific binding	GO:0006355~regulation of transcription, DNA-templated	GO:0043619~regulation of transcription from RNA polymerase II promoter in response to oxidative stress	GO:0045893~positive regulation of transcription, DNA-templated	GO:0045944~positive regulation of transcription from RNA polymerase II promoter	GO:0061418~regulation of transcription from RNA polymerase II promoter in response to hypoxia	GO:0061419~positive regulation of transcription from RNA polymerase II promoter in response to hypoxia	GO:1902895~positive regulation of pri-miRNA transcription from RNA polymerase II promoter	na	na	na	na
Chr6	Trans	ENSGACG00000013704	JAK2	GO:0007259~JAK-STAT cascade	GO:0007260~tyrosine phosphorylation of STAT protein	GO:0007262~STAT protein import into nucleus	GO:0042503~tyrosine phosphorylation of Stat3 protein	GO:0042506~tyrosine phosphorylation of Stat5 protein	GO:0042508~tyrosine phosphorylation of Stat1 protein	GO:0042517~positive regulation of tyrosine phosphorylation of Stat3 protein	GO:0042523~positive regulation of tyrosine phosphorylation of Stat5 protein	GO:0042977~activation of JAK2 kinase activity	GO:0051091~positive regulation of sequence-specific DNA binding transcription factor activity	GO:0060397~JAK-STAT cascade involved in growth hormone signaling pathway	na	na
Chr6	Trans	ENSGACG00000018816	ZFP62	GO:0006355~regulation of transcription, DNA-templated	na	na	na	na	na	na	na	na	na	na	na	na
Chr6	Trans (Non significant)	ENSGACG00000014828	GLO1	GO:0006357~regulation of transcription from RNA polymerase II promoter	na	na	na	na	na	na	na	na	na	na	na	na
Chr6	Trans (Non significant)	ENSGACG00000014785	SET	GO:0045892~negative regulation of transcription, DNA-templated	na	na	na	na	na	na	na	na	na	na	na	na
Chr6	Trans (Non significant)	ENSGACG00000011647	BANP	GO:0045893~positive regulation of transcription, DNA-templated	na	na	na	na	na	na	na	na	na	na	na	na
Chr6	Trans (Non significant)	ENSGACG00000010106	BRD4	GO:0000083~regulation of transcription involved in G1/S transition of mitotic cell cycle	GO:0032968~positive regulation of transcription elongation from RNA polymerase II promoter	GO:0043123~positive regulation of I-kappaB kinase/NF-kappaB signaling	GO:0045944~positive regulation of transcription from RNA polymerase II promoter	GO:1901407~regulation of phosphorylation of RNA polymerase II C-terminal domain	na	na	na	na	na	na	na	na
Chr6	Trans (Non significant)	ENSGACG00000004406	CNOT10	GO:0006355~regulation of transcription, DNA-templated	na	na	na	na	na	na	na	na	na	na	na	na
Chr6	Trans (Non significant)	ENSGACG00000001873	COMMD6	GO:0032088~negative regulation of NF-kappaB transcription factor activity	na	na	na	na	na	na	na	na	na	na	na	na
Chr6	Trans (Non significant)	ENSGACG00000014834	DNAJB6	GO:0045892~negative regulation of transcription, DNA-templated	na	na	na	na	na	na	na	na	na	na	na	na
Chr6	Trans (Non significant)	ENSGACG00000005657	EEF1D	GO:0006355~regulation of transcription, DNA-templated	GO:0043123~positive regulation of I-kappaB kinase/NF-kappaB signaling	na	na	na	na	na	na	na	na	na	na	na
Chr6	Trans (Non significant)	ENSGACG00000003088	GON4L	GO:0045892~negative regulation of transcription, DNA-templated	na	na	na	na	na	na	na	na	na	na	na	na
Chr6	Trans (Non significant)	ENSGACG00000012686	MAP2K2	GO:0045893~positive regulation of transcription, DNA-templated	na	na	na	na	na	na	na	na	na	na	na	na
Chr6	Trans (Non significant)	ENSGACG00000014731	MED15	GO:0006357~regulation of transcription from RNA polymerase II promoter	na	na	na	na	na	na	na	na	na	na	na	na
Chr6	Trans (Non significant)	ENSGACG00000019949	MTPN	GO:0051092~positive regulation of NF-kappaB transcription factor activity	na	na	na	na	na	na	na	na	na	na	na	na
Chr6	Trans (Non significant)	ENSGACG00000020729	NDFIP1	GO:0043123~positive regulation of I-kappaB kinase/NF-kappaB signaling	na	na	na	na	na	na	na	na	na	na	na	na
Chr6	Trans (Non significant)	ENSGACG00000008761	NKIRAS2	GO:0007249~I-kappaB kinase/NF-kappaB signaling	na	na	na	na	na	na	na	na	na	na	na	na
Chr6	Trans (Non significant)	ENSGACG00000010818	PAF1	GO:0000122~negative regulation of transcription from RNA polymerase II promoter	GO:0032968~positive regulation of transcription elongation from RNA polymerase II promoter	GO:0045944~positive regulation of transcription from RNA polymerase II promoter	na	na	na	na	na	na	na	na	na	na
Chr6	Trans (Non significant)	ENSGACG00000008770	PHF8	GO:0045893~positive regulation of transcription, DNA-templated	GO:0045943~positive regulation of transcription from RNA polymerase I promoter	GO:0061188~negative regulation of chromatin silencing at rDNA	na	na	na	na	na	na	na	na	na	na
Chr6	Trans (Non significant)	ENSGACG00000002797	RBM39	GO:0006355~regulation of transcription, DNA-templated	na	na	na	na	na	na	na	na	na	na	na	na
Chr6	Trans (Non significant)	ENSGACG00000018243	RLIM	GO:0000122~negative regulation of transcription from RNA polymerase II promoter	GO:0006355~regulation of transcription, DNA-templated	GO:0043433~negative regulation of sequence-specific DNA binding transcription factor activity	GO:0045892~negative regulation of transcription, DNA-templated	na	na	na	na	na	na	na	na	na
Chr6	Trans (Non significant)	ENSGACG00000014077	SAP18	GO:0006357~regulation of transcription from RNA polymerase II promoter	GO:1903507~negative regulation of nucleic acid-templated transcription	na	na	na	na	na	na	na	na	na	na	na
Chr6	Trans (Non significant)	ENSGACG00000016185	SMYD2	GO:0000122~negative regulation of transcription from RNA polymerase II promoter	na	na	na	na	na	na	na	na	na	na	na	na
Chr6	Trans (Non significant)	ENSGACG00000008477	STAT6	GO:0000122~negative regulation of transcription from RNA polymerase II promoter	GO:0006357~regulation of transcription from RNA polymerase II promoter	GO:0045944~positive regulation of transcription from RNA polymerase II promoter	na	na	na	na	na	na	na	na	na	na
Chr6	Trans (Non significant)	ENSGACG00000008221	TAX1BP1	GO:0032088~negative regulation of NF-kappaB transcription factor activity	na	na	na	na	na	na	na	na	na	na	na	na
Chr6	Trans (Non significant)	ENSGACG00000020464	TCERG1	GO:0000122~negative regulation of transcription from RNA polymerase II promoter	GO:0001103~RNA polymerase II repressing transcription factor binding	GO:0001106~RNA polymerase II transcription corepressor activity	na	na	na	na	na	na	na	na	na	na
Chr6	Trans (Non significant)	ENSGACG00000010435	THAP12	GO:0006357~regulation of transcription from RNA polymerase II promoter	na	na	na	na	na	na	na	na	na	na	na	na
Chr6	Trans (Non significant)	ENSGACG00000009614	THOC5	GO:0032786~positive regulation of DNA-templated transcription, elongation	na	na	na	na	na	na	na	na	na	na	na	na
Chr6	Trans (Non significant)	ENSGACG00000014238	ZNF507	GO:0006355~regulation of transcription, DNA-templated	na	na	na	na	na	na	na	na	na	na	na	na
Chr6	Trans (Non significant)	ENSGACG00000015689	ZNF644	GO:0006355~regulation of transcription, DNA-templated	na	na	na	na	na	na	na	na	na	na	na	na
Chr7	Cis	ENSGACG00000001173	HMGB2	GO:0006357~regulation of transcription from RNA polymerase II promoter	GO:0045892~negative regulation of transcription, DNA-templated	GO:0045893~positive regulation of transcription, DNA-templated	GO:0045944~positive regulation of transcription from RNA polymerase II promoter	na	na	na	na	na	na	na	na	na
Chr7	Cis/Hotspot	ENSGACG00000018669	TLR2	GO:0007252~I-kappaB phosphorylation	GO:0042346~positive regulation of NF-kappaB import into nucleus	GO:0045944~positive regulation of transcription from RNA polymerase II promoter	GO:0051092~positive regulation of NF-kappaB transcription factor activity	na	na	na	na	na	na	na	na	na
Chr7	Hotspot	ENSGACG00000000325	EGR4	GO:0006355~regulation of transcription, DNA-templated	na	na	na	na	na	na	na	na	na	na	na	na
Chr7	Hotspot	ENSGACG00000018606	FBXW7	GO:2000639~negative regulation of SREBP signaling pathway	na	na	na	na	na	na	na	na	na	na	na	na
Chr7	Hotspot	ENSGACG00000000304	NFXL1	GO:0000122~negative regulation of transcription from RNA polymerase II promoter	GO:0001078~transcriptional repressor activity, RNA polymerase II core promoter proximal region sequence-specific binding	na	na	na	na	na	na	na	na	na	na	na
Chr7	Hotspot	ENSGACG00000000370	PSIP1	GO:0006355~regulation of transcription, DNA-templated	na	na	na	na	na	na	na	na	na	na	na	na
Chr7	Hotspot	ENSGACG00000018586	TXK	GO:0001077~transcriptional activator activity, RNA polymerase II core promoter proximal region sequence-specific binding	GO:0006357~regulation of transcription from RNA polymerase II promoter	GO:0045944~positive regulation of transcription from RNA polymerase II promoter	na	na	na	na	na	na	na	na	na	na
Chr7	Trans	ENSGACG00000000333	JUP	GO:0051091~positive regulation of sequence-specific DNA binding transcription factor activity	na	na	na	na	na	na	na	na	na	na	na	na
Chr7	Trans (Non significant)	ENSGACG00000005530	C8orf4	GO:0042346~positive regulation of NF-kappaB import into nucleus	GO:0043620~regulation of DNA-templated transcription in response to stress	na	na	na	na	na	na	na	na	na	na	na
Chr7	Trans (Non significant)	ENSGACG00000006935	FZD7	GO:0006355~regulation of transcription, DNA-templated	GO:0045893~positive regulation of transcription, DNA-templated	na	na	na	na	na	na	na	na	na	na	na
Chr8	Hotspot	ENSGACG00000014457	DDR2	GO:0051091~positive regulation of sequence-specific DNA binding transcription factor activity	na	na	na	na	na	na	na	na	na	na	na	na
Chr8	Hotspot	ENSGACG00000014404	SEMA4D	GO:0000122~negative regulation of transcription from RNA polymerase II promoter	na	na	na	na	na	na	na	na	na	na	na	na
Chr8	Hotspot	ENSGACG00000014374	STAP2	GO:0042517~positive regulation of tyrosine phosphorylation of Stat3 protein	na	na	na	na	na	na	na	na	na	na	na	na
Chr8	Trans	ENSGACG00000003512	CRB2	GO:0030513~positive regulation of BMP signaling pathway	na	na	na	na	na	na	na	na	na	na	na	na
Chr8	Trans	ENSGACG00000006033	MED1	GO:0000122~negative regulation of transcription from RNA polymerase II promoter	GO:0006355~regulation of transcription, DNA-templated	GO:0006356~regulation of transcription from RNA polymerase I promoter	GO:0045893~positive regulation of transcription, DNA-templated	GO:0045944~positive regulation of transcription from RNA polymerase II promoter	na	na	na	na	na	na	na	na
Chr8	Trans	ENSGACG00000006901	NOV	GO:0042347~negative regulation of NF-kappaB import into nucleus	na	na	na	na	na	na	na	na	na	na	na	na
Chr8	Trans	ENSGACG00000017475	TRIM29	GO:0000122~negative regulation of transcription from RNA polymerase II promoter	na	na	na	na	na	na	na	na	na	na	na	na
Chr8	Trans (Non significant)	ENSGACG00000017086	E2F8	GO:0000122~negative regulation of transcription from RNA polymerase II promoter	GO:0001078~transcriptional repressor activity, RNA polymerase II core promoter proximal region sequence-specific binding	GO:0045944~positive regulation of transcription from RNA polymerase II promoter	na	na	na	na	na	na	na	na	na	na
Chr8	Trans (Non significant)	ENSGACG00000010069	GLMP	GO:0045944~positive regulation of transcription from RNA polymerase II promoter	na	na	na	na	na	na	na	na	na	na	na	na
Chr8	Trans (Non significant)	ENSGACG00000007192	JAZF1	GO:0000122~negative regulation of transcription from RNA polymerase II promoter	na	na	na	na	na	na	na	na	na	na	na	na
Chr8	Trans (Non significant)	ENSGACG00000009038	KMT2D	GO:0006342~chromatin silencing	GO:0006355~regulation of transcription, DNA-templated	GO:0045944~positive regulation of transcription from RNA polymerase II promoter	na	na	na	na	na	na	na	na	na	na
Chr8	Unknown	ENSGACG00000011045	ING5	GO:0045893~positive regulation of transcription, DNA-templated	na	na	na	na	na	na	na	na	na	na	na	na
Chr9	Cis	ENSGACG00000019842	ATF4	GO:0001077~transcriptional activator activity, RNA polymerase II core promoter proximal region sequence-specific binding	GO:0006355~regulation of transcription, DNA-templated	GO:0006357~regulation of transcription from RNA polymerase II promoter	GO:0036003~positive regulation of transcription from RNA polymerase II promoter in response to stress	GO:0036091~positive regulation of transcription from RNA polymerase II promoter in response to oxidative stress	GO:0045893~positive regulation of transcription, DNA-templated	GO:0045943~positive regulation of transcription from RNA polymerase I promoter	GO:0045944~positive regulation of transcription from RNA polymerase II promoter	GO:0061395~positive regulation of transcription from RNA polymerase II promoter in response to arsenic-containing substance	GO:1990440~positive regulation of transcription from RNA polymerase II promoter in response to endoplasmic reticulum stress	na	na	na
Chr9	Cis	ENSGACG00000019868	DNAJA3	GO:0000122~negative regulation of transcription from RNA polymerase II promoter	na	na	na	na	na	na	na	na	na	na	na	na
Chr9	Hotspot	ENSGACG00000019873	AKAP8L	GO:0045944~positive regulation of transcription from RNA polymerase II promoter	na	na	na	na	na	na	na	na	na	na	na	na
Chr9	Hotspot	ENSGACG00000019898	DPY30	GO:0006348~chromatin silencing at telomere	na	na	na	na	na	na	na	na	na	na	na	na
Chr9	Hotspot	ENSGACG00000019915	POLR3F	GO:0006359~regulation of transcription from RNA polymerase III promoter	na	na	na	na	na	na	na	na	na	na	na	na
Chr9	Hotspot	ENSGACG00000020002	SRF	GO:0001077~transcriptional activator activity, RNA polymerase II core promoter proximal region sequence-specific binding	GO:0001228~transcriptional activator activity, RNA polymerase II transcription regulatory region sequence-specific binding	GO:0003257~positive regulation of transcription from RNA polymerase II promoter involved in myocardial precursor cell differentiation	GO:0006355~regulation of transcription, DNA-templated	GO:0010735~positive regulation of transcription via serum response element binding	GO:0045893~positive regulation of transcription, DNA-templated	GO:0045944~positive regulation of transcription from RNA polymerase II promoter	GO:0046016~positive regulation of transcription by glucose	GO:0051091~positive regulation of sequence-specific DNA binding transcription factor activity	GO:0060261~positive regulation of transcription initiation from RNA polymerase II promoter	GO:1902894~negative regulation of pri-miRNA transcription from RNA polymerase II promoter	GO:1902895~positive regulation of pri-miRNA transcription from RNA polymerase II promoter	na
Chr9	Trans (Non significant)	ENSGACG00000020913	CSF1R	GO:0042517~positive regulation of tyrosine phosphorylation of Stat3 protein	na	na	na	na	na	na	na	na	na	na	na	na
Chr9	Trans (Non significant)	ENSGACG00000018642	PHF6	GO:0006355~regulation of transcription, DNA-templated	na	na	na	na	na	na	na	na	na	na	na	na
Chr9	Trans (Non significant)	ENSGACG00000004055	RPL6	GO:0006355~regulation of transcription, DNA-templated	na	na	na	na	na	na	na	na	na	na	na	na
Chr9	Trans (Non significant)	ENSGACG00000016020	WT1	GO:0000122~negative regulation of transcription from RNA polymerase II promoter	GO:0001077~transcriptional activator activity, RNA polymerase II core promoter proximal region sequence-specific binding	GO:0006355~regulation of transcription, DNA-templated	GO:0006357~regulation of transcription from RNA polymerase II promoter	GO:0045892~negative regulation of transcription, DNA-templated	GO:0045893~positive regulation of transcription, DNA-templated	GO:0045944~positive regulation of transcription from RNA polymerase II promoter	na	na	na	na	na	na
Chr12a	Cis	ENSGACG00000010273	DNMT3B	GO:0000122~negative regulation of transcription from RNA polymerase II promoter	GO:0045892~negative regulation of transcription, DNA-templated	na	na	na	na	na	na	na	na	na	na	na
Chr12a	Cis	ENSGACG00000000816	ELK1	GO:0001077~transcriptional activator activity, RNA polymerase II core promoter proximal region sequence-specific binding	GO:0006355~regulation of transcription, DNA-templated	GO:0045893~positive regulation of transcription, DNA-templated	GO:0045944~positive regulation of transcription from RNA polymerase II promoter	na	na	na	na	na	na	na	na	na
Chr12a	Hotspot	ENSGACG00000000295	ABT1	GO:0006357~regulation of transcription from RNA polymerase II promoter	na	na	na	na	na	na	na	na	na	na	na	na
Chr12a	Hotspot	ENSGACG00000000248	TRIM14	GO:0032897~negative regulation of viral transcription	GO:0051091~positive regulation of sequence-specific DNA binding transcription factor activity	GO:0051092~positive regulation of NF-kappaB transcription factor activity	na	na	na	na	na	na	na	na	na	na
Chr12a	Trans	ENSGACG00000019625	NAA15	GO:0045893~positive regulation of transcription, DNA-templated	na	na	na	na	na	na	na	na	na	na	na	na
Chr12a	Trans	ENSGACG00000001088	NUP107	GO:0006355~regulation of transcription, DNA-templated	na	na	na	na	na	na	na	na	na	na	na	na
Chr12a	Trans (Non significant)	ENSGACG00000016633	HSPA5	GO:1990440~positive regulation of transcription from RNA polymerase II promoter in response to endoplasmic reticulum stress	na	na	na	na	na	na	na	na	na	na	na	na
Chr12a	Trans (Non significant)	ENSGACG00000018619	IL6ST	GO:0042511~positive regulation of tyrosine phosphorylation of Stat1 protein	GO:0042517~positive regulation of tyrosine phosphorylation of Stat3 protein	na	na	na	na	na	na	na	na	na	na	na
Chr12a	Trans (Non significant)	ENSGACG00000019106	ILF3	GO:0045892~negative regulation of transcription, DNA-templated	GO:0045893~positive regulation of transcription, DNA-templated	na	na	na	na	na	na	na	na	na	na	na
Chr12a	Trans (Non significant)	ENSGACG00000004903	MAP2K1	GO:0045893~positive regulation of transcription, DNA-templated	na	na	na	na	na	na	na	na	na	na	na	na
Chr12a	Trans (Non significant)	ENSGACG00000014731	MED15	GO:0006357~regulation of transcription from RNA polymerase II promoter	na	na	na	na	na	na	na	na	na	na	na	na
Chr12a	Trans (Non significant)	ENSGACG00000017331	SAMD4A	GO:0006355~regulation of transcription, DNA-templated	na	na	na	na	na	na	na	na	na	na	na	na
Chr12a	Trans (Non significant)	ENSGACG00000011675	SETDB1	GO:0090309~positive regulation of methylation-dependent chromatin silencing	na	na	na	na	na	na	na	na	na	na	na	na
Chr12a	Trans (Non significant)	ENSGACG00000019390	SUMO2	GO:0045944~positive regulation of transcription from RNA polymerase II promoter	na	na	na	na	na	na	na	na	na	na	na	na
Chr12a	Trans (Non significant)	ENSGACG00000016236	TFB2M	GO:0045893~positive regulation of transcription, DNA-templated	na	na	na	na	na	na	na	na	na	na	na	na
Chr12a	Trans (Non significant)	ENSGACG00000009614	THOC5	GO:0032786~positive regulation of DNA-templated transcription, elongation	na	na	na	na	na	na	na	na	na	na	na	na
Chr12b	Cis	ENSGACG00000006074	L3MBTL1	GO:0045892~negative regulation of transcription, DNA-templated	na	na	na	na	na	na	na	na	na	na	na	na
Chr12b	Cis	ENSGACG00000009612	MOV10	GO:0006355~regulation of transcription, DNA-templated	na	na	na	na	na	na	na	na	na	na	na	na
Chr12b	Cis	ENSGACG00000004938	NR1H4	GO:0000122~negative regulation of transcription from RNA polymerase II promoter	GO:0001077~transcriptional activator activity, RNA polymerase II core promoter proximal region sequence-specific binding	GO:0001080~nitrogen catabolite activation of transcription from RNA polymerase II promoter	GO:0001190~transcriptional activator activity, RNA polymerase II transcription factor binding	GO:0006357~regulation of transcription from RNA polymerase II promoter	GO:0032088~negative regulation of NF-kappaB transcription factor activity	GO:0043124~negative regulation of I-kappaB kinase/NF-kappaB signaling	GO:0045944~positive regulation of transcription from RNA polymerase II promoter	na	na	na	na	na
Chr12b	Hotspot	ENSGACG00000010636	AVPR2	GO:0007249~I-kappaB kinase/NF-kappaB signaling	na	na	na	na	na	na	na	na	na	na	na	na
Chr12b	Hotspot	ENSGACG00000011155	CD40	GO:0042511~positive regulation of tyrosine phosphorylation of Stat1 protein	GO:0043123~positive regulation of I-kappaB kinase/NF-kappaB signaling	GO:0045944~positive regulation of transcription from RNA polymerase II promoter	GO:0051092~positive regulation of NF-kappaB transcription factor activity	na	na	na	na	na	na	na	na	na
Chr12b	Hotspot	ENSGACG00000010943	CSRNP2	GO:0001228~transcriptional activator activity, RNA polymerase II transcription regulatory region sequence-specific binding	GO:0045944~positive regulation of transcription from RNA polymerase II promoter	na	na	na	na	na	na	na	na	na	na	na
Chr12b	Hotspot	ENSGACG00000011240	HIPK1	GO:0006355~regulation of transcription, DNA-templated	na	na	na	na	na	na	na	na	na	na	na	na
Chr12b	Hotspot	ENSGACG00000011086	NFATC2	GO:0000122~negative regulation of transcription from RNA polymerase II promoter	GO:0001077~transcriptional activator activity, RNA polymerase II core promoter proximal region sequence-specific binding	GO:0001078~transcriptional repressor activity, RNA polymerase II core promoter proximal region sequence-specific binding	GO:0006355~regulation of transcription, DNA-templated	GO:0045893~positive regulation of transcription, DNA-templated	GO:0045944~positive regulation of transcription from RNA polymerase II promoter	na	na	na	na	na	na	na
Chr12b	Hotspot	ENSGACG00000010788	NR4A1	GO:0001077~transcriptional activator activity, RNA polymerase II core promoter proximal region sequence-specific binding	GO:0045893~positive regulation of transcription, DNA-templated	GO:0045944~positive regulation of transcription from RNA polymerase II promoter	na	na	na	na	na	na	na	na	na	na
Chr12b	Hotspot	ENSGACG00000011168	PLEKHG5	GO:0043123~positive regulation of I-kappaB kinase/NF-kappaB signaling	na	na	na	na	na	na	na	na	na	na	na	na
Chr12b	Hotspot	ENSGACG00000010925	POU6F1	GO:0006355~regulation of transcription, DNA-templated	na	na	na	na	na	na	na	na	na	na	na	na
Chr12b	Hotspot	ENSGACG00000011023	PTPN22	GO:0042993~positive regulation of transcription factor import into nucleus	na	na	na	na	na	na	na	na	na	na	na	na
Chr12b	Hotspot	ENSGACG00000010838	RNF41	GO:0051091~positive regulation of sequence-specific DNA binding transcription factor activity	na	na	na	na	na	na	na	na	na	na	na	na
Chr12b	Hotspot	ENSGACG00000011124	SALL4	GO:0000122~negative regulation of transcription from RNA polymerase II promoter	GO:0006355~regulation of transcription, DNA-templated	GO:0045944~positive regulation of transcription from RNA polymerase II promoter	na	na	na	na	na	na	na	na	na	na
Chr12b	Hotspot	ENSGACG00000010929	TFCP2	GO:0006357~regulation of transcription from RNA polymerase II promoter	na	na	na	na	na	na	na	na	na	na	na	na
Chr12b	Hotspot	ENSGACG00000011135	TSHZ2	GO:0006355~regulation of transcription, DNA-templated	na	na	na	na	na	na	na	na	na	na	na	na
Chr12b	Hotspot	ENSGACG00000011187	ZBTB48	GO:0006355~regulation of transcription, DNA-templated	na	na	na	na	na	na	na	na	na	na	na	na
Chr12b	Hotspot	ENSGACG00000011128	ZFP64	GO:0006355~regulation of transcription, DNA-templated	na	na	na	na	na	na	na	na	na	na	na	na
Chr12b	Trans	ENSGACG00000011682	LMX1A	GO:0045944~positive regulation of transcription from RNA polymerase II promoter	na	na	na	na	na	na	na	na	na	na	na	na
Chr12b	Trans (Non significant)	ENSGACG00000015324	CACTIN	GO:0032088~negative regulation of NF-kappaB transcription factor activity	na	na	na	na	na	na	na	na	na	na	na	na
Chr12b	Trans (Non significant)	ENSGACG00000002428	FBXL15	GO:0030513~positive regulation of BMP signaling pathway	na	na	na	na	na	na	na	na	na	na	na	na
Chr12b	Trans (Non significant)	ENSGACG00000017924	GHR	GO:0007259~JAK-STAT cascade	GO:0042517~positive regulation of tyrosine phosphorylation of Stat3 protein	GO:0042523~positive regulation of tyrosine phosphorylation of Stat5 protein	GO:0042976~activation of Janus kinase activity	GO:0042977~activation of JAK2 kinase activity	GO:0046427~positive regulation of JAK-STAT cascade	GO:0060397~JAK-STAT cascade involved in growth hormone signaling pathway	na	na	na	na	na	na
Chr12b	Trans (Non significant)	ENSGACG00000004036	MAF1	GO:0016480~negative regulation of transcription from RNA polymerase III promoter	na	na	na	na	na	na	na	na	na	na	na	na
Chr12b	Trans (Non significant)	ENSGACG00000014212	PRMT5	GO:0006355~regulation of transcription, DNA-templated	GO:1903507~negative regulation of nucleic acid-templated transcription	na	na	na	na	na	na	na	na	na	na	na
Chr12b	Trans (Non significant)	ENSGACG00000008097	PSMD9	GO:0045893~positive regulation of transcription, DNA-templated	na	na	na	na	na	na	na	na	na	na	na	na
Chr12b	Trans (Non significant)	ENSGACG00000010895	TNFSF10	GO:0043123~positive regulation of I-kappaB kinase/NF-kappaB signaling	na	na	na	na	na	na	na	na	na	na	na	na
Chr12b	Trans (Non significant)	ENSGACG00000019776	TRIM27	GO:0000122~negative regulation of transcription from RNA polymerase II promoter	GO:0032897~negative regulation of viral transcription	GO:0051091~positive regulation of sequence-specific DNA binding transcription factor activity	na	na	na	na	na	na	na	na	na	na
Chr12b	Trans (Non significant)	ENSGACG00000019550	ZNF546	GO:0006355~regulation of transcription, DNA-templated	na	na	na	na	na	na	na	na	na	na	na	na
Chr12b	Trans (Non significant)	ENSGACG00000001819	ZNF606	GO:0006355~regulation of transcription, DNA-templated	na	na	na	na	na	na	na	na	na	na	na	na
Chr12c	Cis	ENSGACG00000013344	CCDC22	GO:0007253~cytoplasmic sequestering of NF-kappaB	GO:0043123~positive regulation of I-kappaB kinase/NF-kappaB signaling	GO:0043124~negative regulation of I-kappaB kinase/NF-kappaB signaling	na	na	na	na	na	na	na	na	na	na
Chr12c	Cis	ENSGACG00000013103	FLNA	GO:0016479~negative regulation of transcription from RNA polymerase I promoter	GO:0042993~positive regulation of transcription factor import into nucleus	GO:0043123~positive regulation of I-kappaB kinase/NF-kappaB signaling	GO:0043433~negative regulation of sequence-specific DNA binding transcription factor activity	na	na	na	na	na	na	na	na	na
Chr12c	Cis	ENSGACG00000005361	MAD2L2	GO:0000122~negative regulation of transcription from RNA polymerase II promoter	GO:0001102~RNA polymerase II activating transcription factor binding	GO:0010944~negative regulation of transcription by competitive promoter binding	GO:0043433~negative regulation of sequence-specific DNA binding transcription factor activity	GO:0045893~positive regulation of transcription, DNA-templated	GO:2000678~negative regulation of transcription regulatory region DNA binding	na	na	na	na	na	na	na
Chr12c	Cis/Hotspot	ENSGACG00000004839	AGRN	GO:0045944~positive regulation of transcription from RNA polymerase II promoter	na	na	na	na	na	na	na	na	na	na	na	na
Chr12c	Hotspot	ENSGACG00000004256	ADNP	GO:0006355~regulation of transcription, DNA-templated	na	na	na	na	na	na	na	na	na	na	na	na
Chr12c	Hotspot	ENSGACG00000004544	CSDE1	GO:0006355~regulation of transcription, DNA-templated	na	na	na	na	na	na	na	na	na	na	na	na
Chr12c	Hotspot	ENSGACG00000004732	E2F1	GO:0000122~negative regulation of transcription from RNA polymerase II promoter	GO:0006355~regulation of transcription, DNA-templated	GO:0045892~negative regulation of transcription, DNA-templated	GO:0045893~positive regulation of transcription, DNA-templated	GO:0045944~positive regulation of transcription from RNA polymerase II promoter	GO:0071930~negative regulation of transcription involved in G1/S transition of mitotic cell cycle	na	na	na	na	na	na	na
Chr12c	Hotspot	ENSGACG00000004338	FKBP1A	GO:0043123~positive regulation of I-kappaB kinase/NF-kappaB signaling	na	na	na	na	na	na	na	na	na	na	na	na
Chr12c	Hotspot	ENSGACG00000004740	ITCH	GO:0032088~negative regulation of NF-kappaB transcription factor activity	na	na	na	na	na	na	na	na	na	na	na	na
Chr12c	Hotspot	ENSGACG00000004213	TAF13	GO:0006357~regulation of transcription from RNA polymerase II promoter	na	na	na	na	na	na	na	na	na	na	na	na
Chr12c	Hotspot	ENSGACG00000004773	TWIST2	GO:0045892~negative regulation of transcription, DNA-templated	na	na	na	na	na	na	na	na	na	na	na	na
Chr12c	Hotspot	ENSGACG00000004763	VDR	GO:0000122~negative regulation of transcription from RNA polymerase II promoter	GO:0006355~regulation of transcription, DNA-templated	GO:0045892~negative regulation of transcription, DNA-templated	GO:0045944~positive regulation of transcription from RNA polymerase II promoter	na	na	na	na	na	na	na	na	na
Chr12c	Hotspot	ENSGACG00000004662	ZGPAT	GO:0000122~negative regulation of transcription from RNA polymerase II promoter	GO:0001078~transcriptional repressor activity, RNA polymerase II core promoter proximal region sequence-specific binding	GO:0045892~negative regulation of transcription, DNA-templated	na	na	na	na	na	na	na	na	na	na
Chr12c	Hotspot	ENSGACG00000004734	ZNF341	GO:0006355~regulation of transcription, DNA-templated	na	na	na	na	na	na	na	na	na	na	na	na
Chr12c	Trans (Non significant)	ENSGACG00000013972	CBFB	GO:0045944~positive regulation of transcription from RNA polymerase II promoter	na	na	na	na	na	na	na	na	na	na	na	na
Chr12c	Trans (Non significant)	ENSGACG00000009388	CEP290	GO:0045893~positive regulation of transcription, DNA-templated	na	na	na	na	na	na	na	na	na	na	na	na
Chr12c	Trans (Non significant)	ENSGACG00000001275	CISH	GO:0046426~negative regulation of JAK-STAT cascade	na	na	na	na	na	na	na	na	na	na	na	na
Chr12c	Trans (Non significant)	ENSGACG00000016793	DDX54	GO:0006355~regulation of transcription, DNA-templated	GO:1903507~negative regulation of nucleic acid-templated transcription	na	na	na	na	na	na	na	na	na	na	na
Chr12c	Trans (Non significant)	ENSGACG00000005873	GLRX2	GO:0006355~regulation of transcription, DNA-templated	na	na	na	na	na	na	na	na	na	na	na	na
Chr12c	Trans (Non significant)	ENSGACG00000000309	GNL3	GO:1902895~positive regulation of pri-miRNA transcription from RNA polymerase II promoter	na	na	na	na	na	na	na	na	na	na	na	na
Chr12c	Trans (Non significant)	ENSGACG00000007085	HOXA1	GO:0006355~regulation of transcription, DNA-templated	na	na	na	na	na	na	na	na	na	na	na	na
Chr12c	Trans (Non significant)	ENSGACG00000014999	LEO1	GO:0032968~positive regulation of transcription elongation from RNA polymerase II promoter	GO:0045944~positive regulation of transcription from RNA polymerase II promoter	na	na	na	na	na	na	na	na	na	na	na
Chr12c	Trans (Non significant)	ENSGACG00000000304	NFXL1	GO:0000122~negative regulation of transcription from RNA polymerase II promoter	GO:0001078~transcriptional repressor activity, RNA polymerase II core promoter proximal region sequence-specific binding	na	na	na	na	na	na	na	na	na	na	na
Chr12c	Trans (Non significant)	ENSGACG00000002194	POLR2C	GO:0050434~positive regulation of viral transcription	na	na	na	na	na	na	na	na	na	na	na	na
Chr12c	Trans (Non significant)	ENSGACG00000012759	PPP5C	GO:0043123~positive regulation of I-kappaB kinase/NF-kappaB signaling	na	na	na	na	na	na	na	na	na	na	na	na
Chr12c	Trans (Non significant)	ENSGACG00000006884	TFB1M	GO:0006355~regulation of transcription, DNA-templated	na	na	na	na	na	na	na	na	na	na	na	na
Chr16	Cis	ENSGACG00000005831	NR4A2	GO:0000122~negative regulation of transcription from RNA polymerase II promoter	GO:0001077~transcriptional activator activity, RNA polymerase II core promoter proximal region sequence-specific binding	GO:0001228~transcriptional activator activity, RNA polymerase II transcription regulatory region sequence-specific binding	GO:0006355~regulation of transcription, DNA-templated	GO:0045893~positive regulation of transcription, DNA-templated	GO:0045944~positive regulation of transcription from RNA polymerase II promoter	na	na	na	na	na	na	na
Chr16	Trans	ENSGACG00000012487	BMP2	GO:0000122~negative regulation of transcription from RNA polymerase II promoter	GO:0003130~BMP signaling pathway involved in heart induction	GO:0006355~regulation of transcription, DNA-templated	GO:0030509~BMP signaling pathway	GO:0045892~negative regulation of transcription, DNA-templated	GO:0045893~positive regulation of transcription, DNA-templated	GO:0045944~positive regulation of transcription from RNA polymerase II promoter	GO:0060804~positive regulation of Wnt signaling pathway by BMP signaling pathway	GO:1901522~positive regulation of transcription from RNA polymerase II promoter involved in cellular response to chemical stimulus	GO:1902895~positive regulation of pri-miRNA transcription from RNA polymerase II promoter	na	na	na
Chr16	Trans (Non significant)	ENSGACG00000001361	PBRM1	GO:0006355~regulation of transcription, DNA-templated	na	na	na	na	na	na	na	na	na	na	na	na
Chr16	Trans (Non significant)	ENSGACG00000001649	QRICH1	GO:0006357~regulation of transcription from RNA polymerase II promoter	na	na	na	na	na	na	na	na	na	na	na	na
