# Supplementary material for: Regulatory Architecture of Gene Expression Variation in the Threespine Stickleback Gasterosteus aculeatus
Source: G3 (Bethesda). 2016 Nov 10;7(1):165–78. doi: 10.1534/g3.116.033241 (PMC5217106; doi:10.1534/g3.116.033241)
Supplement: Supplementary file 19 [file 165TableS8.csv]

Subset	Upstream.Regulator	Molecule.Type	#Target.genes	Overlap.p-value	Target.1	Target.2	Target.3	Target.4	Target.5	Target.6	Target.7	Target.8	Target.9	Target.10	Target.11	Target.12	Target.13	Target.14	Target.15	Target.16	Target.17	Target.18	Target.19	Target.20	Target.21	Target.22	Target.23	Target.24	Target.25	Target.26	Target.27	Target.28	Target.29	Target.30	Target.31	Target.32	Target.33	Target.34	Target.35	Target.36	Target.37	Target.38	Target.39	Target.40	Target.41	Target.42	Target.43	Target.44	Target.45
All_sig_trans_eQTL	HNF4A	transcription regulator	70	9.35E-08	ABCG8	ABHD6	AKR1B1	AKR1C1/AKR1C2	AP3M1	ASAH1	BRD8	C14orf1	C21orf59	C8G	CHMP1B	CIR1	CLDN3	CTNNB1	CYP7B1	DDX47	DLST	DPM1	EPM2AIP1	F7	FAM103A1	FLOT1	FUK	FYCO1	G6PC	GBE1	GFM1	GJB1	GRHPR	GUF1	HBP1	HIF1A	HNRNPA0	HTRA2	KIAA0141	KLF15	LPCAT3	LSR	MDM2	MRPS14	MTHFD1	NR0B2	NR2F1	PDCD10	PIH1D1
All_sig_trans_eQTL	ONECUT1	transcription regulator	16	3.23E-05	BNIP3L	C8G	CDK13	CIR1	EGR2	G6PC	GJB1	GUF1	HBP1	NEK6	NR0B2	PIH1D1	SEMA6A	TSG101	WDR12	YPEL3	na	na	na	na	na	na	na	na	na	na	na	na	na	na	na	na	na	na	na	na	na	na	na	na	na	na	na	na	na
All_sig_trans_eQTL	TSG101	transcription regulator	3	1.75E-04	MDM2	NR3C1	TSG101	na	na	na	na	na	na	na	na	na	na	na	na	na	na	na	na	na	na	na	na	na	na	na	na	na	na	na	na	na	na	na	na	na	na	na	na	na	na	na	na	na	na
All_sig_trans_eQTL	NR4A1	ligand-dependent nuclear receptor	11	1.96E-04	ABCG8	AKR1C1/AKR1C2	CTNNB1	G6PC	HIF1A	JUP	MDM2	MED1	PTGDS	SLC37A2	VCAM1	na	na	na	na	na	na	na	na	na	na	na	na	na	na	na	na	na	na	na	na	na	na	na	na	na	na	na	na	na	na	na	na	na	na
All_sig_trans_eQTL	STAT5B	transcription regulator	10	5.49E-04	ACTC1	AKR1C1/AKR1C2	ARNT	CASP3	CASP8	CHEK1	FBLN1	GJB1	MDM2	TRIM24	na	na	na	na	na	na	na	na	na	na	na	na	na	na	na	na	na	na	na	na	na	na	na	na	na	na	na	na	na	na	na	na	na	na	na
All_sig_trans_eQTL	ARID4A	transcription regulator	3	7.84E-04	CLDN3	INHA	PTGDS	na	na	na	na	na	na	na	na	na	na	na	na	na	na	na	na	na	na	na	na	na	na	na	na	na	na	na	na	na	na	na	na	na	na	na	na	na	na	na	na	na	na
All_sig_trans_eQTL	KLF3	transcription regulator	15	8.71E-04	ARHGEF3	CEP170B	CIRBP	CTSC	EXTL1	FCER2	FCGRT	GLIPR2	HBP1	IDH1	IKBKAP	JAK2	MSN	TES	TMPO	na	na	na	na	na	na	na	na	na	na	na	na	na	na	na	na	na	na	na	na	na	na	na	na	na	na	na	na	na	na
All_sig_trans_eQTL	ESR1	ligand-dependent nuclear receptor	37	1.76E-03	ABCG8	ABHD2	ACTC1	ATP6V1A	AVP	BET1L	BMP2	BYSL	CHEK1	CLN3	COG7	CTNNB1	CTSC	CYP7B1	FBLN1	FLOT2	GJB1	GNAQ	GNAS	GNB1	HIF1A	HTRA2	JAK2	KCTD13	MDM2	MPDZ	NOV	NR0B2	PHLDB1	RBBP4	RHEB	SLC7A8	SPINT1	TJP1	TMPO	VPS28	YPEL3	na	na	na	na	na	na	na	na
All_sig_trans_eQTL	HNF1A	transcription regulator	17	1.92E-03	ADH4	AKR1C1/AKR1C2	AP3M1	C8G	FGF8	FUK	G6PC	GBE1	GJB1	GRHPR	MTHFD1	MTMR11	NR0B2	PIH1D1	VTN	WDR12	YPEL3	na	na	na	na	na	na	na	na	na	na	na	na	na	na	na	na	na	na	na	na	na	na	na	na	na	na	na	na
All_sig_trans_eQTL	CREB1	transcription regulator	19	3.22E-03	ARFGEF3	AVP	CAMK1D	CH25H	CSRP2	EGR2	FAM65B	G6PC	GRIK2	INHA	MCAM	MEST	RHEB	SERINC2	SIK3	SLC6A1	SMS	TXN	WDR90	na	na	na	na	na	na	na	na	na	na	na	na	na	na	na	na	na	na	na	na	na	na	na	na	na	na
All_sig_trans_eQTL	MYC	transcription regulator	30	3.42E-03	AMD1	ATAD3A	ATPIF1	CASP3	CASP8	CHEK1	COL14A1	CSRP2	CTBS	CTNNB1	DSP	EGR2	EIF4E	FCGRT	FSTL1	HIF1A	IDH1	MDM2	MSN	MTHFD1	PPL	RBBP4	SHMT1	SMS	TES	TWIST2	TXN	USP18	VCAM1	WLS	na	na	na	na	na	na	na	na	na	na	na	na	na	na	na
All_sig_trans_eQTL	NR5A2	ligand-dependent nuclear receptor	8	3.73E-03	ABCG8	CYP7B1	INHA	NR0B1	NR0B2	PTGDS	NR5A2	SREBF1	na	na	na	na	na	na	na	na	na	na	na	na	na	na	na	na	na	na	na	na	na	na	na	na	na	na	na	na	na	na	na	na	na	na	na	na	na
All_sig_trans_eQTL	CDKN2A	transcription regulator	12	4.06E-03	AMD1	CASP3	DGCR14	EGR2	GNAS	JAK2	KAT5	MDM2	NR3C1	RAB9A	TMPO	TSG101	na	na	na	na	na	na	na	na	na	na	na	na	na	na	na	na	na	na	na	na	na	na	na	na	na	na	na	na	na	na	na	na	na
All_sig_trans_eQTL	PPP1R13L	transcription regulator	3	4.15E-03	CTNNB1	DSP	JUP	na	na	na	na	na	na	na	na	na	na	na	na	na	na	na	na	na	na	na	na	na	na	na	na	na	na	na	na	na	na	na	na	na	na	na	na	na	na	na	na	na	na
All_sig_trans_eQTL	ESRRG	ligand-dependent nuclear receptor	4	4.22E-03	G6PC	NR0B1	NR0B2	NR3C1	na	na	na	na	na	na	na	na	na	na	na	na	na	na	na	na	na	na	na	na	na	na	na	na	na	na	na	na	na	na	na	na	na	na	na	na	na	na	na	na	na
All_sig_trans_eQTL	SNAI2	transcription regulator	4	5.55E-03	DSP	EGR2	JUP	TWIST2	na	na	na	na	na	na	na	na	na	na	na	na	na	na	na	na	na	na	na	na	na	na	na	na	na	na	na	na	na	na	na	na	na	na	na	na	na	na	na	na	na
All_sig_trans_eQTL	ETV5	transcription regulator	4	6.59E-03	CLDN3	CTNNB1	PKP4	TJP1	na	na	na	na	na	na	na	na	na	na	na	na	na	na	na	na	na	na	na	na	na	na	na	na	na	na	na	na	na	na	na	na	na	na	na	na	na	na	na	na	na
All_sig_trans_eQTL	ZBTB20	transcription regulator	4	6.59E-03	ACSS2	ADH4	G6PC	NR3C1	na	na	na	na	na	na	na	na	na	na	na	na	na	na	na	na	na	na	na	na	na	na	na	na	na	na	na	na	na	na	na	na	na	na	na	na	na	na	na	na	na
All_sig_trans_eQTL	PPARA	ligand-dependent nuclear receptor	15	6.61E-03	ACADS	ACSS2	CYP7B1	G6PC	HIF1A	LPCAT3	PCTP	PPM1D	PTGR1	QPCT	SAR1A	SERINC2	TJP1	TXN	VCAM1	na	na	na	na	na	na	na	na	na	na	na	na	na	na	na	na	na	na	na	na	na	na	na	na	na	na	na	na	na	na
All_sig_trans_eQTL	SREBF1	transcription regulator	11	8.47E-03	AARS	ACADS	ACSS2	CAMK1D	CYP7B1	G6PC	IDH1	NR0B2	PTGDS	NR5A2	SREBF1	na	na	na	na	na	na	na	na	na	na	na	na	na	na	na	na	na	na	na	na	na	na	na	na	na	na	na	na	na	na	na	na	na	na
All_sig_trans_eQTL	PAX7	transcription regulator	5	8.48E-03	CAMK1D	CLDN3	MEST	PTGR1	SYNE2	na	na	na	na	na	na	na	na	na	na	na	na	na	na	na	na	na	na	na	na	na	na	na	na	na	na	na	na	na	na	na	na	na	na	na	na	na	na	na	na
All_sig_trans_eQTL	SOX1	transcription regulator	5	8.98E-03	CTNNB1	DSP	TWIST2	USP18	WLS	na	na	na	na	na	na	na	na	na	na	na	na	na	na	na	na	na	na	na	na	na	na	na	na	na	na	na	na	na	na	na	na	na	na	na	na	na	na	na	na
All_sig_trans_eQTL	SOX3	transcription regulator	5	1.00E-02	CTNNB1	DSP	TWIST2	USP18	WLS	na	na	na	na	na	na	na	na	na	na	na	na	na	na	na	na	na	na	na	na	na	na	na	na	na	na	na	na	na	na	na	na	na	na	na	na	na	na	na	na
All_sig_trans_eQTL	ELK1	transcription regulator	4	1.04E-02	AVP	BMP2	EGR2	SAR1A	na	na	na	na	na	na	na	na	na	na	na	na	na	na	na	na	na	na	na	na	na	na	na	na	na	na	na	na	na	na	na	na	na	na	na	na	na	na	na	na	na
All_sig_trans_eQTL	NR3C1	ligand-dependent nuclear receptor	20	1.16E-02	ABHD2	ARHGEF3	AVP	BMP2	BNIP3L	G6PC	HSD17B12	IDH1	KAT5	MDM2	MEST	MTHFD1	NR0B2	NR3C1	PTGR1	SERTAD2	STK17B	TXN	VCAM1	WDR12	na	na	na	na	na	na	na	na	na	na	na	na	na	na	na	na	na	na	na	na	na	na	na	na	na
All_sig_trans_eQTL	HTT	transcription regulator	21	1.18E-02	AMD1	AVP	AZIN1	BAIAP2	CASP3	CBX1	CD74	CTNNB1	DLST	EGR2	FGF8	GNB5	HIF1A	HTRA2	JUP	MCAM	MED1	NAA15	NR2F1	PCTP	VCAM1	na	na	na	na	na	na	na	na	na	na	na	na	na	na	na	na	na	na	na	na	na	na	na	na
All_sig_trans_eQTL	SRF	transcription regulator	12	1.20E-02	ACTC1	AMD1	BMP2	CLDN3	CSRP2	CTNNB1	EGR2	EXTL2	LPCAT3	PDCD10	PTGR1	TMBIM4	na	na	na	na	na	na	na	na	na	na	na	na	na	na	na	na	na	na	na	na	na	na	na	na	na	na	na	na	na	na	na	na	na
All_sig_trans_eQTL	GBX2	transcription regulator	2	1.25E-02	EGR2	FGF8	na	na	na	na	na	na	na	na	na	na	na	na	na	na	na	na	na	na	na	na	na	na	na	na	na	na	na	na	na	na	na	na	na	na	na	na	na	na	na	na	na	na	na
All_sig_trans_eQTL	GMNN	transcription regulator	5	1.37E-02	CTNNB1	DSP	TWIST2	USP18	WLS	na	na	na	na	na	na	na	na	na	na	na	na	na	na	na	na	na	na	na	na	na	na	na	na	na	na	na	na	na	na	na	na	na	na	na	na	na	na	na	na
All_sig_trans_eQTL	IRF1	transcription regulator	7	1.43E-02	CASP3	CASP8	IL12RB2	IRF2	JAK2	TRIM21	VCAM1	na	na	na	na	na	na	na	na	na	na	na	na	na	na	na	na	na	na	na	na	na	na	na	na	na	na	na	na	na	na	na	na	na	na	na	na	na	na
All_sig_trans_eQTL	ATF6	transcription regulator	4	1.45E-02	CALR	G6PC	NR0B2	RHEB	na	na	na	na	na	na	na	na	na	na	na	na	na	na	na	na	na	na	na	na	na	na	na	na	na	na	na	na	na	na	na	na	na	na	na	na	na	na	na	na	na
All_sig_trans_eQTL	NCOA4	transcription regulator	3	1.51E-02	AKR1B1	CLDN3	NR3C1	na	na	na	na	na	na	na	na	na	na	na	na	na	na	na	na	na	na	na	na	na	na	na	na	na	na	na	na	na	na	na	na	na	na	na	na	na	na	na	na	na	na
All_sig_trans_eQTL	APOA4	transporter	1	1.74E-02	G6PC	na	na	na	na	na	na	na	na	na	na	na	na	na	na	na	na	na	na	na	na	na	na	na	na	na	na	na	na	na	na	na	na	na	na	na	na	na	na	na	na	na	na	na	na
All_sig_trans_eQTL	ARHGEF28	other	1	1.74E-02	GNAQ	na	na	na	na	na	na	na	na	na	na	na	na	na	na	na	na	na	na	na	na	na	na	na	na	na	na	na	na	na	na	na	na	na	na	na	na	na	na	na	na	na	na	na	na
All_sig_trans_eQTL	CITED4	transcription regulator	1	1.74E-02	HIF1A	na	na	na	na	na	na	na	na	na	na	na	na	na	na	na	na	na	na	na	na	na	na	na	na	na	na	na	na	na	na	na	na	na	na	na	na	na	na	na	na	na	na	na	na
All_sig_trans_eQTL	HIST1H1C	other	1	1.74E-02	CTNNB1	na	na	na	na	na	na	na	na	na	na	na	na	na	na	na	na	na	na	na	na	na	na	na	na	na	na	na	na	na	na	na	na	na	na	na	na	na	na	na	na	na	na	na	na
All_sig_trans_eQTL	MDM2	transcription regulator	4	1.74E-02	FCGRT	HIF1A	MDM2	TSG101	na	na	na	na	na	na	na	na	na	na	na	na	na	na	na	na	na	na	na	na	na	na	na	na	na	na	na	na	na	na	na	na	na	na	na	na	na	na	na	na	na
All_sig_trans_eQTL	NACC2	transcription regulator	1	1.74E-02	MDM2	na	na	na	na	na	na	na	na	na	na	na	na	na	na	na	na	na	na	na	na	na	na	na	na	na	na	na	na	na	na	na	na	na	na	na	na	na	na	na	na	na	na	na	na
All_sig_trans_eQTL	SMC3	other	1	1.74E-02	HLA-DRB1	na	na	na	na	na	na	na	na	na	na	na	na	na	na	na	na	na	na	na	na	na	na	na	na	na	na	na	na	na	na	na	na	na	na	na	na	na	na	na	na	na	na	na	na
All_sig_trans_eQTL	THOC1	transcription regulator	1	1.74E-02	CALR	na	na	na	na	na	na	na	na	na	na	na	na	na	na	na	na	na	na	na	na	na	na	na	na	na	na	na	na	na	na	na	na	na	na	na	na	na	na	na	na	na	na	na	na
All_sig_trans_eQTL	POU5F1	transcription regulator	11	1.84E-02	BNIP3L	CASP3	CTNNB1	DSP	FOXD3	HIF1A	LIN28A	PPL	TWIST2	USP18	WLS	na	na	na	na	na	na	na	na	na	na	na	na	na	na	na	na	na	na	na	na	na	na	na	na	na	na	na	na	na	na	na	na	na	na
All_sig_trans_eQTL	IRF8	transcription regulator	6	1.95E-02	ASAH1	CASP3	CD74	EGR2	MDM2	TWIST2	na	na	na	na	na	na	na	na	na	na	na	na	na	na	na	na	na	na	na	na	na	na	na	na	na	na	na	na	na	na	na	na	na	na	na	na	na	na	na
All_sig_trans_eQTL	WT1	transcription regulator	9	1.96E-02	CIRBP	CMPK1	CTNNB1	INHA	JUP	MDM2	SH3BP5	TRIM21	WDR90	na	na	na	na	na	na	na	na	na	na	na	na	na	na	na	na	na	na	na	na	na	na	na	na	na	na	na	na	na	na	na	na	na	na	na	na
All_sig_trans_eQTL	PGR	ligand-dependent nuclear receptor	10	1.98E-02	AMD1	ARNT	CTBS	DSCAM	FLOT2	G6PC	HIF1A	NT5C2	RAB9A	SIK3	na	na	na	na	na	na	na	na	na	na	na	na	na	na	na	na	na	na	na	na	na	na	na	na	na	na	na	na	na	na	na	na	na	na	na
All_sig_trans_eQTL	IRF2	transcription regulator	4	2.07E-02	IL12RB2	TRIM21	USP18	VCAM1	na	na	na	na	na	na	na	na	na	na	na	na	na	na	na	na	na	na	na	na	na	na	na	na	na	na	na	na	na	na	na	na	na	na	na	na	na	na	na	na	na
All_sig_trans_eQTL	PARK7	enzyme	2	2.09E-02	HIF1A	TXN	na	na	na	na	na	na	na	na	na	na	na	na	na	na	na	na	na	na	na	na	na	na	na	na	na	na	na	na	na	na	na	na	na	na	na	na	na	na	na	na	na	na	na
All_sig_trans_eQTL	PAX3	transcription regulator	8	2.10E-02	C8G	FOXD3	HLA-DRB1	MCAM	MDM2	MEST	TCN2	TRIM14	na	na	na	na	na	na	na	na	na	na	na	na	na	na	na	na	na	na	na	na	na	na	na	na	na	na	na	na	na	na	na	na	na	na	na	na	na
All_sig_trans_eQTL	HMGB1	transcription regulator	4	2.18E-02	HIF1A	HLA-DRB1	MDM2	VCAM1	na	na	na	na	na	na	na	na	na	na	na	na	na	na	na	na	na	na	na	na	na	na	na	na	na	na	na	na	na	na	na	na	na	na	na	na	na	na	na	na	na
All_sig_trans_eQTL	STAT5A	transcription regulator	10	2.42E-02	ARNT	CASP3	CASP8	CHEK1	GJB1	IL12RB2	MDM2	NNT	QPCT	SLC7A8	na	na	na	na	na	na	na	na	na	na	na	na	na	na	na	na	na	na	na	na	na	na	na	na	na	na	na	na	na	na	na	na	na	na	na
All_sig_trans_eQTL	KLF4	transcription regulator	9	2.44E-02	CASP3	CTNNB1	DSP	LIN28A	NOV	PPL	TWIST2	USP18	WLS	na	na	na	na	na	na	na	na	na	na	na	na	na	na	na	na	na	na	na	na	na	na	na	na	na	na	na	na	na	na	na	na	na	na	na	na
All_sig_trans_eQTL	HSF2	transcription regulator	3	2.46E-02	HIF1A	MSH4	TXN	na	na	na	na	na	na	na	na	na	na	na	na	na	na	na	na	na	na	na	na	na	na	na	na	na	na	na	na	na	na	na	na	na	na	na	na	na	na	na	na	na	na
All_sig_trans_eQTL	TCF7L2	transcription regulator	11	2.46E-02	ARHGEF10	CHMP1B	G6PC	GJB1	IDH1	MCAM	NDE1	PPP1R14A	PRRG1	SLC22A23	STK17B	na	na	na	na	na	na	na	na	na	na	na	na	na	na	na	na	na	na	na	na	na	na	na	na	na	na	na	na	na	na	na	na	na	na
All_sig_trans_eQTL	SMARCB1	transcription regulator	7	2.61E-02	BNIP3L	COL14A1	EIF4E	G6PC	GJB1	JUP	MDM2	na	na	na	na	na	na	na	na	na	na	na	na	na	na	na	na	na	na	na	na	na	na	na	na	na	na	na	na	na	na	na	na	na	na	na	na	na	na
All_sig_trans_eQTL	FOS	transcription regulator	16	2.69E-02	ARNT	CADM1	CASP3	EGR2	FSTL1	G6PC	GRIK2	IKBKAP	LPCAT3	MDM2	NR3C1	PTGDS	RBBP4	SWAP70	TXN	VCAM1	na	na	na	na	na	na	na	na	na	na	na	na	na	na	na	na	na	na	na	na	na	na	na	na	na	na	na	na	na
All_sig_trans_eQTL	CTBP2	transcription regulator	2	2.74E-02	JUP	MDM2	na	na	na	na	na	na	na	na	na	na	na	na	na	na	na	na	na	na	na	na	na	na	na	na	na	na	na	na	na	na	na	na	na	na	na	na	na	na	na	na	na	na	na
All_sig_trans_eQTL	RFX5	transcription regulator	2	2.74E-02	CD74	HLA-DRB1	na	na	na	na	na	na	na	na	na	na	na	na	na	na	na	na	na	na	na	na	na	na	na	na	na	na	na	na	na	na	na	na	na	na	na	na	na	na	na	na	na	na	na
All_sig_trans_eQTL	EGR1	transcription regulator	7	2.76E-02	BAIAP2	CASP3	CASP8	CHRNA7	EGR2	GNAS	VCAM1	na	na	na	na	na	na	na	na	na	na	na	na	na	na	na	na	na	na	na	na	na	na	na	na	na	na	na	na	na	na	na	na	na	na	na	na	na	na
All_sig_trans_eQTL	PHB2	transcription regulator	2	3.10E-02	BMP2	TXN	na	na	na	na	na	na	na	na	na	na	na	na	na	na	na	na	na	na	na	na	na	na	na	na	na	na	na	na	na	na	na	na	na	na	na	na	na	na	na	na	na	na	na
All_sig_trans_eQTL	PAX5	transcription regulator	3	3.24E-02	CTNNB1	FCER2	MSN	na	na	na	na	na	na	na	na	na	na	na	na	na	na	na	na	na	na	na	na	na	na	na	na	na	na	na	na	na	na	na	na	na	na	na	na	na	na	na	na	na	na
All_sig_trans_eQTL	CTNNB1	transcription regulator	19	3.35E-02	ACTC1	BMP2	CADM1	CTNNB1	CYP7B1	FGF8	FLOT2	GJB1	HNRNPA0	INHA	NR0B1	OSBPL1A	QPCT	SLC6A1	SMS	TJP1	VCAM1	YPEL3	ZIC1	na	na	na	na	na	na	na	na	na	na	na	na	na	na	na	na	na	na	na	na	na	na	na	na	na	na
All_sig_trans_eQTL	SREBF2	transcription regulator	4	3.40E-02	ACSS2	CAMK1D	CYP7B1	IDH1	na	na	na	na	na	na	na	na	na	na	na	na	na	na	na	na	na	na	na	na	na	na	na	na	na	na	na	na	na	na	na	na	na	na	na	na	na	na	na	na	na
All_sig_trans_eQTL	AP2B1	transporter	1	3.46E-02	PTGDS	na	na	na	na	na	na	na	na	na	na	na	na	na	na	na	na	na	na	na	na	na	na	na	na	na	na	na	na	na	na	na	na	na	na	na	na	na	na	na	na	na	na	na	na
All_sig_trans_eQTL	BTG1	transcription regulator	1	3.46E-02	NR3C1	na	na	na	na	na	na	na	na	na	na	na	na	na	na	na	na	na	na	na	na	na	na	na	na	na	na	na	na	na	na	na	na	na	na	na	na	na	na	na	na	na	na	na	na
All_sig_trans_eQTL	CERS3	transcription regulator	1	3.46E-02	ASAH1	na	na	na	na	na	na	na	na	na	na	na	na	na	na	na	na	na	na	na	na	na	na	na	na	na	na	na	na	na	na	na	na	na	na	na	na	na	na	na	na	na	na	na	na
All_sig_trans_eQTL	EDF1	transcription regulator	1	3.46E-02	NR0B2	na	na	na	na	na	na	na	na	na	na	na	na	na	na	na	na	na	na	na	na	na	na	na	na	na	na	na	na	na	na	na	na	na	na	na	na	na	na	na	na	na	na	na	na
All_sig_trans_eQTL	Ku	complex	1	3.46E-02	ADH5	na	na	na	na	na	na	na	na	na	na	na	na	na	na	na	na	na	na	na	na	na	na	na	na	na	na	na	na	na	na	na	na	na	na	na	na	na	na	na	na	na	na	na	na
All_sig_trans_eQTL	Sry	transcription regulator	1	3.46E-02	PTGDS	na	na	na	na	na	na	na	na	na	na	na	na	na	na	na	na	na	na	na	na	na	na	na	na	na	na	na	na	na	na	na	na	na	na	na	na	na	na	na	na	na	na	na	na
All_sig_trans_eQTL	ZNF197	transcription regulator	1	3.46E-02	HIF1A	na	na	na	na	na	na	na	na	na	na	na	na	na	na	na	na	na	na	na	na	na	na	na	na	na	na	na	na	na	na	na	na	na	na	na	na	na	na	na	na	na	na	na	na
All_sig_trans_eQTL	DAXX	transcription regulator	2	3.47E-02	CASP3	CASP8	na	na	na	na	na	na	na	na	na	na	na	na	na	na	na	na	na	na	na	na	na	na	na	na	na	na	na	na	na	na	na	na	na	na	na	na	na	na	na	na	na	na	na
All_sig_trans_eQTL	PRDM1	transcription regulator	8	3.64E-02	CD74	EGR2	FCER2	GBE1	MTMR11	NPAS1	SLC5A8	SWAP70	na	na	na	na	na	na	na	na	na	na	na	na	na	na	na	na	na	na	na	na	na	na	na	na	na	na	na	na	na	na	na	na	na	na	na	na	na
All_sig_trans_eQTL	AR	ligand-dependent nuclear receptor	13	3.74E-02	AMD1	CLDN3	CTNNB1	DHH	EXTL2	FGF8	INHA	NR0B1	NR3C1	PTGDS	TJP1	TRIM25	WIPF1	na	na	na	na	na	na	na	na	na	na	na	na	na	na	na	na	na	na	na	na	na	na	na	na	na	na	na	na	na	na	na	na
All_sig_trans_eQTL	EGR2	transcription regulator	6	3.75E-02	BNIP3L	CHRNA7	EGR2	FCER2	FLOT2	GJB1	na	na	na	na	na	na	na	na	na	na	na	na	na	na	na	na	na	na	na	na	na	na	na	na	na	na	na	na	na	na	na	na	na	na	na	na	na	na	na
All_sig_trans_eQTL	GPS2	transcription regulator	3	4.12E-02	IDH1	VCAM1	WIPF1	na	na	na	na	na	na	na	na	na	na	na	na	na	na	na	na	na	na	na	na	na	na	na	na	na	na	na	na	na	na	na	na	na	na	na	na	na	na	na	na	na	na
All_sig_trans_eQTL	NFATC2	transcription regulator	6	4.20E-02	CASP3	EGR2	FCER2	IL12RB2	MDM2	SH3BP5	na	na	na	na	na	na	na	na	na	na	na	na	na	na	na	na	na	na	na	na	na	na	na	na	na	na	na	na	na	na	na	na	na	na	na	na	na	na	na
All_sig_trans_eQTL	HOXA13	transcription regulator	2	4.27E-02	BMP2	FGF8	na	na	na	na	na	na	na	na	na	na	na	na	na	na	na	na	na	na	na	na	na	na	na	na	na	na	na	na	na	na	na	na	na	na	na	na	na	na	na	na	na	na	na
All_sig_trans_eQTL	ING1	transcription regulator	2	4.27E-02	JAK2	MDM2	na	na	na	na	na	na	na	na	na	na	na	na	na	na	na	na	na	na	na	na	na	na	na	na	na	na	na	na	na	na	na	na	na	na	na	na	na	na	na	na	na	na	na
All_sig_trans_eQTL	DMRT1	transcription regulator	4	4.57E-02	ADH4	CADM1	CHEK1	OSBPL1A	na	na	na	na	na	na	na	na	na	na	na	na	na	na	na	na	na	na	na	na	na	na	na	na	na	na	na	na	na	na	na	na	na	na	na	na	na	na	na	na	na
All_sig_trans_eQTL	HOXD3	transcription regulator	2	4.69E-02	DSP	JUP	na	na	na	na	na	na	na	na	na	na	na	na	na	na	na	na	na	na	na	na	na	na	na	na	na	na	na	na	na	na	na	na	na	na	na	na	na	na	na	na	na	na	na
All_sig_trans_eQTL	MSX1	transcription regulator	2	4.69E-02	BMP2	EGR2	na	na	na	na	na	na	na	na	na	na	na	na	na	na	na	na	na	na	na	na	na	na	na	na	na	na	na	na	na	na	na	na	na	na	na	na	na	na	na	na	na	na	na
Hotspot_Chr4a	MXI1	transcription regulator	1	1.64E-02	IFT20	na	na	na	na	na	na	na	na	na	na	na	na	na	na	na	na	na	na	na	na	na	na	na	na	na	na	na	na	na	na	na	na	na	na	na	na	na	na	na	na	na	na	na	na
Hotspot_Chr4a	RFX1	transcription regulator	1	1.74E-02	IFT20	na	na	na	na	na	na	na	na	na	na	na	na	na	na	na	na	na	na	na	na	na	na	na	na	na	na	na	na	na	na	na	na	na	na	na	na	na	na	na	na	na	na	na	na
Hotspot_Chr4a	SETDB1	enzyme	1	2.96E-02	MTMR7	na	na	na	na	na	na	na	na	na	na	na	na	na	na	na	na	na	na	na	na	na	na	na	na	na	na	na	na	na	na	na	na	na	na	na	na	na	na	na	na	na	na	na	na
Hotspot_Chr4a	NOTCH2	transcription regulator	1	2.96E-02	FCER2	na	na	na	na	na	na	na	na	na	na	na	na	na	na	na	na	na	na	na	na	na	na	na	na	na	na	na	na	na	na	na	na	na	na	na	na	na	na	na	na	na	na	na	na
Hotspot_Chr4a	ONECUT1	transcription regulator	2	3.29E-02	GUF1	HBP1	na	na	na	na	na	na	na	na	na	na	na	na	na	na	na	na	na	na	na	na	na	na	na	na	na	na	na	na	na	na	na	na	na	na	na	na	na	na	na	na	na	na	na
Hotspot_Chr4a	PAX5	transcription regulator	1	4.06E-02	FCER2	na	na	na	na	na	na	na	na	na	na	na	na	na	na	na	na	na	na	na	na	na	na	na	na	na	na	na	na	na	na	na	na	na	na	na	na	na	na	na	na	na	na	na	na
Hotspot_Chr4a	RUVBL1	transcription regulator	1	4.06E-02	ZDBF2	na	na	na	na	na	na	na	na	na	na	na	na	na	na	na	na	na	na	na	na	na	na	na	na	na	na	na	na	na	na	na	na	na	na	na	na	na	na	na	na	na	na	na	na
Hotspot_Chr4a	CDK2AP1	other	1	4.25E-02	SENP2	na	na	na	na	na	na	na	na	na	na	na	na	na	na	na	na	na	na	na	na	na	na	na	na	na	na	na	na	na	na	na	na	na	na	na	na	na	na	na	na	na	na	na	na
Hotspot_Chr4a	KLF3	transcription regulator	2	4.65E-02	FCER2	HBP1	na	na	na	na	na	na	na	na	na	na	na	na	na	na	na	na	na	na	na	na	na	na	na	na	na	na	na	na	na	na	na	na	na	na	na	na	na	na	na	na	na	na	na
Hotspot_Chr4b	RREB1	transcription regulator	1	2.07E-03	SLC39A3	na	na	na	na	na	na	na	na	na	na	na	na	na	na	na	na	na	na	na	na	na	na	na	na	na	na	na	na	na	na	na	na	na	na	na	na	na	na	na	na	na	na	na	na
Hotspot_Chr4b	DNMT3L	transcription regulator	1	2.58E-03	MEST	na	na	na	na	na	na	na	na	na	na	na	na	na	na	na	na	na	na	na	na	na	na	na	na	na	na	na	na	na	na	na	na	na	na	na	na	na	na	na	na	na	na	na	na
Hotspot_Chr4b	CDKN3	phosphatase	1	4.13E-03	MEST	na	na	na	na	na	na	na	na	na	na	na	na	na	na	na	na	na	na	na	na	na	na	na	na	na	na	na	na	na	na	na	na	na	na	na	na	na	na	na	na	na	na	na	na
Hotspot_Chr4b	XBP1	transcription regulator	2	4.56E-03	DNAJB9	HSP90B1	na	na	na	na	na	na	na	na	na	na	na	na	na	na	na	na	na	na	na	na	na	na	na	na	na	na	na	na	na	na	na	na	na	na	na	na	na	na	na	na	na	na	na
Hotspot_Chr4b	WT1	transcription regulator	2	5.99E-03	HSP90B1	TRIM21	na	na	na	na	na	na	na	na	na	na	na	na	na	na	na	na	na	na	na	na	na	na	na	na	na	na	na	na	na	na	na	na	na	na	na	na	na	na	na	na	na	na	na
Hotspot_Chr4b	KAT2A	enzyme	1	7.73E-03	DNAJB9	na	na	na	na	na	na	na	na	na	na	na	na	na	na	na	na	na	na	na	na	na	na	na	na	na	na	na	na	na	na	na	na	na	na	na	na	na	na	na	na	na	na	na	na
Hotspot_Chr4b	CREB3L1	transcription regulator	1	9.27E-03	HSP90B1	na	na	na	na	na	na	na	na	na	na	na	na	na	na	na	na	na	na	na	na	na	na	na	na	na	na	na	na	na	na	na	na	na	na	na	na	na	na	na	na	na	na	na	na
Hotspot_Chr4b	HNF4A	transcription regulator	4	1.58E-02	DNAJB9	HSP90B1	PDCD10	SNAPC1	na	na	na	na	na	na	na	na	na	na	na	na	na	na	na	na	na	na	na	na	na	na	na	na	na	na	na	na	na	na	na	na	na	na	na	na	na	na	na	na	na
Hotspot_Chr4b	AR	ligand-dependent nuclear receptor	2	1.96E-02	DNAJB9	TRIM25	na	na	na	na	na	na	na	na	na	na	na	na	na	na	na	na	na	na	na	na	na	na	na	na	na	na	na	na	na	na	na	na	na	na	na	na	na	na	na	na	na	na	na
Hotspot_Chr4b	ATF6	transcription regulator	1	2.76E-02	HSP90B1	na	na	na	na	na	na	na	na	na	na	na	na	na	na	na	na	na	na	na	na	na	na	na	na	na	na	na	na	na	na	na	na	na	na	na	na	na	na	na	na	na	na	na	na
Hotspot_Chr4b	IRF2	transcription regulator	1	3.06E-02	TRIM21	na	na	na	na	na	na	na	na	na	na	na	na	na	na	na	na	na	na	na	na	na	na	na	na	na	na	na	na	na	na	na	na	na	na	na	na	na	na	na	na	na	na	na	na
Hotspot_Chr4b	HIC1	transcription regulator	1	3.06E-02	SNAPC1	na	na	na	na	na	na	na	na	na	na	na	na	na	na	na	na	na	na	na	na	na	na	na	na	na	na	na	na	na	na	na	na	na	na	na	na	na	na	na	na	na	na	na	na
Hotspot_Chr4b	NEUROG1	transcription regulator	1	3.26E-02	MEST	na	na	na	na	na	na	na	na	na	na	na	na	na	na	na	na	na	na	na	na	na	na	na	na	na	na	na	na	na	na	na	na	na	na	na	na	na	na	na	na	na	na	na	na
Hotspot_Chr4b	PAX7	transcription regulator	1	3.66E-02	MEST	na	na	na	na	na	na	na	na	na	na	na	na	na	na	na	na	na	na	na	na	na	na	na	na	na	na	na	na	na	na	na	na	na	na	na	na	na	na	na	na	na	na	na	na
Hotspot_Chr6	HNF4A	transcription regulator	21	4.65E-06	ABHD6	ADSS	AIP	BRD8	CS	CTNNB1	FLOT1	HIF1A	KIAA0141	KLHL20	MRPS14	PAF1	PCNP	RAB18	SAP18	SF3B1	SNX5	STARD7	STX18	TAX1BP1	TM9SF4	na	na	na	na	na	na	na	na	na	na	na	na	na	na	na	na	na	na	na	na	na	na	na	na
Hotspot_Chr6	CITED4	transcription regulator	1	3.53E-03	HIF1A	na	na	na	na	na	na	na	na	na	na	na	na	na	na	na	na	na	na	na	na	na	na	na	na	na	na	na	na	na	na	na	na	na	na	na	na	na	na	na	na	na	na	na	na
Hotspot_Chr6	HIST1H1C	other	1	3.53E-03	CTNNB1	na	na	na	na	na	na	na	na	na	na	na	na	na	na	na	na	na	na	na	na	na	na	na	na	na	na	na	na	na	na	na	na	na	na	na	na	na	na	na	na	na	na	na	na
Hotspot_Chr6	ESR1	ligand-dependent nuclear receptor	11	5.11E-03	CDC42	CTNNB1	FLOT2	HIF1A	JAK2	KLHL20	PDCD5	POR	RBM25	SCARB2	TAX1BP1	na	na	na	na	na	na	na	na	na	na	na	na	na	na	na	na	na	na	na	na	na	na	na	na	na	na	na	na	na	na	na	na	na	na
Hotspot_Chr6	ZNF197	transcription regulator	1	7.05E-03	HIF1A	na	na	na	na	na	na	na	na	na	na	na	na	na	na	na	na	na	na	na	na	na	na	na	na	na	na	na	na	na	na	na	na	na	na	na	na	na	na	na	na	na	na	na	na
Hotspot_Chr6	MUC1	other	2	7.58E-03	CTNNB1	HIF1A	na	na	na	na	na	na	na	na	na	na	na	na	na	na	na	na	na	na	na	na	na	na	na	na	na	na	na	na	na	na	na	na	na	na	na	na	na	na	na	na	na	na	na
Hotspot_Chr6	EAF2	transcription regulator	1	1.06E-02	HIF1A	na	na	na	na	na	na	na	na	na	na	na	na	na	na	na	na	na	na	na	na	na	na	na	na	na	na	na	na	na	na	na	na	na	na	na	na	na	na	na	na	na	na	na	na
Hotspot_Chr6	IRF1	transcription regulator	3	1.50E-02	B2M	CASP3	JAK2	na	na	na	na	na	na	na	na	na	na	na	na	na	na	na	na	na	na	na	na	na	na	na	na	na	na	na	na	na	na	na	na	na	na	na	na	na	na	na	na	na	na
Hotspot_Chr6	KLF5	transcription regulator	2	1.57E-02	CTNNB1	HIF1A	na	na	na	na	na	na	na	na	na	na	na	na	na	na	na	na	na	na	na	na	na	na	na	na	na	na	na	na	na	na	na	na	na	na	na	na	na	na	na	na	na	na	na
Hotspot_Chr6	MDM2	transcription regulator	2	1.73E-02	FCGRT	HIF1A	na	na	na	na	na	na	na	na	na	na	na	na	na	na	na	na	na	na	na	na	na	na	na	na	na	na	na	na	na	na	na	na	na	na	na	na	na	na	na	na	na	na	na
Hotspot_Chr6	CHD8	enzyme	1	1.75E-02	CTNNB1	na	na	na	na	na	na	na	na	na	na	na	na	na	na	na	na	na	na	na	na	na	na	na	na	na	na	na	na	na	na	na	na	na	na	na	na	na	na	na	na	na	na	na	na
Hotspot_Chr6	UCHL5	peptidase	1	1.75E-02	CASP3	na	na	na	na	na	na	na	na	na	na	na	na	na	na	na	na	na	na	na	na	na	na	na	na	na	na	na	na	na	na	na	na	na	na	na	na	na	na	na	na	na	na	na	na
Hotspot_Chr6	Meis1	transcription regulator	1	1.75E-02	HIF1A	na	na	na	na	na	na	na	na	na	na	na	na	na	na	na	na	na	na	na	na	na	na	na	na	na	na	na	na	na	na	na	na	na	na	na	na	na	na	na	na	na	na	na	na
Hotspot_Chr6	CDKN2A	transcription regulator	4	1.76E-02	CASP3	DGCR14	GABARAP	JAK2	na	na	na	na	na	na	na	na	na	na	na	na	na	na	na	na	na	na	na	na	na	na	na	na	na	na	na	na	na	na	na	na	na	na	na	na	na	na	na	na	na
Hotspot_Chr6	STAT1	transcription regulator	4	1.82E-02	B2M	CASP3	HIF1A	JAK2	na	na	na	na	na	na	na	na	na	na	na	na	na	na	na	na	na	na	na	na	na	na	na	na	na	na	na	na	na	na	na	na	na	na	na	na	na	na	na	na	na
Hotspot_Chr6	Msx3	transcription regulator	1	2.10E-02	STAT6	na	na	na	na	na	na	na	na	na	na	na	na	na	na	na	na	na	na	na	na	na	na	na	na	na	na	na	na	na	na	na	na	na	na	na	na	na	na	na	na	na	na	na	na
Hotspot_Chr6	ID2	transcription regulator	3	2.24E-02	CTNNB1	HIF1A	JAK2	na	na	na	na	na	na	na	na	na	na	na	na	na	na	na	na	na	na	na	na	na	na	na	na	na	na	na	na	na	na	na	na	na	na	na	na	na	na	na	na	na	na
Hotspot_Chr6	POU5F1	transcription regulator	4	2.27E-02	BAG3	CASP3	CTNNB1	HIF1A	na	na	na	na	na	na	na	na	na	na	na	na	na	na	na	na	na	na	na	na	na	na	na	na	na	na	na	na	na	na	na	na	na	na	na	na	na	na	na	na	na
Hotspot_Chr6	HSF1	transcription regulator	3	2.42E-02	B2M	BAG3	STAT6	na	na	na	na	na	na	na	na	na	na	na	na	na	na	na	na	na	na	na	na	na	na	na	na	na	na	na	na	na	na	na	na	na	na	na	na	na	na	na	na	na	na
Hotspot_Chr6	DEAF1	transcription regulator	1	2.45E-02	CASP3	na	na	na	na	na	na	na	na	na	na	na	na	na	na	na	na	na	na	na	na	na	na	na	na	na	na	na	na	na	na	na	na	na	na	na	na	na	na	na	na	na	na	na	na
Hotspot_Chr6	ID3	transcription regulator	3	2.49E-02	ADSS	HIF1A	JAK2	na	na	na	na	na	na	na	na	na	na	na	na	na	na	na	na	na	na	na	na	na	na	na	na	na	na	na	na	na	na	na	na	na	na	na	na	na	na	na	na	na	na
Hotspot_Chr6	SOX17	transcription regulator	1	2.79E-02	CTNNB1	na	na	na	na	na	na	na	na	na	na	na	na	na	na	na	na	na	na	na	na	na	na	na	na	na	na	na	na	na	na	na	na	na	na	na	na	na	na	na	na	na	na	na	na
Hotspot_Chr6	THRB	ligand-dependent nuclear receptor	3	2.98E-02	CTNNB1	HIF1A	POR	na	na	na	na	na	na	na	na	na	na	na	na	na	na	na	na	na	na	na	na	na	na	na	na	na	na	na	na	na	na	na	na	na	na	na	na	na	na	na	na	na	na
Hotspot_Chr6	NCL	other	1	3.13E-02	HIF1A	na	na	na	na	na	na	na	na	na	na	na	na	na	na	na	na	na	na	na	na	na	na	na	na	na	na	na	na	na	na	na	na	na	na	na	na	na	na	na	na	na	na	na	na
Hotspot_Chr6	RFXAP	transcription regulator	1	3.13E-02	B2M	na	na	na	na	na	na	na	na	na	na	na	na	na	na	na	na	na	na	na	na	na	na	na	na	na	na	na	na	na	na	na	na	na	na	na	na	na	na	na	na	na	na	na	na
Hotspot_Chr6	CTNNB1	transcription regulator	6	3.46E-02	ADSS	ARL4A	CTNNB1	FLOT2	RAB18	STARD7	na	na	na	na	na	na	na	na	na	na	na	na	na	na	na	na	na	na	na	na	na	na	na	na	na	na	na	na	na	na	na	na	na	na	na	na	na	na	na
Hotspot_Chr6	ETV6	transcription regulator	1	3.48E-02	CASP3	na	na	na	na	na	na	na	na	na	na	na	na	na	na	na	na	na	na	na	na	na	na	na	na	na	na	na	na	na	na	na	na	na	na	na	na	na	na	na	na	na	na	na	na
Hotspot_Chr6	HLF	transcription regulator	1	3.48E-02	HIF1A	na	na	na	na	na	na	na	na	na	na	na	na	na	na	na	na	na	na	na	na	na	na	na	na	na	na	na	na	na	na	na	na	na	na	na	na	na	na	na	na	na	na	na	na
Hotspot_Chr6	ARNT2	transcription regulator	3	3.66E-02	JAK2	MTPN	SNX5	na	na	na	na	na	na	na	na	na	na	na	na	na	na	na	na	na	na	na	na	na	na	na	na	na	na	na	na	na	na	na	na	na	na	na	na	na	na	na	na	na	na
Hotspot_Chr6	HTT	transcription regulator	6	3.74E-02	B2M	BAIAP2	CASP3	CTNNB1	HIF1A	POR	na	na	na	na	na	na	na	na	na	na	na	na	na	na	na	na	na	na	na	na	na	na	na	na	na	na	na	na	na	na	na	na	na	na	na	na	na	na	na
Hotspot_Chr6	TP63	transcription regulator	4	3.81E-02	CASP3	CDC42	CTNNB1	FLOT2	na	na	na	na	na	na	na	na	na	na	na	na	na	na	na	na	na	na	na	na	na	na	na	na	na	na	na	na	na	na	na	na	na	na	na	na	na	na	na	na	na
Hotspot_Chr6	HSF4	transcription regulator	1	3.82E-02	HIF1A	na	na	na	na	na	na	na	na	na	na	na	na	na	na	na	na	na	na	na	na	na	na	na	na	na	na	na	na	na	na	na	na	na	na	na	na	na	na	na	na	na	na	na	na
Hotspot_Chr6	SIM1	transcription regulator	3	3.84E-02	JAK2	MTPN	SNX5	na	na	na	na	na	na	na	na	na	na	na	na	na	na	na	na	na	na	na	na	na	na	na	na	na	na	na	na	na	na	na	na	na	na	na	na	na	na	na	na	na	na
Hotspot_Chr6	HIF3A	transcription regulator	1	4.16E-02	HIF1A	na	na	na	na	na	na	na	na	na	na	na	na	na	na	na	na	na	na	na	na	na	na	na	na	na	na	na	na	na	na	na	na	na	na	na	na	na	na	na	na	na	na	na	na
Hotspot_Chr6	FOXF2	transcription regulator	1	4.16E-02	CTNNB1	na	na	na	na	na	na	na	na	na	na	na	na	na	na	na	na	na	na	na	na	na	na	na	na	na	na	na	na	na	na	na	na	na	na	na	na	na	na	na	na	na	na	na	na
Hotspot_Chr6	PARK7	enzyme	1	4.50E-02	HIF1A	na	na	na	na	na	na	na	na	na	na	na	na	na	na	na	na	na	na	na	na	na	na	na	na	na	na	na	na	na	na	na	na	na	na	na	na	na	na	na	na	na	na	na	na
Hotspot_Chr6	C1QBP	transcription regulator	1	4.83E-02	CTNNB1	na	na	na	na	na	na	na	na	na	na	na	na	na	na	na	na	na	na	na	na	na	na	na	na	na	na	na	na	na	na	na	na	na	na	na	na	na	na	na	na	na	na	na	na
Hotspot_Chr7	CTBP1	enzyme	2	1.92E-04	FSCN1	JUP	na	na	na	na	na	na	na	na	na	na	na	na	na	na	na	na	na	na	na	na	na	na	na	na	na	na	na	na	na	na	na	na	na	na	na	na	na	na	na	na	na	na	na
Hotspot_Chr7	STAT4	transcription regulator	3	4.01E-04	FSCN1	FZD7	IL12RB2	na	na	na	na	na	na	na	na	na	na	na	na	na	na	na	na	na	na	na	na	na	na	na	na	na	na	na	na	na	na	na	na	na	na	na	na	na	na	na	na	na	na
Hotspot_Chr7	RUNX1	transcription regulator	2	5.45E-03	FSCN1	JUP	na	na	na	na	na	na	na	na	na	na	na	na	na	na	na	na	na	na	na	na	na	na	na	na	na	na	na	na	na	na	na	na	na	na	na	na	na	na	na	na	na	na	na
Hotspot_Chr7	SMARCB1	transcription regulator	2	5.64E-03	FZD7	JUP	na	na	na	na	na	na	na	na	na	na	na	na	na	na	na	na	na	na	na	na	na	na	na	na	na	na	na	na	na	na	na	na	na	na	na	na	na	na	na	na	na	na	na
Hotspot_Chr7	GATA3	transcription regulator	2	8.19E-03	FSCN1	IL12RB2	na	na	na	na	na	na	na	na	na	na	na	na	na	na	na	na	na	na	na	na	na	na	na	na	na	na	na	na	na	na	na	na	na	na	na	na	na	na	na	na	na	na	na
Hotspot_Chr7	CTBP2	transcription regulator	1	1.03E-02	JUP	na	na	na	na	na	na	na	na	na	na	na	na	na	na	na	na	na	na	na	na	na	na	na	na	na	na	na	na	na	na	na	na	na	na	na	na	na	na	na	na	na	na	na	na
Hotspot_Chr7	PPP1R13L	transcription regulator	1	1.30E-02	JUP	na	na	na	na	na	na	na	na	na	na	na	na	na	na	na	na	na	na	na	na	na	na	na	na	na	na	na	na	na	na	na	na	na	na	na	na	na	na	na	na	na	na	na	na
Hotspot_Chr7	HOXD3	transcription regulator	1	1.37E-02	JUP	na	na	na	na	na	na	na	na	na	na	na	na	na	na	na	na	na	na	na	na	na	na	na	na	na	na	na	na	na	na	na	na	na	na	na	na	na	na	na	na	na	na	na	na
Hotspot_Chr7	MED13	transcription regulator	1	1.51E-02	CIB2	na	na	na	na	na	na	na	na	na	na	na	na	na	na	na	na	na	na	na	na	na	na	na	na	na	na	na	na	na	na	na	na	na	na	na	na	na	na	na	na	na	na	na	na
Hotspot_Chr7	LHX2	transcription regulator	1	1.78E-02	OMP	na	na	na	na	na	na	na	na	na	na	na	na	na	na	na	na	na	na	na	na	na	na	na	na	na	na	na	na	na	na	na	na	na	na	na	na	na	na	na	na	na	na	na	na
Hotspot_Chr7	ETV4	transcription regulator	1	2.12E-02	JUP	na	na	na	na	na	na	na	na	na	na	na	na	na	na	na	na	na	na	na	na	na	na	na	na	na	na	na	na	na	na	na	na	na	na	na	na	na	na	na	na	na	na	na	na
Hotspot_Chr7	BACH2	transcription regulator	1	2.52E-02	IL12RB2	na	na	na	na	na	na	na	na	na	na	na	na	na	na	na	na	na	na	na	na	na	na	na	na	na	na	na	na	na	na	na	na	na	na	na	na	na	na	na	na	na	na	na	na
Hotspot_Chr7	HIF1A	transcription regulator	2	2.54E-02	FSCN1	JUP	na	na	na	na	na	na	na	na	na	na	na	na	na	na	na	na	na	na	na	na	na	na	na	na	na	na	na	na	na	na	na	na	na	na	na	na	na	na	na	na	na	na	na
Hotspot_Chr7	TBX21	transcription regulator	1	2.79E-02	IL12RB2	na	na	na	na	na	na	na	na	na	na	na	na	na	na	na	na	na	na	na	na	na	na	na	na	na	na	na	na	na	na	na	na	na	na	na	na	na	na	na	na	na	na	na	na
Hotspot_Chr7	SNAI2	transcription regulator	1	2.79E-02	JUP	na	na	na	na	na	na	na	na	na	na	na	na	na	na	na	na	na	na	na	na	na	na	na	na	na	na	na	na	na	na	na	na	na	na	na	na	na	na	na	na	na	na	na	na
Hotspot_Chr7	CDK2AP1	other	1	2.86E-02	FZD7	na	na	na	na	na	na	na	na	na	na	na	na	na	na	na	na	na	na	na	na	na	na	na	na	na	na	na	na	na	na	na	na	na	na	na	na	na	na	na	na	na	na	na	na
Hotspot_Chr7	SKIL	transcription regulator	1	2.92E-02	DCHS1	na	na	na	na	na	na	na	na	na	na	na	na	na	na	na	na	na	na	na	na	na	na	na	na	na	na	na	na	na	na	na	na	na	na	na	na	na	na	na	na	na	na	na	na
Hotspot_Chr7	TAF7L	transcription regulator	1	3.33E-02	FSCN1	na	na	na	na	na	na	na	na	na	na	na	na	na	na	na	na	na	na	na	na	na	na	na	na	na	na	na	na	na	na	na	na	na	na	na	na	na	na	na	na	na	na	na	na
Hotspot_Chr7	NFKBIA	transcription regulator	2	3.37E-02	FSCN1	FZD7	na	na	na	na	na	na	na	na	na	na	na	na	na	na	na	na	na	na	na	na	na	na	na	na	na	na	na	na	na	na	na	na	na	na	na	na	na	na	na	na	na	na	na
Hotspot_Chr7	IRF2	transcription regulator	1	4.06E-02	IL12RB2	na	na	na	na	na	na	na	na	na	na	na	na	na	na	na	na	na	na	na	na	na	na	na	na	na	na	na	na	na	na	na	na	na	na	na	na	na	na	na	na	na	na	na	na
Hotspot_Chr7	STAT3	transcription regulator	2	4.34E-02	FSCN1	OMP	na	na	na	na	na	na	na	na	na	na	na	na	na	na	na	na	na	na	na	na	na	na	na	na	na	na	na	na	na	na	na	na	na	na	na	na	na	na	na	na	na	na	na
Hotspot_Chr7	MBD3	enzyme	1	4.52E-02	FZD7	na	na	na	na	na	na	na	na	na	na	na	na	na	na	na	na	na	na	na	na	na	na	na	na	na	na	na	na	na	na	na	na	na	na	na	na	na	na	na	na	na	na	na	na
Hotspot_Chr8	E2F7	transcription regulator	1	1.30E-02	E2F8	na	na	na	na	na	na	na	na	na	na	na	na	na	na	na	na	na	na	na	na	na	na	na	na	na	na	na	na	na	na	na	na	na	na	na	na	na	na	na	na	na	na	na	na
Hotspot_Chr8	GLI3	transcription regulator	1	3.30E-02	FGF19	na	na	na	na	na	na	na	na	na	na	na	na	na	na	na	na	na	na	na	na	na	na	na	na	na	na	na	na	na	na	na	na	na	na	na	na	na	na	na	na	na	na	na	na
Hotspot_Chr8	ETV5	transcription regulator	1	3.46E-02	PKP4	na	na	na	na	na	na	na	na	na	na	na	na	na	na	na	na	na	na	na	na	na	na	na	na	na	na	na	na	na	na	na	na	na	na	na	na	na	na	na	na	na	na	na	na
Hotspot_Chr8	HIC1	transcription regulator	1	4.80E-02	NOV	na	na	na	na	na	na	na	na	na	na	na	na	na	na	na	na	na	na	na	na	na	na	na	na	na	na	na	na	na	na	na	na	na	na	na	na	na	na	na	na	na	na	na	na
Hotspot_Chr9	ZNF143	transcription regulator	1	6.87E-03	AKR1A1	na	na	na	na	na	na	na	na	na	na	na	na	na	na	na	na	na	na	na	na	na	na	na	na	na	na	na	na	na	na	na	na	na	na	na	na	na	na	na	na	na	na	na	na
Hotspot_Chr9	HIST2H3C	other	1	6.87E-03	PIK3R5	na	na	na	na	na	na	na	na	na	na	na	na	na	na	na	na	na	na	na	na	na	na	na	na	na	na	na	na	na	na	na	na	na	na	na	na	na	na	na	na	na	na	na	na
Hotspot_Chr9	DOT1L	phosphatase	1	8.24E-03	TUBA1C	na	na	na	na	na	na	na	na	na	na	na	na	na	na	na	na	na	na	na	na	na	na	na	na	na	na	na	na	na	na	na	na	na	na	na	na	na	na	na	na	na	na	na	na
Hotspot_Chr9	SUPT16H	transcription regulator	1	1.71E-02	MSN	na	na	na	na	na	na	na	na	na	na	na	na	na	na	na	na	na	na	na	na	na	na	na	na	na	na	na	na	na	na	na	na	na	na	na	na	na	na	na	na	na	na	na	na
Hotspot_Chr9	KLF3	transcription regulator	2	2.18E-02	GLIPR2	MSN	na	na	na	na	na	na	na	na	na	na	na	na	na	na	na	na	na	na	na	na	na	na	na	na	na	na	na	na	na	na	na	na	na	na	na	na	na	na	na	na	na	na	na
Hotspot_Chr9	PAX5	transcription regulator	1	2.72E-02	MSN	na	na	na	na	na	na	na	na	na	na	na	na	na	na	na	na	na	na	na	na	na	na	na	na	na	na	na	na	na	na	na	na	na	na	na	na	na	na	na	na	na	na	na	na
Hotspot_Chr12a	BARHL2	transcription regulator	1	1.94E-03	CNTN2	na	na	na	na	na	na	na	na	na	na	na	na	na	na	na	na	na	na	na	na	na	na	na	na	na	na	na	na	na	na	na	na	na	na	na	na	na	na	na	na	na	na	na	na
Hotspot_Chr12a	NEUROD6	transcription regulator	1	1.94E-03	CNTN2	na	na	na	na	na	na	na	na	na	na	na	na	na	na	na	na	na	na	na	na	na	na	na	na	na	na	na	na	na	na	na	na	na	na	na	na	na	na	na	na	na	na	na	na
Hotspot_Chr12a	ONECUT1	transcription regulator	4	2.01E-03	BNIP3L	C8G	YPEL3	YPEL5	na	na	na	na	na	na	na	na	na	na	na	na	na	na	na	na	na	na	na	na	na	na	na	na	na	na	na	na	na	na	na	na	na	na	na	na	na	na	na	na	na
Hotspot_Chr12a	CERS3	transcription regulator	1	3.87E-03	ASAH1	na	na	na	na	na	na	na	na	na	na	na	na	na	na	na	na	na	na	na	na	na	na	na	na	na	na	na	na	na	na	na	na	na	na	na	na	na	na	na	na	na	na	na	na
Hotspot_Chr12a	Ku	complex	1	3.87E-03	ADH5	na	na	na	na	na	na	na	na	na	na	na	na	na	na	na	na	na	na	na	na	na	na	na	na	na	na	na	na	na	na	na	na	na	na	na	na	na	na	na	na	na	na	na	na
Hotspot_Chr12a	JUP	other	1	3.87E-03	DPAGT1	na	na	na	na	na	na	na	na	na	na	na	na	na	na	na	na	na	na	na	na	na	na	na	na	na	na	na	na	na	na	na	na	na	na	na	na	na	na	na	na	na	na	na	na
Hotspot_Chr12a	ILF2	transcription regulator	1	3.87E-03	ILF3	na	na	na	na	na	na	na	na	na	na	na	na	na	na	na	na	na	na	na	na	na	na	na	na	na	na	na	na	na	na	na	na	na	na	na	na	na	na	na	na	na	na	na	na
Hotspot_Chr12a	SATB1	transcription regulator	3	3.88E-03	ARF5	ILF3	YPEL5	na	na	na	na	na	na	na	na	na	na	na	na	na	na	na	na	na	na	na	na	na	na	na	na	na	na	na	na	na	na	na	na	na	na	na	na	na	na	na	na	na	na
Hotspot_Chr12a	CERS5	transcription regulator	1	5.80E-03	ASAH1	na	na	na	na	na	na	na	na	na	na	na	na	na	na	na	na	na	na	na	na	na	na	na	na	na	na	na	na	na	na	na	na	na	na	na	na	na	na	na	na	na	na	na	na
Hotspot_Chr12a	CERS4	transcription regulator	1	5.80E-03	ASAH1	na	na	na	na	na	na	na	na	na	na	na	na	na	na	na	na	na	na	na	na	na	na	na	na	na	na	na	na	na	na	na	na	na	na	na	na	na	na	na	na	na	na	na	na
Hotspot_Chr12a	Nc2	complex	1	7.73E-03	EIF4E	na	na	na	na	na	na	na	na	na	na	na	na	na	na	na	na	na	na	na	na	na	na	na	na	na	na	na	na	na	na	na	na	na	na	na	na	na	na	na	na	na	na	na	na
Hotspot_Chr12a	HNF1A	transcription regulator	4	1.01E-02	C8G	EIF4EBP2	FUK	YPEL3	na	na	na	na	na	na	na	na	na	na	na	na	na	na	na	na	na	na	na	na	na	na	na	na	na	na	na	na	na	na	na	na	na	na	na	na	na	na	na	na	na
Hotspot_Chr12a	CERS6	transcription regulator	1	1.16E-02	ASAH1	na	na	na	na	na	na	na	na	na	na	na	na	na	na	na	na	na	na	na	na	na	na	na	na	na	na	na	na	na	na	na	na	na	na	na	na	na	na	na	na	na	na	na	na
Hotspot_Chr12a	HNF4A	transcription regulator	9	1.38E-02	ASAH1	C8G	DPAGT1	DPM1	EIF4EBP2	FUK	RAB18	VPS51	YPEL3	na	na	na	na	na	na	na	na	na	na	na	na	na	na	na	na	na	na	na	na	na	na	na	na	na	na	na	na	na	na	na	na	na	na	na	na
Hotspot_Chr12a	CERS2	transcription regulator	1	1.54E-02	ASAH1	na	na	na	na	na	na	na	na	na	na	na	na	na	na	na	na	na	na	na	na	na	na	na	na	na	na	na	na	na	na	na	na	na	na	na	na	na	na	na	na	na	na	na	na
Hotspot_Chr12a	MXD1	transcription regulator	1	1.92E-02	EIF4E	na	na	na	na	na	na	na	na	na	na	na	na	na	na	na	na	na	na	na	na	na	na	na	na	na	na	na	na	na	na	na	na	na	na	na	na	na	na	na	na	na	na	na	na
Hotspot_Chr12a	NEUROD2	transcription regulator	1	1.92E-02	CNTN2	na	na	na	na	na	na	na	na	na	na	na	na	na	na	na	na	na	na	na	na	na	na	na	na	na	na	na	na	na	na	na	na	na	na	na	na	na	na	na	na	na	na	na	na
Hotspot_Chr12a	PML	transcription regulator	2	2.34E-02	ACADS	MAP2K1	na	na	na	na	na	na	na	na	na	na	na	na	na	na	na	na	na	na	na	na	na	na	na	na	na	na	na	na	na	na	na	na	na	na	na	na	na	na	na	na	na	na	na
Hotspot_Chr12a	STOX1	other	1	2.49E-02	PSMF1	na	na	na	na	na	na	na	na	na	na	na	na	na	na	na	na	na	na	na	na	na	na	na	na	na	na	na	na	na	na	na	na	na	na	na	na	na	na	na	na	na	na	na	na
Hotspot_Chr12a	VAV2	transcription regulator	1	3.62E-02	CDC42	na	na	na	na	na	na	na	na	na	na	na	na	na	na	na	na	na	na	na	na	na	na	na	na	na	na	na	na	na	na	na	na	na	na	na	na	na	na	na	na	na	na	na	na
Hotspot_Chr12a	TFAM	transcription regulator	1	3.81E-02	ACADS	na	na	na	na	na	na	na	na	na	na	na	na	na	na	na	na	na	na	na	na	na	na	na	na	na	na	na	na	na	na	na	na	na	na	na	na	na	na	na	na	na	na	na	na
Hotspot_Chr12a	SMARCB1	transcription regulator	2	4.07E-02	BNIP3L	EIF4E	na	na	na	na	na	na	na	na	na	na	na	na	na	na	na	na	na	na	na	na	na	na	na	na	na	na	na	na	na	na	na	na	na	na	na	na	na	na	na	na	na	na	na
Hotspot_Chr12a	ZBTB7A	transcription regulator	1	4.18E-02	ADH5	na	na	na	na	na	na	na	na	na	na	na	na	na	na	na	na	na	na	na	na	na	na	na	na	na	na	na	na	na	na	na	na	na	na	na	na	na	na	na	na	na	na	na	na
Hotspot_Chr12a	SP4	transcription regulator	1	4.92E-02	ADH5	na	na	na	na	na	na	na	na	na	na	na	na	na	na	na	na	na	na	na	na	na	na	na	na	na	na	na	na	na	na	na	na	na	na	na	na	na	na	na	na	na	na	na	na
Hotspot_Chr12b	SIRT2	transcription regulator	1	1.44E-02	SC5D	na	na	na	na	na	na	na	na	na	na	na	na	na	na	na	na	na	na	na	na	na	na	na	na	na	na	na	na	na	na	na	na	na	na	na	na	na	na	na	na	na	na	na	na
Hotspot_Chr12b	CREB3L1	transcription regulator	1	1.62E-02	PAPSS2	na	na	na	na	na	na	na	na	na	na	na	na	na	na	na	na	na	na	na	na	na	na	na	na	na	na	na	na	na	na	na	na	na	na	na	na	na	na	na	na	na	na	na	na
Hotspot_Chr12b	TCF7L2	transcription regulator	2	3.31E-02	CHMP1B	SC5D	na	na	na	na	na	na	na	na	na	na	na	na	na	na	na	na	na	na	na	na	na	na	na	na	na	na	na	na	na	na	na	na	na	na	na	na	na	na	na	na	na	na	na
Hotspot_Chr12b	TCF12	transcription regulator	1	4.86E-02	MFSD13A	na	na	na	na	na	na	na	na	na	na	na	na	na	na	na	na	na	na	na	na	na	na	na	na	na	na	na	na	na	na	na	na	na	na	na	na	na	na	na	na	na	na	na	na
Hotspot_Chr12c	SREBF2	transcription regulator	2	4.72E-03	ACSS2	RDH11	na	na	na	na	na	na	na	na	na	na	na	na	na	na	na	na	na	na	na	na	na	na	na	na	na	na	na	na	na	na	na	na	na	na	na	na	na	na	na	na	na	na	na
Hotspot_Chr12c	RNA polymerase II	complex	3	5.58E-03	BLNK	EXOSC8	HOXA1	na	na	na	na	na	na	na	na	na	na	na	na	na	na	na	na	na	na	na	na	na	na	na	na	na	na	na	na	na	na	na	na	na	na	na	na	na	na	na	na	na	na
Hotspot_Chr12c	ELL2	transcription regulator	1	5.85E-03	HOXA1	na	na	na	na	na	na	na	na	na	na	na	na	na	na	na	na	na	na	na	na	na	na	na	na	na	na	na	na	na	na	na	na	na	na	na	na	na	na	na	na	na	na	na	na
Hotspot_Chr12c	HNF4A	transcription regulator	8	7.40E-03	ABCF3	DDX47	F7	GFM1	HTRA2	RDH11	TSNAX	TTC26	na	na	na	na	na	na	na	na	na	na	na	na	na	na	na	na	na	na	na	na	na	na	na	na	na	na	na	na	na	na	na	na	na	na	na	na	na
Hotspot_Chr12c	NPAS2	transcription regulator	1	1.02E-02	F7	na	na	na	na	na	na	na	na	na	na	na	na	na	na	na	na	na	na	na	na	na	na	na	na	na	na	na	na	na	na	na	na	na	na	na	na	na	na	na	na	na	na	na	na
Hotspot_Chr12c	CEBPG	transcription regulator	1	1.60E-02	F7	na	na	na	na	na	na	na	na	na	na	na	na	na	na	na	na	na	na	na	na	na	na	na	na	na	na	na	na	na	na	na	na	na	na	na	na	na	na	na	na	na	na	na	na
Hotspot_Chr12c	COPS5	transcription regulator	1	2.32E-02	MARS	na	na	na	na	na	na	na	na	na	na	na	na	na	na	na	na	na	na	na	na	na	na	na	na	na	na	na	na	na	na	na	na	na	na	na	na	na	na	na	na	na	na	na	na
Hotspot_Chr12c	MTDH	transcription regulator	1	3.32E-02	HOXA1	na	na	na	na	na	na	na	na	na	na	na	na	na	na	na	na	na	na	na	na	na	na	na	na	na	na	na	na	na	na	na	na	na	na	na	na	na	na	na	na	na	na	na	na
Hotspot_Chr12c	SREBF1	transcription regulator	2	3.43E-02	ACSS2	RDH11	na	na	na	na	na	na	na	na	na	na	na	na	na	na	na	na	na	na	na	na	na	na	na	na	na	na	na	na	na	na	na	na	na	na	na	na	na	na	na	na	na	na	na
Hotspot_Chr12c	DRAP1	transcription regulator	1	3.46E-02	BLNK	na	na	na	na	na	na	na	na	na	na	na	na	na	na	na	na	na	na	na	na	na	na	na	na	na	na	na	na	na	na	na	na	na	na	na	na	na	na	na	na	na	na	na	na
Hotspot_Chr12c	SND1	enzyme	1	4.16E-02	QPCT	na	na	na	na	na	na	na	na	na	na	na	na	na	na	na	na	na	na	na	na	na	na	na	na	na	na	na	na	na	na	na	na	na	na	na	na	na	na	na	na	na	na	na	na
Hotspot_Chr12c	KAT6A	enzyme	1	4.86E-02	HOXA1	na	na	na	na	na	na	na	na	na	na	na	na	na	na	na	na	na	na	na	na	na	na	na	na	na	na	na	na	na	na	na	na	na	na	na	na	na	na	na	na	na	na	na	na
Hotspot_Chr16	NKX2-3	transcription regulator	2	8.30E-04	BMP2	HNRNPA0	na	na	na	na	na	na	na	na	na	na	na	na	na	na	na	na	na	na	na	na	na	na	na	na	na	na	na	na	na	na	na	na	na	na	na	na	na	na	na	na	na	na	na
Hotspot_Chr16	WWC1	transcription regulator	1	2.15E-03	BMP2	na	na	na	na	na	na	na	na	na	na	na	na	na	na	na	na	na	na	na	na	na	na	na	na	na	na	na	na	na	na	na	na	na	na	na	na	na	na	na	na	na	na	na	na
Hotspot_Chr16	PHB2	transcription regulator	1	3.44E-03	BMP2	na	na	na	na	na	na	na	na	na	na	na	na	na	na	na	na	na	na	na	na	na	na	na	na	na	na	na	na	na	na	na	na	na	na	na	na	na	na	na	na	na	na	na	na
Hotspot_Chr16	KLF9	transcription regulator	1	3.44E-03	BMP2	na	na	na	na	na	na	na	na	na	na	na	na	na	na	na	na	na	na	na	na	na	na	na	na	na	na	na	na	na	na	na	na	na	na	na	na	na	na	na	na	na	na	na	na
Hotspot_Chr16	HOXA13	transcription regulator	1	4.09E-03	BMP2	na	na	na	na	na	na	na	na	na	na	na	na	na	na	na	na	na	na	na	na	na	na	na	na	na	na	na	na	na	na	na	na	na	na	na	na	na	na	na	na	na	na	na	na
Hotspot_Chr16	KLF13	transcription regulator	1	4.09E-03	BMP2	na	na	na	na	na	na	na	na	na	na	na	na	na	na	na	na	na	na	na	na	na	na	na	na	na	na	na	na	na	na	na	na	na	na	na	na	na	na	na	na	na	na	na	na
Hotspot_Chr16	GRHL2	transcription regulator	1	4.30E-03	BMP2	na	na	na	na	na	na	na	na	na	na	na	na	na	na	na	na	na	na	na	na	na	na	na	na	na	na	na	na	na	na	na	na	na	na	na	na	na	na	na	na	na	na	na	na
Hotspot_Chr16	MSX1	transcription regulator	1	4.30E-03	BMP2	na	na	na	na	na	na	na	na	na	na	na	na	na	na	na	na	na	na	na	na	na	na	na	na	na	na	na	na	na	na	na	na	na	na	na	na	na	na	na	na	na	na	na	na
Hotspot_Chr16	SMAD5	transcription regulator	1	5.37E-03	BMP2	na	na	na	na	na	na	na	na	na	na	na	na	na	na	na	na	na	na	na	na	na	na	na	na	na	na	na	na	na	na	na	na	na	na	na	na	na	na	na	na	na	na	na	na
Hotspot_Chr16	HLX	transcription regulator	1	6.66E-03	BMP2	na	na	na	na	na	na	na	na	na	na	na	na	na	na	na	na	na	na	na	na	na	na	na	na	na	na	na	na	na	na	na	na	na	na	na	na	na	na	na	na	na	na	na	na
Hotspot_Chr16	WWTR1	transcription regulator	1	7.09E-03	BMP2	na	na	na	na	na	na	na	na	na	na	na	na	na	na	na	na	na	na	na	na	na	na	na	na	na	na	na	na	na	na	na	na	na	na	na	na	na	na	na	na	na	na	na	na
Hotspot_Chr16	CTNNB1	transcription regulator	2	8.24E-03	BMP2	HNRNPA0	na	na	na	na	na	na	na	na	na	na	na	na	na	na	na	na	na	na	na	na	na	na	na	na	na	na	na	na	na	na	na	na	na	na	na	na	na	na	na	na	na	na	na
Hotspot_Chr16	RARG	ligand-dependent nuclear receptor	1	8.59E-03	BMP2	na	na	na	na	na	na	na	na	na	na	na	na	na	na	na	na	na	na	na	na	na	na	na	na	na	na	na	na	na	na	na	na	na	na	na	na	na	na	na	na	na	na	na	na
Hotspot_Chr16	AIRE	transcription regulator	1	9.87E-03	BMP2	na	na	na	na	na	na	na	na	na	na	na	na	na	na	na	na	na	na	na	na	na	na	na	na	na	na	na	na	na	na	na	na	na	na	na	na	na	na	na	na	na	na	na	na
Hotspot_Chr16	NFKB2	transcription regulator	1	1.03E-02	BMP2	na	na	na	na	na	na	na	na	na	na	na	na	na	na	na	na	na	na	na	na	na	na	na	na	na	na	na	na	na	na	na	na	na	na	na	na	na	na	na	na	na	na	na	na
Hotspot_Chr16	ELK1	transcription regulator	1	1.05E-02	BMP2	na	na	na	na	na	na	na	na	na	na	na	na	na	na	na	na	na	na	na	na	na	na	na	na	na	na	na	na	na	na	na	na	na	na	na	na	na	na	na	na	na	na	na	na
Hotspot_Chr16	NFATC3	transcription regulator	1	1.20E-02	BMP2	na	na	na	na	na	na	na	na	na	na	na	na	na	na	na	na	na	na	na	na	na	na	na	na	na	na	na	na	na	na	na	na	na	na	na	na	na	na	na	na	na	na	na	na
Hotspot_Chr16	FOXL2	transcription regulator	1	1.33E-02	BMP2	na	na	na	na	na	na	na	na	na	na	na	na	na	na	na	na	na	na	na	na	na	na	na	na	na	na	na	na	na	na	na	na	na	na	na	na	na	na	na	na	na	na	na	na
Hotspot_Chr16	KDM1A	enzyme	1	1.33E-02	BMP2	na	na	na	na	na	na	na	na	na	na	na	na	na	na	na	na	na	na	na	na	na	na	na	na	na	na	na	na	na	na	na	na	na	na	na	na	na	na	na	na	na	na	na	na
Hotspot_Chr16	NEUROG1	transcription regulator	1	1.37E-02	FAM65B	na	na	na	na	na	na	na	na	na	na	na	na	na	na	na	na	na	na	na	na	na	na	na	na	na	na	na	na	na	na	na	na	na	na	na	na	na	na	na	na	na	na	na	na
Hotspot_Chr16	NCOA2	transcription regulator	1	1.37E-02	BMP2	na	na	na	na	na	na	na	na	na	na	na	na	na	na	na	na	na	na	na	na	na	na	na	na	na	na	na	na	na	na	na	na	na	na	na	na	na	na	na	na	na	na	na	na
Hotspot_Chr16	YAP1	transcription regulator	1	1.50E-02	BMP2	na	na	na	na	na	na	na	na	na	na	na	na	na	na	na	na	na	na	na	na	na	na	na	na	na	na	na	na	na	na	na	na	na	na	na	na	na	na	na	na	na	na	na	na
Hotspot_Chr16	ZBTB16	transcription regulator	1	1.63E-02	BMP2	na	na	na	na	na	na	na	na	na	na	na	na	na	na	na	na	na	na	na	na	na	na	na	na	na	na	na	na	na	na	na	na	na	na	na	na	na	na	na	na	na	na	na	na
Hotspot_Chr16	SOX11	transcription regulator	1	1.65E-02	BMP2	na	na	na	na	na	na	na	na	na	na	na	na	na	na	na	na	na	na	na	na	na	na	na	na	na	na	na	na	na	na	na	na	na	na	na	na	na	na	na	na	na	na	na	na
Hotspot_Chr16	RUNX2	transcription regulator	1	2.18E-02	BMP2	na	na	na	na	na	na	na	na	na	na	na	na	na	na	na	na	na	na	na	na	na	na	na	na	na	na	na	na	na	na	na	na	na	na	na	na	na	na	na	na	na	na	na	na
Hotspot_Chr16	RBPJ	transcription regulator	1	2.90E-02	BMP2	na	na	na	na	na	na	na	na	na	na	na	na	na	na	na	na	na	na	na	na	na	na	na	na	na	na	na	na	na	na	na	na	na	na	na	na	na	na	na	na	na	na	na	na
Hotspot_Chr16	FOXA1	transcription regulator	1	3.04E-02	BMP2	na	na	na	na	na	na	na	na	na	na	na	na	na	na	na	na	na	na	na	na	na	na	na	na	na	na	na	na	na	na	na	na	na	na	na	na	na	na	na	na	na	na	na	na
Hotspot_Chr16	SATB1	transcription regulator	1	3.46E-02	FAM65B	na	na	na	na	na	na	na	na	na	na	na	na	na	na	na	na	na	na	na	na	na	na	na	na	na	na	na	na	na	na	na	na	na	na	na	na	na	na	na	na	na	na	na	na
Hotspot_Chr16	SMAD3	transcription regulator	1	4.55E-02	BMP2	na	na	na	na	na	na	na	na	na	na	na	na	na	na	na	na	na	na	na	na	na	na	na	na	na	na	na	na	na	na	na	na	na	na	na	na	na	na	na	na	na	na	na	na
Hotspot_Chr16	NOTCH1	transcription regulator	1	4.63E-02	BMP2	na	na	na	na	na	na	na	na	na	na	na	na	na	na	na	na	na	na	na	na	na	na	na	na	na	na	na	na	na	na	na	na	na	na	na	na	na	na	na	na	na	na	na	na
Hotspot_Chr16	NFKB1	transcription regulator	1	4.92E-02	BMP2	na	na	na	na	na	na	na	na	na	na	na	na	na	na	na	na	na	na	na	na	na	na	na	na	na	na	na	na	na	na	na	na	na	na	na	na	na	na	na	na	na	na	na	na
[truncated: 25 more columns]
